# Supplementary material for: Assessing the translational relevance of specific molecular pathways in spontaneous lupus mouse models
Source: Front Immunol. 2026 May 13;17:1823650. doi: 10.3389/fimmu.2026.1823650 (PMC13212498; doi:10.3389/fimmu.2026.1823650)
Supplement: Additional File 1 — (xlsx): Statistical analyses for MRLlpr/lpr. Statistics from regression and correlation analyses are included in the file. [file DataSheet1.xlsx]

## Sheet: lml_autoab
INFORMATION
feature	autoab		autoab
			anti.dsDNA	anti-dsDNA
summary of results of 2 different analysis:			anti.Jo1	anti-Jo1
cases and controls: lm(exp~group*time)			anti.CENT.B	anti-CENT-B
group.est	estimate of group contribution		anti.RNP	anti-RNP
group.std	standard deviation of group contribution		anti.SSB.La	anti-SSB/La
group.t	statistic of group contribution		anti.SSA.Ro	anti-SSA/Ro
group.p	p-value of group contribution		anti.histone	anti-histone
time.est	estimate of time contribution		anti.smith	anti-smith
time.std	standard deviation of time contribution
time.t	statistic of time contribution
time.p	p-value of time contribution
int.est	estimate of group-time interaction contribution
int.std	standard deviation of group-time interaction contribution
int.t	statistic of group-time interaction contribution
int.p	p-value of group-time interaction contribution
group.fdr	fdr of group contribution
time.fdr	fdr of time contribution
int.fdr	fdr of group-time interaction contribution
cases: lm(exp~time)
time2.est	estimate of time contribution
time2.std	standard deviation of time contribution
time2.t	statistic of time contribution
time2.p	p-value of time contribution
time2.fdr	fdr of time contribution
other results
updown lm	up or down regulation depending on the positive or negative value of time2.t respectively
autoab_updown	autoab and direction
TABLE
feature	group.est	group.std	group.t	group.p	time.est	time.std	time.t	time.p	int.est	int.std	int.t	int.p	time2.est	time2.std	time2.t	time2.p	group.fdr	time.fdr	int.fdr	time2.fdr	updown_lm	autoab_updown
anti.dsDNA	-0.198658	0.280084	-0.70928	0.483627	0.0363765	0.0187285	1.9423	0.0615401	0.0553002	0.0218896	2.52632	0.017038	0.0916766	0.012024	7.62446	1.7645e-07	0.644836	0.164107	0.0394376	6.92317e-07	up	anti.dsDNA_up
anti.Jo1	-0.108512	0.479044	-0.226517	0.822335	0.0332987	0.0320325	1.03953	0.306864	0.0291581	0.0374391	0.778813	0.44219	0.0624568	0.0140064	4.45916	0.00021676	0.822335	0.508967	0.50536	0.00021676	up	anti.Jo1_up
anti.CENT.B	0.0882619	0.313211	0.281797	0.780034	0.0439057	0.0209436	2.09638	0.0445858	0.0375687	0.0244786	1.53475	0.135324	0.0814744	0.0140926	5.78136	9.72342e-06	0.822335	0.164107	0.180432	1.29646e-05	up	anti.CENT.B_up
anti.RNP	-0.990327	0.589033	-1.68128	0.103093	0.0399879	0.0393872	1.01525	0.318104	0.113403	0.0460352	2.4634	0.0197188	0.153391	0.0206237	7.43762	2.59619e-07	0.274914	0.508967	0.0394376	6.92317e-07	up	anti.RNP_up
anti.SSB.La	-0.328504	0.238191	-1.37917	0.17804	0.00752238	0.0159272	0.472297	0.640132	0.0551045	0.0186155	2.96014	0.00595692	0.0626269	0.010678	5.86502	8.03179e-06	0.356079	0.640132	0.0327002	1.28509e-05	up	anti.SSB.La_up
anti.SSA.Ro	-0.35531	0.209253	-1.698	0.0998597	0.00890546	0.0139922	0.636458	0.529304	0.0463226	0.0163539	2.8325	0.00817506	0.055228	0.00926085	5.9636	6.41874e-06	0.274914	0.604919	0.0327002	1.28375e-05	up	anti.SSA.Ro_up
anti.histone	0.831416	0.443104	1.87635	0.0703663	0.0995557	0.0296292	3.36005	0.00213637	0.0135222	0.0346303	0.390473	0.698945	0.113078	0.0150744	7.50129	2.27483e-07	0.274914	0.0170909	0.698945	6.92317e-07	up	anti.histone_up
anti.smith	-0.942719	0.97392	-0.967964	0.340802	0.0549091	0.0651236	0.843152	0.405816	0.145078	0.0761156	1.90602	0.0662691	0.199987	0.0361099	5.53828	1.70153e-05	0.545283	0.541088	0.106031	1.9446e-05	up	anti.smith_up

## Sheet: lml_cytokines
INFORMATION
feature	cytokine		cytokines
			G.CSF	G-CSF
summary of results of 2 different analysis:			IL.10	IL-10
cases and controls: lm(exp~group*time)			IL.3	IL-3
group.est	estimate of group contribution		LIF	LIF
group.std	standard deviation of group contribution		IL.1_BETA	IL-1ß
group.t	statistic of group contribution		IL.2	IL-2
group.p	p-value of group contribution		M.CSF	M-CSF
time.est	estimate of time contribution		IP.10	IP-10
time.std	standard deviation of time contribution		IL.4	IL-4
time.t	statistic of time contribution		IL.5	IL-5
time.p	p-value of time contribution		IL.6	IL-6
int.est	estimate of group-time interaction contribution		INF_ALPHA	INF ⍺
int.std	standard deviation of group-time interaction contribution		IL.22	IL-22
int.t	statistic of group-time interaction contribution		IL.9	IL-9
int.p	p-value of group-time interaction contribution		IL.13	IL-13
group.fdr	fdr of group contribution		IL.27	IL-27
time.fdr	fdr of time contribution		IL.23	IL-23
int.fdr	fdr of group-time interaction contribution		INF_GAMMA	INF Ɣ
			IL.12p70	IL-12p70
cases: lm(exp~time)			GM.CSF	GM-CSF
time2.est	estimate of time contribution		CXCL.1	CXCL-1
time2.std	standard deviation of time contribution		RANTES	RANTES
time2.t	statistic of time contribution		TNF_ALPHA	TNF ⍺
time2.p	p-value of time contribution		MIP.1ALPHA	MIP-1⍺
time2.fdr	fdr of time contribution		MCP.3	MCP-3
			MCP.1	MCP-1
other results			IL.17A	IL-17A
updown lm	up or down regulation depending on the positive or negative value of time2.t respectively		IL.15.IL15R	IL-15/IL15R
cytokine_updown	cytokine and direction		MIP.2	MIP-2
			IL.1ALPHA	IL-1⍺
			ENA.78	ENA-78
			EOTAXIN	EOTAXIN
			IL.28	IL-28
			IL18	IL18
			MIP.1BETA	MIP-1ß
			IL.31	IL-31
TABLE
feature	group.est	group.std	group.t	group.p	time.est	time.std	time.t	time.p	int.est	int.std	int.t	int.p	time2.est	time2.std	time2.t	time2.p	group.fdr	time.fdr	int.fdr	time2.fdr	updown_lm	citokyne_updown
G.CSF	-0.218835	0.279593	-0.78269345199855	0.43994209341708002	0.0258698	0.0186957	1.3837319042262901	0.176650537020061	0.0280553	0.0218512	1.28392059253216	0.208997730883897	0.053925	0.0119253	4.5219005518580602	1.8660574456079299E-4	0.65945411243094998	0.44574937592958702	0.25223864072194502	3.2656005298138701E-4	up	G.CSF_up
IL.10	-0.417085	0.349172	-1.1944979310788699	0.24164218695325601	0.00651554	0.0233483	0.27905894333043102	0.78211436774393694	0.0604463	0.0272891	2.2150302081874398	3.4494797765929598E-2	0.0669618	0.0133848	5.0028278442683902	5.9538758324381701E-5	0.63218540466658701	0.98624151193639098	7.5457370112971101E-2	1.22579796550198E-4	up	IL.10_up
IL.3	-0.193193	0.260749	-0.74091736317461199	0.46450385005606198	-0.000555959	0.0174356	-3.1886384761044897E-2	0.974773857125659	0.0322616	0.0203785	1.58311865602709	0.12388105657703199	0.0317057	0.0112452	2.8194940159836501	1.02703334494275E-2	0.65945411243094998	0.999999999999999	0.15485132072128999	1.1982055690998699E-2	up	IL.3_up
LIF	-0.561449	0.409901	-1.36971630351826	0.180941331974321	0.00341395	0.0274091	0.124555248353863	0.90170652519898598	0.0602598	0.0320354	1.88103748616211	6.9704436768758302E-2	0.0636737	0.0184654	3.4482669584658301	2.4087115291809001E-3	0.63218540466658701	0.98624151193639098	0.109963806972203	3.6654305878839801E-3	up	LIF_up
IL.1_BETA	-0.256104	0.350817	-0.73002293995607703	0.47103865173639298	0.031381	0.0234583	1.3377373895500499	0.19103544682696599	0.0624042	0.0274177	2.2760542700916799	3.0147598998307198E-2	0.0937852	0.0148079	6.33345864257873	2.7963394118337199E-6	0.65945411243094998	0.44574937592958702	7.5457370112971101E-2	8.8974435831072995E-6	up	IL.1_BETA_up
IL.2	-0.883175	0.582651	-1.51578691740168	0.14004024692967701	-0.0281255	0.0389604	-0.72189862409652805	0.475946364878576	0.12248	0.0455365	2.6897008048843101	1.15675066352794E-2	0.094354	0.0219525	4.2981056774325097	3.1853272813936001E-4	0.63218540466658701	0.71411517411466596	4.0619014941900802E-2	5.3088788023226605E-4	up	IL.2_up
M.CSF	-0.262462	0.310649	-0.84488245131022399	0.40486433752627099	-0.00552889	0.0207723	-0.266166204345823	0.79193204565173902	0.0452336	0.0242784	1.8631217124336199	7.22619302960191E-2	0.0397048	0.0149649	2.6531988077925899	1.4871824747125E-2	0.65945411243094998	0.98624151193639098	0.109963806972203	1.6266058317168E-2	up	M.CSF_up
IP.10	0.00344903	0.167232	2.06241316984377E-2	0.98368205481293303	0.0234411	0.0111824	2.0962453922851498	4.4598263028538497E-2	0.0336792	0.0130699	2.5768592296875101	1.51323127227196E-2	0.0571203	0.00624547	9.1458785408404299	9.0331470936311703E-9	0.98368205481293303	0.212898185831948	4.8148267754107799E-2	8.0776851956903495E-8	up	IP.10_up
IL.4	-0.23621	0.423404	-0.55788429624291302	0.58106310378979897	-0.0205519	0.028312	-0.72591025549838695	0.47351935660875299	0.0664628	0.0330907	2.0085049977611402	5.3665456526837303E-2	0.0459108	0.0182414	2.5168429224347699	2.0034902310196299E-2	0.75322994935714604	0.71411517411466596	9.3914548921965296E-2	2.0624164142849101E-2	up	IL.4_up
IL.5	-0.706546	0.685375	-1.0308899912498399	0.31083229561064901	-0.00871849	0.0458293	-0.19023826984116701	0.85040388032749503	0.0999679	0.0535647	1.86630253610591	7.1802055731759698E-2	0.0912495	0.0277178	3.29208669706503	3.4734015437438699E-3	0.63218540466658701	0.98624151193639098	0.109963806972203	4.67573284734751E-3	up	IL.5_up
IL.6	-0.0315557	0.342503	-9.2132603787641501E-2	0.92720517813055703	0.0178746	0.0229023	0.78047013564347201	0.44122924393821999	0.073601	0.026768	2.7495928537427998	1.00097790924005E-2	0.0914756	0.0148612	6.1553476249736097	4.1636654574791699E-6	0.95447591866380899	0.71411517411466596	4.0619014941900802E-2	1.21440242509809E-5	up	IL.6_up
INF_ALPHA	-1.01497	0.687326	-1.47668651931285	0.15018076027280999	6.07854e-17	0.0459598	1.3225775029434901E-15	0.999999999999999	0.184456	0.0537172	3.4338399371584898	1.7594879525916201E-3	0.184456	0.0332359	5.5499106593800196	1.6563517622705299E-5	0.63218540466658701	0.999999999999999	1.53955195851767E-2	3.8648207786312401E-5	up	INF_ALPHA_up
IL.22	-0.277949	0.320499	-0.86723726458074102	0.39269607076805002	0.041747	0.021431	1.9479761965617199	6.0828053094842197E-2	0.0443987	0.0250482	1.77252904553698	8.6462810875577195E-2	0.0861458	0.0116618	7.3870101832503199	2.8847761867715799E-7	0.65945411243094998	0.212898185831948	0.12609159919355001	1.27651876548094E-6	up	IL.22_up
IL.9	1.94074	0.674056	2.8791888542736701	7.2861081738518196E-3	0.17168	0.0450725	3.8089679972875201	6.4368203186821696E-4	-0.089282	0.0526802	-1.6947941305007399	0.100472170791204	0.0823976	0.0314341	2.6212823157616101	1.5953782793686901E-2	0.25501378608481401	2.2528871115387601E-2	0.135250999142006	1.6920678720576999E-2	up	IL.9_up
IL.13	0.916889	0.395988	2.3154460401936001	2.76105464063271E-2	0.0586815	0.0264787	2.2161762241707201	3.4408224913708402E-2	-0.00777324	0.030948	-0.25117097153689699	0.80339440835696097	0.0509083	0.0161003	3.1619429430887598	4.7002769579781098E-3	0.48318456211072403	0.212898185831948	0.82702365566157798	5.8753461974726303E-3	up	IL.13_up
IL.27	0.0621125	0.465277	0.13349594256456199	0.89469266766290201	-0.00775229	0.0311119	-0.24917469749628299	0.80492377931372605	0.00549449	0.0363632	0.151100486112866	0.88090792328702505	-0.0022578	0.0216672	-0.104203450173473	0.91799670421367097	0.94891646570307797	0.98624151193639098	0.88090792328702505	0.91799670421367097	down	IL.27_down
IL.23	-0.666002	0.612459	-1.0874221844538401	0.28551004375460498	-0.00608264	0.0409536	-0.148524988887384	0.88292233567226897	0.0823626	0.0478661	1.72068727917537	9.5607861245758E-2	0.07628	0.0285791	2.6690807448166001	1.43596074552714E-2	0.63218540466658701	0.98624151193639098	0.133851005744061	1.62124600301451E-2	up	IL.23_up
INF_GAMMA	-0.331152	0.265043	-1.249428519963	0.221168943884026	0.00533947	0.0177228	0.30127764900052301	0.76528120409621803	0.0930838	0.0207141	4.4937290055076504	9.6880977884442306E-5	0.0984232	0.0124975	7.87544447721036	1.05811411132992E-7	0.63218540466658701	0.98624151193639098	3.3908342259554801E-3	7.4067987793094396E-7	up	INF_GAMMA_up
IL.12p70	0	0	NA	NA	0	0	NA	NA	0	0	NA	NA	0	0	NA	NA	NA	NA	NA	NA	down	IL.12p70_down
GM.CSF	-0.559759	0.42016	-1.3322512178722401	0.19281011641888199	-0.0321485	0.028095	-1.1442765060722	0.26155710446251901	0.0882774	0.0328371	2.6883386396760498	1.1605432840543099E-2	0.0561288	0.0184403	3.0438146954072902	6.1706961553913099E-3	0.63218540466658701	0.53849992095224397	4.0619014941900802E-2	7.4473919116791699E-3	up	GM.CSF_up
CXCL.1	-0.219774	0.228189	-0.96312106923487095	0.34318636253328999	0.020918	0.0152584	1.3709161946019699	0.180570838415095	0.0520386	0.0178339	2.9179652173892698	6.6178193619075296E-3	0.0729566	0.00798722	9.1341657716387097	9.2316402236461099E-9	0.63218540466658701	0.44574937592958702	4.0619014941900802E-2	8.0776851956903495E-8	up	CXCL.1_up
RANTES	0.286197	0.257143	1.11298567446407	0.27455348175134298	0.0422972	0.0171945	2.4599226493637998	1.9877615447426E-2	0.0327352	0.0200967	1.62887944115141	0.113796207407351	0.0750324	0.0110454	6.7930780671656299	1.0196838499363599E-6	0.63218540466658701	0.17392913516497699	0.14751360219471399	3.9654371941969498E-6	up	RANTES_up
TNF_ALPHA	-0.796253	0.774402	-1.0282165436516699	0.31206726048011502	-6.07854e-17	0.0517824	-1.1738630057562499E-15	0.999999999999999	0.125719	0.0605226	2.0772276020836502	4.6439627001091797E-2	0.125719	0.0374465	3.3572990651108299	2.9822043219809402E-3	0.63218540466658701	0.999999999999999	8.6859666209134795E-2	4.1750860507733202E-3	up	TNF_ALPHA_up
MIP.1ALPHA	-0.570146	0.337399	-1.68982779930236	0.101428457479822	-0.0157796	0.022561	-0.69941765785632803	0.48967897653577103	0.0589525	0.026369	2.2356710223993401	3.2965116935253801E-2	0.0431729	0.0116557	3.70401828414284	1.31548808123E-3	0.63218540466658701	0.71411517411466596	7.5457370112971101E-2	2.0928219474113598E-3	up	MIP.1ALPHA_up
MCP.3	0.0760153	0.236218	0.321801853796302	0.74983442622478902	0.0255018	0.0157953	1.61452028027223	0.116885007741948	0.0382158	0.0184613	2.0700447986395298	4.7152390227815998E-2	0.0637176	0.00643015	9.9091898207572395	2.27246634623846E-9	0.846733066621981	0.35353106227372599	8.6859666209134795E-2	4.08550568078212E-8	up	MCP.3_up
MCP.1	-0.941084	0.959476	-0.98083159166960199	0.334519998633931	0.0624432	0.0641577	0.97327535453394698	0.33819924465579998	0.157299	0.0749868	2.0976853561950399	4.4461511442150901E-2	0.219742	0.0394173	5.57475024187573	1.56390025460236E-5	0.63218540466658701	0.62299860857647404	8.6859666209134795E-2	3.8648207786312401E-5	up	MCP.1_up
IL.17A	-0.661197	0.494452	-1.3372325724754699	0.19119821595215999	-0.00645898	0.0330628	-0.19535513915998801	0.846432055434997	0.106986	0.0386433	2.7685539223398199	9.5590166549605008E-3	0.100527	0.0218808	4.5943053944471002	1.5700737042430399E-4	0.63218540466658701	0.98624151193639098	4.0619014941900802E-2	2.8922410341319102E-4	up	IL.17A_up
IL.15.IL15R	0.0897134	0.278934	0.32162968790923402	0.74996357329375496	0.0375462	0.0186516	2.0130289201290199	5.3161086156839302E-2	0.026169	0.0217998	1.2004272815589501	0.23936692303114501	0.0637153	0.0124088	5.1346849914355301	4.3638705785820898E-5	0.846733066621981	0.212898185831948	0.27025297761580902	9.5459668906483204E-5	up	IL.15.IL15R_up
MIP.2	-0.154785	0.326546	-0.474005776514689	0.63892757873558303	-0.0223509	0.0218353	-1.0236087278955199	0.31420374659500799	0.0569908	0.0255209	2.2331052940899898	3.3151884690765E-2	0.03464	0.0108789	3.1841303836183599	4.4648463533203502E-3	0.79865947341947896	0.61095172949029297	7.5457370112971101E-2	5.7877637913411901E-3	up	MIP.2_up
IL.1ALPHA	0.240058	0.356703	0.67298996674870804	0.50610519083750805	0.0466282	0.0238519	1.95490659698653	5.9967782613786498E-2	0.0179884	0.0278778	0.64525854676523697	0.52366428982165503	0.0646165	0.0112591	5.73902926526012	1.0713767802421599E-5	0.68129544920433804	0.212898185831948	0.572757816992436	2.8844759468057999E-5	up	IL.1ALPHA_up
ENA.78	-0.59943	0.588641	-1.0183291684237601	0.316664095228122	-0.109432	0.0393609	-2.7802218956974398	9.2911540357784803E-3	0.181527	0.0460046	3.9458427110533201	4.4303171640750302E-4	0.0720947	0.0211837	3.4033120111241999	2.6771605358373802E-3	0.63218540466658701	0.10839679708408199	7.6732742905683002E-3	3.9041924480961898E-3	up	ENA.78_up
EOTAXIN	0.0392099	0.206388	0.18998098923987999	0.85060369338514896	0.0288888	0.0138007	2.0932900647501902	4.4880094675604998E-2	-0.00502009	0.0161301	-0.31122550730050202	0.75778161872388405	0.0238687	0.00481953	4.9525081177611296	6.7055802633355803E-5	0.93034778964000597	0.212898185831948	0.80370777743442301	1.3038628289819201E-4	up	EOTAXIN_up
IL.28	-0.278452	0.209859	-1.3268541798909199	0.19456834479638399	0.0180057	0.0140327	1.2831178808358299	0.209275073427794	0.0415716	0.0164013	2.53465525283189	1.6709086256485099E-2	0.0595773	0.0080711	7.3815620869872403	2.9177571782421601E-7	0.63218540466658701	0.4577892231233	4.8734834914748101E-2	1.27651876548094E-6	up	IL.28_up
IL18	-0.239529	0.3001	-0.79816258108359395	0.43104936317751302	0.0161799	0.0200669	0.80629673711738503	0.42641753351676698	0.0667737	0.023454	2.8470058730693499	7.8885413009920496E-3	0.0829536	0.0129607	6.4003915024396898	2.4102427552119399E-6	0.65945411243094998	0.71411517411466596	4.0619014941900802E-2	8.4358496432417893E-6	up	IL18_up
MIP.1BETA	-0.204426	0.143361	-1.4259485450362901	0.16420672734137901	0.0152893	0.00958623	1.59492838518393	0.121210649922421	0.0425878	0.0112043	3.80103352543735	6.5770922490585395E-4	0.0578771	0.00584978	9.8938932445415801	2.3345746747326399E-9	0.63218540466658701	0.35353106227372599	7.6732742905683002E-3	4.08550568078212E-8	up	MIP.1BETA_up
IL.31	0.0734592	0.225483	0.32578545638768802	0.74684826488101597	0.0431831	0.0150775	2.8640697435053202	7.5635165923930896E-3	0.0221065	0.0176224	1.25445538724575	0.21936257695508399	0.0652896	0.00850836	7.6735786421582599	1.5953910225844599E-7	0.846733066621981	0.10839679708408199	0.25592300644759802	9.3064476317426601E-7	up	IL.31_up

## Sheet: lml_cytometry
INFORMATION
feature	cell		cell population
			B_cells	B cells
summary of results of 2 different analysis:			FO_B_cells	Follicular B cells
cases and controls: lm(exp~group*time)			MZ_B_cells	Marginal zone B cells
group.est	estimate of group contribution		ABCs	Age-associated B cells
group.std	standard deviation of group contribution		T1_B_cells	Transitional type 1 B cells
group.t	statistic of group contribution		T2_B_cells	Transitional type 2 B cells
group.p	p-value of group contribution		T3_B_cells	Transitional type 3 B cells
time.est	estimate of time contribution		IgMpos_IgDpos_B_cells	IgMpos IgDpos B cells
time.std	standard deviation of time contribution		IgMneg_IgDpos_B_cells	IgMneg IgDpo B cells
time.t	statistic of time contribution		IgMneg_IgDneg_B_cells	IgMneg IgDneg B cells
time.p	p-value of time contribution		B_1a_cells	B-1a cells
int.est	estimate of group-time interaction contribution		B_1b_cells	B-1b cells
int.std	standard deviation of group-time interaction contribution		T_cells	T cells
int.t	statistic of group-time interaction contribution		NK_cells	Natural killer cells
int.p	p-value of group-time interaction contribution		NKT.like_cells	Natural killer T-like cells
group.fdr	fdr of group contribution		CD4pos_T_cells	CD4pos T cells
time.fdr	fdr of time contribution		DP_T_cells	Double-Positive T cells
int.fdr	fdr of group-time interaction contribution		DN_T_cells	Double-Negative T cells
			CD8pos_T_cells	CD8pos T cells
cases: lm(exp~time)			Tregs	Regulatory T cells
time2.est	estimate of time contribution		Teff	Effector T cells CD4pos
time2.std	standard deviation of time contribution		Teff	Memory T Cell CD4pos
time2.t	statistic of time contribution		TN	Naive T cells CD4pos
time2.p	p-value of time contribution		DP_CD4pos	CD44+ CD62L+ CD4+ T cells
time2.fdr	fdr of time contribution		Monocytes	Monocytes
			pDCs	Plasmacytoid dendritic cells
other results			PCs	Plasma cells
updown lm	up or down regulation depending on the positive or negative value of time2.t respectively		cDCs	Conventional dendritic cells
cell_updown	cell and direction		Granulocytes	Granulocytes
			Eosinophils	Eosinophils
			Neutrophils	Neutrophils
TABLE
feature	group.est	group.std	group.t	group.p	time.est	time.std	time.t	time.p	int.est	int.std	int.t	int.p	time2.est	time2.std	time2.t	time2.p	group.fdr	time.fdr	int.fdr	time2.fdr	updown_lm	cell_updown
B_cells	-0.11965	0.137335	-0.871222	0.391607	-0.00206186	0.0085659	-0.240705	0.811671	0.0138738	0.0105823	1.31104	0.201306	0.011812	0.00690324	1.71108	0.105251	0.791455	0.967762	0.290747	0.163138	up	B_cells_up
FO_B_cells	0.0868603	0.23679	0.366825	0.716718	0.00217353	0.0147691	0.147168	0.884135	-0.0426795	0.0182457	-2.33915	0.0272846	-0.040506	0.0126412	-3.20429	0.00519932	0.888731	0.978864	0.105728	0.0115128	down	FO_B_cells_down
MZ_B_cells	0.201883	0.285041	0.708261	0.485085	0.0165292	0.0177786	0.929725	0.361066	-0.0318551	0.0219636	-1.45036	0.158917	-0.0153259	0.0144666	-1.0594	0.304237	0.791455	0.663096	0.259285	0.377254	down	MZ_B_cells_down
ABCs	-0.150296	0.176779	-0.850194	0.402979	-0.0251818	0.0110261	-2.28384	0.0307924	0.061889	0.0136216	4.54345	0.000112176	0.0367072	0.00918747	3.99536	0.000936575	0.791455	0.235283	0.00115915	0.00223337	up	ABCs_up
T1_B_cells	-0.0113185	0.147661	-0.0766517	0.939487	0.00180397	0.00920995	0.195872	0.846233	-0.00129672	0.011378	-0.113968	0.910139	0.000507254	0.00772738	0.0656437	0.948427	0.955827	0.971601	0.910139	0.948427	up	T1_B_cells_up
T2_B_cells	-0.157643	0.0924702	-1.7048	0.100154	-0.0123445	0.00576756	-2.14033	0.0418786	0.00111845	0.00712523	0.15697	0.876481	-0.011226	0.0045198	-2.48375	0.0237233	0.524562	0.235283	0.905697	0.0432602	down	T2_B_cells_down
T3_B_cells	-0.0336154	0.0291944	-1.15144	0.260032	-0.000570241	0.00182091	-0.313162	0.756656	0.000929263	0.00224955	0.413088	0.682929	0.000359023	0.00155424	0.230995	0.820076	0.67175	0.938254	0.784104	0.847411	up	T3_B_cells_up
IgMpos_IgDpos_B_cells	0.174244	0.274031	0.635856	0.530428	0.00583713	0.0170919	0.341514	0.735461	-0.0427669	0.0211153	-2.0254	0.053206	-0.0369298	0.0146347	-2.52344	0.0218714	0.822068	0.938254	0.126876	0.0423759	down	IgMpos_IgDpos_B_cells_down
IgMneg_IgDpos_B_cells	0.0262852	0.127713	0.205815	0.838538	0.00960721	0.00796571	1.20607	0.238651	-0.0203759	0.00984083	-2.07054	0.0484674	-0.0107686	0.00556286	-1.93581	0.0697006	0.903077	0.528442	0.125207	0.12004	down	IgMneg_IgDpos_B_cells_down
IgMneg_IgDneg_B_cells	-0.290475	0.207183	-1.40202	0.172736	-0.0342641	0.0129225	-2.65152	0.0134676	0.0771795	0.0159644	4.83448	5.20184e-05	0.0429153	0.009911	4.33007	0.000454594	0.524562	0.208747	0.000806285	0.00156582	up	IgMneg_IgDneg_B_cells_up
B_1a_cells	0.0174576	0.010923	1.59823	0.122075	-0.00101434	0.000681294	-1.48885	0.148558	-0.00153116	0.000841669	-1.81919	0.0804179	-0.0025455	0.000430845	-5.90816	1.71939e-05	0.524562	0.460529	0.166197	8.91737e-05	down	B_1a_cells_down
B_1b_cells	-0.00798691	0.0333163	-0.23973	0.812419	-0.00152185	0.00207801	-0.73236	0.4705	0.00469691	0.00256717	1.82961	0.0787987	0.00317506	0.00183864	1.72685	0.102319	0.903077	0.694548	0.166197	0.163138	up	B_1b_cells_up
T_cells	-0.0767866	0.0868006	-0.884632	0.384785	0.00674595	0.00538887	1.25183	0.222218	0.0115161	0.00672421	1.71263	0.0991591	0.018262	0.00302481	6.03741	1.72594e-05	0.791455	0.528442	0.192121	8.91737e-05	up	T_cells_up
NK_cells	0.277756	0.121679	2.2827	0.0312201	-0.00473256	0.00755423	-0.626478	0.53668	-0.0255571	0.00942614	-2.7113	0.0119414	-0.0302897	0.00392025	-7.72647	8.68283e-07	0.348761	0.723352	0.0740368	6.72919e-06	down	NK_cells_down
NKT.like_cells	-0.0607696	0.044701	-1.35947	0.186135	-0.00584089	0.00277519	-2.10468	0.0455386	0.00292037	0.00346287	0.843338	0.407037	-0.00292052	0.00173878	-1.67964	0.112446	0.524562	0.235283	0.504725	0.165991	down	NKT.like_cells_down
CD4pos_T_cells	0.0228004	0.11528	0.197783	0.844814	0.00592846	0.00715695	0.828349	0.415311	-0.012237	0.00893041	-1.37026	0.182787	-0.0063085	0.00537336	-1.17403	0.257562	0.903077	0.663096	0.28332	0.347149	down	CD4pos_T_cells_down
DP_T_cells	0.0277968	0.0865889	0.32102	0.750864	-0.00711292	0.00537573	-1.32315	0.197759	-0.0107761	0.00670781	-1.60651	0.120721	-0.0178891	0.00328245	-5.44991	5.34512e-05	0.89526	0.528442	0.207909	0.000236712	down	DP_T_cells_down
DN_T_cells	0.00907297	0.162164	0.0559494	0.955827	0.00652901	0.0100677	0.648512	0.522567	0.0545836	0.0125624	4.345	0.000203475	0.0611126	0.00721614	8.46888	2.62833e-07	0.955827	0.723352	0.00157693	2.71595e-06	up	DN_T_cells_up
CD8pos_T_cells	-0.0515075	0.132909	-0.38754	0.701636	0.00711995	0.00825143	0.862875	0.396409	-0.0131682	0.0102961	-1.27895	0.212659	-0.00604826	0.00619016	-0.977077	0.343074	0.888731	0.663096	0.290747	0.409049	down	CD8pos_T_cells_down
Tregs	0.242273	0.107846	2.24647	0.0337511	0.0124132	0.00669546	1.85397	0.0755796	-0.0200911	0.00835456	-2.40481	0.0239111	-0.00767797	0.00506338	-1.51637	0.148933	0.348761	0.296158	0.105728	0.20986	down	Tregs_down
Teff	-0.130608	0.219337	-0.595466	0.556885	6.89644e-05	0.0136172	0.00506451	0.995999	-0.00433159	0.0169915	-0.254927	0.800865	-0.00426263	0.00598763	-0.711905	0.486775	0.822068	0.995999	0.856097	0.538929	down	Teff_down
Teff	0.115369	0.141941	0.81279	0.424012	0.00902596	0.0088122	1.02426	0.315523	0.0139667	0.0109958	1.27018	0.215716	0.0229926	0.00555341	4.14027	0.000768839	0.791455	0.652081	0.290747	0.00216673	up	Teff_up
TN	0.106999	0.135823	0.787777	0.438233	-0.00041023	0.00843237	-0.0486494	0.961585	-0.0590752	0.0105219	-5.61451	7.6718e-06	-0.0594854	0.00485007	-12.2649	1.4986e-09	0.791455	0.993638	0.000237826	2.32282e-08	down	TN_down
DP_CD4pos	0.476445	0.15529	3.06809	0.00512385	0.017819	0.00964094	1.84826	0.0764277	-0.0263237	0.0120299	-2.18818	0.0382151	-0.00850468	0.00762697	-1.11508	0.281286	0.158839	0.296158	0.125207	0.363327	down	DP_CD4pos_down
Monocytes	0.0874597	0.160879	0.543638	0.591506	0.000900701	0.00998789	0.0901793	0.928863	-0.0044289	0.0124628	-0.355368	0.725295	-0.0035282	0.00858393	-0.411023	0.686508	0.833486	0.992923	0.803005	0.733853	down	Monocytes_down
pDCs	0.091221	0.0621317	1.46819	0.154524	-0.00884498	0.00385734	-2.29302	0.0305312	-0.0100438	0.00481317	-2.08673	0.0472687	-0.0188888	0.00140935	-13.4024	4.08374e-10	0.524562	0.235283	0.125207	1.26596e-08	down	pDCs_down
PCs	0.191955	0.135963	1.41181	0.170331	0.0141134	0.00844105	1.672	0.106996	0.0172851	0.0105327	1.64109	0.113302	0.0313985	0.00752926	4.1702	0.000722144	0.524562	0.368543	0.20661	0.00216673	up	PCs_up
cDCs	-0.0802123	0.0502514	-1.59622	0.123005	-0.0096925	0.00311978	-3.10679	0.00466492	0.00452713	0.00389284	1.16294	0.255836	-0.00516537	0.00197477	-2.61568	0.0187343	0.524562	0.144613	0.330454	0.0387175	down	cDCs_down
Granulocytes	0.104329	0.141057	0.73962	0.466419	0.00743539	0.00875732	0.849049	0.403911	0.0263104	0.0109273	2.40776	0.0237556	0.0337458	0.00639752	5.27483	7.55127e-05	0.791455	0.663096	0.105728	0.000292612	up	Granulocytes_up
Eosinophils	0.0767784	0.0368339	2.08445	0.0474925	0.0028826	0.00228677	1.26055	0.219109	-0.00159356	0.00285343	-0.558473	0.581489	0.00128903	0.0017933	0.718806	0.482627	0.368067	0.528442	0.693314	0.538929	up	Eosinophils_up
Neutrophils	0.065613	0.156256	0.419906	0.678141	0.00781963	0.00970093	0.80607	0.427804	0.0251264	0.0121048	2.07574	0.048356	0.032946	0.00804759	4.09389	0.000847337	0.888731	0.663096	0.125207	0.00218895	up	Neutrophils_up

## Sheet: lml_genes
INFORMATION
feature	genes in ENSEMBL
summary of results of 2 different analysis:
cases and controls: lm(exp~group*time)
group.est	estimate of group contribution
group.std	standard deviation of group contribution
group.t	statistic of group contribution
group.p	p-value of group contribution
time.est	estimate of time contribution
time.std	standard deviation of time contribution
time.t	statistic of time contribution
time.p	p-value of time contribution
int.est	estimate of group-time interaction contribution
int.std	standard deviation of group-time interaction contribution		INFORMATION
int.t	statistic of group-time interaction contribution
int.p	p-value of group-time interaction contribution
group.fdr	fdr of group contribution
time.fdr	fdr of time contribution
int.fdr	fdr of group-time interaction contribution (<0.1)
cases: lm(exp~time)
time2.est	estimate of time contribution
time2.std	standard deviation of time contribution
time2.t	statistic of time contribution
time2.p	p-value of time contribution
time2.fdr	fdr of time contribution
other results
updown_lm	up or down regulation depending on the positive or negative value of time2.t respectively
gene_updown	gene and direction
TABLE
feature	group.est	group.std	group.t	group.p	time.est	time.std	time.t	time.p	int.est	int.std	int.t	int.p	time2.est	time2.std	time2.t	time2.p	group.fdr	time.fdr	int.fdr	time2.fdr	updown_lm	gene_updown	tissue
ENSMUSG00000000088	2.27161	0.684154	3.32032	0.0023703	0.0864849	0.0457477	1.89048	0.0683885	-0.178661	0.0534693	-3.34138	0.0022434	-0.0921762	0.0303776	-3.03435	0.00630605	0.0864294	0.430266	0.0296733	0.0279594	down	ENSMUSG00000000088_down	blood
ENSMUSG00000000149	0.874869	0.234718	3.72733	0.0008031	0.0567242	0.015695	3.61416	0.00108907	-0.0805056	0.0183441	-4.38864	0.000129993	-0.0237814	0.010593	-2.24501	0.0356643	0.0748573	0.177917	0.00641554	0.0975927	down	ENSMUSG00000000149_down	blood
ENSMUSG00000000253	3.52579	1.05422	3.34446	0.00222537	0.159751	0.0704929	2.2662	0.0308145	-0.370146	0.0823913	-4.49254	9.7203e-05	-0.210395	0.0483254	-4.35372	0.000278869	0.0850975	0.3518	0.00562318	0.00338262	down	ENSMUSG00000000253_down	blood
ENSMUSG00000000266	-0.556003	0.419698	-1.32477	0.19525	0.0536595	0.0280641	1.91203	0.0654645	0.173291	0.032801	5.28309	1.04728e-05	0.22695	0.0142726	15.9011	3.47479e-13	0.52612	0.42464	0.00174102	4.57311e-10	up	ENSMUSG00000000266_up	blood
ENSMUSG00000000276	-1.04143	0.417286	-2.49571	0.018297	-0.0411763	0.0279029	-1.4757	0.150444	0.119559	0.0326125	3.66604	0.00094745	0.0783824	0.0184352	4.25178	0.00035585	0.180829	0.554218	0.0171595	0.00401846	up	ENSMUSG00000000276_up	blood
ENSMUSG00000000290	0.91617	0.269834	3.39531	0.00194749	0.0480064	0.0180431	2.66065	0.012402	-0.0606334	0.0210886	-2.87518	0.00735879	-0.012627	0.0120094	-1.05142	0.305013	0.0824575	0.283452	0.0622149	0.462469	down	ENSMUSG00000000290_down	blood
ENSMUSG00000000320	4.1064	1.32921	3.08936	0.00429939	0.16224	0.0888808	1.82537	0.077916	-0.420968	0.103883	-4.05234	0.000330624	-0.258728	0.0626017	-4.13292	0.000472859	0.0989801	0.444876	0.0099016	0.00487777	down	ENSMUSG00000000320_down	blood
ENSMUSG00000000340	-0.724082	0.265392	-2.72835	0.0105384	-0.0195577	0.0177461	-1.10208	0.27919	0.0571624	0.0207414	2.75595	0.00985652	0.0376047	0.00960723	3.91421	0.000797433	0.139743	0.676057	0.0751637	0.00689696	up	ENSMUSG00000000340_up	blood
ENSMUSG00000000346	1.90374	0.700989	2.71579	0.0108631	0.10748	0.0468734	2.29298	0.029033	-0.200718	0.054785	-3.66374	0.000953327	-0.0932384	0.0269556	-3.45896	0.00234887	0.14167	0.347099	0.0171777	0.014137	down	ENSMUSG00000000346_down	blood
ENSMUSG00000000409	-0.823646	0.509714	-1.6159	0.116586	-0.0265762	0.0340833	-0.779743	0.441651	0.129196	0.0398362	3.2432	0.00289664	0.10262	0.0202045	5.07907	4.97407e-05	0.423078	0.793876	0.0352168	0.000968624	up	ENSMUSG00000000409_up	blood
ENSMUSG00000000420	0.718296	0.406445	1.76726	0.0873564	0.0561992	0.027178	2.06782	0.047375	-0.0878575	0.0317653	-2.76583	0.0096225	-0.0316583	0.0144563	-2.18993	0.0399588	0.372266	0.385072	0.0743848	0.106169	down	ENSMUSG00000000420_down	blood
ENSMUSG00000000439	-0.468679	0.233181	-2.00993	0.0535057	-0.00523697	0.0155922	-0.33587	0.739306	0.0522981	0.018224	2.86974	0.00745842	0.0470611	0.00941201	5.00012	5.99212e-05	0.299651	0.92847	0.0627548	0.00111483	up	ENSMUSG00000000439_up	blood
ENSMUSG00000000489	-0.64236	0.550922	-1.16597	0.252812	0.00707945	0.0368388	0.192174	0.848901	0.113279	0.0430567	2.63091	0.0133137	0.120358	0.0207635	5.79662	9.38978e-06	0.591788	0.96322	0.0902807	0.000267677	up	ENSMUSG00000000489_up	blood
ENSMUSG00000000581	-0.488149	0.295945	-1.64946	0.109488	-0.0455398	0.0197891	-2.30126	0.0285013	0.07517	0.0231293	3.25	0.00284606	0.0296302	0.0124566	2.37867	0.0269422	0.410819	0.345981	0.0348665	0.0792363	up	ENSMUSG00000000581_up	blood
ENSMUSG00000000686	0.833702	0.40033	2.08254	0.0459189	0.0220584	0.0267691	0.824027	0.416427	-0.108572	0.0312873	-3.47017	0.00159837	-0.0865139	0.0154087	-5.61463	1.42633e-05	0.281589	0.778654	0.0237918	0.00036509	down	ENSMUSG00000000686_down	blood
ENSMUSG00000000708	-0.435808	0.255735	-1.70414	0.0986936	-0.00387094	0.0171004	-0.226366	0.822452	0.062502	0.0199867	3.12718	0.0039041	0.0586311	0.00750481	7.81247	1.20202e-07	0.39142	0.956918	0.0431692	9.08302e-06	up	ENSMUSG00000000708_up	blood
ENSMUSG00000000711	0.654875	0.236397	2.77023	0.00952003	0.0397933	0.0158073	2.5174	0.0173963	-0.0615339	0.0184754	-3.33059	0.00230757	-0.0217406	0.00978527	-2.22177	0.0374222	0.133101	0.312916	0.0302821	0.100872	down	ENSMUSG00000000711_down	blood
ENSMUSG00000000743	0.909119	0.298899	3.04156	0.00485354	0.0502528	0.0199866	2.51432	0.0175215	-0.063624	0.0233601	-2.72362	0.0106596	-0.0133711	0.0137124	-0.975117	0.340602	0.102339	0.313739	0.0789252	0.498021	down	ENSMUSG00000000743_down	blood
ENSMUSG00000000751	-0.306853	0.230009	-1.33409	0.192213	-0.01517	0.0153801	-0.986339	0.331855	0.072441	0.0179761	4.02985	0.000351744	0.057271	0.00989614	5.7872	9.59421e-06	0.523111	0.718436	0.0101354	0.000272006	up	ENSMUSG00000000751_up	blood
ENSMUSG00000000817	-0.619052	0.573791	-1.07888	0.289239	-0.0648009	0.038368	-1.68893	0.101602	0.191871	0.044844	4.27864	0.000176649	0.12707	0.0194343	6.53848	1.77709e-06	0.624037	0.484187	0.00743952	7.73158e-05	up	ENSMUSG00000000817_up	blood
ENSMUSG00000000881	-0.825321	0.415299	-1.9873	0.0560864	-0.0312713	0.02777	-1.12608	0.269058	0.100216	0.0324572	3.08764	0.0043182	0.068945	0.0173181	3.9811	0.000679714	0.305944	0.666861	0.0455528	0.00621223	up	ENSMUSG00000000881_up	blood
ENSMUSG00000000957	-0.958045	0.545057	-1.7577	0.089	0.0299242	0.0364466	0.821043	0.418099	0.158392	0.0425983	3.71827	0.000822988	0.188316	0.0222899	8.44849	3.39741e-08	0.376225	0.779424	0.0158312	3.3959e-06	up	ENSMUSG00000000957_up	blood
ENSMUSG00000001017	-0.532471	0.247135	-2.15457	0.039348	-0.0180036	0.0165253	-1.08946	0.284627	0.0500621	0.0193146	2.59193	0.0146033	0.0320585	0.0106959	2.99726	0.00686465	0.260727	0.681387	0.095805	0.0297268	up	ENSMUSG00000001017_up	blood
ENSMUSG00000001105	1.20404	0.600786	2.00411	0.0541595	0.0719364	0.0401731	1.79066	0.0834443	-0.131257	0.0469538	-2.79544	0.00895233	-0.0593202	0.0228669	-2.59415	0.0169314	0.300964	0.452346	0.0709048	0.0565088	down	ENSMUSG00000001105_down	blood
ENSMUSG00000001158	-0.409975	0.303179	-1.35225	0.1864	-0.0199728	0.0202728	-0.985202	0.332404	0.0651033	0.0236946	2.7476	0.0100584	0.0451305	0.0126162	3.57719	0.00177695	0.516279	0.719106	0.0763342	0.0117077	up	ENSMUSG00000001158_up	blood
ENSMUSG00000001211	-0.571933	0.240306	-2.38002	0.0238676	-0.029491	0.0160687	-1.83531	0.0763919	0.0630062	0.0187809	3.35481	0.00216592	0.0335152	0.00981844	3.41349	0.00261392	0.204684	0.441764	0.0293839	0.0151604	up	ENSMUSG00000001211_up	blood
ENSMUSG00000001270	0.983472	0.329758	2.98241	0.00563356	0.0857239	0.0220501	3.88769	0.000519428	-0.0721048	0.0257719	-2.79781	0.00890063	0.0136191	0.0141849	0.960111	0.347924	0.106961	0.15478	0.070637	0.50512	up	ENSMUSG00000001270_up	blood
ENSMUSG00000001288	0.930767	0.305747	3.04424	0.00482076	0.0687824	0.0204445	3.36434	0.00211245	-0.104629	0.0238953	-4.37862	0.00013368	-0.0358461	0.0117599	-3.04816	0.00610946	0.102303	0.196002	0.0065161	0.027411	down	ENSMUSG00000001288_down	blood
ENSMUSG00000001348	-1.28737	0.266022	-4.83934	3.66595e-05	-0.0507673	0.0177882	-2.85399	0.00775401	0.0916796	0.0207906	4.40966	0.000122578	0.0409122	0.0119492	3.42386	0.00255102	0.0603385	0.257036	0.00618492	0.0149548	up	ENSMUSG00000001348_up	blood
ENSMUSG00000001349	1.14385	0.487318	2.34723	0.0257061	0.0487637	0.0325858	1.49647	0.144978	-0.102664	0.0380858	-2.69559	0.0114048	-0.0539002	0.0183287	-2.94076	0.00780815	0.213393	0.547458	0.082132	0.0323999	down	ENSMUSG00000001349_down	blood
ENSMUSG00000001416	-0.923808	0.376027	-2.45676	0.0200233	-0.0353526	0.025144	-1.406	0.169997	0.0759766	0.029388	2.58529	0.0148343	0.040624	0.0170712	2.37968	0.0268846	0.187895	0.576732	0.0966094	0.0791395	up	ENSMUSG00000001416_up	blood
ENSMUSG00000001542	2.49803	1.36081	1.8357	0.0763327	0.117892	0.0909939	1.2956	0.204993	-0.300738	0.106352	-2.82775	0.00827109	-0.182846	0.053892	-3.39282	0.00274389	0.351567	0.608904	0.0675722	0.0156366	down	ENSMUSG00000001542_down	blood
ENSMUSG00000001576	1.07667	0.4311	2.49749	0.0182217	0.0654297	0.0288266	2.26977	0.0305714	-0.131319	0.0336921	-3.8976	0.00050555	-0.065889	0.0194856	-3.38143	0.00281824	0.180538	0.3518	0.0120005	0.0158902	down	ENSMUSG00000001576_down	blood
ENSMUSG00000001604	-0.875556	0.376673	-2.32445	0.0270587	-0.0311806	0.0251872	-1.23796	0.225333	0.0773628	0.0294384	2.62795	0.0134079	0.0461821	0.0140557	3.28565	0.00352598	0.218336	0.630112	0.0907633	0.0186677	up	ENSMUSG00000001604_up	blood
ENSMUSG00000001627	1.73325	0.554793	3.12414	0.00393457	0.0486103	0.0370976	1.31033	0.200027	-0.149841	0.0433593	-3.4558	0.00166031	-0.101231	0.0249898	-4.05088	0.000575326	0.0964126	0.604831	0.0244146	0.00555047	down	ENSMUSG00000001627_down	blood
ENSMUSG00000001642	-0.430152	0.310298	-1.38626	0.175886	-0.00826943	0.0207488	-0.398549	0.693048	0.064187	0.024251	2.64678	0.0128197	0.0559176	0.0129275	4.32549	0.000298344	0.502673	0.911096	0.0880655	0.00355068	up	ENSMUSG00000001642_up	blood
ENSMUSG00000001666	-0.602992	0.341191	-1.76731	0.0873481	-0.0139721	0.0228146	-0.612417	0.544876	0.0720956	0.0266654	2.70371	0.0111841	0.0581236	0.0136331	4.26343	0.000346078	0.372266	0.847806	0.0813079	0.00394663	up	ENSMUSG00000001666_up	blood
ENSMUSG00000001768	1.09325	0.397873	2.74774	0.0100548	0.0857329	0.0266048	3.22246	0.00305622	-0.0882054	0.0310953	-2.83661	0.0080929	-0.00247249	0.016627	-0.148703	0.883206	0.137292	0.209313	0.0663609	0.93165	down	ENSMUSG00000001768_down	blood
ENSMUSG00000001794	1.13199	0.287872	3.93226	0.000459828	0.0694794	0.0192493	3.60945	0.0011029	-0.0871553	0.0224983	-3.87385	0.000539422	-0.0176758	0.0132157	-1.33749	0.19537	0.0710021	0.177917	0.0124366	0.337653	down	ENSMUSG00000001794_down	blood
ENSMUSG00000001844	0.512093	0.257208	1.99097	0.0556604	0.0234985	0.0171989	1.36628	0.182005	-0.0558704	0.0201018	-2.77937	0.00931039	-0.032372	0.0109234	-2.96353	0.00741372	0.305012	0.586763	0.0728789	0.0313628	down	ENSMUSG00000001844_down	blood
ENSMUSG00000001847	2.09267	0.491993	4.25346	0.000189465	0.123427	0.0328984	3.75176	0.000751727	-0.198531	0.0384512	-5.16319	1.46935e-05	-0.0751041	0.0208839	-3.59627	0.00169849	0.0684312	0.169635	0.00210959	0.0113518	down	ENSMUSG00000001847_down	blood
ENSMUSG00000001870	3.88316	1.10057	3.52832	0.0013697	0.163201	0.0735922	2.21764	0.0342979	-0.371216	0.0860136	-4.31578	0.000159294	-0.208015	0.050463	-4.12212	0.000485224	0.0778632	0.358719	0.0071227	0.00497284	down	ENSMUSG00000001870_down	blood
ENSMUSG00000001910	-0.600413	0.258908	-2.31902	0.0273903	-0.0348723	0.0173125	-2.01428	0.0530225	0.058297	0.0202347	2.88105	0.00725271	0.0234247	0.00884024	2.64979	0.0149841	0.21914	0.396469	0.0616481	0.0514891	up	ENSMUSG00000001910_up	blood
ENSMUSG00000001911	1.1255	0.399379	2.81812	0.00846886	0.0867626	0.0267055	3.24887	0.00285438	-0.093608	0.031213	-2.99901	0.00540347	-0.0068454	0.0169506	-0.403845	0.69041	0.126059	0.204905	0.0520983	0.798509	down	ENSMUSG00000001911_down	blood
ENSMUSG00000001918	-0.622083	0.263755	-2.35857	0.0250564	-0.0216653	0.0176366	-1.22843	0.228836	0.0628002	0.0206135	3.04656	0.00479254	0.0411348	0.0114355	3.59711	0.00169513	0.210487	0.633061	0.0484252	0.0113437	up	ENSMUSG00000001918_up	blood
ENSMUSG00000001930	4.30053	1.43702	2.99268	0.0054901	0.181287	0.0960897	1.88664	0.0689202	-0.443469	0.112308	-3.94867	0.000439609	-0.262182	0.0673133	-3.89496	0.000834917	0.106511	0.430609	0.0115126	0.00711211	down	ENSMUSG00000001930_down	blood
ENSMUSG00000001946	3.72031	1.05835	3.5152	0.00141837	0.171808	0.0707693	2.42772	0.0214057	-0.379655	0.0827143	-4.58996	7.39629e-05	-0.207847	0.0491394	-4.22974	0.000375117	0.0778632	0.327021	0.00492867	0.00416027	down	ENSMUSG00000001946_down	blood
ENSMUSG00000002015	1.75456	0.544673	3.22132	0.00306529	0.0667056	0.0364209	1.83152	0.0769703	-0.144562	0.0425683	-3.396	0.00194393	-0.0778565	0.0244892	-3.17922	0.0045159	0.0923856	0.443053	0.0271445	0.0223502	down	ENSMUSG00000002015_down	blood
ENSMUSG00000002020	1.67327	0.681063	2.45686	0.0200187	0.0982744	0.045541	2.15793	0.0390631	-0.182361	0.0532278	-3.42606	0.001796	-0.0840868	0.0301533	-2.78864	0.0110062	0.187895	0.369367	0.0257155	0.0413958	down	ENSMUSG00000002020_down	blood
ENSMUSG00000002108	-0.996863	0.464758	-2.14491	0.0401782	0.0448899	0.0310772	1.44446	0.158973	0.1398	0.0363227	3.84884	0.000577506	0.18469	0.0209583	8.81227	1.68912e-08	0.26357	0.563182	0.0131071	1.93306e-06	up	ENSMUSG00000002108_up	blood
ENSMUSG00000002109	-1.10162	0.314231	-3.50575	0.00145442	-0.0694993	0.0210119	-3.30762	0.00245014	0.0705053	0.0245584	2.87092	0.00743655	0.00100597	0.0128011	0.0785849	0.938107	0.0778632	0.1993	0.0626361	0.961173	up	ENSMUSG00000002109_up	blood
ENSMUSG00000002129	-0.441784	0.185212	-2.38529	0.0235833	-0.0140857	0.0123847	-1.13735	0.264395	0.0379093	0.014475	2.61895	0.0136979	0.0238237	0.00807547	2.95013	0.00764353	0.204012	0.663855	0.092175	0.0319181	up	ENSMUSG00000002129_up	blood
ENSMUSG00000002222	1.0751	0.590505	1.82065	0.0786485	0.0537318	0.0394856	1.3608	0.183714	-0.143774	0.0461502	-3.11535	0.00402383	-0.0900425	0.0228471	-3.94109	0.000747878	0.355596	0.589421	0.0436975	0.00663552	down	ENSMUSG00000002222_down	blood
ENSMUSG00000002228	-0.927743	0.382014	-2.42856	0.0213647	-0.0545779	0.0255443	-2.1366	0.0409041	0.117939	0.0298559	3.95028	0.000437678	0.0633611	0.0161034	3.93464	0.000759473	0.194862	0.371094	0.0115012	0.00669702	up	ENSMUSG00000002228_up	blood
ENSMUSG00000002257	-0.557325	0.246826	-2.25797	0.0313813	-0.0240654	0.0165046	-1.4581	0.155202	0.0752606	0.0192904	3.90146	0.000500256	0.0511951	0.0101014	5.06811	5.10422e-05	0.231699	0.560101	0.0119592	0.00098667	up	ENSMUSG00000002257_up	blood
ENSMUSG00000002297	-0.65307	0.328154	-1.99013	0.055757	-0.0471713	0.0219428	-2.14974	0.0397613	0.0890827	0.0256465	3.47349	0.00158438	0.0419114	0.013862	3.02347	0.00646524	0.305436	0.370554	0.023675	0.0284575	up	ENSMUSG00000002297_up	blood
ENSMUSG00000002308	-0.837052	0.254047	-3.29487	0.0025329	-0.053146	0.0169875	-3.12854	0.00389056	0.071527	0.0198547	3.60252	0.00112358	0.018381	0.0101786	1.80585	0.0852974	0.0875318	0.219731	0.0187181	0.186049	up	ENSMUSG00000002308_up	blood
ENSMUSG00000002345	0.828601	0.409131	2.02527	0.0518167	0.0629891	0.0273575	2.30244	0.028426	-0.0948042	0.0319751	-2.96493	0.00588578	-0.0318151	0.0155482	-2.04622	0.0534589	0.2965	0.345598	0.0550025	0.13163	down	ENSMUSG00000002345_down	blood
ENSMUSG00000002346	-1.34814	0.346578	-3.88987	0.00051635	-0.0334999	0.0231748	-1.44553	0.158675	0.158318	0.0270865	5.8449	2.15257e-06	0.124818	0.0150681	8.28358	4.69026e-08	0.0710021	0.562937	0.00065376	4.44426e-06	up	ENSMUSG00000002346_up	blood
ENSMUSG00000002477	-0.834163	0.421748	-1.97787	0.0571926	-0.0346336	0.0282012	-1.22809	0.228963	0.0885503	0.0329613	2.6865	0.0116569	0.0539167	0.0194558	2.77124	0.0114433	0.309176	0.633061	0.0832267	0.0425432	up	ENSMUSG00000002477_up	blood
ENSMUSG00000002489	1.19811	0.386632	3.09885	0.0041968	0.0638636	0.0258531	2.47024	0.0194094	-0.0936405	0.0302168	-3.09895	0.00419566	-0.0297769	0.0162476	-1.8327	0.0810651	0.0988748	0.322078	0.0448572	0.179501	down	ENSMUSG00000002489_down	blood
ENSMUSG00000002617	0.730731	0.30707	2.37969	0.0238854	-0.0198465	0.020533	-0.966564	0.34149	-0.0694316	0.0239987	-2.89314	0.0070387	-0.0892781	0.0109021	-8.18907	5.65151e-08	0.204684	0.723842	0.060645	5.08657e-06	down	ENSMUSG00000002617_down	blood
ENSMUSG00000002728	-0.557061	0.381589	-1.45985	0.154726	-0.0351556	0.0255159	-1.37779	0.178459	0.0814231	0.0298227	2.73024	0.0104902	0.0462675	0.0164359	2.81503	0.0103739	0.477635	0.583761	0.0782911	0.0396597	up	ENSMUSG00000002728_up	blood
ENSMUSG00000002797	-0.584578	0.304806	-1.91787	0.0646907	-0.0496342	0.0203816	-2.43524	0.0210394	0.0744984	0.0238218	3.12732	0.00390269	0.0248642	0.0135789	1.83109	0.0813135	0.327981	0.325893	0.0431692	0.179782	up	ENSMUSG00000002797_up	blood
ENSMUSG00000002814	-0.824214	0.285466	-2.88726	0.00714203	-0.0488856	0.0190884	-2.56101	0.0157076	0.0657972	0.0223103	2.94918	0.00612228	0.0169116	0.0125719	1.34519	0.192911	0.118741	0.299588	0.0561714	0.334447	up	ENSMUSG00000002814_up	blood
ENSMUSG00000002833	-0.621967	0.24288	-2.5608	0.0157153	-0.0320241	0.0162408	-1.97183	0.0579112	0.0558734	0.018982	2.94349	0.00620999	0.0238493	0.00889897	2.68	0.014017	0.170111	0.4083	0.0566249	0.0491092	up	ENSMUSG00000002833_up	blood
ENSMUSG00000002881	0.660498	0.266855	2.47512	0.0191918	0.0417764	0.0178439	2.34121	0.0260574	-0.0541817	0.0208558	-2.59792	0.0143979	-0.0124053	0.0120821	-1.02675	0.316221	0.184317	0.337469	0.0948627	0.474362	down	ENSMUSG00000002881_down	blood
ENSMUSG00000002968	-0.595632	0.206633	-2.88256	0.0072255	-0.0402213	0.013817	-2.911	0.00673345	0.0466031	0.0161492	2.88579	0.00716805	0.00638172	0.0075704	0.842983	0.408737	0.119115	0.257036	0.0611589	0.564768	up	ENSMUSG00000002968_up	blood
ENSMUSG00000002985	1.3406	0.85911	1.56046	0.12914	0.0945017	0.0574465	1.64504	0.110402	-0.227574	0.0671428	-3.3894	0.00197798	-0.133072	0.0359617	-3.70039	0.00132688	0.441433	0.496709	0.0275226	0.00965532	down	ENSMUSG00000002985_down	blood
ENSMUSG00000002997	3.49966	1.0906	3.20892	0.00316493	0.157675	0.0729258	2.16213	0.0387096	-0.352767	0.0852348	-4.13876	0.000260429	-0.195091	0.0506679	-3.85039	0.000928542	0.0938584	0.369001	0.00902866	0.00763738	down	ENSMUSG00000002997_down	blood
ENSMUSG00000003039	1.08287	0.422017	2.56594	0.0155264	0.0568527	0.0282192	2.01468	0.052978	-0.0938187	0.0329823	-2.84452	0.00793698	-0.036966	0.0177859	-2.07839	0.0501229	0.169601	0.396469	0.0654904	0.125729	down	ENSMUSG00000003039_down	blood
ENSMUSG00000003153	2.78057	0.940983	2.95497	0.00603441	0.126657	0.0629212	2.01295	0.05317	-0.271027	0.0735415	-3.68536	0.00089942	-0.144369	0.0435811	-3.31266	0.00331047	0.109614	0.396469	0.016559	0.0178073	down	ENSMUSG00000003153_down	blood
ENSMUSG00000003184	-0.774814	0.283817	-2.72998	0.0104969	-0.0333049	0.0189781	-1.75491	0.0894838	0.0666048	0.0221814	3.00273	0.00535303	0.0332999	0.0122767	2.71244	0.0130448	0.139482	0.462205	0.0517383	0.0468219	up	ENSMUSG00000003184_up	blood
ENSMUSG00000003228	3.0718	0.865218	3.55031	0.00129177	0.138856	0.057855	2.40007	0.0228027	-0.305626	0.0676202	-4.51975	9.00672e-05	-0.16677	0.039119	-4.26316	0.000346301	0.0778632	0.331319	0.00548671	0.00394663	down	ENSMUSG00000003228_down	blood
ENSMUSG00000003269	-0.577415	0.243648	-2.36987	0.0244234	-0.0213243	0.0162922	-1.30887	0.200516	0.0542983	0.0190421	2.85149	0.00780188	0.032974	0.00909581	3.62518	0.00158608	0.207153	0.605382	0.0647138	0.0108373	up	ENSMUSG00000003269_up	blood
ENSMUSG00000003299	-0.42192	0.276211	-1.52753	0.137106	-0.0258662	0.0184696	-1.40047	0.17163	0.056576	0.021587	2.62084	0.0136366	0.0307099	0.00917919	3.3456	0.00306506	0.452949	0.578436	0.0920351	0.016884	up	ENSMUSG00000003299_up	blood
ENSMUSG00000003348	1.0706	0.337718	3.17012	0.0034974	0.0629977	0.0225823	2.78969	0.00907897	-0.116778	0.026394	-4.42442	0.000117623	-0.0537801	0.0153996	-3.49232	0.00217133	0.0940558	0.265331	0.00615106	0.0133795	down	ENSMUSG00000003348_down	blood
ENSMUSG00000003352	0.97235	0.387316	2.51048	0.0176792	0.0319281	0.0258989	1.2328	0.227225	-0.0901506	0.0302703	-2.97819	0.00569349	-0.0582226	0.0138952	-4.19013	0.000412393	0.178276	0.631527	0.0537461	0.00443962	down	ENSMUSG00000003352_down	blood
ENSMUSG00000003363	-0.552215	0.350243	-1.57667	0.12536	-0.018081	0.0234198	-0.772039	0.446131	0.079357	0.0273728	2.89912	0.00693507	0.061276	0.0152527	4.01738	0.000623289	0.437325	0.79622	0.0601789	0.00583844	up	ENSMUSG00000003363_up	blood
ENSMUSG00000003378	-0.414414	0.401914	-1.0311	0.310735	-0.0142473	0.026875	-0.530134	0.599922	0.0880825	0.0314111	2.80418	0.00876304	0.0738352	0.0171373	4.30845	0.000310748	0.644393	0.871521	0.0700024	0.00365424	up	ENSMUSG00000003378_up	blood
ENSMUSG00000003500	-0.923472	0.404655	-2.28212	0.0297434	-0.030666	0.0270583	-1.13333	0.266051	0.0953477	0.0316254	3.01491	0.00519132	0.0646817	0.018183	3.55726	0.00186269	0.226669	0.664326	0.0505804	0.0120688	up	ENSMUSG00000003500_up	blood
ENSMUSG00000003518	2.15126	0.430108	5.00168	2.31862e-05	0.135814	0.0287602	4.7223	5.09797e-05	-0.206033	0.0336146	-6.12928	9.71976e-07	-0.0702186	0.0190699	-3.68218	0.00138552	0.0523113	0.0637224	0.000365486	0.00991012	down	ENSMUSG00000003518_down	blood
ENSMUSG00000003573	2.93949	0.883962	3.32536	0.00233935	0.123876	0.0591083	2.09575	0.0446459	-0.300464	0.0690851	-4.34919	0.000145123	-0.176588	0.0408986	-4.31771	0.000303945	0.0863043	0.378977	0.00684159	0.00359835	down	ENSMUSG00000003573_down	blood
ENSMUSG00000003721	0.667694	0.240994	2.77059	0.00951177	0.0327256	0.0161146	2.0308	0.0512199	-0.0517274	0.0188346	-2.7464	0.0100875	-0.0190018	0.0102363	-1.85632	0.077495	0.133101	0.393079	0.0765114	0.173526	down	ENSMUSG00000003721_down	blood
ENSMUSG00000003746	0.942838	0.327786	2.87638	0.00733688	0.0362003	0.0219182	1.6516	0.109046	-0.0757371	0.0256178	-2.95643	0.00601243	-0.0395368	0.0141705	-2.79009	0.0109707	0.119455	0.495017	0.0556264	0.0413312	down	ENSMUSG00000003746_down	blood
ENSMUSG00000003752	-0.536742	0.300907	-1.78375	0.0845847	-0.0165842	0.0201209	-0.824228	0.416315	0.0604416	0.023517	2.57012	0.0153745	0.0438574	0.0124206	3.53101	0.00198186	0.367495	0.778654	0.0988641	0.0125802	up	ENSMUSG00000003752_up	blood
ENSMUSG00000003808	-0.567997	0.238212	-2.38441	0.0236303	-0.0233764	0.0159287	-1.46757	0.152629	0.0507266	0.0186172	2.72471	0.0106315	0.0273502	0.0109335	2.5015	0.0207108	0.204012	0.556176	0.0788277	0.0653779	up	ENSMUSG00000003808_up	blood
ENSMUSG00000003810	2.93082	0.890862	3.28987	0.0025661	0.130175	0.0595697	2.18525	0.0368141	-0.279268	0.0696244	-4.01107	0.000370401	-0.149093	0.041105	-3.62713	0.00157875	0.0879097	0.364978	0.0103535	0.0108212	down	ENSMUSG00000003810_down	blood
ENSMUSG00000003948	3.72412	1.18037	3.15505	0.00363529	0.160231	0.0789282	2.03008	0.051297	-0.380833	0.0922503	-4.12826	0.000268109	-0.220602	0.0543463	-4.05919	0.000564014	0.0947631	0.39326	0.00908636	0.00550243	down	ENSMUSG00000003948_down	blood
ENSMUSG00000003992	0.776282	0.428902	1.80993	0.0803357	0.0353101	0.0286796	1.23119	0.227816	-0.0963883	0.0335204	-2.87551	0.00735263	-0.0610782	0.0177305	-3.44481	0.00242838	0.359112	0.631527	0.0622149	0.0144832	down	ENSMUSG00000003992_down	blood
ENSMUSG00000004032	2.13375	1.24373	1.71561	0.0965453	0.11823	0.0831649	1.42163	0.165446	-0.262226	0.0972021	-2.69774	0.011346	-0.143996	0.0496751	-2.89875	0.00858897	0.388172	0.572625	0.0817897	0.0347364	down	ENSMUSG00000004032_down	blood
ENSMUSG00000004044	3.58345	0.98803	3.62686	0.00105261	0.160984	0.0660671	2.43667	0.0209705	-0.328753	0.0772184	-4.25744	0.000187381	-0.167769	0.0441966	-3.79596	0.0010571	0.0756262	0.325893	0.00756856	0.00827771	down	ENSMUSG00000004044_down	blood
ENSMUSG00000004056	0.945669	0.311095	3.0398	0.00487518	0.061709	0.0208022	2.96647	0.00586319	-0.0788877	0.0243133	-3.24463	0.0028859	-0.0171787	0.0116087	-1.47982	0.153769	0.102339	0.250263	0.0351403	0.285709	down	ENSMUSG00000004056_down	blood
ENSMUSG00000004069	-0.905725	0.239178	-3.78682	0.00068358	-0.0264621	0.0159932	-1.65458	0.108437	0.0729156	0.0186927	3.90076	0.000501214	0.0464536	0.00934066	4.97327	6.3845e-05	0.0725384	0.494526	0.0119592	0.00117655	up	ENSMUSG00000004069_up	blood
ENSMUSG00000004267	-0.980895	0.585686	-1.67478	0.104373	-0.0269856	0.0391634	-0.689053	0.496085	0.158364	0.0457736	3.45972	0.00164321	0.131378	0.0213016	6.16754	4.05128e-06	0.401731	0.822068	0.0242309	0.000143457	up	ENSMUSG00000004267_up	blood
ENSMUSG00000004268	-1.01382	0.370569	-2.73584	0.0103492	-0.037562	0.024779	-1.51588	0.140017	0.0846615	0.0289614	2.92325	0.00653128	0.0470995	0.0174303	2.70217	0.0133456	0.138747	0.541147	0.0581118	0.0475559	up	ENSMUSG00000004268_up	blood
ENSMUSG00000004285	1.86952	0.627318	2.98019	0.00566504	0.0866376	0.0419472	2.0654	0.0476187	-0.172035	0.0490273	-3.50897	0.00144205	-0.0853977	0.0274784	-3.10782	0.00532622	0.107276	0.386058	0.0223432	0.0249605	down	ENSMUSG00000004285_down	blood
ENSMUSG00000004319	1.74627	0.613366	2.84703	0.00788814	0.0672602	0.0410143	1.63992	0.111467	-0.179338	0.047937	-3.74112	0.000773706	-0.112078	0.0278151	-4.02938	0.000605674	0.122943	0.497008	0.0153122	0.00572094	down	ENSMUSG00000004319_down	blood
ENSMUSG00000004446	1.87779	0.407423	4.60895	7.01207e-05	0.0900654	0.0272434	3.30596	0.00246081	-0.156058	0.0318417	-4.90105	3.08031e-05	-0.0659923	0.0181971	-3.62652	0.00158106	0.0603385	0.1993	0.00335499	0.0108232	down	ENSMUSG00000004446_down	blood
ENSMUSG00000004455	-0.420015	0.214447	-1.9586	0.0595138	-0.0293097	0.0143395	-2.04398	0.0498206	0.0469173	0.0167598	2.79939	0.00886635	0.0176076	0.00853757	2.06237	0.0517604	0.315086	0.391393	0.0705067	0.128611	up	ENSMUSG00000004455_up	blood
ENSMUSG00000004558	1.62048	0.513779	3.15404	0.00364471	0.0967618	0.0343551	2.81652	0.00850223	-0.191903	0.0401538	-4.7792	4.34317e-05	-0.0951414	0.0232531	-4.09155	0.000522028	0.0947631	0.260439	0.00408284	0.00523453	down	ENSMUSG00000004558_down	blood
ENSMUSG00000004568	-0.959374	0.263229	-3.64463	0.00100357	-0.0347472	0.0176015	-1.97411	0.0576396	0.101887	0.0205724	4.95263	2.66304e-05	0.0671402	0.0121622	5.5204	1.77344e-05	0.0756262	0.407112	0.00306988	0.000428913	up	ENSMUSG00000004568_up	blood
ENSMUSG00000004631	2.14183	0.698034	3.06837	0.00453489	0.0876131	0.0466758	1.87706	0.070266	-0.20198	0.0545541	-3.70239	0.000859054	-0.114367	0.0312758	-3.65674	0.00147174	0.100515	0.43365	0.0161898	0.0103166	down	ENSMUSG00000004631_down	blood
ENSMUSG00000004655	3.6143	1.32047	2.73714	0.0103166	0.151298	0.0882963	1.71352	0.0969337	-0.383042	0.1032	-3.71166	0.000837809	-0.231745	0.0610822	-3.79398	0.00106211	0.138664	0.476713	0.0159086	0.00830389	down	ENSMUSG00000004655_down	blood
ENSMUSG00000004665	1.4597	0.378785	3.85364	0.000569992	0.0870003	0.0253284	3.43489	0.00175464	-0.131302	0.0296036	-4.43535	0.000114081	-0.0443019	0.016797	-2.63749	0.0153953	0.0710021	0.186873	0.00607356	0.0525363	down	ENSMUSG00000004665_down	blood
ENSMUSG00000004667	-0.687173	0.232569	-2.95471	0.00603837	-0.0202568	0.0155513	-1.30258	0.20263	0.0629413	0.0181762	3.46285	0.00162964	0.0426845	0.00923731	4.62088	0.000147371	0.109614	0.607863	0.0241613	0.00217314	up	ENSMUSG00000004667_up	blood
ENSMUSG00000004707	-0.700604	0.261412	-2.68007	0.011838	-0.0463016	0.01748	-2.64884	0.012757	0.0826154	0.0204304	4.04375	0.000338541	0.0363137	0.0101871	3.56467	0.00183032	0.147362	0.285481	0.00997497	0.0119299	up	ENSMUSG00000004707_up	blood
ENSMUSG00000004771	2.35962	0.590324	3.99716	0.000384839	0.121571	0.0394735	3.07982	0.0044049	-0.223666	0.0461361	-4.84796	3.57789e-05	-0.102095	0.0247547	-4.12427	0.000482743	0.0684312	0.231118	0.00372511	0.00495062	down	ENSMUSG00000004771_down	blood
ENSMUSG00000004788	-0.745321	0.278034	-2.68069	0.0118206	-0.0325374	0.0185914	-1.75013	0.0903187	0.0671805	0.0217294	3.09169	0.00427401	0.0346431	0.010927	3.17041	0.00460909	0.147362	0.464173	0.0452713	0.0226835	up	ENSMUSG00000004788_up	blood
ENSMUSG00000004837	-0.978816	0.321806	-3.04164	0.00485263	-0.0389988	0.0215183	-1.81235	0.0799516	0.0698159	0.0251504	2.77594	0.00938864	0.0308171	0.0140653	2.191	0.0398711	0.102339	0.447916	0.0732945	0.105972	up	ENSMUSG00000004837_up	blood
ENSMUSG00000004947	-0.775325	0.281085	-2.75833	0.00979963	-0.0409002	0.0187955	-2.17607	0.0375567	0.0619433	0.0219679	2.81972	0.00843566	0.0210431	0.0108037	1.94777	0.0649351	0.135403	0.36547	0.0682152	0.152683	up	ENSMUSG00000004947_up	blood
ENSMUSG00000005125	2.38492	0.694915	3.43195	0.00176827	0.131044	0.0464672	2.82015	0.00842688	-0.237162	0.0543103	-4.36679	0.00013817	-0.106117	0.0308291	-3.44211	0.00244384	0.0811556	0.260106	0.00661247	0.0145479	down	ENSMUSG00000005125_down	blood
ENSMUSG00000005131	1.97197	0.497082	3.96709	0.000417958	0.120739	0.0332387	3.63248	0.00103685	-0.184297	0.0388489	-4.74393	4.79678e-05	-0.0635578	0.0225926	-2.81321	0.0104162	0.0684312	0.177917	0.00423336	0.0397535	down	ENSMUSG00000005131_down	blood
ENSMUSG00000005150	-0.749787	0.26779	-2.7999	0.00885519	-0.0460742	0.0179065	-2.57305	0.0152688	0.0739851	0.0209289	3.53508	0.00134529	0.0279109	0.00880614	3.16948	0.00461894	0.1276	0.296345	0.0211827	0.0227037	up	ENSMUSG00000005150_up	blood
ENSMUSG00000005225	0.621611	0.355789	1.74713	0.0908456	0.0631274	0.0237907	2.65345	0.0126173	-0.0761154	0.0278063	-2.73734	0.0103115	-0.012988	0.0133874	-0.970165	0.343007	0.379169	0.285091	0.0775137	0.500056	down	ENSMUSG00000005225_down	blood
ENSMUSG00000005299	-0.646484	0.186906	-3.45887	0.0016469	-0.0277525	0.012498	-2.22056	0.0340788	0.0580826	0.0146075	3.97623	0.00040761	0.0303301	0.00816475	3.71476	0.00128234	0.0807714	0.358091	0.0110041	0.00943707	up	ENSMUSG00000005299_up	blood
ENSMUSG00000005374	-0.399438	0.280016	-1.42648	0.164053	-0.0224616	0.018724	-1.19962	0.239677	0.0654455	0.0218843	2.99052	0.00552	0.0429839	0.010508	4.09059	0.000523229	0.489772	0.640808	0.0526433	0.00524325	up	ENSMUSG00000005374_up	blood
ENSMUSG00000005465	-1.11385	0.358756	-3.10475	0.0041342	-0.0502596	0.0239892	-2.0951	0.0447076	0.0919195	0.0280382	3.27836	0.00264406	0.0416599	0.0136977	3.04138	0.0062052	0.0984477	0.378977	0.033233	0.027704	up	ENSMUSG00000005465_up	blood
ENSMUSG00000005469	1.54976	0.446476	3.4711	0.00159444	0.0740498	0.0298547	2.48034	0.0189614	-0.145578	0.0348938	-4.17203	0.000237508	-0.0715285	0.0204236	-3.50225	0.00212105	0.0805246	0.320678	0.00864279	0.0131415	down	ENSMUSG00000005469_down	blood
ENSMUSG00000005481	-0.816781	0.339774	-2.4039	0.0226047	-0.0373033	0.0227198	-1.64188	0.111058	0.0833295	0.0265547	3.13804	0.00379723	0.0460262	0.0157851	2.91579	0.00826353	0.200334	0.496709	0.0424113	0.0338011	up	ENSMUSG00000005481_up	blood
ENSMUSG00000005483	-1.42092	0.564584	-2.51675	0.0174227	-0.0639592	0.0377523	-1.69418	0.10059	0.16066	0.0441244	3.64107	0.00101321	0.0967011	0.0242548	3.98689	0.000670389	0.177334	0.483303	0.0176423	0.00614871	up	ENSMUSG00000005483_up	blood
ENSMUSG00000005506	-0.575686	0.217627	-2.64529	0.0128654	-0.0282298	0.0145522	-1.93991	0.0618432	0.0469472	0.0170084	2.76024	0.00975432	0.0187174	0.00941508	1.98802	0.0600028	0.153681	0.416875	0.0747823	0.143666	up	ENSMUSG00000005506_up	blood
ENSMUSG00000005510	-0.597312	0.287399	-2.07833	0.0463308	-0.0218665	0.0192177	-1.13783	0.264197	0.0676672	0.0224614	3.0126	0.00522163	0.0458008	0.0123573	3.70636	0.00130819	0.281926	0.663565	0.0508103	0.0095749	up	ENSMUSG00000005510_up	blood
ENSMUSG00000005540	-0.00170786	0.801631	-0.00213048	0.998314	-0.102568	0.053603	-1.91347	0.0652726	-0.192177	0.0626506	-3.06744	0.00454554	-0.294745	0.0332318	-8.86938	1.51598e-08	0.999137	0.424465	0.0469815	1.78671e-06	down	ENSMUSG00000005540_down	blood
ENSMUSG00000005580	1.37402	0.615931	2.23081	0.03332	0.0438287	0.0411858	1.06417	0.295743	-0.156347	0.0481374	-3.24792	0.00286142	-0.112518	0.0277362	-4.05671	0.000567369	0.238433	0.688918	0.03495	0.00551412	down	ENSMUSG00000005580_down	blood
ENSMUSG00000005583	0.346279	0.54341	0.637233	0.528806	-0.0314304	0.0363364	-0.864983	0.393912	-0.119462	0.0424696	-2.81288	0.00857835	-0.150892	0.0202408	-7.45485	2.50485e-07	0.79481	0.764446	0.068978	1.68337e-05	down	ENSMUSG00000005583_down	blood
ENSMUSG00000005611	3.94657	1.37492	2.87041	0.00744603	0.164441	0.0919373	1.78862	0.0837804	-0.417647	0.107455	-3.88671	0.000520824	-0.253206	0.0644462	-3.92896	0.00076985	0.12024	0.45268	0.0122199	0.0067396	down	ENSMUSG00000005611_down	blood
ENSMUSG00000005615	1.01889	0.349826	2.91255	0.00670759	0.0529065	0.023392	2.26173	0.031121	-0.0988703	0.0273403	-3.61628	0.0010829	-0.0459638	0.0154985	-2.96569	0.00737737	0.114895	0.3518	0.0184165	0.0312759	down	ENSMUSG00000005615_down	blood
ENSMUSG00000005640	-0.445603	0.407975	-1.09223	0.283426	0.00984448	0.0272803	0.360864	0.72073	0.0853788	0.0318849	2.67772	0.011905	0.0952233	0.0138322	6.88415	8.37646e-07	0.620138	0.922906	0.0841237	4.32319e-05	up	ENSMUSG00000005640_up	blood
ENSMUSG00000005656	-0.377703	0.234405	-1.61132	0.117582	-0.0158432	0.0156741	-1.01079	0.3202	0.0653616	0.0183197	3.56783	0.00123279	0.0495183	0.0102209	4.8448	8.65377e-05	0.423484	0.709429	0.0199891	0.00147778	up	ENSMUSG00000005656_up	blood
ENSMUSG00000005696	-0.742088	0.422688	-1.75564	0.0893574	-0.040318	0.0282641	-1.42647	0.164056	0.170346	0.0330347	5.15658	1.49708e-05	0.130028	0.0176147	7.3818	2.91633e-07	0.376792	0.571447	0.00213004	1.89995e-05	up	ENSMUSG00000005696_up	blood
ENSMUSG00000005763	-0.800417	0.473084	-1.69191	0.101026	-0.00881492	0.031634	-0.278654	0.782422	0.100174	0.0369734	2.70936	0.0110329	0.0913592	0.0161878	5.64372	1.3338e-05	0.396499	0.943275	0.0806439	0.000348178	up	ENSMUSG00000005763_up	blood
ENSMUSG00000005813	-0.737706	0.2396	-3.0789	0.00441524	-0.0332684	0.0160215	-2.07649	0.0465127	0.0576113	0.0187257	3.07659	0.00444123	0.0243429	0.0103387	2.35454	0.0283548	0.0998997	0.381692	0.0462175	0.0822569	up	ENSMUSG00000005813_up	blood
ENSMUSG00000005897	0.617888	0.316794	1.95044	0.0605209	0.0268248	0.0211832	1.26632	0.215143	-0.0724204	0.0247587	-2.92505	0.00650216	-0.0455957	0.0130095	-3.50479	0.00210837	0.318344	0.621681	0.057918	0.0130899	down	ENSMUSG00000005897_down	blood
ENSMUSG00000005936	0.732818	0.308635	2.37438	0.0241746	0.0450253	0.0206377	2.18171	0.0370992	-0.0634745	0.0241211	-2.6315	0.0132951	-0.0184492	0.0120488	-1.5312	0.140646	0.206262	0.365338	0.0902273	0.267649	down	ENSMUSG00000005936_down	blood
ENSMUSG00000005947	0.448113	0.441813	1.01426	0.31857	-0.0124848	0.0295429	-0.422598	0.675602	-0.105203	0.0345294	-3.04675	0.00479022	-0.117687	0.0172324	-6.82944	9.42556e-07	0.649938	0.903672	0.0484252	4.7407e-05	down	ENSMUSG00000005947_down	blood
ENSMUSG00000005973	-0.837259	0.439129	-1.90663	0.066186	-0.0297449	0.0293635	-1.01299	0.319166	0.0934302	0.0343197	2.72235	0.0106923	0.0636853	0.0167705	3.79746	0.00105333	0.331203	0.709138	0.0790186	0.00826371	up	ENSMUSG00000005973_up	blood
ENSMUSG00000006005	-0.453179	0.177107	-2.55878	0.01579	-0.0247405	0.0118427	-2.08909	0.0452829	0.0382096	0.0138416	2.76049	0.00974835	0.0134691	0.00775281	1.73732	0.0969771	0.170418	0.37899	0.0747823	0.204672	up	ENSMUSG00000006005_up	blood
ENSMUSG00000006024	1.20395	0.575217	2.09304	0.0449035	0.0895351	0.0384633	2.32781	0.0268553	-0.151958	0.0449555	-3.3802	0.00202635	-0.0624233	0.0201065	-3.10463	0.00536542	0.280286	0.340825	0.0279739	0.0250402	down	ENSMUSG00000006024_down	blood
ENSMUSG00000006262	0.851676	0.344447	2.47259	0.0193044	0.0319407	0.0230323	1.38678	0.175729	-0.0806181	0.0269199	-2.99475	0.00546165	-0.0486775	0.0156408	-3.11222	0.00527244	0.184772	0.580846	0.0523621	0.0248037	down	ENSMUSG00000006262_down	blood
ENSMUSG00000006301	1.19308	0.490881	2.43049	0.0212703	0.0816243	0.032824	2.48673	0.0186825	-0.106874	0.0383643	-2.78577	0.0091663	-0.0252496	0.0183119	-1.37886	0.182449	0.194512	0.319907	0.0720933	0.32105	down	ENSMUSG00000006301_down	blood
ENSMUSG00000006310	0.104871	0.455616	0.230173	0.81952	0.0276565	0.0304659	0.907784	0.371227	0.0931919	0.0356082	2.61715	0.0137566	0.120848	0.0168383	7.17701	4.48402e-07	0.932924	0.746091	0.0923566	2.62282e-05	up	ENSMUSG00000006310_up	blood
ENSMUSG00000006362	0.369775	0.395548	0.934843	0.357333	0.0125884	0.0264493	0.475944	0.637562	-0.0873581	0.0309136	-2.82588	0.00830912	-0.0747697	0.015866	-4.71259	0.000118465	0.680066	0.887355	0.0677121	0.00184509	down	ENSMUSG00000006362_down	blood
ENSMUSG00000006389	4.21841	1.21221	3.47993	0.00155756	0.163759	0.0810575	2.02029	0.0523604	-0.422182	0.094739	-4.45626	0.000107598	-0.258422	0.0567519	-4.55354	0.000173038	0.0805246	0.395827	0.00596243	0.00244766	down	ENSMUSG00000006389_down	blood
ENSMUSG00000006392	-0.4247	0.271846	-1.56228	0.128711	-0.0180685	0.0181777	-0.993996	0.328175	0.0679453	0.0212459	3.19805	0.00325494	0.0498767	0.0103494	4.81928	9.194e-05	0.441034	0.714878	0.0381911	0.00154152	up	ENSMUSG00000006392_up	blood
ENSMUSG00000006395	-1.08697	0.325251	-3.34196	0.00224	-0.066162	0.0217487	-3.04211	0.00484681	0.104751	0.0254196	4.12086	0.00027365	0.0385886	0.0133814	2.88376	0.00888541	0.0852441	0.238625	0.00918663	0.0355439	up	ENSMUSG00000006395_up	blood
ENSMUSG00000006850	-0.855263	0.288062	-2.96903	0.00582576	-0.0365882	0.019262	-1.89951	0.0671501	0.0859758	0.0225131	3.81891	0.00062651	0.0493875	0.012823	3.85147	0.000926159	0.108498	0.428985	0.0137232	0.00762254	up	ENSMUSG00000006850_up	blood
ENSMUSG00000006920	0.00264675	0.239041	0.0110724	0.991239	-0.0374996	0.0159841	-2.34607	0.0257738	0.0569786	0.018682	3.04993	0.00475189	0.019479	0.00900746	2.16254	0.0422647	0.995842	0.337469	0.0482486	0.110731	up	ENSMUSG00000006920_up	blood
ENSMUSG00000006941	1.16075	0.349302	3.32306	0.00235341	0.0543577	0.023357	2.32726	0.0268883	-0.0966499	0.0272993	-3.54038	0.00132643	-0.0422922	0.0155879	-2.71315	0.0130244	0.0864294	0.340825	0.0210113	0.0467698	down	ENSMUSG00000006941_down	blood
ENSMUSG00000007030	-0.853737	0.408266	-2.09113	0.045087	-0.0499466	0.0272997	-1.82956	0.0772698	0.0934653	0.0319076	2.92925	0.00643445	0.0435187	0.0131703	3.3043	0.00337579	0.280286	0.443725	0.0576004	0.018097	up	ENSMUSG00000007030_up	blood
ENSMUSG00000007035	0.171749	0.283731	0.605324	0.549516	-0.0829854	0.0189724	-4.37401	0.000135413	-0.0843222	0.0221747	-3.80263	0.000654861	-0.167308	0.0106192	-15.7552	4.15677e-13	0.804459	0.106929	0.0139835	4.64738e-10	down	ENSMUSG00000007035_down	blood
ENSMUSG00000007097	-0.984229	0.356761	-2.75879	0.00978874	-0.0262398	0.0238557	-1.09994	0.280108	0.110297	0.0278823	3.95581	0.000431095	0.0840571	0.0131544	6.39006	2.46608e-06	0.135371	0.677369	0.0114042	9.83505e-05	up	ENSMUSG00000007097_up	blood
ENSMUSG00000007379	2.09503	0.740361	2.82974	0.0082308	0.084999	0.0495061	1.71694	0.0962995	-0.237118	0.0578621	-4.09799	0.0002915	-0.152119	0.0335996	-4.52741	0.000184167	0.124272	0.476161	0.00939521	0.002538	down	ENSMUSG00000007379_down	blood
ENSMUSG00000007415	2.60569	0.802748	3.24596	0.00287598	0.123409	0.0536778	2.29907	0.0286407	-0.256068	0.0627379	-4.08155	0.000305036	-0.132659	0.0367928	-3.60557	0.00166152	0.0914583	0.34629	0.00950184	0.0111641	down	ENSMUSG00000007415_down	blood
ENSMUSG00000007617	-0.193052	0.216369	-0.892232	0.379369	0.0237068	0.0144681	1.63856	0.111753	0.0481069	0.0169101	2.84486	0.00793035	0.0718136	0.00908368	7.90579	9.95247e-08	0.696997	0.497361	0.06547	7.89846e-06	up	ENSMUSG00000007617_up	blood
ENSMUSG00000007655	-0.849998	0.539864	-1.57447	0.125868	0.0611704	0.0360993	1.6945	0.100528	0.249191	0.0421924	5.90607	1.81342e-06	0.310362	0.0188392	16.4743	1.74149e-13	0.437718	0.4833	0.000578257	3.05592e-10	up	ENSMUSG00000007655_up	blood
ENSMUSG00000007682	-0.391002	0.440728	-0.887175	0.382042	-0.00722707	0.0294704	-0.245232	0.807947	0.134369	0.0344446	3.90101	0.00050086	0.127142	0.0160635	7.91493	9.77073e-08	0.698656	0.952379	0.0119592	7.79339e-06	up	ENSMUSG00000007682_up	blood
ENSMUSG00000007739	-0.586811	0.267338	-2.19502	0.0360383	-0.0281379	0.0178762	-1.57404	0.125966	0.0547667	0.0208935	2.62123	0.0136238	0.0266287	0.0120558	2.20879	0.0384377	0.249738	0.521327	0.0919884	0.103031	up	ENSMUSG00000007739_up	blood
ENSMUSG00000007837	1.30585	0.416382	3.13617	0.00381539	0.0483597	0.0278425	1.73691	0.0926629	-0.109162	0.0325419	-3.35452	0.00216755	-0.0608026	0.0162258	-3.74728	0.00118693	0.0950417	0.467559	0.0293839	0.00895191	down	ENSMUSG00000007837_down	blood
ENSMUSG00000007872	-1.6818	0.725106	-2.31939	0.0273675	-0.0468721	0.0484861	-0.966713	0.341416	0.215638	0.0566699	3.80516	0.000650369	0.168766	0.0310899	5.42833	2.19596e-05	0.21914	0.723842	0.0139767	0.000512272	up	ENSMUSG00000007872_up	blood
ENSMUSG00000007891	1.76316	0.433961	4.06296	0.000321087	0.086588	0.0290179	2.98395	0.00561174	-0.138797	0.0339157	-4.09241	0.000296024	-0.0522092	0.0193172	-2.70273	0.0133289	0.0684312	0.248146	0.00943939	0.0475136	down	ENSMUSG00000007891_down	blood
ENSMUSG00000008035	1.28005	0.382647	3.34526	0.00222076	0.0700999	0.0255867	2.7397	0.0102528	-0.0897031	0.0299054	-2.99956	0.00539589	-0.0196033	0.0157022	-1.24844	0.225611	0.0850975	0.274343	0.052057	0.374477	down	ENSMUSG00000008035_down	blood
ENSMUSG00000008206	-1.40407	0.285355	-4.92045	2.91622e-05	-0.0772363	0.019081	-4.04782	0.000334765	0.127033	0.0223016	5.69614	3.26874e-06	0.0497968	0.012343	4.03443	0.000598401	0.0575698	0.135563	0.000874971	0.00567578	up	ENSMUSG00000008206_up	blood
ENSMUSG00000008398	-0.398701	0.276485	-1.44204	0.159651	-0.00197848	0.0184879	-0.107015	0.915489	0.0637864	0.0216084	2.95193	0.00608041	0.0618079	0.00899358	6.87245	8.59034e-07	0.484539	0.986389	0.0559673	4.40478e-05	up	ENSMUSG00000008398_up	blood
ENSMUSG00000008496	-0.923609	0.425753	-2.16935	0.0381082	-0.0212151	0.028469	-0.7452	0.461949	0.0971168	0.0332743	2.91868	0.00660612	0.0759017	0.0125174	6.06372	5.11765e-06	0.25654	0.805142	0.0583726	0.000167477	up	ENSMUSG00000008496_up	blood
ENSMUSG00000008604	-0.889192	0.250273	-3.55288	0.00128294	-0.0335594	0.0167352	-2.00532	0.0540229	0.0616248	0.0195598	3.15058	0.0036772	0.0280654	0.0106948	2.62422	0.0158512	0.0778632	0.399057	0.0415111	0.0537547	up	ENSMUSG00000008604_up	blood
ENSMUSG00000008845	1.15621	0.379586	3.04598	0.00479958	0.026626	0.025382	1.04901	0.30255	-0.0992083	0.0296661	-3.34416	0.00222712	-0.0725823	0.0143186	-5.06909	5.09244e-05	0.102294	0.695023	0.0295991	0.000985599	down	ENSMUSG00000008845_down	blood
ENSMUSG00000008855	1.23095	0.491698	2.50348	0.0179698	0.0399892	0.0328786	1.21627	0.233366	-0.137305	0.0384281	-3.57303	0.00121577	-0.0973157	0.0232069	-4.19339	0.000409185	0.178939	0.636976	0.0198354	0.00442015	down	ENSMUSG00000008855_down	blood
ENSMUSG00000008892	1.33355	0.351535	3.79349	0.000671319	0.0693315	0.0235063	2.94949	0.00611766	-0.119039	0.0274739	-4.33279	0.000151915	-0.0497071	0.0147218	-3.37642	0.00285149	0.0725384	0.252262	0.00703574	0.016022	down	ENSMUSG00000008892_down	blood
ENSMUSG00000008958	-0.843509	0.22968	-3.67254	0.000931016	-0.0406934	0.0153581	-2.64963	0.0127328	0.0611327	0.0179504	3.40565	0.00189523	0.0204393	0.00831995	2.45666	0.0228112	0.0755068	0.285481	0.0267722	0.0702163	up	ENSMUSG00000008958_up	blood
ENSMUSG00000009035	0.503666	0.268749	1.87411	0.0706833	0.0056375	0.0179705	0.313708	0.755914	-0.053984	0.0210037	-2.57021	0.0153714	-0.0483465	0.0108692	-4.44801	0.00022261	0.340232	0.937134	0.0988641	0.00288881	down	ENSMUSG00000009035_down	blood
ENSMUSG00000009079	-0.44999	0.14679	-3.06553	0.00456769	-0.0431519	0.0098155	-4.3963	0.000127239	0.0308316	0.0114722	2.6875	0.0116288	-0.0123203	0.00573902	-2.14676	0.0436478	0.100515	0.105763	0.0831015	0.113507	down	ENSMUSG00000009079_down	blood
ENSMUSG00000009291	3.50942	1.14428	3.06693	0.00455147	0.154218	0.076515	2.01553	0.0528843	-0.336125	0.0894297	-3.75854	0.000738065	-0.181907	0.0532737	-3.41457	0.00260728	0.100515	0.396469	0.0148677	0.0151382	down	ENSMUSG00000009291_down	blood
ENSMUSG00000009378	1.2529	0.545115	2.29841	0.0286829	0.0493757	0.0364505	1.3546	0.18566	-0.12417	0.0426028	-2.9146	0.00667341	-0.0747945	0.0259385	-2.88353	0.00888996	0.223477	0.590851	0.0586169	0.0355531	down	ENSMUSG00000009378_down	blood
ENSMUSG00000009418	2.13756	0.643908	3.31967	0.00237436	0.112029	0.0430565	2.6019	0.0142631	-0.219796	0.050324	-4.36762	0.00013785	-0.107767	0.0306162	-3.51994	0.00203435	0.0864294	0.290437	0.00661247	0.01279	down	ENSMUSG00000009418_down	blood
ENSMUSG00000009549	1.68148	0.501948	3.34991	0.00219387	0.0715043	0.033564	2.13038	0.0414546	-0.139977	0.0392292	-3.56818	0.00123162	-0.0684727	0.0218147	-3.13883	0.00495835	0.0850975	0.373248	0.0199891	0.0237295	down	ENSMUSG00000009549_down	blood
ENSMUSG00000009563	-0.413667	0.216418	-1.91143	0.0655445	-0.0061616	0.0144713	-0.42578	0.673308	0.0436903	0.0169139	2.5831	0.0149112	0.0375287	0.0098753	3.80026	0.00104633	0.329522	0.902755	0.0969504	0.00824178	up	ENSMUSG00000009563_up	blood
ENSMUSG00000009614	2.26323	0.726199	3.11654	0.00401168	0.0595871	0.0485591	1.22711	0.229326	-0.212441	0.0567553	-3.74311	0.000769552	-0.152854	0.0333002	-4.59017	0.000158561	0.0968754	0.633061	0.0152526	0.00230162	down	ENSMUSG00000009614_down	blood
ENSMUSG00000009647	-0.0223536	0.283081	-0.0789655	0.937584	0.0107338	0.0189289	0.567057	0.574894	0.0619284	0.0221239	2.79916	0.00887126	0.0726622	0.0115087	6.31366	2.92231e-06	0.976558	0.861447	0.0705102	0.000113396	up	ENSMUSG00000009647_up	blood
ENSMUSG00000009654	1.20608	0.517341	2.33131	0.0266444	0.0455022	0.0345933	1.31535	0.198358	-0.109979	0.0404322	-2.72009	0.0107509	-0.0644769	0.0209113	-3.08335	0.00563493	0.216793	0.603312	0.079338	0.0259832	down	ENSMUSG00000009654_down	blood
ENSMUSG00000009681	2.05992	0.634361	3.24723	0.0028665	0.11731	0.0424181	2.76557	0.00962872	-0.213254	0.0495778	-4.30139	0.000165806	-0.0959434	0.0275526	-3.48219	0.00222378	0.0914583	0.268927	0.0072005	0.0135599	down	ENSMUSG00000009681_down	blood
ENSMUSG00000009733	-0.641426	0.315027	-2.0361	0.0506532	-0.0277419	0.0210651	-1.31696	0.197823	0.0710313	0.0246206	2.88503	0.00718145	0.0432893	0.00947078	4.57083	0.000166045	0.294057	0.602316	0.061225	0.00237963	up	ENSMUSG00000009733_up	blood
ENSMUSG00000009739	-1.25625	0.378429	-3.31965	0.00237447	-0.0411568	0.0253046	-1.62645	0.114313	0.192271	0.0295757	6.50098	3.4687e-07	0.151114	0.0160792	9.39812	5.68003e-09	0.0864294	0.500154	0.000182604	8.43225e-07	up	ENSMUSG00000009739_up	blood
ENSMUSG00000010057	-0.895363	0.341892	-2.61885	0.013701	-0.0561586	0.0228614	-2.45648	0.0200363	0.0823599	0.0267202	3.08231	0.0043771	0.0262014	0.0129832	2.01811	0.0565358	0.158839	0.3245	0.0459009	0.137534	up	ENSMUSG00000010057_up	blood
ENSMUSG00000010067	-0.843818	0.312919	-2.6966	0.0113771	-0.0285378	0.0209241	-1.36387	0.182754	0.0963438	0.0244558	3.9395	0.000450794	0.067806	0.0119257	5.68568	1.21102e-05	0.144653	0.587659	0.011553	0.000326376	up	ENSMUSG00000010067_up	blood
ENSMUSG00000010277	0.632034	0.304732	2.07406	0.0467523	0.0233659	0.0203767	1.1467	0.260571	-0.0713372	0.023816	-2.99535	0.00545343	-0.0479713	0.0138694	-3.4588	0.00234976	0.282469	0.65938	0.0523621	0.014137	down	ENSMUSG00000010277_down	blood
ENSMUSG00000010362	-0.917147	0.402303	-2.27974	0.0299013	-0.0414107	0.026901	-1.53938	0.134195	0.128375	0.0314415	4.08298	0.000303835	0.0869643	0.015453	5.62768	1.38405e-05	0.227581	0.534509	0.00950184	0.000357747	up	ENSMUSG00000010362_up	blood
ENSMUSG00000010376	1.0673	0.394835	2.70315	0.0111993	0.0552262	0.0264016	2.09177	0.0450254	-0.0893984	0.0308579	-2.8971	0.00696984	-0.0341722	0.0158829	-2.15151	0.0432271	0.143508	0.378977	0.060348	0.112599	down	ENSMUSG00000010376_down	blood
ENSMUSG00000010392	-0.34586	0.227327	-1.52142	0.138626	-0.00132944	0.0152008	-0.0874587	0.930888	0.0506544	0.0177665	2.85112	0.00780908	0.049325	0.0106177	4.64554	0.000138962	0.455351	0.990535	0.0647395	0.00207824	up	ENSMUSG00000010392_up	blood
ENSMUSG00000010453	-0.534241	0.265175	-2.01467	0.0529788	-0.0226695	0.0177316	-1.27848	0.210882	0.0702252	0.0207245	3.38852	0.00198256	0.0475557	0.0106726	4.45587	0.000218468	0.298315	0.615673	0.0275378	0.00285855	up	ENSMUSG00000010453_up	blood
ENSMUSG00000010517	-0.509437	0.193329	-2.63508	0.0131823	-0.0136234	0.0129274	-1.05383	0.300373	0.0474713	0.0151094	3.14184	0.00376041	0.033848	0.00793633	4.26494	0.000344822	0.155525	0.693043	0.0421492	0.00394051	up	ENSMUSG00000010517_up	blood
ENSMUSG00000010554	-0.790603	0.275602	-2.86864	0.00747861	-0.0304555	0.0184288	-1.6526	0.108842	0.0735125	0.0215394	3.41294	0.00185919	0.043057	0.0101418	4.24552	0.000361218	0.120397	0.494801	0.0264048	0.00405185	up	ENSMUSG00000010554_up	blood
ENSMUSG00000011008	-0.52126	0.319979	-1.62904	0.113761	-0.0269266	0.0213962	-1.25848	0.217925	0.0700722	0.0250076	2.80203	0.00880921	0.0431455	0.0131767	3.27437	0.00361992	0.418502	0.625719	0.0702645	0.0190065	up	ENSMUSG00000011008_up	blood
ENSMUSG00000011114	-0.59868	0.266621	-2.24543	0.0322633	-0.0357207	0.0178283	-2.00359	0.054218	0.0577661	0.0208375	2.77222	0.00947415	0.0220455	0.0113076	1.94961	0.064702	0.2347	0.3992	0.0737621	0.1523	up	ENSMUSG00000011114_up	blood
ENSMUSG00000011179	3.24147	1.26348	2.5655	0.0155424	0.133881	0.0844859	1.58466	0.123531	-0.35521	0.0987461	-3.5972	0.00113968	-0.221329	0.0571616	-3.87198	0.000881953	0.169601	0.518449	0.0188867	0.00737357	down	ENSMUSG00000011179_down	blood
ENSMUSG00000011877	-0.337627	0.21618	-1.56179	0.128827	-0.00343849	0.0144554	-0.237868	0.813601	0.0517527	0.0168953	3.06313	0.00459553	0.0483142	0.00665703	7.25762	3.78299e-07	0.441242	0.954402	0.0472815	2.29046e-05	up	ENSMUSG00000011877_up	blood
ENSMUSG00000012819	2.58322	0.903444	2.8593	0.00765307	0.1063	0.060411	1.75961	0.0886702	-0.268481	0.0706077	-3.80243	0.000655215	-0.162181	0.0412165	-3.93486	0.000759079	0.121595	0.461211	0.0139835	0.00669702	down	ENSMUSG00000012819_down	blood
ENSMUSG00000013089	-0.834356	0.373502	-2.23388	0.0330957	-0.037599	0.0249751	-1.50546	0.142663	0.0760731	0.0291906	2.60608	0.0141225	0.038474	0.0117501	3.27436	0.00362006	0.237582	0.543611	0.0938705	0.0190065	up	ENSMUSG00000013089_up	blood
ENSMUSG00000013275	-0.886147	0.27764	-3.19171	0.00330851	-0.0199333	0.0185651	-1.0737	0.291519	0.10542	0.0216987	4.85834	3.47465e-05	0.0854862	0.0109238	7.82568	1.17024e-07	0.0938584	0.686009	0.0036829	8.92831e-06	up	ENSMUSG00000013275_up	blood
ENSMUSG00000013465	-0.355108	0.188883	-1.88004	0.0698446	-0.0014918	0.0126302	-0.118114	0.906765	0.0380365	0.014762	2.57665	0.0151396	0.0365447	0.00736411	4.96254	6.54846e-05	0.339193	0.984974	0.0977795	0.00119947	up	ENSMUSG00000013465_up	blood
ENSMUSG00000013662	-0.27339	0.180215	-1.51702	0.139729	-0.0134359	0.0120505	-1.11496	0.27372	0.0390411	0.0140845	2.77192	0.00948103	0.0256052	0.00603447	4.24316	0.000363262	0.456975	0.671264	0.0737621	0.00406362	up	ENSMUSG00000013662_up	blood
ENSMUSG00000013698	1.4176	0.504089	2.8122	0.00859254	0.0813439	0.0337072	2.41325	0.0221266	-0.117974	0.0393965	-2.99453	0.00546456	-0.0366303	0.0219863	-1.66605	0.110551	0.126494	0.328719	0.0523621	0.224963	down	ENSMUSG00000013698_down	blood
ENSMUSG00000013846	1.25908	0.567723	2.21777	0.0342881	0.0635251	0.0379622	1.67338	0.104651	-0.144951	0.0443697	-3.26688	0.00272413	-0.0814254	0.0266856	-3.05129	0.00606572	0.242005	0.488544	0.0338491	0.0272482	down	ENSMUSG00000013846_down	blood
ENSMUSG00000014077	1.01852	0.496477	2.05149	0.0490384	0.0568713	0.0331982	1.71309	0.0970149	-0.100058	0.0388016	-2.5787	0.0150667	-0.0431864	0.0189862	-2.27462	0.0335348	0.289824	0.476713	0.09752	0.0930945	down	ENSMUSG00000014077_down	blood
ENSMUSG00000014245	0.824441	0.328433	2.51022	0.0176897	0.0256701	0.0219615	1.16887	0.251661	-0.0873848	0.0256683	-3.40438	0.00190156	-0.0617146	0.0138829	-4.44537	0.00022402	0.178276	0.650594	0.0267897	0.00289758	down	ENSMUSG00000014245_down	blood
ENSMUSG00000014504	-0.623196	0.292192	-2.13283	0.0412368	-0.038066	0.0195381	-1.9483	0.0607882	0.071463	0.0228359	3.12941	0.00388191	0.033397	0.010778	3.09862	0.00544028	0.267565	0.415465	0.0430527	0.0253222	up	ENSMUSG00000014504_up	blood
ENSMUSG00000014599	1.41892	0.417513	3.39852	0.00193111	0.0353889	0.027918	1.2676	0.214691	-0.108151	0.0326302	-3.31443	0.00240704	-0.0727617	0.0180402	-4.0333	0.000600015	0.0822939	0.620989	0.0311751	0.00568449	down	ENSMUSG00000014599_down	blood
ENSMUSG00000014668	-0.284894	0.174249	-1.63498	0.112504	-0.0240126	0.0116516	-2.06088	0.0480757	0.0367677	0.0136182	2.69989	0.0112875	0.0127552	0.00630883	2.0218	0.0561231	0.415815	0.387979	0.0814732	0.136633	up	ENSMUSG00000014668_up	blood
ENSMUSG00000014771	-0.729461	0.293059	-2.48913	0.0185789	-0.0234599	0.0195961	-1.19717	0.240615	0.0811672	0.0229037	3.54385	0.00131423	0.0577073	0.0128785	4.4809	0.000205796	0.182473	0.641358	0.0209019	0.00272891	up	ENSMUSG00000014771_up	blood
ENSMUSG00000014907	-0.57117	0.332002	-1.72038	0.0956638	-0.0536135	0.0222001	-2.41501	0.022038	0.0733388	0.0259472	2.82646	0.00829732	0.0197253	0.0122714	1.60743	0.122893	0.386745	0.328719	0.0677121	0.242848	up	ENSMUSG00000014907_up	blood
ENSMUSG00000015087	-0.572213	0.18082	-3.16454	0.00354786	-0.0350601	0.012091	-2.89968	0.00692534	0.0369887	0.0141318	2.61741	0.013748	0.00192868	0.00656628	0.293724	0.771852	0.0944644	0.257036	0.0923529	0.857159	up	ENSMUSG00000015087_up	blood
ENSMUSG00000015143	1.46926	0.799542	1.83763	0.0760404	0.0365679	0.0534634	0.683981	0.499237	-0.212329	0.0624873	-3.39795	0.00193399	-0.175761	0.0359577	-4.88799	7.81183e-05	0.350937	0.823527	0.0270535	0.00136172	down	ENSMUSG00000015143_down	blood
ENSMUSG00000015189	1.11767	0.284592	3.92728	0.000466136	0.056355	0.0190299	2.96139	0.0059383	-0.115317	0.022242	-5.18466	1.3829e-05	-0.0589621	0.0126017	-4.6789	0.000128353	0.0710021	0.250758	0.00203261	0.00195664	down	ENSMUSG00000015189_down	blood
ENSMUSG00000015222	-0.311022	0.400757	-0.776086	0.443774	-0.0156207	0.0267976	-0.582914	0.564308	0.0813173	0.0313208	2.59628	0.0144541	0.0656966	0.0137104	4.79173	9.81528e-05	0.743452	0.856934	0.0951198	0.00161303	up	ENSMUSG00000015222_up	blood
ENSMUSG00000015305	0.913161	0.408696	2.23432	0.033063	0.0446646	0.0273285	1.63436	0.112636	-0.0844551	0.0319412	-2.64408	0.0129026	-0.0397906	0.0158609	-2.50872	0.0203901	0.237543	0.497855	0.0883654	0.0647798	down	ENSMUSG00000015305_down	blood
ENSMUSG00000015314	-1.08596	0.307117	-3.53599	0.00134203	-0.0595859	0.0205362	-2.90151	0.00689402	0.102907	0.0240024	4.28736	0.000172415	0.043321	0.01335	3.24501	0.00387618	0.0778632	0.257036	0.00733951	0.0199793	up	ENSMUSG00000015314_up	blood
ENSMUSG00000015316	3.72629	1.11483	3.34248	0.00223695	0.154826	0.0745458	2.07692	0.0464696	-0.354944	0.0871282	-4.07382	0.000311611	-0.200118	0.0517589	-3.86636	0.000893846	0.0852441	0.381692	0.00963066	0.00744542	down	ENSMUSG00000015316_down	blood
ENSMUSG00000015335	-0.719601	0.40014	-1.79837	0.0821886	-0.0517464	0.0267564	-1.93398	0.0625981	0.0848747	0.0312725	2.71403	0.0109092	0.0331283	0.0146512	2.26113	0.0344902	0.362672	0.418371	0.0801346	0.0950617	up	ENSMUSG00000015335_up	blood
ENSMUSG00000015342	1.04983	0.527883	1.98876	0.0559157	0.0619768	0.0352982	1.7558	0.0893285	-0.123445	0.0412561	-2.99217	0.00549716	-0.0614684	0.0228868	-2.68576	0.0138398	0.305815	0.462205	0.0524889	0.0487142	down	ENSMUSG00000015342_down	blood
ENSMUSG00000015355	-0.331298	0.378853	-0.874477	0.388806	-0.00565077	0.0253329	-0.22306	0.825001	0.0923795	0.0296088	3.12	0.00397639	0.0867288	0.0152497	5.68723	1.20672e-05	0.703632	0.957208	0.0434844	0.000326332	up	ENSMUSG00000015355_up	blood
ENSMUSG00000015363	-0.711026	0.284203	-2.50183	0.0180388	-0.0274603	0.0190039	-1.44498	0.158829	0.0805693	0.0222116	3.62736	0.0010512	0.053109	0.0123418	4.30317	0.000314698	0.1794	0.56294	0.0180256	0.00369053	up	ENSMUSG00000015363_up	blood
ENSMUSG00000015533	1.8674	0.693452	2.6929	0.0114789	0.056153	0.0463694	1.21099	0.235352	-0.177114	0.054196	-3.26804	0.00271594	-0.120962	0.0326426	-3.70563	0.00131046	0.145029	0.63906	0.0337739	0.009586	down	ENSMUSG00000015533_down	blood
ENSMUSG00000015575	1.30696	0.411432	3.17661	0.00343952	0.0628662	0.0275115	2.28509	0.0295476	-0.0948023	0.032155	-2.94829	0.00613601	-0.0319361	0.0188954	-1.69015	0.10579	0.0940558	0.348902	0.0562036	0.2178	down	ENSMUSG00000015575_down	blood
ENSMUSG00000015733	0.915247	0.277559	3.29749	0.00251569	0.0503955	0.0185597	2.71532	0.0108753	-0.0576157	0.0216923	-2.65604	0.0125393	-0.0072202	0.0126231	-0.571985	0.573405	0.0873193	0.27788	0.0868945	0.708202	down	ENSMUSG00000015733_down	blood
ENSMUSG00000015804	-0.444119	0.329685	-1.3471	0.188035	-0.0017426	0.0220452	-0.0790468	0.93752	0.0691689	0.0257662	2.68448	0.0117134	0.0674263	0.0137469	4.90483	7.50647e-05	0.517811	0.991632	0.0834412	0.00132754	up	ENSMUSG00000015804_up	blood
ENSMUSG00000015889	-0.445697	0.260465	-1.71116	0.0973739	-0.012268	0.0174166	-0.704386	0.486625	0.122351	0.0203563	6.01046	1.35411e-06	0.110083	0.0108451	10.1505	1.4906e-09	0.389915	0.817668	0.0004649	3.09751e-07	up	ENSMUSG00000015889_up	blood
ENSMUSG00000015932	2.55653	0.620224	4.12195	0.000272822	0.150424	0.0414728	3.62706	0.00105204	-0.224127	0.0484729	-4.62377	6.7261e-05	-0.0737031	0.0268453	-2.74548	0.0121205	0.0684312	0.177917	0.00477691	0.0443306	down	ENSMUSG00000015932_down	blood
ENSMUSG00000015942	-1.05122	0.313806	-3.34991	0.00219387	-0.0598289	0.0209834	-2.85125	0.00780658	0.0697956	0.0245252	2.84587	0.00791055	0.00996664	0.0136056	0.732539	0.471937	0.0850975	0.257036	0.0653749	0.622094	up	ENSMUSG00000015942_up	blood
ENSMUSG00000015981	-0.6236	0.487077	-1.28029	0.210254	-0.00503983	0.0325696	-0.15474	0.878062	0.139226	0.0380669	3.65741	0.000969685	0.134187	0.0181543	7.39145	2.85821e-07	0.545603	0.973608	0.0172458	1.87302e-05	up	ENSMUSG00000015981_up	blood
ENSMUSG00000016018	-0.826543	0.227276	-3.63673	0.00102509	-0.0523376	0.0151974	-3.44385	0.00171358	0.0659534	0.0177625	3.71306	0.000834647	0.0136158	0.00940888	1.44712	0.162626	0.0756262	0.186873	0.0159006	0.296659	up	ENSMUSG00000016018_up	blood
ENSMUSG00000016028	-0.841009	0.532391	-1.57968	0.124667	-0.0337177	0.0355997	-0.947134	0.351138	0.107303	0.0416085	2.57889	0.0150602	0.0735858	0.0189825	3.87651	0.000872468	0.436169	0.730057	0.0975176	0.007337	up	ENSMUSG00000016028_up	blood
ENSMUSG00000016255	3.68793	1.45491	2.53481	0.0167029	0.152983	0.0972864	1.57251	0.126322	-0.398202	0.113707	-3.50199	0.00146901	-0.245218	0.0687822	-3.56514	0.0018283	0.173666	0.521701	0.0225697	0.0119267	down	ENSMUSG00000016255_down	blood
ENSMUSG00000016256	1.3656	0.495603	2.75544	0.00986881	0.0644425	0.0331397	1.94457	0.0612552	-0.108732	0.0387333	-2.80719	0.00869877	-0.0442892	0.0219735	-2.01557	0.0568205	0.136002	0.416105	0.069804	0.138077	down	ENSMUSG00000016256_down	blood
ENSMUSG00000016427	1.84553	0.830027	2.22346	0.0338626	0.0781688	0.0555018	1.4084	0.169292	-0.171642	0.0648699	-2.64594	0.0128453	-0.0934732	0.0340036	-2.74892	0.0120278	0.240256	0.576031	0.0881643	0.0441127	down	ENSMUSG00000016427_down	blood
ENSMUSG00000016487	-0.728917	0.332955	-2.18923	0.0364959	0.00129754	0.0222639	0.0582798	0.953912	0.128136	0.0260218	4.92419	2.88554e-05	0.129434	0.0135759	9.53408	4.43781e-09	0.251804	0.997298	0.00322835	7.07942e-07	up	ENSMUSG00000016487_up	blood
ENSMUSG00000016503	-0.593799	0.338338	-1.75505	0.0894601	-0.00897984	0.0226238	-0.39692	0.694236	0.0905005	0.0264424	3.42255	0.00181267	0.0815207	0.0140622	5.79714	9.37861e-06	0.376959	0.911531	0.0259072	0.000267677	up	ENSMUSG00000016503_up	blood
ENSMUSG00000016510	-0.481484	0.30253	-1.59152	0.121976	-0.000266127	0.0202295	-0.0131554	0.989591	0.076707	0.0236439	3.24426	0.00288868	0.0764409	0.0130651	5.85077	8.29719e-06	0.431793	1	0.035147	0.000247708	up	ENSMUSG00000016510_up	blood
ENSMUSG00000016520	-0.582542	0.238017	-2.44748	0.0204559	-0.040595	0.0159156	-2.55064	0.0160948	0.060657	0.018602	3.26079	0.00276755	0.020062	0.00967841	2.07286	0.050683	0.190283	0.301166	0.0341468	0.126812	up	ENSMUSG00000016520_up	blood
ENSMUSG00000016526	0.751215	0.430754	1.74395	0.0914077	0.019097	0.0288035	0.663009	0.512387	-0.0911813	0.0336651	-2.70848	0.0110563	-0.0720844	0.0196637	-3.66585	0.00144026	0.380496	0.831497	0.0807268	0.0101499	down	ENSMUSG00000016526_down	blood
ENSMUSG00000016529	-0.593136	0.529652	-1.11986	0.271659	0.0071334	0.0354165	0.201415	0.841734	0.132225	0.0413944	3.19428	0.00328665	0.139359	0.0239447	5.82002	8.90052e-06	0.610895	0.962138	0.0384489	0.000257813	up	ENSMUSG00000016529_up	blood
ENSMUSG00000016534	2.10938	0.553735	3.80936	0.00064299	0.0996827	0.0370269	2.69217	0.011499	-0.167384	0.0432766	-3.86778	0.000548431	-0.0677016	0.0251715	-2.68962	0.0137219	0.0725384	0.278973	0.0125992	0.048427	down	ENSMUSG00000016534_down	blood
ENSMUSG00000016552	0.885724	0.387738	2.28434	0.0295973	0.0305013	0.0259271	1.17643	0.248675	-0.107363	0.0303032	-3.54296	0.00131734	-0.0768618	0.0130306	-5.89855	7.44124e-06	0.226669	0.647859	0.0209093	0.000225999	down	ENSMUSG00000016552_down	blood
ENSMUSG00000016554	-0.516532	0.220717	-2.34025	0.026114	-0.0135382	0.0147588	-0.917299	0.366302	0.0505144	0.0172499	2.92839	0.00644827	0.0369762	0.00969562	3.8137	0.00101338	0.214349	0.742143	0.0576004	0.00808095	up	ENSMUSG00000016554_up	blood
ENSMUSG00000016619	-0.268757	0.20204	-1.33022	0.19347	-0.0075878	0.0135099	-0.561648	0.578528	0.0479119	0.0157902	3.03428	0.00494372	0.0403241	0.00751345	5.36692	2.53351e-05	0.524456	0.862603	0.0493595	0.000572414	up	ENSMUSG00000016619_up	blood
ENSMUSG00000016664	2.17958	0.593678	3.67132	0.000934058	0.109771	0.0396978	2.76517	0.00963799	-0.206405	0.0463983	-4.44855	0.000109946	-0.0966336	0.0270982	-3.56606	0.00182435	0.0755068	0.268927	0.00600825	0.0119205	down	ENSMUSG00000016664_down	blood
ENSMUSG00000016984	-0.773726	0.252706	-3.06176	0.0046115	-0.0404767	0.0168978	-2.39538	0.0230477	0.0727181	0.0197499	3.68194	0.000907735	0.0322414	0.00944723	3.41279	0.00261824	0.100515	0.331319	0.0166536	0.0151642	up	ENSMUSG00000016984_up	blood
ENSMUSG00000017132	-0.818771	0.151142	-5.41724	7.17154e-06	-0.0286618	0.0101065	-2.83599	0.00810539	0.0500454	0.0118123	4.23671	0.000198494	0.0213835	0.0060025	3.56244	0.00184003	0.0456758	0.257961	0.00785669	0.0119784	up	ENSMUSG00000017132_up	blood
ENSMUSG00000017176	-0.744047	0.35759	-2.08073	0.0460959	-0.036647	0.0239111	-1.53263	0.135845	0.0746619	0.027947	2.67155	0.0120825	0.0380149	0.0159371	2.3853	0.0265657	0.28184	0.537146	0.0848474	0.0785679	up	ENSMUSG00000017176_up	blood
ENSMUSG00000017188	1.18459	0.450685	2.62842	0.0133929	0.0349385	0.0301362	1.15935	0.255458	-0.0948025	0.0352228	-2.69151	0.0115174	-0.059864	0.0208395	-2.87262	0.00911194	0.157094	0.65388	0.0826792	0.0361801	down	ENSMUSG00000017188_down	blood
ENSMUSG00000017221	-0.474865	0.217829	-2.17999	0.0372382	-0.0177014	0.0145657	-1.21528	0.233737	0.0464906	0.0170242	2.73085	0.0104748	0.0287892	0.00927575	3.1037	0.00537695	0.2547	0.637109	0.0782536	0.0250714	up	ENSMUSG00000017221_up	blood
ENSMUSG00000017264	-0.51588	0.21224	-2.43064	0.0212627	-0.0266446	0.014192	-1.87744	0.0702116	0.042672	0.0165874	2.57256	0.0152865	0.0160275	0.008265	1.9392	0.0660309	0.194512	0.43365	0.0983777	0.15463	up	ENSMUSG00000017264_up	blood
ENSMUSG00000017314	1.81642	0.852812	2.12991	0.0414967	0.140385	0.0570254	2.4618	0.0197915	-0.235048	0.0666506	-3.52657	0.00137612	-0.0946625	0.0320471	-2.95386	0.00757886	0.268369	0.323904	0.0215178	0.0317825	down	ENSMUSG00000017314_down	blood
ENSMUSG00000017376	1.09567	0.522913	2.09532	0.0446866	0.0516129	0.0349659	1.47609	0.150339	-0.122364	0.0408677	-2.99415	0.00546978	-0.0707512	0.0230148	-3.07416	0.00575526	0.279705	0.554107	0.0523621	0.0263152	down	ENSMUSG00000017376_down	blood
ENSMUSG00000017548	-0.548934	0.202714	-2.70793	0.0110711	-0.0459258	0.013555	-3.38811	0.00198468	0.0487507	0.0158429	3.07713	0.00443512	0.00282489	0.00832215	0.339442	0.737648	0.142686	0.192295	0.0462175	0.833608	up	ENSMUSG00000017548_up	blood
ENSMUSG00000017707	0.819771	0.390727	2.09807	0.0444252	0.0395761	0.0261269	1.51476	0.140299	-0.103478	0.0305368	-3.38864	0.00198191	-0.0639024	0.0169401	-3.77225	0.00111849	0.2785	0.541236	0.0275378	0.00862936	down	ENSMUSG00000017707_down	blood
ENSMUSG00000017764	-0.775931	0.370453	-2.09454	0.0447605	-0.03538	0.0247713	-1.42827	0.163544	0.0981963	0.0289524	3.39165	0.00196632	0.0628163	0.0124007	5.06553	5.13529e-05	0.279891	0.57038	0.0273846	0.000989044	up	ENSMUSG00000017764_up	blood
ENSMUSG00000017765	-0.729243	0.284733	-2.56114	0.0157026	-0.0415277	0.0190394	-2.18115	0.0371443	0.0958641	0.022253	4.30791	0.000162822	0.0543363	0.0116152	4.67804	0.000128614	0.17009	0.365338	0.0072005	0.00195806	up	ENSMUSG00000017765_up	blood
ENSMUSG00000017837	1.21314	0.358123	3.38748	0.00198798	0.0676423	0.0239468	2.82469	0.00833347	-0.111964	0.0279887	-4.00034	0.000381491	-0.0443221	0.0165834	-2.67268	0.0142458	0.083723	0.258794	0.0104963	0.0496998	down	ENSMUSG00000017837_down	blood
ENSMUSG00000017843	0.0017779	0.139227	0.0127698	0.989896	0.0268204	0.00930975	2.88089	0.00725549	0.0389795	0.0108811	3.5823	0.00118602	0.0657998	0.00542464	12.1298	5.96958e-11	0.995126	0.257036	0.0194505	2.24471e-08	up	ENSMUSG00000017843_up	blood
ENSMUSG00000017999	-0.650136	0.193704	-3.35634	0.00215721	-0.0177155	0.0129525	-1.36773	0.181556	0.0427375	0.0151387	2.82306	0.00836677	0.025022	0.00774694	3.22992	0.0040146	0.0843338	0.586123	0.0678013	0.0205209	up	ENSMUSG00000017999_up	blood
ENSMUSG00000018001	-0.690368	0.257384	-2.68225	0.0117762	0.0418561	0.0172106	2.432	0.0211968	0.0663017	0.0201155	3.29604	0.0025252	0.108158	0.010814	10.0016	1.93188e-09	0.147219	0.326141	0.0322568	3.7177e-07	up	ENSMUSG00000018001_up	blood
ENSMUSG00000018042	0.870606	0.229543	3.79278	0.00067262	0.0767587	0.015349	5.0009	2.32378e-05	-0.0746308	0.0179397	-4.16009	0.000245497	0.00212787	0.0102813	0.206966	0.83803	0.0725384	0.0612306	0.00877489	0.901376	up	ENSMUSG00000018042_up	blood
ENSMUSG00000018102	3.652	1.23051	2.96788	0.00584259	0.145413	0.0822812	1.76727	0.0873552	-0.348655	0.0961692	-3.62543	0.00105666	-0.203242	0.0555228	-3.66051	0.00145862	0.108683	0.458351	0.0180996	0.0102428	down	ENSMUSG00000018102_down	blood
ENSMUSG00000018166	-0.907766	0.277968	-3.26572	0.00273235	-0.0707595	0.0185871	-3.80692	0.000647268	0.0980088	0.0217243	4.51148	9.21804e-05	0.0272493	0.00902406	3.01962	0.00652242	0.0899	0.166834	0.00551441	0.0286463	up	ENSMUSG00000018166_up	blood
ENSMUSG00000018199	2.3464	0.805027	2.91468	0.0066721	0.100133	0.0538302	1.86017	0.0726911	-0.232119	0.062916	-3.68935	0.000889795	-0.131986	0.0364723	-3.61879	0.00161026	0.114535	0.438752	0.0164376	0.0109386	down	ENSMUSG00000018199_down	blood
ENSMUSG00000018217	1.9975	0.527889	3.78393	0.000688961	0.109882	0.0352986	3.11293	0.00404881	-0.191351	0.0412566	-4.63808	6.46089e-05	-0.0814693	0.0228776	-3.56109	0.0018459	0.0725384	0.22363	0.00477691	0.0120018	down	ENSMUSG00000018217_down	blood
ENSMUSG00000018322	-0.565374	0.267993	-2.10966	0.0433386	-0.0260897	0.01792	-1.4559	0.155808	0.0660726	0.0209447	3.15462	0.0036393	0.0399829	0.0101201	3.95084	0.00073067	0.274657	0.560309	0.0412731	0.00652316	up	ENSMUSG00000018322_up	blood
ENSMUSG00000018363	0.445671	0.399618	1.11524	0.273601	0.022459	0.0267215	0.840486	0.407285	-0.0838073	0.0312317	-2.6834	0.0117438	-0.0613483	0.0186796	-3.28424	0.00353756	0.611896	0.773118	0.0835072	0.0187228	down	ENSMUSG00000018363_down	blood
ENSMUSG00000018378	1.86017	0.654354	2.84276	0.00797142	0.10236	0.043755	2.33938	0.0261652	-0.208099	0.0511403	-4.06918	0.000315624	-0.10574	0.0289746	-3.64939	0.00149761	0.123303	0.337565	0.00967466	0.0104422	down	ENSMUSG00000018378_down	blood
ENSMUSG00000018398	0.85774	0.333806	2.56958	0.0153941	0.0431524	0.0223207	1.93329	0.0626871	-0.0977334	0.0260882	-3.74627	0.000762995	-0.054581	0.0119031	-4.58545	0.000160356	0.168832	0.418435	0.0151572	0.00231279	down	ENSMUSG00000018398_down	blood
ENSMUSG00000018427	-0.362499	0.370268	-0.979017	0.335401	0.0167664	0.0247589	0.677187	0.503476	0.115497	0.0289379	3.99122	0.000391169	0.132264	0.0126554	10.4512	8.89625e-10	0.662869	0.826111	0.0106881	2.06615e-07	up	ENSMUSG00000018427_up	blood
ENSMUSG00000018449	-0.659848	0.28411	-2.3225	0.0271769	-0.0376041	0.0189978	-1.9794	0.057012	0.0654621	0.0222043	2.94817	0.00613783	0.027858	0.0105428	2.64237	0.0152308	0.218871	0.406022	0.0562036	0.052065	up	ENSMUSG00000018449_up	blood
ENSMUSG00000018451	-1.02231	0.475846	-2.1484	0.0398763	-0.0462751	0.0318186	-1.45434	0.156235	0.165301	0.0371892	4.44486	0.000111086	0.119026	0.0223989	5.31391	2.86709e-05	0.262403	0.560576	0.00602878	0.000630641	up	ENSMUSG00000018451_up	blood
ENSMUSG00000018509	-0.61794	0.467749	-1.3211	0.196458	-0.000132117	0.0312772	-0.00422408	0.996658	0.116038	0.0365564	3.17423	0.00346067	0.115906	0.0186388	6.21853	3.61372e-06	0.527574	1	0.0399812	0.000132417	up	ENSMUSG00000018509_up	blood
ENSMUSG00000018567	1.14283	0.462879	2.46897	0.0194668	0.0815051	0.0309516	2.63331	0.013238	-0.100938	0.0361758	-2.79021	0.00906755	-0.0194328	0.0161135	-1.206	0.24123	0.185362	0.288065	0.0715094	0.392717	down	ENSMUSG00000018567_down	blood
ENSMUSG00000018585	1.47911	0.501627	2.94862	0.00613093	0.0824058	0.0335425	2.45676	0.0200234	-0.114253	0.0392041	-2.91431	0.0066782	-0.0318472	0.0217368	-1.46513	0.157698	0.110377	0.3245	0.0586264	0.291084	down	ENSMUSG00000018585_down	blood
ENSMUSG00000018648	1.3783	0.421128	3.27287	0.00268209	0.0689902	0.0281598	2.44995	0.0203397	-0.0895129	0.0329128	-2.7197	0.0107611	-0.0205227	0.0161049	-1.27431	0.216475	0.0896495	0.3245	0.079338	0.363808	down	ENSMUSG00000018648_down	blood
ENSMUSG00000018654	-0.488744	0.167119	-2.92452	0.00651078	0.000404001	0.0111749	0.0361527	0.9714	0.0615017	0.013061	4.70879	5.2956e-05	0.0619057	0.00707474	8.75024	1.90055e-08	0.11322	1	0.00437871	2.11376e-06	up	ENSMUSG00000018654_up	blood
ENSMUSG00000018669	-0.602253	0.331316	-1.81776	0.0791007	-0.0229748	0.0221543	-1.03704	0.308006	0.112233	0.0258936	4.3344	0.000151236	0.0892586	0.0142818	6.24981	3.36955e-06	0.35675	0.700016	0.00703574	0.000125805	up	ENSMUSG00000018669_up	blood
ENSMUSG00000018677	2.67546	1.42635	1.87574	0.070453	0.149331	0.0953766	1.5657	0.127908	-0.338249	0.111475	-3.03431	0.00494339	-0.188918	0.0604908	-3.12309	0.00514187	0.339929	0.523495	0.0493595	0.02433	down	ENSMUSG00000018677_down	blood
ENSMUSG00000018750	-0.909987	0.254035	-3.58214	0.00118654	-0.0177974	0.0169867	-1.04773	0.303133	0.0594164	0.0198538	2.9927	0.00548984	0.041619	0.0108058	3.85155	0.000925982	0.0778632	0.695491	0.0524507	0.00762254	up	ENSMUSG00000018750_up	blood
ENSMUSG00000018909	1.93694	0.720286	2.68913	0.0115834	0.103472	0.0481637	2.14834	0.0398814	-0.215109	0.0562931	-3.82123	0.00062257	-0.111637	0.0331516	-3.36748	0.00291192	0.14565	0.370554	0.0136939	0.0162963	down	ENSMUSG00000018909_down	blood
ENSMUSG00000018924	4.06864	1.36131	2.98877	0.00554435	0.120236	0.0910275	1.32088	0.19653	-0.312506	0.106392	-2.93731	0.00630649	-0.192269	0.0621392	-3.09417	0.00549632	0.106653	0.601616	0.0571747	0.0255304	down	ENSMUSG00000018924_down	blood
ENSMUSG00000018927	1.58744	0.550253	2.88493	0.00718323	0.0922045	0.0367941	2.50596	0.0178662	-0.113965	0.0430044	-2.65007	0.0127193	-0.0217604	0.0244422	-0.890281	0.383401	0.119041	0.317391	0.0876807	0.540389	down	ENSMUSG00000018927_down	blood
ENSMUSG00000018932	2.53394	0.889175	2.84976	0.00783519	0.130598	0.0594569	2.19651	0.0359209	-0.266749	0.0694925	-3.83853	0.000593939	-0.136151	0.0378194	-3.60004	0.00168341	0.122943	0.362731	0.0132674	0.0112749	down	ENSMUSG00000018932_down	blood
ENSMUSG00000018965	2.79529	0.699236	3.99763	0.000384337	0.132524	0.0467562	2.83436	0.00813789	-0.259141	0.0546481	-4.742	4.82297e-05	-0.126617	0.0313578	-4.03783	0.000593562	0.0684312	0.257961	0.00423336	0.00564026	down	ENSMUSG00000018965_down	blood
ENSMUSG00000018974	-1.2186	0.24325	-5.00964	2.26709e-05	-0.0409673	0.0162655	-2.51865	0.0173455	0.152488	0.019011	8.02106	5.93342e-09	0.111521	0.009958	11.1991	2.5743e-10	0.0523113	0.312358	7.80888e-06	7.81845e-08	up	ENSMUSG00000018974_up	blood
ENSMUSG00000018983	1.67585	0.993196	1.68733	0.101912	0.131992	0.0664126	1.98745	0.0560682	-0.213709	0.0776222	-2.75319	0.00992278	-0.0817167	0.0376546	-2.17016	0.0416109	0.398586	0.40341	0.0755231	0.109598	down	ENSMUSG00000018983_down	blood
ENSMUSG00000019088	1.40277	0.482046	2.91003	0.00674969	0.0518532	0.0322332	1.60869	0.118159	-0.120286	0.0376738	-3.19283	0.00329901	-0.0684327	0.0217888	-3.14073	0.00493654	0.115491	0.508057	0.038565	0.0236874	down	ENSMUSG00000019088_down	blood
ENSMUSG00000019102	-0.44736	0.669038	-0.668662	0.508824	0.0317551	0.0447369	0.709818	0.483298	0.134261	0.0522879	2.56773	0.0154614	0.166016	0.0244372	6.79359	1.01855e-06	0.785059	0.815696	0.0992204	5.02688e-05	up	ENSMUSG00000019102_up	blood
ENSMUSG00000019132	0.53339	0.207923	2.56532	0.0155491	0.0265491	0.0139033	1.90956	0.0657946	-0.0513957	0.01625	-3.16281	0.00356364	-0.0248466	0.00836369	-2.97077	0.00729251	0.169601	0.42464	0.040737	0.0310349	down	ENSMUSG00000019132_down	blood
ENSMUSG00000019173	0.774749	0.338707	2.28738	0.0293977	0.0526739	0.0226485	2.32572	0.0269816	-0.0739358	0.0264712	-2.79306	0.00900453	-0.0212619	0.0114626	-1.85489	0.0777065	0.226032	0.340825	0.0712111	0.173852	down	ENSMUSG00000019173_down	blood
ENSMUSG00000019189	-0.751477	0.244369	-3.07518	0.00445718	-0.0329187	0.0163403	-2.01457	0.0529905	0.0886155	0.0190984	4.63995	6.42711e-05	0.0556968	0.00979881	5.68404	1.21561e-05	0.100515	0.396469	0.00477691	0.000327055	up	ENSMUSG00000019189_up	blood
ENSMUSG00000019254	0.440604	0.233058	1.89053	0.0683808	0.0168086	0.015584	1.07858	0.28937	-0.0474469	0.0182144	-2.60491	0.0141615	-0.0306383	0.0101741	-3.0114	0.00664637	0.336011	0.685057	0.0940112	0.0290202	down	ENSMUSG00000019254_down	blood
ENSMUSG00000019370	1.51223	0.393034	3.84758	0.000579489	0.0840652	0.0262812	3.19868	0.00324964	-0.13494	0.0307172	-4.39299	0.000128421	-0.0508751	0.0165422	-3.07546	0.00573808	0.0714989	0.211684	0.00635784	0.0262823	down	ENSMUSG00000019370_down	blood
ENSMUSG00000019428	0.627752	0.261706	2.39869	0.0228745	0.028641	0.0174996	1.63666	0.11215	-0.0553469	0.0204533	-2.70601	0.0111223	-0.0267059	0.0115718	-2.30785	0.0312833	0.2018	0.497855	0.0810218	0.0883822	down	ENSMUSG00000019428_down	blood
ENSMUSG00000019429	-0.808589	0.262412	-3.08137	0.0043876	-0.0620255	0.0175468	-3.53485	0.0013461	0.066826	0.0205085	3.25845	0.00278437	0.00480048	0.0120644	0.397903	0.694718	0.0998209	0.181617	0.0342741	0.801613	up	ENSMUSG00000019429_up	blood
ENSMUSG00000019432	-0.817978	0.178912	-4.57194	7.77998e-05	-0.0499119	0.0119634	-4.17204	0.000237506	0.0527809	0.0139827	3.77473	0.000706377	0.00286907	0.00761122	0.376952	0.709992	0.0603385	0.111355	0.0146019	0.81247	up	ENSMUSG00000019432_up	blood
ENSMUSG00000019433	1.80966	0.450477	4.0172	0.000364207	0.101344	0.0301223	3.36441	0.0021121	-0.166874	0.0352066	-4.73985	4.85218e-05	-0.0655303	0.0190986	-3.43116	0.00250758	0.0684312	0.196002	0.00423336	0.0147965	down	ENSMUSG00000019433_down	blood
ENSMUSG00000019467	-0.787794	0.384613	-2.04828	0.0493716	-0.0366556	0.0257181	-1.42529	0.164397	0.111073	0.030059	3.69517	0.000875939	0.0744174	0.0136533	5.45051	2.08564e-05	0.290725	0.571853	0.0163326	0.000493092	up	ENSMUSG00000019467_up	blood
ENSMUSG00000019505	1.48174	0.795559	1.86252	0.0723498	0.0903975	0.0531971	1.69929	0.0996122	-0.191344	0.0621761	-3.07745	0.00443151	-0.100946	0.0285733	-3.53289	0.00197308	0.343227	0.481479	0.0462175	0.0125396	down	ENSMUSG00000019505_down	blood
ENSMUSG00000019578	0.93319	0.378033	2.46854	0.0194861	0.0454907	0.0252782	1.79961	0.0819885	-0.0933857	0.0295448	-3.16082	0.0035819	-0.047895	0.0161912	-2.95808	0.00750638	0.185362	0.450652	0.0408283	0.0316297	down	ENSMUSG00000019578_down	blood
ENSMUSG00000019699	0.852108	0.455592	1.87033	0.0712232	0.0587284	0.0304643	1.92778	0.0633968	-0.095707	0.0356063	-2.68792	0.0116171	-0.0369786	0.020927	-1.76703	0.0917553	0.341374	0.421037	0.0830549	0.196487	down	ENSMUSG00000019699_down	blood
ENSMUSG00000019782	-0.971863	0.447371	-2.17239	0.0378581	-0.0406069	0.0299146	-1.35743	0.184769	0.102745	0.0349638	2.93862	0.00628584	0.0621384	0.0194718	3.1912	0.00439224	0.256231	0.589799	0.0571087	0.0218891	up	ENSMUSG00000019782_up	blood
ENSMUSG00000019790	1.27457	0.424403	3.0032	0.00534679	0.0686218	0.0283788	2.41806	0.0218845	-0.114906	0.0331688	-3.46427	0.00162352	-0.0462839	0.0180184	-2.5687	0.0178994	0.105479	0.327604	0.0241206	0.0588928	down	ENSMUSG00000019790_down	blood
ENSMUSG00000019792	-0.799395	0.316241	-2.5278	0.0169789	-0.051748	0.0211463	-2.44715	0.0204716	0.0728281	0.0247155	2.94666	0.00616101	0.0210801	0.010711	1.96808	0.0624026	0.175031	0.324781	0.0563736	0.148244	up	ENSMUSG00000019792_up	blood
ENSMUSG00000019795	2.89796	0.857414	3.37989	0.00202801	0.128012	0.0573331	2.23278	0.0331758	-0.285827	0.0670102	-4.26542	0.000183268	-0.157814	0.0390298	-4.04344	0.000585654	0.0838272	0.3569	0.00750398	0.00562182	down	ENSMUSG00000019795_down	blood
ENSMUSG00000019804	1.22297	0.473845	2.58095	0.0149871	0.0899055	0.0316849	2.83749	0.00807542	-0.135075	0.0370329	-3.64744	0.000996026	-0.0451696	0.014574	-3.09933	0.00543138	0.166113	0.257961	0.017478	0.0252883	down	ENSMUSG00000019804_down	blood
ENSMUSG00000019818	0.866785	0.308461	2.81003	0.00863853	0.0277087	0.0206261	1.34338	0.189223	-0.075311	0.0241075	-3.12397	0.00393631	-0.0476023	0.0125404	-3.79593	0.00105719	0.126791	0.594688	0.0432309	0.00827771	down	ENSMUSG00000019818_down	blood
ENSMUSG00000019842	-0.866786	0.285365	-3.03746	0.00490409	-0.0352045	0.0190816	-1.84494	0.0749391	0.0866232	0.0223024	3.88403	0.000524641	0.0514187	0.0102835	5.0001	5.99239e-05	0.102339	0.440295	0.0122207	0.00111483	up	ENSMUSG00000019842_up	blood
ENSMUSG00000019843	-0.208402	0.29052	-0.717343	0.478711	0.00696067	0.0194264	0.35831	0.72262	0.0670795	0.0227053	2.95436	0.00604366	0.0740401	0.0102082	7.25303	3.8197e-07	0.76816	0.923553	0.055752	2.30246e-05	up	ENSMUSG00000019843_up	blood
ENSMUSG00000019849	1.39514	0.443149	3.14824	0.00369926	0.0590385	0.0296323	1.99237	0.0554988	-0.139534	0.0346338	-4.02885	0.000352721	-0.080496	0.0200867	-4.00744	0.000638271	0.0947631	0.402243	0.0101354	0.0059463	down	ENSMUSG00000019849_down	blood
ENSMUSG00000019851	-0.10554	0.526183	-0.200576	0.842383	0.0468622	0.0351846	1.3319	0.192926	0.10987	0.0411233	2.67173	0.0120774	0.156732	0.02252	6.95971	7.12141e-07	0.942553	0.5986	0.0848474	3.86489e-05	up	ENSMUSG00000019851_up	blood
ENSMUSG00000019854	-0.360819	0.218184	-1.65374	0.108609	-0.0255526	0.0145894	-1.75145	0.0900883	0.054634	0.0170519	3.20398	0.00320555	0.0290814	0.00681582	4.26675	0.000343334	0.408978	0.463737	0.0377768	0.00394051	up	ENSMUSG00000019854_up	blood
ENSMUSG00000019864	2.94646	0.937189	3.14393	0.00374039	0.138579	0.0626675	2.21134	0.034775	-0.285925	0.073245	-3.90368	0.000497224	-0.147346	0.0434503	-3.39114	0.00275476	0.0947631	0.358961	0.0119592	0.0156738	down	ENSMUSG00000019864_down	blood
ENSMUSG00000019873	0.746629	0.255948	2.91711	0.00663183	0.0235149	0.0171146	1.37397	0.179631	-0.0733112	0.0200033	-3.66495	0.000950222	-0.0497963	0.00983174	-5.06485	5.14355e-05	0.114167	0.584522	0.0171703	0.000989428	down	ENSMUSG00000019873_down	blood
ENSMUSG00000019877	0.870436	0.53457	1.62829	0.113921	0.0484019	0.0357454	1.35407	0.185826	-0.111548	0.0417787	-2.66996	0.0121286	-0.0631457	0.0199382	-3.16707	0.00464481	0.418703	0.591015	0.0850186	0.02276	down	ENSMUSG00000019877_down	blood
ENSMUSG00000019889	-1.02441	0.529584	-1.93437	0.0625482	0.0211271	0.035412	0.59661	0.555244	0.320352	0.0413891	7.74002	1.2337e-08	0.341479	0.0181474	18.817	1.26498e-14	0.322818	0.852111	1.3917e-05	1.99778e-10	up	ENSMUSG00000019889_up	blood
ENSMUSG00000019920	1.44988	0.430731	3.3661	0.00210272	0.0833307	0.0288019	2.89324	0.00703699	-0.137409	0.0336633	-4.08187	0.000304761	-0.0540787	0.0187306	-2.88719	0.00881668	0.0843338	0.257036	0.00950184	0.0353675	down	ENSMUSG00000019920_down	blood
ENSMUSG00000019923	2.14367	0.782022	2.74119	0.0102158	0.101132	0.0522919	1.93398	0.0625977	-0.203083	0.0611181	-3.3228	0.00235503	-0.101951	0.0359667	-2.8346	0.00992727	0.138383	0.418371	0.030738	0.0385024	down	ENSMUSG00000019923_down	blood
ENSMUSG00000019977	-0.663205	0.222189	-2.98487	0.00559886	-0.0440407	0.0148572	-2.96426	0.00589578	0.0801527	0.0173649	4.61577	6.87891e-05	0.036112	0.00889835	4.05828	0.000565239	0.106961	0.25031	0.00477691	0.00550879	up	ENSMUSG00000019977_up	blood
ENSMUSG00000019982	-0.254046	0.621417	-0.408816	0.685578	-0.0197626	0.0415526	-0.475605	0.637801	0.277414	0.0485662	5.71209	3.1254e-06	0.257652	0.0270608	9.52121	4.54223e-09	0.872609	0.887355	0.000865955	7.17355e-07	up	ENSMUSG00000019982_up	blood
ENSMUSG00000019986	-0.356873	0.224132	-1.59225	0.121813	0.0041285	0.0149871	0.27547	0.784844	0.0578587	0.0175168	3.30304	0.00247956	0.0619872	0.00870639	7.11974	5.0623e-07	0.431671	0.943593	0.031915	2.92853e-05	up	ENSMUSG00000019986_up	blood
ENSMUSG00000019998	1.49485	0.409568	3.64982	0.000989674	0.0614337	0.0273868	2.24319	0.0324236	-0.138305	0.0320094	-4.32076	0.000157096	-0.0768712	0.0189378	-4.05915	0.000564075	0.0755068	0.355601	0.00708864	0.00550243	down	ENSMUSG00000019998_down	blood
ENSMUSG00000020015	-0.791495	0.204617	-3.86817	0.000547856	-0.0259511	0.0136823	-1.8967	0.067533	0.0823597	0.0159917	5.15017	1.52443e-05	0.0564086	0.00843044	6.69106	1.27261e-06	0.0710021	0.429221	0.00214958	5.98163e-05	up	ENSMUSG00000020015_up	blood
ENSMUSG00000020019	-1.54256	0.56437	-2.73325	0.0104143	-0.0452567	0.037738	-1.19924	0.239823	0.177692	0.0441077	4.02859	0.000352972	0.132435	0.0166721	7.94352	9.22419e-08	0.139266	0.640986	0.0101354	7.43253e-06	up	ENSMUSG00000020019_up	blood
ENSMUSG00000020023	0.958254	0.473122	2.02539	0.0518045	0.0444222	0.0316365	1.40414	0.170544	-0.114823	0.0369763	-3.1053	0.00412834	-0.0704004	0.0211278	-3.33212	0.00316324	0.2965	0.577597	0.0445044	0.0172493	down	ENSMUSG00000020023_down	blood
ENSMUSG00000020037	-0.753493	0.40807	-1.84648	0.0747095	0.0154274	0.0272866	0.565382	0.576019	0.161559	0.0318923	5.06576	1.93485e-05	0.176986	0.0173893	10.1779	1.42158e-09	0.348395	0.861595	0.00253926	3.03391e-07	up	ENSMUSG00000020037_up	blood
ENSMUSG00000020042	-1.01791	0.397276	-2.56223	0.0156625	-0.0441398	0.0265648	-1.66159	0.107012	0.103594	0.0310486	3.33651	0.00227217	0.0594542	0.0158204	3.75808	0.00115684	0.169932	0.493259	0.0299786	0.00880478	up	ENSMUSG00000020042_up	blood
ENSMUSG00000020048	-0.63615	0.312912	-2.033	0.0509844	-0.0177402	0.0209237	-0.847851	0.403235	0.0956177	0.0244553	3.90989	0.000488848	0.0778775	0.0145608	5.34844	2.64506e-05	0.294206	0.770792	0.0119511	0.00059253	up	ENSMUSG00000020048_up	blood
ENSMUSG00000020077	2.16623	0.663323	3.26572	0.00273234	0.0872045	0.0443548	1.96607	0.0586046	-0.189107	0.0518413	-3.64781	0.000995043	-0.101903	0.0296969	-3.43142	0.00250606	0.0899	0.409895	0.017478	0.0147956	down	ENSMUSG00000020077_down	blood
ENSMUSG00000020088	-0.356642	0.196088	-1.81878	0.0789403	-0.0153776	0.0131119	-1.1728	0.250106	0.0414855	0.0153251	2.70703	0.0110949	0.0261078	0.00559246	4.6684	0.0001316	0.356405	0.649445	0.0808962	0.00199459	up	ENSMUSG00000020088_up	blood
ENSMUSG00000020099	-1.04634	0.46182	-2.26568	0.0308496	-0.00244929	0.0308807	-0.0793145	0.937309	0.307939	0.036093	8.53182	1.6095e-09	0.30549	0.0181372	16.8433	1.12848e-13	0.230564	0.991632	2.82431e-06	3.05592e-10	up	ENSMUSG00000020099_up	blood
ENSMUSG00000020107	0.712272	0.269289	2.64501	0.0128741	0.0400489	0.0180067	2.22411	0.033814	-0.0635135	0.021046	-3.01784	0.00515313	-0.0234646	0.0108796	-2.15675	0.0427672	0.153681	0.357288	0.0504193	0.111714	down	ENSMUSG00000020107_down	blood
ENSMUSG00000020111	2.4104	0.608225	3.963	0.000422673	0.116742	0.0406705	2.87044	0.00744537	-0.220049	0.0475352	-4.62918	6.62466e-05	-0.103306	0.0274443	-3.76422	0.00114005	0.0684312	0.257036	0.00477691	0.00873141	down	ENSMUSG00000020111_down	blood
ENSMUSG00000020114	-0.53655	0.217903	-2.46234	0.0197673	-0.00865572	0.0145706	-0.594052	0.556931	0.0483791	0.01703	2.84082	0.00800951	0.0397234	0.00877192	4.52848	0.0001837	0.186569	0.853089	0.0659656	0.00253688	up	ENSMUSG00000020114_up	blood
ENSMUSG00000020120	2.87842	0.756966	3.80257	0.000654965	0.16107	0.0506164	3.18218	0.00339069	-0.264983	0.0591599	-4.47911	0.000100932	-0.103913	0.0333177	-3.11885	0.0051924	0.0725384	0.211733	0.00573386	0.0245299	down	ENSMUSG00000020120_down	blood
ENSMUSG00000020140	-0.662977	0.445879	-1.4869	0.147477	-0.00290094	0.0298148	-0.0972985	0.923136	0.114254	0.0348472	3.27872	0.00264163	0.111353	0.0165562	6.72576	1.18005e-06	0.467129	0.989216	0.033233	5.58153e-05	up	ENSMUSG00000020140_up	blood
ENSMUSG00000020142	1.40048	0.566266	2.47319	0.0192777	0.0537375	0.0378648	1.41919	0.16615	-0.117229	0.0442559	-2.64889	0.0127553	-0.0634916	0.0176995	-3.5872	0.00173533	0.184741	0.572812	0.087841	0.0115152	down	ENSMUSG00000020142_down	blood
ENSMUSG00000020156	-0.890683	0.239435	-3.71993	0.000819303	-0.0518638	0.0160104	-3.23938	0.00292541	0.0587117	0.0187128	3.13752	0.00380228	0.00684784	0.00996391	0.687265	0.499436	0.0748573	0.206254	0.0424377	0.647214	up	ENSMUSG00000020156_up	blood
ENSMUSG00000020166	-0.443551	0.216729	-2.04657	0.04955	-0.0229521	0.0144922	-1.58376	0.123735	0.0498874	0.0169383	2.94525	0.00618275	0.0269353	0.00771012	3.4935	0.0021653	0.291233	0.518617	0.0565334	0.013358	up	ENSMUSG00000020166_up	blood
ENSMUSG00000020175	1.57639	0.378007	4.17027	0.000238669	0.0661403	0.0252764	2.61668	0.0137717	-0.1259	0.0295427	-4.26162	0.000185215	-0.0597595	0.0162609	-3.67504	0.00140919	0.0684312	0.288475	0.00753892	0.0100114	down	ENSMUSG00000020175_down	blood
ENSMUSG00000020178	-0.997909	0.39507	-2.5259	0.0170545	0.0028433	0.0264174	0.10763	0.915006	0.14264	0.0308763	4.61972	6.80316e-05	0.145483	0.0158995	9.15013	8.96214e-09	0.175467	0.986264	0.00477691	1.22016e-06	up	ENSMUSG00000020178_up	blood
ENSMUSG00000020180	-0.681489	0.286693	-2.37707	0.0240276	-0.0185141	0.0191704	-0.965764	0.341884	0.0611526	0.0224062	2.72927	0.0105148	0.0426385	0.0131809	3.23487	0.00396868	0.20534	0.724067	0.0783304	0.0203366	up	ENSMUSG00000020180_up	blood
ENSMUSG00000020182	-1.26874	0.531671	-2.38633	0.0235275	0.0311625	0.0355515	0.876545	0.387699	0.245198	0.0415521	5.90096	1.83955e-06	0.27636	0.0187634	14.7287	1.52906e-12	0.203823	0.75929	0.000578257	1.27097e-09	up	ENSMUSG00000020182_up	blood
ENSMUSG00000020183	-1.27315	0.431896	-2.94781	0.0061433	-0.0227427	0.0288798	-0.787495	0.43717	0.161662	0.0337544	4.78936	4.22054e-05	0.138919	0.0169886	8.17722	5.78556e-08	0.110377	0.791587	0.00399131	5.10935e-06	up	ENSMUSG00000020183_up	blood
ENSMUSG00000020193	-0.922559	0.578481	-1.5948	0.12124	-0.0207033	0.0386816	-0.535225	0.59644	0.128431	0.0452105	2.84073	0.00801127	0.107728	0.0205737	5.23619	3.43885e-05	0.430457	0.87	0.0659656	0.000721245	up	ENSMUSG00000020193_up	blood
ENSMUSG00000020225	1.90321	0.539823	3.52562	0.0013796	0.0849332	0.0360966	2.35294	0.025377	-0.16098	0.0421893	-3.81567	0.000632067	-0.0760471	0.0240298	-3.1647	0.00467034	0.0778632	0.337301	0.0137643	0.0228472	down	ENSMUSG00000020225_down	blood
ENSMUSG00000020228	-0.533927	0.187469	-2.84808	0.00786779	-0.0231122	0.0125356	-1.84373	0.0751213	0.039713	0.0146515	2.71052	0.0110021	0.0166008	0.00746362	2.22423	0.0372324	0.122943	0.440414	0.0805565	0.100515	up	ENSMUSG00000020228_up	blood
ENSMUSG00000020238	-0.686703	0.200148	-3.43097	0.00177285	-0.0298014	0.0133834	-2.22674	0.0336195	0.0572818	0.0156424	3.66196	0.000957893	0.0274804	0.00893889	3.07425	0.00575413	0.0811556	0.357288	0.0171936	0.0263152	up	ENSMUSG00000020238_up	blood
ENSMUSG00000020257	-0.506152	0.171423	-2.95265	0.00606941	-0.00541147	0.0114626	-0.472098	0.640273	0.0344184	0.0133974	2.56905	0.0154134	0.029007	0.00655105	4.42783	0.000233603	0.109799	0.888753	0.0990734	0.00298413	up	ENSMUSG00000020257_up	blood
ENSMUSG00000020282	-0.0407518	0.352141	-0.115726	0.908641	0.0313644	0.0235468	1.332	0.192891	-0.072528	0.0275212	-2.63535	0.0131739	-0.0411636	0.0135189	-3.04489	0.00615551	0.96587	0.5986	0.0897178	0.0275472	down	ENSMUSG00000020282_down	blood
ENSMUSG00000020289	1.09276	0.465954	2.3452	0.025824	0.0305783	0.0311572	0.98142	0.334235	-0.11185	0.0364161	-3.07143	0.00449977	-0.0812714	0.0199697	-4.06975	0.000549961	0.21364	0.720525	0.0465693	0.00542168	down	ENSMUSG00000020289_down	blood
ENSMUSG00000020295	2.37259	1.22803	1.93203	0.0628481	0.123734	0.0821151	1.50684	0.14231	-0.316528	0.0959751	-3.29802	0.00251221	-0.192794	0.0513504	-3.75448	0.0011668	0.323626	0.543597	0.0322195	0.00885418	down	ENSMUSG00000020295_down	blood
ENSMUSG00000020297	-1.20261	0.480747	-2.50154	0.0180511	-0.0410483	0.0321464	-1.27692	0.211426	0.194609	0.0375723	5.17959	1.40287e-05	0.153561	0.0170676	8.9972	1.19185e-08	0.179409	0.616175	0.00203261	1.51797e-06	up	ENSMUSG00000020297_up	blood
ENSMUSG00000020309	2.16127	0.641802	3.3675	0.00209505	0.108753	0.0429157	2.5341	0.0167307	-0.197411	0.0501593	-3.93569	0.000455531	-0.0886586	0.0230819	-3.84104	0.000949453	0.0843338	0.306588	0.011553	0.0077412	down	ENSMUSG00000020309_down	blood
ENSMUSG00000020311	1.94154	0.613742	3.16345	0.00355779	0.0741515	0.0410394	1.80684	0.0808276	-0.176769	0.0479663	-3.68527	0.000899617	-0.102618	0.0277644	-3.69601	0.00134074	0.0944644	0.4487	0.016559	0.00969518	down	ENSMUSG00000020311_down	blood
ENSMUSG00000020315	0.616852	0.430929	1.43144	0.162639	0.0152904	0.0288152	0.530637	0.599577	-0.0891532	0.0336788	-2.64716	0.0128081	-0.0738628	0.01952	-3.78395	0.00108776	0.488406	0.871204	0.0880655	0.00846309	down	ENSMUSG00000020315_down	blood
ENSMUSG00000020340	-0.389972	0.207791	-1.87675	0.0703093	-0.00697196	0.0138945	-0.50178	0.619485	0.0469588	0.0162397	2.89161	0.00706548	0.0399868	0.00893956	4.47302	0.000209704	0.339885	0.88017	0.0607762	0.00276911	up	ENSMUSG00000020340_up	blood
ENSMUSG00000020361	-0.511279	0.22464	-2.276	0.0301515	-0.018148	0.0150211	-1.20817	0.236421	0.0532974	0.0175565	3.03577	0.00492509	0.0351495	0.0103816	3.38573	0.00278991	0.228494	0.639352	0.0492602	0.0157946	up	ENSMUSG00000020361_up	blood
ENSMUSG00000020387	-0.729306	0.273754	-2.66409	0.0123002	-0.0184349	0.0183053	-1.00708	0.321948	0.0781873	0.021395	3.65447	0.000977372	0.0597524	0.0113885	5.24671	3.35507e-05	0.150121	0.710537	0.0173395	0.000707641	up	ENSMUSG00000020387_up	blood
ENSMUSG00000020389	1.03899	0.269656	3.85301	0.000570966	0.0391771	0.0180312	2.17274	0.0378293	-0.0723181	0.0210747	-3.43152	0.00177028	-0.033141	0.0106708	-3.10578	0.0053513	0.0710021	0.365629	0.0255144	0.0250172	down	ENSMUSG00000020389_down	blood
ENSMUSG00000020392	-0.446075	0.280182	-1.59209	0.121847	-0.0172359	0.018735	-0.91998	0.364922	0.0763891	0.0218973	3.48852	0.00152248	0.0591533	0.0110622	5.34734	2.6519e-05	0.431671	0.740524	0.0230666	0.000592597	up	ENSMUSG00000020392_up	blood
ENSMUSG00000020393	-1.10318	0.39317	-2.80586	0.00872704	-0.016646	0.0262903	-0.633161	0.531426	0.110043	0.0307278	3.58122	0.00118946	0.093397	0.0173459	5.38439	2.43242e-05	0.126791	0.840215	0.0194866	0.000555937	up	ENSMUSG00000020393_up	blood
ENSMUSG00000020400	-0.849884	0.164796	-5.15718	1.49451e-05	-0.0130025	0.0110195	-1.17995	0.247291	0.081564	0.0128795	6.33288	5.52002e-07	0.0685615	0.0062427	10.9827	3.66271e-10	0.0523113	0.646972	0.000279142	1.05173e-07	up	ENSMUSG00000020400_up	blood
ENSMUSG00000020402	1.00149	0.28182	3.55366	0.00128028	0.055846	0.0188446	2.9635	0.00590695	-0.0869583	0.0220253	-3.9481	0.000440298	-0.0311123	0.0114161	-2.7253	0.0126774	0.0778632	0.25031	0.0115126	0.0458506	down	ENSMUSG00000020402_down	blood
ENSMUSG00000020407	-0.959742	1.00687	-0.953195	0.348109	0.010315	0.0673268	0.153207	0.879261	0.22014	0.0786908	2.79753	0.00890667	0.230455	0.0410788	5.61006	1.44143e-05	0.673984	0.973716	0.0706495	0.000368358	up	ENSMUSG00000020407_up	blood
ENSMUSG00000020419	1.56595	0.58805	2.66296	0.0123335	0.0806161	0.0393214	2.05018	0.0491737	-0.136438	0.0459584	-2.96872	0.00583023	-0.0558215	0.0188829	-2.95619	0.00753869	0.150295	0.390796	0.0546126	0.0316976	down	ENSMUSG00000020419_down	blood
ENSMUSG00000020439	2.99913	1.02354	2.93016	0.00641984	0.14606	0.0684413	2.13409	0.0411256	-0.313174	0.0799934	-3.915	0.00048207	-0.167114	0.0473746	-3.5275	0.00199837	0.112529	0.371992	0.0118403	0.0126612	down	ENSMUSG00000020439_down	blood
ENSMUSG00000020454	-0.319597	0.205494	-1.55526	0.130372	-0.0237587	0.0137409	-1.72905	0.0940799	0.052833	0.0160602	3.28968	0.00256735	0.0290743	0.0076737	3.78882	0.00107523	0.443456	0.470638	0.0325933	0.00838159	up	ENSMUSG00000020454_up	blood
ENSMUSG00000020458	1.04265	0.408729	2.55095	0.0160831	0.0628314	0.0273307	2.29894	0.0286494	-0.0894566	0.0319437	-2.80044	0.00884354	-0.0266251	0.0182771	-1.45675	0.159977	0.171275	0.34629	0.0704672	0.293235	down	ENSMUSG00000020458_down	blood
ENSMUSG00000020463	-0.344997	0.192397	-1.79315	0.0830375	-0.0222964	0.0128651	-1.73309	0.0933492	0.0404337	0.0150366	2.68902	0.0115865	0.0181373	0.00809705	2.23998	0.0360381	0.36418	0.469212	0.082989	0.0983327	up	ENSMUSG00000020463_up	blood
ENSMUSG00000020482	-0.982771	0.396992	-2.47555	0.0191728	-0.0410346	0.0265458	-1.5458	0.132637	0.0976097	0.0310264	3.14602	0.00372042	0.0565751	0.0170258	3.3229	0.00323223	0.184295	0.531833	0.0418245	0.0175285	up	ENSMUSG00000020482_up	blood
ENSMUSG00000020483	1.61661	0.445266	3.63065	0.00104196	0.0826253	0.0297739	2.7751	0.00940797	-0.143515	0.0347993	-4.12409	0.000271216	-0.0608902	0.0189512	-3.213	0.00417559	0.0756262	0.267371	0.00915238	0.0211295	down	ENSMUSG00000020483_down	blood
ENSMUSG00000020520	0.449913	0.344978	1.30418	0.202091	0.0220079	0.0230678	0.954052	0.347682	-0.0846525	0.0269614	-3.13977	0.00378044	-0.0626446	0.0124637	-5.02617	5.63475e-05	0.534435	0.727548	0.0422836	0.00106274	down	ENSMUSG00000020520_down	blood
ENSMUSG00000020521	-0.739701	0.199886	-3.70062	0.000863166	-0.0217832	0.0133659	-1.62976	0.113609	0.072074	0.0156219	4.61366	6.91993e-05	0.0502908	0.00800404	6.28318	3.12767e-06	0.0749557	0.498315	0.00477691	0.00011817	up	ENSMUSG00000020521_up	blood
ENSMUSG00000020530	-0.534062	0.171239	-3.11881	0.00398845	-0.0216199	0.0114503	-1.88815	0.068711	0.0611219	0.013383	4.56713	7.88577e-05	0.039502	0.00750533	5.26319	3.22813e-05	0.0965451	0.430304	0.0050421	0.000687706	up	ENSMUSG00000020530_up	blood
ENSMUSG00000020541	2.29077	0.717671	3.19195	0.0033065	0.113251	0.0479889	2.35995	0.0249781	-0.226522	0.0560888	-4.03863	0.000343346	-0.113271	0.0316772	-3.57578	0.00178287	0.0938584	0.337301	0.010023	0.011732	down	ENSMUSG00000020541_down	blood
ENSMUSG00000020570	1.02328	0.219253	4.66713	5.95416e-05	0.0340417	0.0146609	2.32193	0.0272117	-0.10395	0.0171355	-6.06634	1.15846e-06	-0.0699081	0.00932236	-7.49897	2.28579e-07	0.0603385	0.342161	0.000406567	1.54933e-05	down	ENSMUSG00000020570_down	blood
ENSMUSG00000020580	0.960333	0.356036	2.69729	0.0113582	0.0370255	0.0238072	1.55522	0.130381	-0.120743	0.0278256	-4.33928	0.00014919	-0.0837176	0.0160815	-5.20585	3.69229e-05	0.144653	0.528383	0.00697903	0.000763251	down	ENSMUSG00000020580_down	blood
ENSMUSG00000020585	1.67776	0.469712	3.57189	0.0012195	0.0946241	0.0314084	3.0127	0.00522042	-0.154064	0.0367098	-4.19681	0.000221741	-0.05944	0.0208008	-2.85758	0.00942651	0.0778632	0.245511	0.00825934	0.0371189	down	ENSMUSG00000020585_down	blood
ENSMUSG00000020592	-2.05349	0.504117	-4.07345	0.00031193	-0.0244846	0.033709	-0.726352	0.473253	0.345113	0.0393987	8.75949	9.09617e-10	0.320628	0.0204136	15.7066	4.41402e-13	0.0684312	0.809617	2.21096e-06	4.64738e-10	up	ENSMUSG00000020592_up	blood
ENSMUSG00000020599	-0.896596	0.504032	-1.77885	0.0854009	0.0417891	0.0337034	1.23991	0.224621	0.261529	0.0393921	6.63911	2.37232e-07	0.303318	0.0186668	16.249	2.27888e-13	0.369309	0.629601	0.0001441	3.45204e-10	up	ENSMUSG00000020599_up	blood
ENSMUSG00000020601	-0.239907	0.481371	-0.498382	0.621849	-0.0278636	0.0321881	-0.865651	0.393552	-0.122453	0.037621	-3.25491	0.00281005	-0.150317	0.0213871	-7.02838	6.14868e-07	0.841331	0.764351	0.0345362	3.45573e-05	down	ENSMUSG00000020601_down	blood
ENSMUSG00000020607	-0.469037	0.386164	-1.21461	0.233991	0.0102091	0.0258218	0.395366	0.69537	0.0943198	0.0301802	3.12522	0.00392376	0.104529	0.0168503	6.20339	3.73832e-06	0.570845	0.911973	0.0432265	0.000135329	up	ENSMUSG00000020607_up	blood
ENSMUSG00000020612	0.7908	0.245232	3.2247	0.00303857	0.0420953	0.016398	2.56709	0.0154844	-0.0675785	0.0191658	-3.52599	0.00137824	-0.0254832	0.00985945	-2.58465	0.0172871	0.0923856	0.29759	0.0215296	0.0573583	down	ENSMUSG00000020612_down	blood
ENSMUSG00000020629	-0.839352	0.254094	-3.30331	0.00247783	-0.0294055	0.0169906	-1.73069	0.0937828	0.0544673	0.0198585	2.74278	0.0101766	0.0250618	0.00741783	3.37858	0.00283708	0.086567	0.470061	0.0767891	0.015968	up	ENSMUSG00000020629_up	blood
ENSMUSG00000020647	1.04516	0.464556	2.2498	0.0319538	0.0482212	0.0310637	1.55233	0.13107	-0.103298	0.0363069	-2.84514	0.00792485	-0.055077	0.0214803	-2.56408	0.0180809	0.233201	0.52995	0.0654587	0.0593539	down	ENSMUSG00000020647_down	blood
ENSMUSG00000020654	-0.445707	0.318188	-1.40077	0.171543	-0.0188439	0.0212765	-0.885668	0.382841	0.0672235	0.0248677	2.70325	0.0111965	0.0483796	0.0107485	4.50106	0.000196123	0.497252	0.756347	0.0813079	0.00263971	up	ENSMUSG00000020654_up	blood
ENSMUSG00000020656	-0.714563	0.445236	-1.60491	0.118991	-0.0908873	0.0297718	-3.0528	0.00471748	0.109395	0.0347969	3.1438	0.00374158	0.0185074	0.0118533	1.56137	0.133381	0.426127	0.23577	0.0420276	0.257706	up	ENSMUSG00000020656_up	blood
ENSMUSG00000020668	0.777085	0.420988	1.84586	0.074802	0.0578943	0.0281504	2.0566	0.048512	-0.0932979	0.0329019	-2.83564	0.00811225	-0.0354036	0.0180023	-1.96662	0.0625825	0.348646	0.388931	0.0664851	0.148559	down	ENSMUSG00000020668_down	blood
ENSMUSG00000020671	0.688295	0.313691	2.19418	0.0361042	0.0354695	0.0209757	1.69098	0.101207	-0.0651103	0.0245162	-2.65581	0.0125462	-0.0296408	0.0137652	-2.15332	0.0430678	0.249975	0.483843	0.0869048	0.112276	down	ENSMUSG00000020671_down	blood
ENSMUSG00000020689	3.52313	1.23734	2.84734	0.00788209	0.152771	0.0827379	1.84644	0.0747155	-0.369135	0.096703	-3.8172	0.00062944	-0.216364	0.057898	-3.73699	0.00121635	0.122943	0.440237	0.0137303	0.00911712	down	ENSMUSG00000020689_down	blood
ENSMUSG00000020694	-0.488553	0.192781	-2.53424	0.0167255	-0.0298903	0.0128908	-2.31873	0.0274078	0.0514024	0.0150666	3.41168	0.00186537	0.0215121	0.00742888	2.89574	0.00864782	0.173666	0.342631	0.0264388	0.0348761	up	ENSMUSG00000020694_up	blood
ENSMUSG00000020696	0.499228	0.294818	1.69334	0.10075	0.0335628	0.0197137	1.70251	0.0990018	-0.0612394	0.0230412	-2.65783	0.0124859	-0.0276766	0.0124718	-2.21913	0.0376267	0.395897	0.480497	0.0866358	0.101268	down	ENSMUSG00000020696_down	blood
ENSMUSG00000020717	1.74121	0.729184	2.38789	0.0234441	0.0745764	0.0487587	1.5295	0.136618	-0.194452	0.0569885	-3.41213	0.00186316	-0.119876	0.0338939	-3.53679	0.00195499	0.203696	0.538997	0.0264375	0.0124748	down	ENSMUSG00000020717_down	blood
ENSMUSG00000020719	-0.611038	0.154613	-3.95204	0.000435573	-0.0277717	0.0103386	-2.68621	0.011665	0.0397363	0.0120836	3.28844	0.0025757	0.0119646	0.0057832	2.06886	0.0510917	0.0694848	0.279911	0.0326731	0.127526	up	ENSMUSG00000020719_up	blood
ENSMUSG00000020720	-0.809888	0.338346	-2.39367	0.0231379	-0.0399589	0.0226244	-1.76619	0.08754	0.0799786	0.0264431	3.02456	0.00506657	0.0400197	0.0119488	3.34926	0.00303886	0.20214	0.458547	0.0499598	0.0167867	up	ENSMUSG00000020720_up	blood
ENSMUSG00000020736	-0.668133	0.402378	-1.66046	0.10724	-0.0290642	0.026906	-1.08021	0.288657	0.0832322	0.0314474	2.64671	0.0128219	0.0541681	0.0149882	3.61404	0.0016285	0.4069	0.684293	0.0880655	0.0110145	up	ENSMUSG00000020736_up	blood
ENSMUSG00000020758	1.15579	0.571064	2.02391	0.0519645	0.0512399	0.0381856	1.34186	0.189709	-0.121208	0.0446309	-2.71579	0.010863	-0.0699682	0.0247397	-2.82818	0.0100718	0.296734	0.59505	0.0799441	0.038872	down	ENSMUSG00000020758_down	blood
ENSMUSG00000020773	1.29784	0.371033	3.4979	0.00148505	0.0727076	0.02481	2.93057	0.00641329	-0.0970668	0.0289977	-3.3474	0.00220831	-0.0243592	0.0142391	-1.71073	0.101864	0.0787847	0.255201	0.0295607	0.212095	down	ENSMUSG00000020773_down	blood
ENSMUSG00000020777	0.701506	0.253488	2.76741	0.00958562	0.0430742	0.0169501	2.54123	0.0164538	-0.060449	0.0198111	-3.05127	0.00473574	-0.0173748	0.0102091	-1.7019	0.103534	0.133543	0.30493	0.0482007	0.214442	down	ENSMUSG00000020777_down	blood
ENSMUSG00000020780	-0.639411	0.292656	-2.18485	0.0368458	-0.00214824	0.0195692	-0.109776	0.913318	0.080327	0.0228722	3.51199	0.00143051	0.0781788	0.0127859	6.11444	4.56483e-06	0.253333	0.985725	0.0222582	0.000156044	up	ENSMUSG00000020780_up	blood
ENSMUSG00000020782	-1.03248	0.2977	-3.46819	0.00160674	-0.0488627	0.0199065	-2.45462	0.0201223	0.100124	0.0232664	4.30336	0.000164899	0.0512611	0.00904139	5.66961	1.25663e-05	0.0805246	0.3245	0.0072005	0.000335236	up	ENSMUSG00000020782_up	blood
ENSMUSG00000020785	0.893737	0.338174	2.64283	0.012941	0.0340179	0.0226128	1.50436	0.142944	-0.0820828	0.0264296	-3.10572	0.00412398	-0.0480649	0.0135599	-3.54464	0.00191909	0.154028	0.543611	0.0445044	0.0123087	down	ENSMUSG00000020785_down	blood
ENSMUSG00000020787	3.81728	1.19728	3.18828	0.00333784	0.140659	0.0800593	1.75693	0.0891326	-0.378736	0.0935724	-4.04752	0.000335039	-0.238077	0.0560768	-4.24556	0.000361188	0.0938584	0.46185	0.00994599	0.00405185	down	ENSMUSG00000020787_down	blood
ENSMUSG00000020788	2.03993	0.722682	2.82272	0.0083738	0.0810965	0.048324	1.67818	0.1037	-0.216931	0.0564805	-3.84082	0.000590255	-0.135835	0.0337557	-4.02405	0.000613427	0.125472	0.486554	0.0132413	0.00577689	down	ENSMUSG00000020788_down	blood
ENSMUSG00000020794	-0.419591	0.197455	-2.12499	0.0419375	-0.0365355	0.0132033	-2.76714	0.00959195	0.0400951	0.0154319	2.5982	0.0143886	0.0035596	0.00638998	0.557059	0.583376	0.269674	0.268592	0.0948411	0.715704	up	ENSMUSG00000020794_up	blood
ENSMUSG00000020803	0.996855	0.311542	3.19974	0.00324075	0.0595518	0.020832	2.85866	0.00766516	-0.0645862	0.0243482	-2.6526	0.0126427	-0.00503446	0.0124192	-0.405378	0.6893	0.0938584	0.257036	0.0873309	0.797809	down	ENSMUSG00000020803_down	blood
ENSMUSG00000020807	-0.559923	0.177152	-3.16068	0.00358314	-0.0370029	0.0118457	-3.12373	0.00393873	0.0586451	0.0138452	4.23578	0.000199003	0.0216422	0.00637896	3.39275	0.00274434	0.0944644	0.219803	0.00785715	0.0156366	up	ENSMUSG00000020807_up	blood
ENSMUSG00000020817	-0.618487	0.225677	-2.74059	0.0102308	-0.0216556	0.0150904	-1.43506	0.161615	0.0744988	0.0176375	4.22388	0.000205692	0.0528432	0.00854136	6.18674	3.88046e-06	0.138383	0.567198	0.00804083	0.000138966	up	ENSMUSG00000020817_up	blood
ENSMUSG00000020828	-0.402395	0.359846	-1.11824	0.272338	0.00767174	0.024062	0.318832	0.752063	0.081707	0.0281233	2.90531	0.0068293	0.0893788	0.0106888	8.36188	4.02257e-08	0.610925	0.935118	0.0595871	3.92151e-06	up	ENSMUSG00000020828_up	blood
ENSMUSG00000020838	3.69399	1.34406	2.74839	0.0100391	0.141628	0.0898739	1.57585	0.125548	-0.390217	0.105043	-3.71482	0.000830703	-0.248589	0.0635	-3.91479	0.000796315	0.137292	0.520658	0.0159006	0.00689107	down	ENSMUSG00000020838_down	blood
ENSMUSG00000020844	-0.331019	0.348089	-0.950962	0.349223	-0.00575484	0.0232758	-0.247245	0.806403	0.0730784	0.0272045	2.68626	0.0116635	0.0673236	0.0127188	5.29323	3.00909e-05	0.67474	0.952021	0.0832362	0.000654691	up	ENSMUSG00000020844_up	blood
ENSMUSG00000020849	0.94362	0.299957	3.14585	0.00372198	0.0486721	0.0200574	2.42665	0.0214584	-0.0732713	0.0234428	-3.12554	0.00392053	-0.0245992	0.0126273	-1.9481	0.0648936	0.0947631	0.327021	0.0432265	0.152646	down	ENSMUSG00000020849_down	blood
ENSMUSG00000020865	1.53988	0.490976	3.13637	0.00381346	0.0548786	0.0328303	1.67158	0.105007	-0.134261	0.0383717	-3.49897	0.00148085	-0.0793827	0.0220966	-3.59254	0.00171356	0.0950417	0.489341	0.0226619	0.0114139	down	ENSMUSG00000020865_down	blood
ENSMUSG00000020882	-1.07945	0.411413	-2.62375	0.0135424	-0.0273937	0.0275101	-0.995767	0.327328	0.103449	0.0321535	3.21735	0.00309683	0.0760555	0.0154886	4.91042	7.40771e-05	0.158191	0.71479	0.0369957	0.00131364	up	ENSMUSG00000020882_up	blood
ENSMUSG00000020886	0.517306	0.444437	1.16396	0.253615	0.00287521	0.0297184	0.0967486	0.92357	-0.0932087	0.0347345	-2.68346	0.0117421	-0.0903335	0.017889	-5.04966	5.33106e-05	0.592547	0.989216	0.0835072	0.00101438	down	ENSMUSG00000020886_down	blood
ENSMUSG00000020888	-0.643386	0.263507	-2.44163	0.020733	-0.01189	0.01762	-0.674797	0.504972	0.0667797	0.0205941	3.24267	0.00290062	0.0548898	0.00806326	6.80739	9.88574e-07	0.191595	0.82677	0.0352381	4.90961e-05	up	ENSMUSG00000020888_up	blood
ENSMUSG00000020890	-0.101423	0.38205	-0.26547	0.792463	0.0279306	0.0255467	1.09331	0.282957	0.104449	0.0298587	3.49811	0.00148424	0.13238	0.0161711	8.18618	5.68383e-08	0.92091	0.679553	0.0226918	5.08657e-06	up	ENSMUSG00000020890_up	blood
ENSMUSG00000020902	-0.98115	0.565499	-1.73501	0.0930025	-0.0171624	0.0378135	-0.453869	0.653189	0.242841	0.044196	5.49465	5.76494e-06	0.225679	0.0237657	9.496	4.75432e-09	0.383195	0.895237	0.00115248	7.36128e-07	up	ENSMUSG00000020902_up	blood
ENSMUSG00000020910	-0.416157	0.264567	-1.57298	0.126213	-0.0245066	0.0176909	-1.38526	0.176187	0.0553541	0.0206769	2.6771	0.0119229	0.0308475	0.0105189	2.93259	0.00795443	0.438256	0.581219	0.0842123	0.0328812	up	ENSMUSG00000020910_up	blood
ENSMUSG00000020922	3.08454	0.870081	3.54512	0.00130978	0.125079	0.0581802	2.14986	0.039751	-0.295301	0.0680003	-4.34264	0.0001478	-0.170222	0.0398606	-4.27042	0.000340334	0.0778632	0.370554	0.00694703	0.00391756	down	ENSMUSG00000020922_down	blood
ENSMUSG00000020923	-0.576925	0.188408	-3.06211	0.00460747	-0.0133442	0.0125984	-1.0592	0.297963	0.0613316	0.0147248	4.16519	0.000242056	0.0479874	0.00742243	6.46519	2.08845e-06	0.100515	0.691408	0.0087478	8.63719e-05	up	ENSMUSG00000020923_up	blood
ENSMUSG00000020929	-0.494305	0.218463	-2.26264	0.0310582	-0.0246163	0.0146081	-1.68511	0.102344	0.0463696	0.0170738	2.71584	0.0108617	0.0217534	0.00846031	2.57122	0.0178013	0.231478	0.485088	0.0799441	0.0587014	up	ENSMUSG00000020929_up	blood
ENSMUSG00000020932	0.990507	0.656322	1.50918	0.141714	0.0670804	0.0438866	1.52849	0.136866	-0.150694	0.0512941	-2.93783	0.00629823	-0.0836132	0.0245685	-3.40327	0.00267745	0.460987	0.539222	0.0571327	0.0153763	down	ENSMUSG00000020932_down	blood
ENSMUSG00000020954	0.259971	0.184113	1.41202	0.168234	0.0115543	0.0123112	0.938524	0.35547	-0.0405627	0.0143892	-2.81897	0.00845117	-0.0290083	0.00851537	-3.40658	0.00265669	0.493961	0.733926	0.0683057	0.0153128	down	ENSMUSG00000020954_down	blood
ENSMUSG00000020955	1.52711	0.54054	2.82515	0.00832401	0.0379409	0.0361446	1.0497	0.302239	-0.142071	0.0422453	-3.36301	0.00211984	-0.10413	0.0242318	-4.29727	0.000319172	0.125224	0.694799	0.0288695	0.00373392	down	ENSMUSG00000020955_down	blood
ENSMUSG00000020961	2.99907	1.04518	2.86943	0.007464	0.122066	0.0698886	1.74658	0.0909431	-0.297227	0.0816849	-3.6387	0.00101968	-0.175161	0.0482748	-3.62841	0.00157398	0.12033	0.465111	0.0176771	0.0107984	down	ENSMUSG00000020961_down	blood
ENSMUSG00000020973	-1.58764	0.488684	-3.2488	0.0028549	-0.00939049	0.0326771	-0.287372	0.775803	0.104101	0.0381926	2.72568	0.0106066	0.0947103	0.0210491	4.49948	0.000196862	0.0914551	0.943275	0.0787581	0.00263971	up	ENSMUSG00000020973_up	blood
ENSMUSG00000021024	-0.405775	0.281398	-1.442	0.159662	-0.0143823	0.0188164	-0.764352	0.450628	0.0603621	0.0219923	2.74469	0.0101295	0.0459798	0.0132266	3.47631	0.00225482	0.484539	0.799548	0.07658	0.0136805	up	ENSMUSG00000021024_up	blood
ENSMUSG00000021057	0.380471	0.28855	1.31856	0.197294	0.00180759	0.0192946	0.0936835	0.925983	-0.0609565	0.0225513	-2.70302	0.0112028	-0.0591489	0.0123843	-4.77611	0.000101861	0.528112	0.98941	0.0813079	0.00165333	down	ENSMUSG00000021057_down	blood
ENSMUSG00000021108	-0.854844	0.320841	-2.66439	0.0122915	0.00830608	0.0214538	0.387161	0.70137	0.138963	0.0250749	5.5419	5.04601e-06	0.147269	0.0117411	12.543	3.20557e-11	0.150121	0.912962	0.00109167	1.44645e-08	up	ENSMUSG00000021108_up	blood
ENSMUSG00000021112	1.42126	0.491834	2.88971	0.00709876	0.056751	0.0328877	1.7256	0.094708	-0.136396	0.0384387	-3.54839	0.00129841	-0.0796447	0.022391	-3.55699	0.00186388	0.118741	0.472732	0.0207129	0.012069	down	ENSMUSG00000021112_down	blood
ENSMUSG00000021156	-0.423764	0.2353	-1.80095	0.081772	-0.0329871	0.015734	-2.09655	0.044569	0.0493589	0.0183896	2.68406	0.0117254	0.0163718	0.0111408	1.46954	0.156511	0.362242	0.378977	0.0834516	0.289503	up	ENSMUSG00000021156_up	blood
ENSMUSG00000021180	-1.08523	0.299954	-3.61799	0.00107796	-0.0146787	0.0200572	-0.731841	0.469944	0.211878	0.0234426	9.03819	4.56564e-10	0.1972	0.0117219	16.8232	1.15512e-13	0.0760009	0.808567	2.21096e-06	3.05592e-10	up	ENSMUSG00000021180_up	blood
ENSMUSG00000021185	-1.0347	0.372646	-2.77662	0.009373	-0.010909	0.0249179	-0.437796	0.66467	0.216439	0.0291237	7.43171	2.78467e-08	0.20553	0.0153858	13.3585	9.83349e-12	0.131815	0.899497	2.74864e-05	5.35518e-09	up	ENSMUSG00000021185_up	blood
ENSMUSG00000021190	1.22643	0.484607	2.53077	0.0168616	0.0436997	0.0324045	1.34857	0.187569	-0.154446	0.037874	-4.07789	0.00030813	-0.110746	0.0223263	-4.96035	6.58233e-05	0.1745	0.592603	0.00957541	0.00119947	down	ENSMUSG00000021190_down	blood
ENSMUSG00000021196	-0.0974153	0.2259	-0.431232	0.669383	-0.00884233	0.0151054	-0.585376	0.562673	0.0576303	0.017655	3.26425	0.00274278	0.048788	0.00803039	6.07541	4.98434e-06	0.865245	0.856176	0.0339472	0.000164681	up	ENSMUSG00000021196_up	blood
ENSMUSG00000021215	-0.737375	0.287251	-2.56701	0.0154876	-0.0334405	0.0192077	-1.74099	0.0919336	0.0593923	0.0224498	2.64557	0.012857	0.0259518	0.0105207	2.46675	0.022322	0.169505	0.466701	0.0882058	0.0690831	up	ENSMUSG00000021215_up	blood
ENSMUSG00000021241	-0.756849	0.32174	-2.35236	0.02541	-0.0432245	0.0215139	-2.00914	0.0535946	0.068908	0.0251452	2.7404	0.0102354	0.0256835	0.0109939	2.33616	0.0294761	0.211992	0.398128	0.0770117	0.0846239	up	ENSMUSG00000021241_up	blood
ENSMUSG00000021268	-0.517838	0.438446	-1.18108	0.246852	-0.0148648	0.0293178	-0.507021	0.615847	0.142519	0.0342663	4.15915	0.000246139	0.127654	0.018266	6.9886	6.69417e-07	0.584925	0.87823	0.00877489	3.69654e-05	up	ENSMUSG00000021268_up	blood
ENSMUSG00000021275	0.78596	0.378981	2.07387	0.0467712	0.0378484	0.0253415	1.49353	0.145742	-0.0850274	0.0296189	-2.87072	0.00744034	-0.047179	0.0165809	-2.84538	0.00968928	0.282469	0.548	0.0626361	0.0378676	down	ENSMUSG00000021275_down	blood
ENSMUSG00000021279	1.42493	0.505051	2.82135	0.00840194	0.102588	0.0337715	3.03772	0.00490095	-0.150154	0.0394717	-3.8041	0.000652252	-0.047566	0.0238737	-1.9924	0.0594861	0.125536	0.238891	0.0139767	0.142862	down	ENSMUSG00000021279_down	blood
ENSMUSG00000021285	0.572438	0.419136	1.36576	0.182168	0.0193303	0.0280266	0.689714	0.495675	-0.0915599	0.0327571	-2.79511	0.00895949	-0.0722296	0.0172356	-4.19073	0.000411796	0.509847	0.822046	0.0709259	0.00443622	down	ENSMUSG00000021285_down	blood
ENSMUSG00000021326	-0.613982	0.310783	-1.9756	0.0574624	-0.0137823	0.0207813	-0.663208	0.512262	0.0704044	0.0242889	2.89862	0.00694358	0.0566221	0.0143221	3.95346	0.000726098	0.309627	0.831497	0.0601939	0.00649335	up	ENSMUSG00000021326_up	blood
ENSMUSG00000021371	2.03233	0.623814	3.25791	0.00278829	0.103946	0.0417129	2.49194	0.0184579	-0.205535	0.0487535	-4.2158	0.000210359	-0.101589	0.0280251	-3.62492	0.00158705	0.0906378	0.319136	0.00806074	0.0108373	down	ENSMUSG00000021371_down	blood
ENSMUSG00000021375	1.24321	0.390771	3.18144	0.00339714	0.05695	0.0261299	2.17949	0.037278	-0.106763	0.0305403	-3.49581	0.00149332	-0.0498131	0.0169968	-2.93074	0.007988	0.0938584	0.36547	0.0227865	0.0329557	down	ENSMUSG00000021375_down	blood
ENSMUSG00000021392	-0.811982	0.280235	-2.89751	0.00696285	-0.0395497	0.0187386	-2.1106	0.0432518	0.0592991	0.0219015	2.70754	0.0110814	0.0197494	0.0123165	1.60349	0.123762	0.117735	0.37451	0.080835	0.24399	up	ENSMUSG00000021392_up	blood
ENSMUSG00000021400	-0.833792	0.272208	-3.06307	0.00459623	-0.0369208	0.0182018	-2.02841	0.0514774	0.092599	0.0212741	4.35267	0.000143723	0.0556783	0.0126694	4.39472	0.000252839	0.100515	0.39326	0.00679587	0.0031541	up	ENSMUSG00000021400_up	blood
ENSMUSG00000021428	-0.577545	0.272955	-2.1159	0.0427638	-0.0556171	0.0182518	-3.04721	0.00478474	0.0598588	0.0213325	2.80599	0.00872436	0.00424168	0.00979808	0.432909	0.669494	0.272667	0.237627	0.0698896	0.783204	up	ENSMUSG00000021428_up	blood
ENSMUSG00000021431	-0.824071	0.261448	-3.15195	0.00366433	-0.057847	0.0174824	-3.30887	0.0024422	0.0538117	0.0204332	2.63354	0.0132307	-0.00403527	0.0103458	-0.390039	0.700436	0.0947631	0.1993	0.0899882	0.806091	down	ENSMUSG00000021431_down	blood
ENSMUSG00000021457	0.638076	0.392198	1.62692	0.114213	0.00435419	0.0262253	0.16603	0.869247	-0.0973502	0.0306518	-3.176	0.00344492	-0.0929961	0.0166218	-5.59481	1.49307e-05	0.419369	0.970044	0.0398868	0.000376684	down	ENSMUSG00000021457_down	blood
ENSMUSG00000021458	-0.807547	0.389456	-2.07353	0.0468058	-0.0301318	0.026042	-1.15705	0.256383	0.143003	0.0304375	4.69826	5.45488e-05	0.112872	0.0162798	6.93324	7.53754e-07	0.282476	0.654631	0.00444213	3.98128e-05	up	ENSMUSG00000021458_up	blood
ENSMUSG00000021466	-0.8276	0.308688	-2.68102	0.0118111	-0.016649	0.0206412	-0.80659	0.426251	0.0913774	0.0241252	3.78763	0.000682078	0.0747284	0.0119689	6.24356	3.41698e-06	0.147362	0.783039	0.0143055	0.000127275	up	ENSMUSG00000021466_up	blood
ENSMUSG00000021474	1.9008	0.513681	3.70034	0.000863796	0.0903683	0.0343486	2.63092	0.0133135	-0.196486	0.0401462	-4.89426	3.13981e-05	-0.106118	0.0216492	-4.90168	7.56253e-05	0.0749557	0.288066	0.00339637	0.00133001	down	ENSMUSG00000021474_down	blood
ENSMUSG00000021476	-1.01601	0.260551	-3.89947	0.000502974	-0.0500278	0.0174224	-2.87146	0.00742662	0.0900956	0.0203631	4.42446	0.000117609	0.0400678	0.0105289	3.80549	0.00103337	0.0710021	0.257036	0.00615106	0.00819693	up	ENSMUSG00000021476_up	blood
ENSMUSG00000021493	2.15861	0.638281	3.38192	0.00201723	0.0962362	0.0426802	2.25482	0.0316009	-0.194763	0.0498841	-3.90431	0.000496371	-0.0985267	0.0285072	-3.4562	0.00236414	0.0838272	0.352674	0.0119592	0.0141919	down	ENSMUSG00000021493_down	blood
ENSMUSG00000021504	-0.588574	0.237339	-2.47989	0.0189811	-0.0524928	0.0158703	-3.30762	0.00245017	0.0694292	0.018549	3.74302	0.000769727	0.0169364	0.00994863	1.70238	0.103442	0.183376	0.1993	0.0152526	0.214306	up	ENSMUSG00000021504_up	blood
ENSMUSG00000021540	-0.773598	0.208309	-3.7137	0.000833205	-0.0257667	0.0139291	-1.84985	0.0742085	0.0567795	0.0162802	3.48765	0.00152602	0.0310128	0.00898395	3.45202	0.00238756	0.0748573	0.440237	0.0230666	0.0142828	up	ENSMUSG00000021540_up	blood
ENSMUSG00000021557	-0.571621	0.200728	-2.84774	0.00787437	-0.0211992	0.0134222	-1.57941	0.124729	0.060668	0.0156877	3.86723	0.000549254	0.0394688	0.00865986	4.55767	0.000171339	0.122943	0.519886	0.0125992	0.00243561	up	ENSMUSG00000021557_up	blood
ENSMUSG00000021559	1.24112	0.474885	2.61352	0.0138754	0.0327539	0.0317544	1.03148	0.310561	-0.152415	0.0371141	-4.10667	0.000284595	-0.119661	0.0196632	-6.08555	4.87173e-06	0.159671	0.701547	0.00934431	0.0001637	down	ENSMUSG00000021559_down	blood
ENSMUSG00000021585	-0.263266	0.19898	-1.32308	0.195807	-0.00240469	0.0133053	-0.180732	0.857794	0.0544973	0.0155511	3.50441	0.00145961	0.0520926	0.00825491	6.31051	2.94289e-06	0.5269	0.967064	0.0225333	0.0001137	up	ENSMUSG00000021585_up	blood
ENSMUSG00000021596	3.34827	0.951857	3.51762	0.00140926	0.12483	0.0636483	1.96124	0.0591906	-0.316369	0.0743914	-4.25276	0.000189832	-0.191539	0.0433198	-4.42151	0.000237157	0.0778632	0.41235	0.0075877	0.00301807	down	ENSMUSG00000021596_down	blood
ENSMUSG00000021598	-0.332099	0.300493	-1.10518	0.277866	-0.0141874	0.0200932	-0.706082	0.485585	0.0631765	0.0234847	2.69012	0.011556	0.0489891	0.0112741	4.34528	0.000284555	0.615143	0.817138	0.0828957	0.00343577	up	ENSMUSG00000021598_up	blood
ENSMUSG00000021610	-0.320258	0.196635	-1.6287	0.113835	-0.0128029	0.0131485	-0.973718	0.337983	0.0421561	0.0153678	2.74315	0.0101673	0.0293532	0.00833692	3.52087	0.00202987	0.418578	0.721956	0.0767757	0.012772	up	ENSMUSG00000021610_up	blood
ENSMUSG00000021670	-0.374968	0.220632	-1.69951	0.0995704	-0.016919	0.0147531	-1.1468	0.260527	0.0454245	0.0172433	2.63433	0.0132058	0.0285055	0.00844301	3.37623	0.00285279	0.393192	0.659375	0.0898578	0.0160221	up	ENSMUSG00000021670_up	blood
ENSMUSG00000021675	2.90123	0.89077	3.25699	0.00279495	0.120876	0.0595636	2.02936	0.051375	-0.27391	0.0696172	-3.93451	0.000456995	-0.153034	0.041114	-3.72219	0.0012599	0.0906378	0.39326	0.011553	0.00931537	down	ENSMUSG00000021675_down	blood
ENSMUSG00000021687	3.05086	0.795707	3.83415	0.000601075	0.186986	0.053207	3.51431	0.00142172	-0.296916	0.0621876	-4.77451	4.40086e-05	-0.10993	0.0343761	-3.19786	0.00432491	0.0722689	0.185563	0.00409067	0.0216698	down	ENSMUSG00000021687_down	blood
ENSMUSG00000021693	2.69681	0.869426	3.10183	0.00416499	0.12432	0.0581363	2.13841	0.0407445	-0.26861	0.067949	-3.95311	0.000434295	-0.14429	0.0393419	-3.6676	0.00143428	0.0987185	0.371094	0.011434	0.0101168	down	ENSMUSG00000021693_down	blood
ENSMUSG00000021696	1.2691	0.509977	2.48855	0.0186038	0.0612682	0.0341009	1.79667	0.0824634	-0.110747	0.0398567	-2.77864	0.00932706	-0.0494793	0.0218582	-2.26365	0.0343097	0.182585	0.450716	0.0728858	0.0946635	down	ENSMUSG00000021696_down	blood
ENSMUSG00000021711	-0.559088	0.232952	-2.40002	0.0228055	-0.0380656	0.0155769	-2.44372	0.0206336	0.0471605	0.0182061	2.59037	0.0146574	0.00909491	0.00895972	1.01509	0.321617	0.201436	0.324781	0.0959575	0.479722	up	ENSMUSG00000021711_up	blood
ENSMUSG00000021764	1.75315	0.529505	3.31092	0.00242917	0.0802364	0.0354067	2.26614	0.0308187	-0.137059	0.0413829	-3.31197	0.00242254	-0.0568225	0.0229982	-2.47073	0.0221317	0.086567	0.3518	0.0312831	0.0687096	down	ENSMUSG00000021764_down	blood
ENSMUSG00000021811	-0.784259	0.319569	-2.45411	0.0201456	-0.0392301	0.0213688	-1.83586	0.0763082	0.0852552	0.0249756	3.41354	0.00185622	0.0460251	0.0138884	3.31392	0.00330074	0.188595	0.441603	0.0263864	0.0177866	up	ENSMUSG00000021811_up	blood
ENSMUSG00000021823	2.43547	0.685849	3.55103	0.00128931	0.13352	0.045861	2.91139	0.00672683	-0.251185	0.0536018	-4.68614	5.64417e-05	-0.117666	0.0314399	-3.74257	0.00120031	0.0778632	0.257036	0.0044671	0.00903098	down	ENSMUSG00000021823_down	blood
ENSMUSG00000021846	0.881946	0.410421	2.14888	0.0398351	0.0626713	0.0274439	2.28362	0.0296447	-0.084746	0.032076	-2.64204	0.0129656	-0.0220747	0.018295	-1.2066	0.241004	0.262241	0.348902	0.0887588	0.392504	down	ENSMUSG00000021846_down	blood
ENSMUSG00000021868	1.41023	0.544142	2.59166	0.0146127	0.0632374	0.0363855	1.73799	0.0924697	-0.128579	0.0425269	-3.02348	0.00508032	-0.0653419	0.0248674	-2.62761	0.0157334	0.164369	0.46746	0.0500165	0.0534361	down	ENSMUSG00000021868_down	blood
ENSMUSG00000021870	1.4805	0.516987	2.86372	0.00757012	0.0762025	0.0345696	2.20432	0.0353132	-0.155253	0.0404045	-3.84246	0.000587616	-0.0790504	0.0232384	-3.40171	0.00268725	0.121007	0.360505	0.0132254	0.0154158	down	ENSMUSG00000021870_down	blood
ENSMUSG00000021895	-0.369551	0.200979	-1.83876	0.0758693	-0.00812332	0.013439	-0.604461	0.550082	0.0538764	0.0157073	3.43002	0.0017773	0.0457531	0.0073776	6.20162	3.75319e-06	0.350352	0.8498	0.0255637	0.000135329	up	ENSMUSG00000021895_up	blood
ENSMUSG00000021908	2.92226	1.78727	1.63503	0.112493	0.168127	0.119511	1.40679	0.169764	-0.485147	0.139682	-3.47321	0.00158554	-0.31702	0.0754724	-4.20047	0.000402313	0.415815	0.576453	0.023675	0.00436383	down	ENSMUSG00000021908_down	blood
ENSMUSG00000021917	1.72644	0.513004	3.36536	0.00210685	0.0690908	0.0343033	2.01411	0.0530407	-0.132406	0.0400933	-3.30245	0.00248343	-0.0633151	0.0230559	-2.74616	0.012102	0.0843338	0.396469	0.0319388	0.0442935	down	ENSMUSG00000021917_down	blood
ENSMUSG00000021928	-0.704708	0.329729	-2.13724	0.040848	-0.0298928	0.0220481	-1.3558	0.185283	0.0777212	0.0257696	3.016	0.00517709	0.0478284	0.0133834	3.57372	0.00179159	0.265588	0.590431	0.0505326	0.01176	up	ENSMUSG00000021928_up	blood
ENSMUSG00000021969	-0.442625	0.241259	-1.83464	0.0764932	-0.0122238	0.0161324	-0.757718	0.454531	0.0519925	0.0188553	2.75744	0.00982091	0.0397686	0.0104732	3.7972	0.00105399	0.3521	0.801519	0.0750365	0.00826371	up	ENSMUSG00000021969_up	blood
ENSMUSG00000021973	1.03702	0.339265	3.05666	0.00467154	0.0633379	0.0226858	2.79196	0.00902881	-0.0793588	0.0265149	-2.99299	0.00548585	-0.0160209	0.0138853	-1.1538	0.261546	0.101135	0.264685	0.0524443	0.415762	down	ENSMUSG00000021973_down	blood
ENSMUSG00000021975	-0.301058	0.190557	-1.57988	0.124621	-0.00428213	0.0127421	-0.336063	0.739163	0.0400467	0.0148928	2.68901	0.0115868	0.0357646	0.00691178	5.17444	3.97468e-05	0.436169	0.928392	0.082989	0.00080892	up	ENSMUSG00000021975_up	blood
ENSMUSG00000021990	-0.436308	0.166462	-2.62107	0.0136291	-0.00690238	0.0111309	-0.62011	0.539868	0.068343	0.0130097	5.25325	1.13936e-05	0.0614406	0.00686827	8.94557	1.31314e-08	0.158268	0.845427	0.00178157	1.60764e-06	up	ENSMUSG00000021990_up	blood
ENSMUSG00000021996	2.66574	0.770296	3.46068	0.00163903	0.111635	0.0515078	2.16735	0.0382743	-0.234186	0.0602016	-3.89002	0.000516127	-0.12255	0.0351483	-3.48667	0.00220042	0.0807714	0.367456	0.0121478	0.0135107	down	ENSMUSG00000021996_down	blood
ENSMUSG00000022003	-0.412527	0.228517	-1.80524	0.0810833	0.00292034	0.0152803	0.191118	0.849721	0.0620763	0.0178595	3.47582	0.00157462	0.0649966	0.00848192	7.66296	1.63046e-07	0.361329	0.963778	0.0236164	1.17579e-05	up	ENSMUSG00000022003_up	blood
ENSMUSG00000022010	3.87651	1.20283	3.22281	0.00305347	0.165825	0.0804306	2.06172	0.047991	-0.381451	0.0940063	-4.05772	0.000325753	-0.215626	0.0558594	-3.86017	0.000907148	0.0923856	0.387684	0.00983621	0.00752447	down	ENSMUSG00000022010_down	blood
ENSMUSG00000022016	-0.747891	0.24263	-3.08243	0.00437581	-0.0306701	0.0162241	-1.89041	0.0683981	0.0505539	0.0189625	2.666	0.0122443	0.0198838	0.0106171	1.87281	0.0750841	0.0998209	0.430266	0.0855319	0.169691	up	ENSMUSG00000022016_up	blood
ENSMUSG00000022021	1.95057	1.11615	1.74759	0.0907654	0.100722	0.0746342	1.34954	0.187261	-0.265481	0.0872315	-3.04341	0.00483095	-0.164759	0.0396264	-4.15782	0.000445518	0.379115	0.592313	0.0486345	0.00468759	down	ENSMUSG00000022021_down	blood
ENSMUSG00000022031	-0.728272	0.249863	-2.91469	0.00667202	-0.0312417	0.0167077	-1.8699	0.0712854	0.0550398	0.0195278	2.81854	0.00846014	0.0237981	0.0114565	2.07726	0.0502374	0.114535	0.436282	0.068334	0.125916	up	ENSMUSG00000022031_up	blood
ENSMUSG00000022035	-0.38388	0.239605	-1.60214	0.119603	-0.0129254	0.0160218	-0.806743	0.426165	0.0584923	0.018726	3.12358	0.0039402	0.0455668	0.00964679	4.72352	0.000115424	0.427201	0.783039	0.0432436	0.00180842	up	ENSMUSG00000022035_up	blood
ENSMUSG00000022037	4.21296	1.30301	3.23325	0.00297214	0.184115	0.087129	2.11313	0.043018	-0.415907	0.101835	-4.08412	0.000302877	-0.231793	0.0610454	-3.79706	0.00105435	0.0923856	0.373774	0.00950184	0.00826371	down	ENSMUSG00000022037_down	blood
ENSMUSG00000022051	2.27041	1.45191	1.56374	0.128368	0.112898	0.0970859	1.16287	0.254051	-0.29516	0.113473	-2.60115	0.0142884	-0.182262	0.0594593	-3.06532	0.00587348	0.440625	0.652682	0.0944327	0.0266551	down	ENSMUSG00000022051_down	blood
ENSMUSG00000022108	1.59007	0.411444	3.8646	0.000553214	0.0883055	0.0275122	3.20968	0.00315874	-0.132998	0.0321559	-4.13603	0.000262404	-0.0446924	0.0179582	-2.4887	0.0212915	0.0710021	0.211684	0.00902866	0.0667705	down	ENSMUSG00000022108_down	blood
ENSMUSG00000022123	-1.11379	0.364573	-3.05506	0.00469049	-0.0280042	0.0243781	-1.14874	0.259739	0.202123	0.0284928	7.09381	6.88366e-08	0.174119	0.0114637	15.1887	8.45186e-13	0.101135	0.658562	4.94153e-05	8.34251e-10	up	ENSMUSG00000022123_up	blood
ENSMUSG00000022139	1.21746	0.471716	2.58091	0.0149883	0.0519553	0.0315424	1.64716	0.109963	-0.121364	0.0368664	-3.29199	0.00255201	-0.0694084	0.0213302	-3.254	0.00379588	0.166113	0.496326	0.0325032	0.0197096	down	ENSMUSG00000022139_down	blood
ENSMUSG00000022177	-0.844197	0.331282	-2.54828	0.0161844	-0.0313659	0.022152	-1.41594	0.167091	0.0798013	0.025891	3.08221	0.00437831	0.0484353	0.0135308	3.57963	0.00176673	0.171774	0.573651	0.0459009	0.0116549	up	ENSMUSG00000022177_up	blood
ENSMUSG00000022179	0.891678	0.461277	1.93307	0.0627154	0.0413849	0.0308444	1.34173	0.189752	-0.0969073	0.0360506	-2.68809	0.0116123	-0.0555224	0.0194959	-2.84791	0.00963429	0.323153	0.59505	0.0830549	0.0376913	down	ENSMUSG00000022179_down	blood
ENSMUSG00000022201	1.19705	0.385284	3.10694	0.00411114	0.0454517	0.025763	1.76422	0.0878758	-0.126282	0.0301115	-4.19383	0.000223583	-0.0808307	0.0169424	-4.77091	0.000103128	0.0984477	0.459544	0.00828883	0.00166024	down	ENSMUSG00000022201_down	blood
ENSMUSG00000022211	-1.49783	0.401956	-3.72634	0.000805238	-0.119601	0.0268778	-4.44979	0.000109564	0.157149	0.0314144	5.00244	2.31367e-05	0.0375483	0.00890835	4.21496	0.000388615	0.0748573	0.105763	0.00287714	0.00426527	up	ENSMUSG00000022211_up	blood
ENSMUSG00000022247	-0.600912	0.230893	-2.60255	0.014241	-0.0348654	0.0154393	-2.25823	0.0313633	0.0571874	0.0180452	3.16912	0.00350639	0.022322	0.00937848	2.38013	0.0268589	0.161804	0.352619	0.0402445	0.0791363	up	ENSMUSG00000022247_up	blood
ENSMUSG00000022253	2.05146	0.826738	2.48139	0.018915	0.0977493	0.0552819	1.76819	0.0871979	-0.235362	0.0646128	-3.64265	0.00100892	-0.137613	0.0349575	-3.93658	0.000755972	0.183376	0.458351	0.0176233	0.00668855	down	ENSMUSG00000022253_down	blood
ENSMUSG00000022255	0.753896	0.347133	2.17178	0.0379083	0.02578	0.0232119	1.11064	0.275548	-0.0941501	0.0271298	-3.47036	0.00159757	-0.0683701	0.0149337	-4.57825	0.000163133	0.256231	0.672282	0.0237918	0.00234002	down	ENSMUSG00000022255_down	blood
ENSMUSG00000022270	-0.750017	0.319166	-2.34992	0.0255504	0.00905403	0.0213419	0.424238	0.674419	0.118454	0.0249441	4.74876	4.73196e-05	0.127508	0.0136354	9.3512	6.18828e-09	0.212714	0.903143	0.00423336	8.88597e-07	up	ENSMUSG00000022270_up	blood
ENSMUSG00000022280	-0.430334	0.225818	-1.90567	0.0663155	0.0047148	0.0150999	0.312242	0.757017	0.0653223	0.0176485	3.70129	0.000861598	0.0700371	0.00768992	9.10765	9.6979e-09	0.331431	0.937765	0.0162184	1.28705e-06	up	ENSMUSG00000022280_up	blood
ENSMUSG00000022283	1.0941	0.733737	1.49113	0.146369	0.065036	0.0490632	1.32556	0.194993	-0.158134	0.0573445	-2.75762	0.00981652	-0.0930983	0.0246329	-3.77943	0.00109954	0.465861	0.601514	0.0750365	0.00852897	down	ENSMUSG00000022283_down	blood
ENSMUSG00000022285	0.995953	0.321903	3.09395	0.00424944	0.0588832	0.0215249	2.73559	0.0103554	-0.0768071	0.025158	-3.05299	0.00471522	-0.0179238	0.0142594	-1.25699	0.222561	0.0988748	0.274343	0.0481056	0.371335	down	ENSMUSG00000022285_down	blood
ENSMUSG00000022300	-0.428719	0.186904	-2.2938	0.0289796	-0.0170664	0.0124978	-1.36555	0.182231	0.0418666	0.0146072	2.86615	0.00752475	0.0248002	0.00695706	3.56475	0.00182999	0.225105	0.586951	0.0630777	0.0119299	up	ENSMUSG00000022300_up	blood
ENSMUSG00000022309	2.46096	0.938686	2.62171	0.0136083	0.148435	0.0627676	2.36483	0.0247035	-0.243401	0.073362	-3.31781	0.00238592	-0.0949658	0.043576	-2.17931	0.0408387	0.158268	0.337301	0.0310516	0.10798	down	ENSMUSG00000022309_down	blood
ENSMUSG00000022323	3.2895	0.979437	3.35857	0.00214469	0.0949123	0.0654925	1.44921	0.157653	-0.307256	0.0765469	-4.01396	0.000367468	-0.212344	0.0446892	-4.75157	0.000107977	0.0843338	0.562417	0.010308	0.00171558	down	ENSMUSG00000022323_down	blood
ENSMUSG00000022329	2.1056	0.737613	2.85461	0.00774205	0.104544	0.0493223	2.11961	0.0424246	-0.21726	0.0576473	-3.76878	0.000717864	-0.112716	0.0316923	-3.55657	0.00186571	0.122148	0.373248	0.0146574	0.0120759	down	ENSMUSG00000022329_down	blood
ENSMUSG00000022330	-0.548078	0.400071	-1.36995	0.180869	-0.00225399	0.0267518	-0.0842557	0.933413	0.0915685	0.0312671	2.92859	0.00644514	0.0893145	0.0184257	4.84727	8.60318e-05	0.508177	0.990779	0.0576004	0.00147365	up	ENSMUSG00000022330_up	blood
ENSMUSG00000022361	0.550387	0.290952	1.89168	0.0682231	0.0317462	0.0194552	1.63176	0.113185	-0.0685965	0.0227391	-3.01668	0.00516823	-0.0368503	0.0117025	-3.14892	0.00484399	0.335806	0.497855	0.0505086	0.0233877	down	ENSMUSG00000022361_down	blood
ENSMUSG00000022365	2.0074	0.513805	3.90694	0.000492817	0.105815	0.0343569	3.07988	0.00440431	-0.173918	0.0401559	-4.33108	0.000152643	-0.0681034	0.0231098	-2.94694	0.00769908	0.0710021	0.231118	0.0070434	0.0320991	down	ENSMUSG00000022365_down	blood
ENSMUSG00000022369	-0.908066	0.317545	-2.85964	0.00764664	-0.0454315	0.0212335	-2.13962	0.0406391	0.117441	0.0248174	4.73219	4.95797e-05	0.0720094	0.0137764	5.22701	3.51356e-05	0.121595	0.371094	0.00423336	0.00073399	up	ENSMUSG00000022369_up	blood
ENSMUSG00000022377	1.38569	0.479934	2.88726	0.00714198	0.0793834	0.032092	2.47362	0.0192585	-0.122858	0.0375087	-3.27546	0.00266409	-0.0434749	0.0221769	-1.96037	0.0633542	0.118741	0.321703	0.0333685	0.149963	down	ENSMUSG00000022377_down	blood
ENSMUSG00000022403	-0.699226	0.30595	-2.28543	0.0295257	-0.00694656	0.0204581	-0.33955	0.736561	0.0926866	0.0239112	3.87628	0.000535859	0.08574	0.0131284	6.5309	1.80693e-06	0.226359	0.927615	0.0123725	7.81831e-05	up	ENSMUSG00000022403_up	blood
ENSMUSG00000022407	-0.673346	0.217678	-3.0933	0.00425644	-0.0371711	0.0145556	-2.55373	0.0159786	0.0499114	0.0170124	2.93382	0.0063616	0.0127403	0.00843611	1.51021	0.145891	0.0988748	0.301166	0.057378	0.275079	up	ENSMUSG00000022407_up	blood
ENSMUSG00000022415	1.39362	0.82628	1.68662	0.102051	0.10405	0.0552513	1.88322	0.0693982	-0.17611	0.064577	-2.72714	0.0105693	-0.0720599	0.0286425	-2.51584	0.0200786	0.398656	0.432009	0.0786253	0.0640997	down	ENSMUSG00000022415_down	blood
ENSMUSG00000022416	-0.079106	0.602953	-0.131198	0.896495	-0.0751885	0.040318	-1.86489	0.0720063	-0.140034	0.0471232	-2.97166	0.00578749	-0.215222	0.0253979	-8.47401	3.23303e-08	0.961583	0.437793	0.0543735	3.27303e-06	down	ENSMUSG00000022416_down	blood
ENSMUSG00000022420	0.505787	0.31143	1.62408	0.114821	0.0489124	0.0208245	2.34879	0.0256161	-0.0624623	0.0243395	-2.5663	0.0155134	-0.0135499	0.0110534	-1.22586	0.233821	0.420209	0.33746	0.0993926	0.38486	down	ENSMUSG00000022420_down	blood
ENSMUSG00000022434	-1.22097	0.390965	-3.12297	0.00394631	-0.00254772	0.0261428	-0.0974539	0.923014	0.129277	0.0305554	4.2309	0.000201723	0.126729	0.0137304	9.22983	7.73392e-09	0.0964126	0.989216	0.00792491	1.07142e-06	up	ENSMUSG00000022434_up	blood
ENSMUSG00000022438	4.02295	1.27986	3.14328	0.00374663	0.161388	0.0855809	1.88579	0.0690386	-0.414326	0.100026	-4.14219	0.000257971	-0.252938	0.0601492	-4.20518	0.000397809	0.0947631	0.430609	0.0089839	0.00432983	down	ENSMUSG00000022438_down	blood
ENSMUSG00000022442	1.71706	0.491957	3.49027	0.00151545	0.0817014	0.0328959	2.48363	0.0188171	-0.161864	0.0384484	-4.20989	0.000213836	-0.0801621	0.020443	-3.92125	0.000784148	0.0792499	0.319907	0.00813763	0.00681941	down	ENSMUSG00000022442_down	blood
ENSMUSG00000022443	0.882129	0.370082	2.38361	0.0236737	0.0504887	0.0247464	2.04024	0.0502143	-0.0973137	0.0289233	-3.36454	0.00211135	-0.0468251	0.0167214	-2.80031	0.0107221	0.204012	0.391872	0.0288199	0.0406273	down	ENSMUSG00000022443_down	blood
ENSMUSG00000022451	2.30494	0.729545	3.15942	0.00359483	0.0926041	0.0487828	1.89829	0.0673156	-0.222408	0.0570168	-3.90074	0.000501228	-0.129804	0.032717	-3.96747	0.000702206	0.0944644	0.429194	0.0119592	0.00635891	down	ENSMUSG00000022451_down	blood
ENSMUSG00000022452	1.70723	0.577114	2.95822	0.00598554	0.0878189	0.0385902	2.27568	0.0301727	-0.140062	0.0451037	-3.10534	0.00412792	-0.0522436	0.0235769	-2.21588	0.0378803	0.109483	0.350897	0.0445044	0.101794	down	ENSMUSG00000022452_down	blood
ENSMUSG00000022466	-0.975904	0.473034	-2.06307	0.0478533	0.0191753	0.0316306	0.606226	0.548925	0.197475	0.0369694	5.34157	8.87875e-06	0.21665	0.021901	9.89226	2.34129e-09	0.285835	0.849003	0.00155802	4.35012e-07	up	ENSMUSG00000022466_up	blood
ENSMUSG00000022475	-0.928485	0.368316	-2.52089	0.0172552	-0.0504151	0.0246284	-2.04703	0.0495013	0.117716	0.0287854	4.08944	0.000298459	0.067301	0.0152813	4.40414	0.00024721	0.176497	0.390852	0.00946499	0.00310823	up	ENSMUSG00000022475_up	blood
ENSMUSG00000022494	1.12844	0.647357	1.74314	0.0915511	0.0556515	0.0432872	1.28563	0.208407	-0.132384	0.0505935	-2.61663	0.0137735	-0.076733	0.0271593	-2.8253	0.0101372	0.380831	0.612893	0.0923675	0.0390101	down	ENSMUSG00000022494_down	blood
ENSMUSG00000022500	3.17985	0.802467	3.96259	0.000423146	0.153197	0.053659	2.85501	0.00773457	-0.301751	0.062716	-4.81138	3.96655e-05	-0.148554	0.0358803	-4.14026	0.000464627	0.0684312	0.257036	0.00391523	0.00480881	down	ENSMUSG00000022500_down	blood
ENSMUSG00000022556	-0.751012	0.222065	-3.38195	0.00201709	-0.0396267	0.0148489	-2.66866	0.0121665	0.0463504	0.0173552	2.67068	0.0121076	0.00672365	0.00931094	0.722124	0.478183	0.0838272	0.281738	0.0849469	0.62823	up	ENSMUSG00000022556_up	blood
ENSMUSG00000022561	-0.641281	0.2836	-2.26121	0.0311567	-0.0322751	0.0189636	-1.70194	0.0991086	0.0576485	0.0221645	2.60094	0.0142954	0.0253735	0.0125219	2.02633	0.0556202	0.231658	0.480829	0.0944327	0.135628	up	ENSMUSG00000022561_up	blood
ENSMUSG00000022565	-0.888246	0.333972	-2.65964	0.012432	0.000112662	0.0223319	0.00504488	0.996008	0.141558	0.0261013	5.42342	7.04758e-06	0.141671	0.0145012	9.76957	2.9096e-09	0.150779	1	0.00134099	5.16307e-07	up	ENSMUSG00000022565_up	blood
ENSMUSG00000022568	-0.798391	0.179511	-4.44758	0.000110243	-0.0477468	0.0120035	-3.97775	0.000405905	0.0436407	0.0140295	3.11064	0.00407251	-0.0041061	0.00620082	-0.662186	0.515054	0.0644839	0.142455	0.0440831	0.66044	down	ENSMUSG00000022568_down	blood
ENSMUSG00000022584	-0.187837	0.536911	-0.349847	0.728898	-0.0201186	0.0359019	-0.560378	0.579383	0.132585	0.0419617	3.15967	0.00359247	0.112467	0.0249977	4.49909	0.000197049	0.892905	0.863144	0.0409055	0.00263971	up	ENSMUSG00000022584_up	blood
ENSMUSG00000022586	-0.83527	0.840198	-0.994134	0.328109	0.0113897	0.0561819	0.202729	0.840715	0.200338	0.0656648	3.05093	0.00473986	0.211728	0.036872	5.74225	1.06349e-05	0.658331	0.961509	0.0482007	0.000295179	up	ENSMUSG00000022586_up	blood
ENSMUSG00000022634	2.50046	0.813935	3.07206	0.00449259	0.123267	0.0544258	2.26486	0.0309058	-0.250235	0.0636122	-3.93376	0.000457937	-0.126968	0.0360397	-3.52301	0.00201967	0.100515	0.3518	0.011553	0.0127383	down	ENSMUSG00000022634_down	blood
ENSMUSG00000022637	-1.02646	0.239618	-4.28375	0.000174155	-0.0175706	0.0160226	-1.09661	0.281535	0.108471	0.018727	5.79219	2.49563e-06	0.0909001	0.00889178	10.2229	1.31505e-09	0.0684312	0.678187	0.000732869	2.84501e-07	up	ENSMUSG00000022637_up	blood
ENSMUSG00000022639	-0.614452	0.371686	-1.65315	0.108729	-0.0295248	0.0248537	-1.18794	0.244177	0.0864557	0.0290487	2.97623	0.00572149	0.056931	0.0143909	3.95604	0.000721653	0.409335	0.644971	0.0539459	0.00646459	up	ENSMUSG00000022639_up	blood
ENSMUSG00000022641	0.923291	0.345276	2.67406	0.01201	0.0301773	0.0230878	1.30707	0.20112	-0.0802627	0.0269847	-2.97438	0.00574817	-0.0500854	0.0138399	-3.61891	0.0016098	0.148647	0.606242	0.0540762	0.0109386	down	ENSMUSG00000022641_down	blood
ENSMUSG00000022659	1.37972	0.604275	2.28327	0.0296675	0.0841747	0.0404063	2.08321	0.0458537	-0.143285	0.0472264	-3.03401	0.00494715	-0.0591105	0.0272743	-2.16726	0.0418586	0.226669	0.380396	0.0493595	0.110092	down	ENSMUSG00000022659_down	blood
ENSMUSG00000022677	1.02006	0.416491	2.44918	0.0203761	0.0539513	0.0278497	1.93723	0.0621835	-0.0965285	0.0325504	-2.96551	0.00587733	-0.0425773	0.0187652	-2.26895	0.0339331	0.189971	0.417722	0.054956	0.0939186	down	ENSMUSG00000022677_down	blood
ENSMUSG00000022681	1.13202	0.412139	2.74669	0.0100805	0.0536082	0.0275587	1.94524	0.061171	-0.0962864	0.0322103	-2.98931	0.00553678	-0.0426782	0.0181655	-2.34941	0.0286636	0.137292	0.416105	0.052712	0.0829092	down	ENSMUSG00000022681_down	blood
ENSMUSG00000022685	-0.919136	0.33785	-2.72054	0.0107392	-0.0323605	0.0225912	-1.43244	0.162358	0.0870355	0.0264043	3.29626	0.00252379	0.054675	0.0110394	4.95274	6.70198e-05	0.140902	0.568721	0.0322568	0.001218	up	ENSMUSG00000022685_up	blood
ENSMUSG00000022710	-0.355896	0.153111	-2.32443	0.0270598	-0.0450328	0.0102382	-4.39852	0.000126453	0.033383	0.0119662	2.78976	0.00907735	-0.0116498	0.00659031	-1.76772	0.0916364	0.218336	0.105763	0.0715362	0.196312	down	ENSMUSG00000022710_down	blood
ENSMUSG00000022742	-0.760449	0.261797	-2.90473	0.00683921	-0.0315401	0.0175057	-1.8017	0.0816508	0.107715	0.0204605	5.26456	1.10356e-05	0.0761752	0.0110101	6.91865	7.77744e-07	0.116547	0.450563	0.00175877	4.06719e-05	up	ENSMUSG00000022742_up	blood
ENSMUSG00000022781	-0.227825	0.153284	-1.4863	0.147635	0.00383586	0.0102497	0.374241	0.710857	0.0320195	0.0119797	2.67281	0.012046	0.0358554	0.00596925	6.00668	5.82174e-06	0.467489	0.916903	0.0847786	0.000185561	up	ENSMUSG00000022781_up	blood
ENSMUSG00000022817	3.55802	1.06913	3.32794	0.00232359	0.167518	0.0714904	2.34322	0.0259394	-0.370604	0.083557	-4.43534	0.000114085	-0.203086	0.049854	-4.07361	0.000544905	0.0863043	0.337469	0.00607356	0.00538557	down	ENSMUSG00000022817_down	blood
ENSMUSG00000022824	1.75121	0.678873	2.57958	0.0150354	0.101343	0.0453946	2.23249	0.0331968	-0.177709	0.0530566	-3.34941	0.00219672	-0.0763656	0.0294504	-2.59302	0.0169733	0.166401	0.3569	0.0295607	0.0565886	down	ENSMUSG00000022824_down	blood
ENSMUSG00000022836	3.90562	1.26187	3.09511	0.00423695	0.171524	0.0843781	2.03281	0.0510047	-0.420601	0.0986201	-4.26486	0.000183552	-0.249076	0.0589325	-4.22647	0.000378055	0.0988748	0.393079	0.00750398	0.00418991	down	ENSMUSG00000022836_down	blood
ENSMUSG00000022837	-0.701669	0.259577	-2.70313	0.0111998	-0.0549575	0.0173572	-3.16626	0.00353227	0.0600523	0.0202869	2.96015	0.00595669	0.00509487	0.0111601	0.456525	0.652699	0.143508	0.212972	0.0553741	0.769454	up	ENSMUSG00000022837_up	blood
ENSMUSG00000022840	1.97397	0.74311	2.65637	0.0125295	0.076161	0.0496899	1.53273	0.135822	-0.194599	0.0580769	-3.35071	0.00218925	-0.118438	0.0319521	-3.70674	0.001307	0.151399	0.537146	0.029526	0.0095749	down	ENSMUSG00000022840_down	blood
ENSMUSG00000022841	2.30355	0.653944	3.52255	0.00139092	0.11716	0.0437276	2.67931	0.0118599	-0.220614	0.0511083	-4.3166	0.000158928	-0.103454	0.0293646	-3.5231	0.00201925	0.0778632	0.279911	0.0071227	0.0127383	down	ENSMUSG00000022841_down	blood
ENSMUSG00000022856	0.795991	0.298208	2.66925	0.0121492	0.0320633	0.0199404	1.60796	0.11832	-0.0842197	0.0233061	-3.61363	0.00109062	-0.0521564	0.0131305	-3.97215	0.000694415	0.14943	0.508331	0.0184165	0.0063137	down	ENSMUSG00000022856_down	blood
ENSMUSG00000022858	-0.45198	0.259959	-1.73866	0.0923492	-0.0355173	0.0173828	-2.04324	0.0498979	0.059583	0.0203168	2.9327	0.00637945	0.0240657	0.0120538	1.99653	0.0590037	0.38223	0.391396	0.057378	0.142041	up	ENSMUSG00000022858_up	blood
ENSMUSG00000022885	0.111182	0.45159	0.246202	0.807203	-0.00657899	0.0301967	-0.217871	0.829005	-0.10132	0.0352935	-2.87079	0.00743896	-0.107899	0.0186982	-5.77057	9.96665e-06	0.927396	0.958001	0.0626361	0.00028158	down	ENSMUSG00000022885_down	blood
ENSMUSG00000022905	0.739867	0.401872	1.84105	0.0755228	0.0406103	0.0268722	1.51124	0.14119	-0.0890211	0.0314078	-2.83436	0.00813785	-0.0484108	0.017176	-2.81852	0.0102928	0.34968	0.542007	0.0666603	0.0394598	down	ENSMUSG00000022905_down	blood
ENSMUSG00000022912	2.89761	0.541635	5.34974	8.67647e-06	0.153947	0.0362178	4.25058	0.000190986	-0.262042	0.0423309	-6.19031	8.20072e-07	-0.108095	0.0233718	-4.62501	0.00014593	0.0456758	0.111355	0.000332087	0.00215793	down	ENSMUSG00000022912_down	blood
ENSMUSG00000022941	-0.934363	0.350498	-2.66582	0.0122495	-0.0651956	0.0234369	-2.78175	0.00925661	0.0939249	0.0273928	3.42882	0.00178295	0.0287293	0.0152442	1.8846	0.0734002	0.1499	0.267155	0.025575	0.167274	up	ENSMUSG00000022941_up	blood
ENSMUSG00000022957	2.52793	1.16177	2.17593	0.0375683	0.123522	0.0776848	1.59004	0.12231	-0.30285	0.090797	-3.33546	0.00227838	-0.179328	0.0486669	-3.6848	0.0013769	0.25552	0.517071	0.0300104	0.0098753	down	ENSMUSG00000022957_down	blood
ENSMUSG00000022960	-1.02576	0.257849	-3.97815	0.000405462	-0.0325544	0.0172417	-1.88812	0.0687157	0.0638766	0.0201519	3.16975	0.00350072	0.0313222	0.0111343	2.81312	0.0104185	0.0684312	0.430304	0.0402379	0.0397535	up	ENSMUSG00000022960_up	blood
ENSMUSG00000022964	0.775161	0.254062	3.05107	0.00473816	0.0562171	0.0169885	3.30913	0.00244053	-0.0544267	0.0198559	-2.74108	0.0102185	0.00179039	0.0101831	0.175819	0.86212	0.101671	0.1993	0.0769491	0.918039	up	ENSMUSG00000022964_up	blood
ENSMUSG00000022974	-0.569195	0.224063	-2.54033	0.0164886	-0.0438991	0.0149826	-2.93001	0.0064223	0.0471514	0.0175114	2.6926	0.0114871	0.00325228	0.00909653	0.35753	0.724263	0.17335	0.255201	0.0826118	0.82355	up	ENSMUSG00000022974_up	blood
ENSMUSG00000022982	1.18043	0.41203	2.86492	0.00754764	0.0712581	0.0275514	2.58637	0.0147965	-0.100599	0.0322017	-3.12402	0.00393575	-0.0293409	0.0177347	-1.65443	0.11291	0.120892	0.293939	0.0432309	0.228205	down	ENSMUSG00000022982_down	blood
ENSMUSG00000022992	-0.664768	0.288984	-2.30037	0.028558	-0.0192502	0.0193236	-0.9962	0.327121	0.0704442	0.0225852	3.11904	0.00398614	0.051194	0.0113314	4.5179	0.000188396	0.223071	0.714712	0.043536	0.00257383	up	ENSMUSG00000022992_up	blood
ENSMUSG00000022994	1.32483	0.747835	1.77155	0.0866277	-0.00356267	0.0500059	-0.071245	0.943676	-0.200422	0.0584462	-3.42917	0.00178131	-0.203985	0.0343185	-5.94387	6.71268e-06	0.370745	0.99383	0.0255748	0.000207463	down	ENSMUSG00000022994_down	blood
ENSMUSG00000022995	1.15613	0.420687	2.74819	0.0100439	0.0376669	0.0281303	1.33902	0.190624	-0.135817	0.0328783	-4.13091	0.000266148	-0.0981505	0.0151097	-6.49587	1.95178e-06	0.137292	0.595676	0.0090393	8.21987e-05	down	ENSMUSG00000022995_down	blood
ENSMUSG00000022999	-0.712043	0.294582	-2.41713	0.0219316	-0.0506187	0.019698	-2.56974	0.0153884	0.067199	0.0230228	2.9188	0.00660401	0.0165803	0.0115841	1.4313	0.16706	0.19781	0.297101	0.0583726	0.30231	up	ENSMUSG00000022999_up	blood
ENSMUSG00000023010	0.984117	0.292593	3.36343	0.00211752	0.0679112	0.019565	3.47106	0.00159461	-0.0763219	0.0228673	-3.3376	0.0022657	-0.00841071	0.0115345	-0.729176	0.473949	0.0843338	0.186873	0.0299432	0.624224	down	ENSMUSG00000023010_down	blood
ENSMUSG00000023031	2.96467	0.983064	3.01574	0.0051805	0.122798	0.065735	1.86807	0.0715475	-0.279247	0.0768303	-3.63459	0.001031	-0.156449	0.0446696	-3.50236	0.00212052	0.104091	0.437077	0.0178246	0.0131415	down	ENSMUSG00000023031_down	blood
ENSMUSG00000023032	-0.728023	0.335778	-2.16817	0.0382065	-0.081824	0.0224526	-3.64429	0.00100449	0.0695969	0.0262424	2.65208	0.0126586	-0.0122271	0.0106967	-1.14308	0.265871	0.256764	0.177917	0.0873763	0.420816	down	ENSMUSG00000023032_down	blood
ENSMUSG00000023036	2.13829	0.742558	2.87963	0.00727815	0.0964085	0.049653	1.94164	0.0616234	-0.175521	0.0580338	-3.02446	0.00506779	-0.0791127	0.0333367	-2.37314	0.0272602	0.119453	0.416875	0.0499598	0.0798739	down	ENSMUSG00000023036_down	blood
ENSMUSG00000023039	1.05696	0.444854	2.37597	0.0240879	0.0498452	0.0297463	1.67568	0.104195	-0.099066	0.0347671	-2.84942	0.00784182	-0.0492208	0.0137192	-3.58773	0.00173317	0.205728	0.487716	0.0649427	0.0115065	down	ENSMUSG00000023039_down	blood
ENSMUSG00000023043	-0.324078	0.617613	-0.524727	0.603629	0.0402935	0.0412982	0.97567	0.33703	0.16684	0.0482689	3.45648	0.00165734	0.207134	0.0198725	10.4231	9.33116e-10	0.83157	0.721943	0.0243964	2.10524e-07	up	ENSMUSG00000023043_up	blood
ENSMUSG00000023044	0.747066	0.330291	2.26184	0.0311133	0.0190083	0.0220857	0.860662	0.396251	-0.0928331	0.0258135	-3.5963	0.00114245	-0.0738248	0.0136537	-5.40692	2.30809e-05	0.231658	0.766396	0.0189127	0.000531365	down	ENSMUSG00000023044_down	blood
ENSMUSG00000023066	-0.941521	0.380458	-2.47471	0.0192101	-0.0532162	0.0254402	-2.09181	0.0450217	0.0859361	0.0297342	2.89014	0.00709118	0.03272	0.0169051	1.93551	0.0665077	0.184317	0.378977	0.060816	0.155585	up	ENSMUSG00000023066_up	blood
ENSMUSG00000023075	0.822976	0.322605	2.55103	0.01608	0.0388842	0.0215718	1.80255	0.0815144	-0.0703943	0.0252128	-2.792	0.00902781	-0.0315101	0.0147273	-2.13958	0.0442905	0.171275	0.450125	0.0712881	0.114725	down	ENSMUSG00000023075_down	blood
ENSMUSG00000023087	-0.858111	0.373812	-2.29557	0.0288657	0.0280882	0.0249959	1.12371	0.270047	0.181159	0.0292149	6.20091	7.96244e-07	0.209247	0.015137	13.8235	5.14138e-12	0.22457	0.668255	0.000332087	3.15364e-09	up	ENSMUSG00000023087_up	blood
ENSMUSG00000023092	4.02363	1.32521	3.03622	0.00491957	0.154909	0.0886136	1.74814	0.0906687	-0.411471	0.103571	-3.97285	0.0004114	-0.256562	0.0621033	-4.13121	0.000474794	0.102339	0.465111	0.0110875	0.00488815	down	ENSMUSG00000023092_down	blood
ENSMUSG00000023169	-0.63381	0.241352	-2.62608	0.0134676	-0.039405	0.0161386	-2.44166	0.0207315	0.0490596	0.0188626	2.60089	0.0142971	0.00965455	0.00906187	1.0654	0.29879	0.157551	0.325024	0.0944327	0.455834	up	ENSMUSG00000023169_up	blood
ENSMUSG00000023170	-0.749881	0.240298	-3.12064	0.00396993	-0.0375818	0.0160681	-2.33891	0.026193	0.0517372	0.0187802	2.75488	0.00988204	0.0141555	0.00888103	1.5939	0.1259	0.0965451	0.337565	0.0752856	0.247433	up	ENSMUSG00000023170_up	blood
ENSMUSG00000023175	1.21816	0.579608	2.1017	0.0440818	0.0769007	0.0387569	1.98418	0.0564502	-0.132141	0.0452986	-2.9171	0.00663211	-0.0552399	0.0185398	-2.97953	0.00714827	0.277277	0.404846	0.0584418	0.0305859	down	ENSMUSG00000023175_down	blood
ENSMUSG00000023243	-1.53522	0.397202	-3.86508	0.000552498	-0.0659553	0.0265599	-2.48326	0.0188332	0.196318	0.0310429	6.32409	5.65601e-07	0.130363	0.0135959	9.5884	4.02366e-09	0.0710021	0.319907	0.000279142	6.63479e-07	up	ENSMUSG00000023243_up	blood
ENSMUSG00000023286	-0.490568	0.263358	-1.86274	0.072317	-0.0237656	0.0176101	-1.34955	0.187258	0.0613408	0.0205824	2.98025	0.00566415	0.0375752	0.0110153	3.41117	0.00262824	0.343189	0.592313	0.0535011	0.0151988	up	ENSMUSG00000023286_up	blood
ENSMUSG00000023328	1.88533	0.739345	2.55	0.0161189	0.0916461	0.0494382	1.85375	0.0736315	-0.180138	0.0577827	-3.11751	0.00400181	-0.0884919	0.0334557	-2.64505	0.0151414	0.171425	0.439764	0.0436769	0.0518492	down	ENSMUSG00000023328_down	blood
ENSMUSG00000023456	1.95071	0.44809	4.35339	0.000143436	0.119743	0.0299626	3.99639	0.000385649	-0.177335	0.03502	-5.06382	1.94549e-05	-0.0575922	0.0186188	-3.09322	0.00550833	0.0684312	0.139125	0.00253926	0.0255711	down	ENSMUSG00000023456_down	blood
ENSMUSG00000023572	1.9276	1.06354	1.81244	0.0799376	0.116869	0.0711161	1.64335	0.110752	-0.24356	0.0831196	-2.93023	0.00641881	-0.126691	0.03924	-3.22862	0.00402678	0.358143	0.496709	0.0576004	0.0205573	down	ENSMUSG00000023572_down	blood
ENSMUSG00000023908	-0.871516	0.425014	-2.05056	0.0491351	-0.0380145	0.0284197	-1.33761	0.191075	0.13019	0.0332165	3.91944	0.000476245	0.0921757	0.0176693	5.21671	3.59948e-05	0.29009	0.596171	0.0117705	0.000747981	up	ENSMUSG00000023908_up	blood
ENSMUSG00000023915	1.19943	0.437412	2.7421	0.0101934	0.0828113	0.0292487	2.83128	0.00819962	-0.0988873	0.0341855	-2.89267	0.00704687	-0.016076	0.0159094	-1.01047	0.323771	0.138383	0.257961	0.0606822	0.48207	down	ENSMUSG00000023915_down	blood
ENSMUSG00000023927	0.207088	0.506762	0.408649	0.6857	-0.0344664	0.0338859	-1.01713	0.317225	-0.113837	0.0396054	-2.87428	0.00737509	-0.148304	0.0227194	-6.52763	1.81998e-06	0.872694	0.708256	0.0623193	7.84083e-05	down	ENSMUSG00000023927_down	blood
ENSMUSG00000023932	-0.319664	0.185511	-1.72315	0.0951558	0.00413183	0.0124047	0.333087	0.741386	0.0406892	0.0144984	2.80646	0.00871438	0.044821	0.00788962	5.68101	1.2241e-05	0.386302	0.929146	0.069861	0.000328778	up	ENSMUSG00000023932_up	blood
ENSMUSG00000023942	-0.960022	0.430922	-2.22783	0.0335387	0.00118411	0.0288147	0.0410938	0.967493	0.172375	0.0336782	5.11829	1.66805e-05	0.173559	0.0171426	10.1244	1.55957e-09	0.239024	1	0.00229075	3.15773e-07	up	ENSMUSG00000023942_up	blood
ENSMUSG00000023959	3.33537	1.17219	2.84543	0.00791924	0.120537	0.0783812	1.53783	0.134572	-0.349808	0.091611	-3.81841	0.000627376	-0.229271	0.0544316	-4.21209	0.000391283	0.123099	0.53453	0.0137232	0.00427649	down	ENSMUSG00000023959_down	blood
ENSMUSG00000023960	1.32753	0.416077	3.1906	0.00331801	0.0479566	0.027822	1.72369	0.0950562	-0.108299	0.032518	-3.33042	0.0023086	-0.0603421	0.0156537	-3.85481	0.000918815	0.0938584	0.473643	0.0302821	0.00758538	down	ENSMUSG00000023960_down	blood
ENSMUSG00000023993	3.75006	1.21182	3.09456	0.00424287	0.131736	0.0810317	1.62574	0.114467	-0.357379	0.0947088	-3.77345	0.000708836	-0.225643	0.056968	-3.96087	0.000713365	0.0988748	0.500493	0.0146335	0.00643047	down	ENSMUSG00000023993_down	blood
ENSMUSG00000023995	2.06197	1.37445	1.50022	0.14401	0.102096	0.0919057	1.11088	0.275444	-0.289309	0.107418	-2.69329	0.0114681	-0.187213	0.0550958	-3.39795	0.0027111	0.463327	0.672245	0.0825125	0.0155249	down	ENSMUSG00000023995_down	blood
ENSMUSG00000024012	-0.29399	0.386612	-0.760425	0.452936	0.00446043	0.0258518	0.172538	0.864173	0.0833108	0.0302153	2.75724	0.00982559	0.0877713	0.0144342	6.08077	4.92452e-06	0.750773	0.968612	0.0750365	0.000164078	up	ENSMUSG00000024012_up	blood
ENSMUSG00000024018	0.693894	0.399138	1.73848	0.092381	0.0201397	0.0266894	0.754595	0.456375	-0.0869236	0.0311942	-2.78653	0.00914926	-0.0667839	0.016739	-3.98973	0.000665857	0.38223	0.802853	0.0719951	0.00611388	down	ENSMUSG00000024018_down	blood
ENSMUSG00000024033	-0.832728	0.552147	-1.50816	0.141973	-0.0188828	0.0369207	-0.511441	0.612786	0.115568	0.0431525	2.67813	0.0118934	0.0966851	0.0201325	4.80244	9.56884e-05	0.461365	0.877157	0.0841169	0.00158081	up	ENSMUSG00000024033_up	blood
ENSMUSG00000024043	1.70403	0.79916	2.13227	0.0412866	0.0591522	0.0534378	1.10693	0.27712	-0.187616	0.0624575	-3.00391	0.00533724	-0.128464	0.035189	-3.6507	0.00149298	0.267668	0.673723	0.0516173	0.0104284	down	ENSMUSG00000024043_down	blood
ENSMUSG00000024048	1.15936	0.403821	2.87098	0.00743558	0.0580344	0.0270025	2.14922	0.0398056	-0.0855177	0.0315602	-2.70967	0.0110246	-0.0274833	0.0182512	-1.50584	0.147003	0.12024	0.370554	0.0806439	0.276777	down	ENSMUSG00000024048_down	blood
ENSMUSG00000024052	1.23263	0.415803	2.96445	0.00589291	0.0454827	0.0278037	1.63585	0.112321	-0.117087	0.0324966	-3.60307	0.00112193	-0.0716048	0.0190727	-3.75431	0.00116725	0.109034	0.497855	0.0187181	0.00885418	down	ENSMUSG00000024052_down	blood
ENSMUSG00000024056	-0.576455	0.429535	-1.34204	0.189651	-0.0744454	0.0287219	-2.59194	0.0146032	0.0953274	0.0335698	2.83967	0.00803218	0.020882	0.0189402	1.10253	0.282709	0.519563	0.292675	0.0660344	0.438071	up	ENSMUSG00000024056_up	blood
ENSMUSG00000024064	-0.883712	0.619121	-1.42736	0.163802	0.0203006	0.0413991	0.490364	0.627444	0.160408	0.0483867	3.31512	0.00240273	0.180708	0.0202947	8.90423	1.41945e-08	0.489391	0.88349	0.0311751	1.69233e-06	up	ENSMUSG00000024064_up	blood
ENSMUSG00000024065	-0.865698	0.341072	-2.53817	0.0165723	0.0012825	0.0228066	0.0562335	0.955529	0.108829	0.0266561	4.08269	0.000304075	0.110111	0.012914	8.52651	2.92027e-08	0.173666	0.997669	0.00950184	3.01437e-06	up	ENSMUSG00000024065_up	blood
ENSMUSG00000024067	-0.623689	0.346962	-1.79757	0.0823177	-0.0231761	0.0232005	-0.998948	0.325809	0.0706954	0.0271164	2.60711	0.0140882	0.0475193	0.0144294	3.29324	0.00346407	0.363039	0.713069	0.0937323	0.0184078	up	ENSMUSG00000024067_up	blood
ENSMUSG00000024068	-0.437029	0.17623	-2.47988	0.0189813	-0.0282538	0.011784	-2.39763	0.02293	0.0438105	0.013773	3.18089	0.00340189	0.0155568	0.0075237	2.06771	0.0512098	0.183376	0.331319	0.0395044	0.127645	up	ENSMUSG00000024068_up	blood
ENSMUSG00000024081	-0.510112	0.171293	-2.978	0.0056962	-0.0214782	0.011454	-1.87518	0.0705324	0.0358579	0.0133872	2.67851	0.0118825	0.0143797	0.00639799	2.24753	0.0354785	0.107737	0.434426	0.0841152	0.0973101	up	ENSMUSG00000024081_up	blood
ENSMUSG00000024096	0.577676	0.279539	2.06653	0.047505	0.0454393	0.0186921	2.43094	0.0212483	-0.0710523	0.0218471	-3.25225	0.00282946	-0.0256129	0.00976388	-2.62323	0.0158856	0.284831	0.326141	0.0347478	0.0538372	down	ENSMUSG00000024096_down	blood
ENSMUSG00000024098	-1.09179	0.301238	-3.62434	0.00105974	-0.0339497	0.020143	-1.68543	0.102281	0.12744	0.0235429	5.4131	7.25576e-06	0.0934905	0.0129568	7.21557	4.13331e-07	0.0756262	0.485088	0.00134812	2.44485e-05	up	ENSMUSG00000024098_up	blood
ENSMUSG00000024121	0.917116	0.34965	2.62295	0.0135682	0.0716728	0.0233802	3.06553	0.0045677	-0.0703493	0.0273265	-2.5744	0.0152204	0.00132343	0.0155913	0.0848824	0.933159	0.158268	0.233455	0.0980478	0.95747	up	ENSMUSG00000024121_up	blood
ENSMUSG00000024130	0.318087	0.259312	1.22666	0.229492	0.0158816	0.0173396	0.91592	0.367013	-0.0525566	0.0202663	-2.59331	0.0145559	-0.036675	0.0109719	-3.34263	0.00308639	0.566428	0.742641	0.0955451	0.0169542	down	ENSMUSG00000024130_down	blood
ENSMUSG00000024146	1.57301	0.84621	1.85889	0.072878	0.0812032	0.0565839	1.43509	0.161605	-0.18839	0.0661346	-2.84859	0.00785782	-0.107187	0.0289675	-3.70026	0.00132728	0.34429	0.567198	0.0650071	0.00965532	down	ENSMUSG00000024146_down	blood
ENSMUSG00000024150	1.57084	0.407156	3.85808	0.000563144	0.0979943	0.0272255	3.59936	0.00113312	-0.153726	0.0318208	-4.83098	3.75342e-05	-0.0557312	0.016299	-3.41931	0.00257844	0.0710021	0.177917	0.00383151	0.0150374	down	ENSMUSG00000024150_down	blood
ENSMUSG00000024182	-0.582212	0.15851	-3.67304	0.000929762	-0.0314759	0.0105992	-2.96966	0.00581652	0.0471961	0.0123882	3.80977	0.000642277	0.0157202	0.00677921	2.31888	0.0305675	0.0755068	0.250263	0.0139496	0.0869667	up	ENSMUSG00000024182_up	blood
ENSMUSG00000024186	-1.68729	0.46456	-3.63201	0.00103817	-0.11444	0.031064	-3.684	0.000902714	0.104338	0.0363072	2.87376	0.00738465	-0.0101016	0.0168691	-0.598823	0.555696	0.0756262	0.177917	0.0623668	0.693161	down	ENSMUSG00000024186_down	blood
ENSMUSG00000024193	-0.624459	0.236856	-2.63644	0.0131396	-0.021501	0.015838	-1.35756	0.184728	0.0504397	0.0185112	2.72482	0.0106288	0.0289387	0.0109136	2.65163	0.0149234	0.155324	0.589799	0.0788277	0.0513586	up	ENSMUSG00000024193_up	blood
ENSMUSG00000024206	1.48176	0.639784	2.31603	0.0275745	0.101494	0.0427808	2.37241	0.0242829	-0.166705	0.0500016	-3.33399	0.00228719	-0.0652111	0.0218798	-2.98042	0.00713374	0.220275	0.336514	0.0300762	0.0305644	down	ENSMUSG00000024206_down	blood
ENSMUSG00000024213	1.96169	0.681481	2.87856	0.00729741	0.105431	0.045569	2.31366	0.027721	-0.18845	0.0532604	-3.53828	0.00133387	-0.083019	0.0306895	-2.70513	0.0132583	0.119453	0.34364	0.021108	0.0473515	down	ENSMUSG00000024213_down	blood
ENSMUSG00000024222	-0.695698	0.681176	-1.02132	0.315269	-0.0310777	0.0455485	-0.682299	0.500285	0.168943	0.0532366	3.17345	0.00346763	0.137866	0.031996	4.30884	0.000310463	0.648059	0.824316	0.0400323	0.00365424	up	ENSMUSG00000024222_up	blood
ENSMUSG00000024277	1.49563	0.498734	2.99885	0.00540564	0.0846156	0.0333491	2.53727	0.0166072	-0.141868	0.038978	-3.63971	0.00101694	-0.0572529	0.0219478	-2.6086	0.016404	0.106183	0.306042	0.0176683	0.055168	down	ENSMUSG00000024277_down	blood
ENSMUSG00000024283	-0.324456	0.155687	-2.08403	0.0457732	-0.01862	0.0104104	-1.7886	0.0837829	0.0328895	0.0121675	2.70305	0.0112018	0.0142695	0.00696884	2.04761	0.0533111	0.281392	0.45268	0.0813079	0.13141	up	ENSMUSG00000024283_up	blood
ENSMUSG00000024286	0.695089	0.288536	2.40902	0.0223415	0.0414805	0.0192937	2.14996	0.0397425	-0.0748857	0.0225502	-3.32085	0.00236705	-0.0334052	0.0124647	-2.67998	0.0140179	0.199693	0.370554	0.0308694	0.0491092	down	ENSMUSG00000024286_down	blood
ENSMUSG00000024293	-0.441919	0.187855	-2.35245	0.0254052	-0.0117738	0.0125614	-0.937301	0.356089	0.0480484	0.0146816	3.2727	0.00268328	0.0362746	0.00694742	5.22131	3.56086e-05	0.211992	0.734357	0.0334203	0.000741909	up	ENSMUSG00000024293_up	blood
ENSMUSG00000024335	-0.357318	0.1624	-2.20023	0.0356306	-0.0178743	0.0108593	-1.64599	0.110205	0.0395475	0.0126922	3.11588	0.00401845	0.0216732	0.00576377	3.76024	0.0011509	0.248001	0.496708	0.0436975	0.00877175	up	ENSMUSG00000024335_up	blood
ENSMUSG00000024338	-0.391655	0.361789	-1.08255	0.287633	-0.00772493	0.0241919	-0.319318	0.751698	0.0884475	0.0282752	3.12809	0.00389505	0.0807226	0.0169196	4.77095	0.000103117	0.623019	0.934889	0.043168	0.00166024	up	ENSMUSG00000024338_up	blood
ENSMUSG00000024340	1.01392	0.37702	2.6893	0.0115787	0.0456604	0.0252104	1.81117	0.0801384	-0.0986407	0.0294656	-3.34766	0.00220683	-0.0529804	0.0138977	-3.81215	0.00101711	0.14565	0.448168	0.0295607	0.00810049	down	ENSMUSG00000024340_down	blood
ENSMUSG00000024378	-0.538114	0.237132	-2.26926	0.0306059	-0.0134037	0.0158564	-0.845313	0.404628	0.0490068	0.0185328	2.64433	0.012895	0.0356031	0.0100952	3.52674	0.00200196	0.229708	0.771568	0.0883519	0.012662	up	ENSMUSG00000024378_up	blood
ENSMUSG00000024381	2.05473	0.61139	3.36075	0.00213242	0.0801828	0.0408821	1.96132	0.0591815	-0.214148	0.0477825	-4.48173	0.000100191	-0.133966	0.0270568	-4.95127	6.72523e-05	0.0843338	0.41235	0.00571235	0.00122082	down	ENSMUSG00000024381_down	blood
ENSMUSG00000024399	-0.78159	0.252866	-3.09092	0.0042823	-0.0396097	0.0169085	-2.34258	0.0259769	0.0638288	0.0197625	3.2298	0.0029988	0.0242192	0.0111252	2.17697	0.0410351	0.0988748	0.337469	0.0361527	0.108391	up	ENSMUSG00000024399_up	blood
ENSMUSG00000024404	2.01138	1.16994	1.71923	0.0958768	0.111145	0.0782307	1.42073	0.165706	-0.266591	0.091435	-2.91563	0.00665636	-0.155446	0.0455258	-3.41446	0.00260799	0.386863	0.572812	0.0585649	0.0151382	down	ENSMUSG00000024404_down	blood
ENSMUSG00000024454	-0.57086	0.216079	-2.64191	0.0129696	-0.0416745	0.0144487	-2.88431	0.00719425	0.0539127	0.0168874	3.19248	0.00330194	0.0122383	0.008035	1.52312	0.142646	0.154028	0.257036	0.0385706	0.270348	up	ENSMUSG00000024454_up	blood
ENSMUSG00000024457	-0.775533	0.209016	-3.71039	0.000840687	-0.0530188	0.0139764	-3.79345	0.000671388	0.0614288	0.0163354	3.76046	0.000734231	0.00840996	0.00848318	0.991369	0.332792	0.0748573	0.168305	0.0148663	0.490736	up	ENSMUSG00000024457_up	blood
ENSMUSG00000024474	-0.377886	0.190223	-1.98655	0.0561736	-0.0142504	0.0127197	-1.12034	0.271457	0.0459873	0.0148666	3.09332	0.00425626	0.0317368	0.0085188	3.72551	0.00125001	0.305944	0.669519	0.0451754	0.00927076	up	ENSMUSG00000024474_up	blood
ENSMUSG00000024511	3.51138	1.10776	3.16982	0.00350013	0.183568	0.0740729	2.4782	0.0190553	-0.350232	0.0865755	-4.0454	0.000337007	-0.166665	0.0504753	-3.3019	0.0033947	0.0940558	0.320831	0.00996695	0.0181553	down	ENSMUSG00000024511_down	blood
ENSMUSG00000024515	-0.319657	0.19097	-1.67386	0.104555	-0.00875725	0.0127697	-0.685783	0.498116	0.0435532	0.0149251	2.91813	0.00661518	0.034796	0.00797454	4.36338	0.000272502	0.402154	0.822537	0.0583726	0.00332326	up	ENSMUSG00000024515_up	blood
ENSMUSG00000024516	1.069	0.368309	2.90245	0.00687792	0.0234876	0.0246279	0.953699	0.347858	-0.0942726	0.0287848	-3.27509	0.00266665	-0.070785	0.0155511	-4.55178	0.000173767	0.116799	0.727548	0.0333685	0.00245284	down	ENSMUSG00000024516_down	blood
ENSMUSG00000024527	1.11035	0.345542	3.21335	0.00312901	0.054558	0.0231055	2.36125	0.0249045	-0.106534	0.0270054	-3.94489	0.000444184	-0.0519756	0.01511	-3.43982	0.00245704	0.0934148	0.337301	0.0115378	0.014588	down	ENSMUSG00000024527_down	blood
ENSMUSG00000024528	-0.76274	0.333735	-2.28547	0.029523	-0.0426656	0.022316	-1.91188	0.0654844	0.0826318	0.0260827	3.16807	0.00351588	0.0399662	0.00925012	4.32061	0.000301843	0.226359	0.42464	0.0403241	0.00358152	up	ENSMUSG00000024528_up	blood
ENSMUSG00000024537	-1.00747	0.368469	-2.7342	0.0103903	-0.0745563	0.0246386	-3.02599	0.00504825	0.106907	0.0287973	3.71238	0.000836185	0.0323503	0.0167714	1.92889	0.0673696	0.139063	0.240037	0.0159086	0.15709	up	ENSMUSG00000024537_up	blood
ENSMUSG00000024579	-0.498108	0.334118	-1.49081	0.146451	-0.0250482	0.0223416	-1.12114	0.271122	0.0698306	0.0261126	2.67421	0.0120057	0.0447825	0.01348	3.32215	0.00323789	0.465962	0.669349	0.0846076	0.0175484	up	ENSMUSG00000024579_up	blood
ENSMUSG00000024588	2.82125	1.61149	1.75071	0.0902177	0.15174	0.107756	1.40818	0.169358	-0.355911	0.125944	-2.82593	0.00830804	-0.20417	0.0678692	-3.00829	0.00669376	0.378134	0.576031	0.0677121	0.0291707	down	ENSMUSG00000024588_down	blood
ENSMUSG00000024604	-0.532188	0.209909	-2.53533	0.0166829	-0.0328473	0.0140361	-2.3402	0.0261167	0.0514869	0.0164052	3.13845	0.00379324	0.0186396	0.00785205	2.37385	0.0272195	0.173666	0.337565	0.0423968	0.0797841	up	ENSMUSG00000024604_up	blood
ENSMUSG00000024613	-0.91776	0.200751	-4.57163	7.78677e-05	-0.0343417	0.0134237	-2.55829	0.0158085	0.087969	0.0156895	5.60688	4.20207e-06	0.0536273	0.00864722	6.20168	3.75269e-06	0.0603385	0.299716	0.000971425	0.000135329	up	ENSMUSG00000024613_up	blood
ENSMUSG00000024639	1.28212	0.512123	2.50353	0.0179676	0.0540106	0.0342444	1.57721	0.125235	-0.134219	0.0400244	-3.35344	0.0021737	-0.0802088	0.0238674	-3.36061	0.00295918	0.178939	0.52062	0.0293914	0.0164615	down	ENSMUSG00000024639_down	blood
ENSMUSG00000024646	2.69517	0.765203	3.52217	0.00139231	0.108216	0.0511672	2.11495	0.0428503	-0.247149	0.0598036	-4.13267	0.000264854	-0.138932	0.0343637	-4.04299	0.000586281	0.0778632	0.373774	0.00903419	0.00562182	down	ENSMUSG00000024646_down	blood
ENSMUSG00000024654	-0.670761	0.33002	-2.03248	0.0510391	-0.0484091	0.0220676	-2.19367	0.0361444	0.0696381	0.0257924	2.69995	0.0112858	0.021229	0.0140786	1.50789	0.14648	0.294206	0.363606	0.0814732	0.275959	up	ENSMUSG00000024654_up	blood
ENSMUSG00000024661	3.31232	1.0424	3.17759	0.00343092	0.145245	0.0697028	2.08378	0.0457979	-0.33407	0.0814678	-4.10064	0.00028937	-0.188825	0.0473174	-3.9906	0.000664465	0.0940558	0.380396	0.00936505	0.00610465	down	ENSMUSG00000024661_down	blood
ENSMUSG00000024665	1.06109	0.58995	1.79861	0.0821497	0.0309182	0.0394485	0.783763	0.439324	-0.124917	0.0461069	-2.70929	0.0110347	-0.0939986	0.0275747	-3.40887	0.00264243	0.362602	0.792489	0.0806439	0.0152529	down	ENSMUSG00000024665_down	blood
ENSMUSG00000024677	-0.693386	0.334291	-2.0742	0.046739	-0.023148	0.0223532	-1.03556	0.308685	0.0705433	0.0261262	2.7001	0.0112817	0.0473953	0.00894269	5.29989	2.96257e-05	0.282469	0.700339	0.0814732	0.000647136	up	ENSMUSG00000024677_up	blood
ENSMUSG00000024696	-0.643468	0.302775	-2.12523	0.0419159	-0.0282727	0.0202458	-1.39647	0.17282	0.0737402	0.0236631	3.11626	0.00401456	0.0454675	0.0113042	4.02218	0.000616174	0.269645	0.579295	0.0436975	0.00579586	up	ENSMUSG00000024696_up	blood
ENSMUSG00000024758	1.68311	0.490723	3.42986	0.00177807	0.0898343	0.0328134	2.73773	0.0103018	-0.139271	0.0383519	-3.6314	0.00103986	-0.049437	0.0209824	-2.35612	0.0282604	0.0811593	0.274343	0.0178543	0.0820585	down	ENSMUSG00000024758_down	blood
ENSMUSG00000024772	1.09413	0.44235	2.47344	0.0192665	0.0571409	0.0295789	1.93181	0.0628761	-0.104577	0.0345714	-3.02494	0.00506167	-0.0474356	0.0196549	-2.41343	0.0250222	0.184741	0.418908	0.0499598	0.0751285	down	ENSMUSG00000024772_down	blood
ENSMUSG00000024781	0.495275	0.242157	2.04527	0.0496859	0.0273604	0.0161924	1.6897	0.101453	-0.0517017	0.0189255	-2.73185	0.0104494	-0.0243414	0.0094862	-2.56598	0.0180061	0.291706	0.483843	0.0782491	0.0591206	down	ENSMUSG00000024781_down	blood
ENSMUSG00000024782	-0.549657	0.327701	-1.67731	0.103872	-0.00622883	0.0219125	-0.284259	0.778165	0.140371	0.0256111	5.48086	5.99336e-06	0.134142	0.0152117	8.81836	1.66972e-08	0.400794	0.943275	0.00118317	1.92481e-06	up	ENSMUSG00000024782_up	blood
ENSMUSG00000024785	-0.449858	0.282321	-1.59343	0.121547	-0.000244298	0.0188781	-0.0129408	0.989761	0.0592632	0.0220645	2.68591	0.0116733	0.0590189	0.00888209	6.64471	1.40803e-06	0.431079	1	0.0832467	6.4455e-05	up	ENSMUSG00000024785_up	blood
ENSMUSG00000024792	-0.559106	0.232227	-2.40759	0.022415	-0.0573326	0.0155284	-3.69211	0.000883201	0.0482314	0.0181494	2.65746	0.0124968	-0.00910116	0.00958975	-0.949051	0.35339	0.199693	0.177917	0.086638	0.510948	down	ENSMUSG00000024792_down	blood
ENSMUSG00000024811	-0.43461	0.126016	-3.44886	0.00169107	-0.0207781	0.00842635	-2.46585	0.0196076	0.0270018	0.00984861	2.74168	0.0102037	0.00622367	0.00495837	1.25519	0.2232	0.0810153	0.322317	0.0768944	0.371914	up	ENSMUSG00000024811_up	blood
ENSMUSG00000024812	1.39066	0.372966	3.72865	0.000800235	0.0814794	0.0249393	3.26711	0.00272251	-0.113149	0.0291487	-3.88177	0.000527891	-0.0316694	0.0139575	-2.26898	0.0339309	0.0748573	0.20285	0.0122783	0.0939186	down	ENSMUSG00000024812_down	blood
ENSMUSG00000024829	-0.688219	0.348686	-1.97375	0.0576823	-0.039706	0.0233158	-1.70297	0.0989149	0.0747512	0.0272512	2.74305	0.01017	0.0350452	0.0154258	2.27186	0.0337278	0.310172	0.48037	0.0767757	0.0934825	up	ENSMUSG00000024829_up	blood
ENSMUSG00000024833	-0.737021	0.309515	-2.38121	0.0238028	-0.0494262	0.0206965	-2.38814	0.0234308	0.0749301	0.0241898	3.09759	0.00421029	0.0255039	0.0112205	2.27297	0.0336503	0.204303	0.332772	0.0448818	0.0933004	up	ENSMUSG00000024833_up	blood
ENSMUSG00000024847	0.775926	0.428274	1.81175	0.0800463	0.0645625	0.0286376	2.25447	0.0316254	-0.0865115	0.0334713	-2.58465	0.0148567	-0.021949	0.0156262	-1.40463	0.174751	0.358427	0.352674	0.0966758	0.311601	down	ENSMUSG00000024847_down	blood
ENSMUSG00000024867	1.15924	0.616014	1.88185	0.0695908	0.0514326	0.0411913	1.24863	0.221458	-0.144	0.0481439	-2.99103	0.00551292	-0.0925671	0.0236785	-3.90934	0.000806756	0.338585	0.627362	0.0526076	0.00695475	down	ENSMUSG00000024867_down	blood
ENSMUSG00000024952	-0.392779	0.232458	-1.68968	0.101457	0.00539126	0.0155439	0.346842	0.731131	0.0582271	0.0181675	3.20502	0.003197	0.0636183	0.00857126	7.42229	2.68033e-07	0.397005	0.926687	0.0377074	1.76377e-05	up	ENSMUSG00000024952_up	blood
ENSMUSG00000024965	2.19457	0.609404	3.60117	0.00112764	0.10167	0.0407493	2.495	0.0183273	-0.207909	0.0476273	-4.36534	0.000138729	-0.10624	0.0281715	-3.77119	0.00112131	0.0774296	0.319136	0.0066192	0.00863949	down	ENSMUSG00000024965_down	blood
ENSMUSG00000024978	-0.975303	0.426506	-2.28673	0.0294401	-0.023838	0.0285194	-0.835853	0.409846	0.129538	0.0333331	3.88617	0.000521586	0.1057	0.0193305	5.46806	2.00234e-05	0.226032	0.774431	0.0122199	0.000477688	up	ENSMUSG00000024978_up	blood
ENSMUSG00000024993	1.23111	0.542635	2.26876	0.03064	0.0546635	0.0362847	1.50652	0.142393	-0.120574	0.0424091	-2.84311	0.00796452	-0.0659103	0.0248258	-2.65492	0.0148156	0.229771	0.543597	0.0656834	0.051088	down	ENSMUSG00000024993_down	blood
ENSMUSG00000025025	2.93098	0.936994	3.12807	0.0038953	0.146046	0.0626545	2.33098	0.0266642	-0.312347	0.0732297	-4.2653	0.000183327	-0.1663	0.0411573	-4.04061	0.000589628	0.0960597	0.340162	0.00750398	0.00563467	down	ENSMUSG00000025025_down	blood
ENSMUSG00000025027	1.5293	0.466314	3.27955	0.00263589	0.0641318	0.0311812	2.05674	0.0484978	-0.130159	0.0364442	-3.57147	0.00122087	-0.0660275	0.0205574	-3.21186	0.00418667	0.0889895	0.388931	0.0198775	0.0211764	down	ENSMUSG00000025027_down	blood
ENSMUSG00000025050	-1.22407	0.345785	-3.53996	0.00132792	-0.051521	0.0231218	-2.22824	0.0335085	0.0780269	0.0270245	2.88727	0.00714178	0.026506	0.0114747	2.30996	0.0311455	0.0778632	0.357288	0.0610336	0.0881508	up	ENSMUSG00000025050_up	blood
ENSMUSG00000025068	1.76994	0.374289	4.72882	5.00536e-05	0.108919	0.0250277	4.35193	0.000144021	-0.14355	0.0292521	-4.90734	3.02612e-05	-0.0346311	0.0154903	-2.23566	0.0363625	0.0603385	0.108311	0.00331885	0.0988932	down	ENSMUSG00000025068_down	blood
ENSMUSG00000025102	-0.622748	0.327563	-1.90115	0.0669262	-0.0242751	0.0219033	-1.10828	0.276546	0.0707386	0.0256003	2.76319	0.00968453	0.0464635	0.0123714	3.75573	0.00116332	0.333007	0.673171	0.074643	0.00883284	up	ENSMUSG00000025102_up	blood
ENSMUSG00000025103	-0.515745	0.207945	-2.4802	0.0189675	-0.0186884	0.0139048	-1.34402	0.189017	0.0630248	0.0162517	3.87804	0.000533303	0.0443364	0.00797724	5.55786	1.62616e-05	0.183376	0.594414	0.0123496	0.000403169	up	ENSMUSG00000025103_up	blood
ENSMUSG00000025104	-0.900829	0.425436	-2.11742	0.0426241	0.0232204	0.0284479	0.816243	0.420795	0.15499	0.0332495	4.66143	6.05044e-05	0.178211	0.0131709	13.5307	7.71836e-12	0.272095	0.781011	0.00460539	4.35343e-09	up	ENSMUSG00000025104_up	blood
ENSMUSG00000025139	1.7285	0.54015	3.20004	0.00323825	0.114443	0.0361185	3.16856	0.00351146	-0.176489	0.0422148	-4.18074	0.000231846	-0.0620458	0.0232537	-2.66822	0.014387	0.0938584	0.212972	0.00849545	0.0500693	down	ENSMUSG00000025139_down	blood
ENSMUSG00000025142	-0.576907	0.256083	-2.25281	0.0317415	-0.040284	0.0171236	-2.35253	0.0254003	0.063991	0.0200139	3.19733	0.00326098	0.023707	0.0105794	2.24086	0.0359725	0.232362	0.337301	0.0382336	0.0982315	up	ENSMUSG00000025142_up	blood
ENSMUSG00000025147	1.04426	0.369634	2.82511	0.00832496	0.0559085	0.0247165	2.26199	0.0311033	-0.103503	0.0288884	-3.58285	0.00118429	-0.0475942	0.0158423	-3.00424	0.00675599	0.125224	0.3518	0.0194423	0.0293608	down	ENSMUSG00000025147_down	blood
ENSMUSG00000025156	-0.516735	0.248516	-2.07928	0.0462373	-0.0275461	0.0166176	-1.65765	0.107811	0.053745	0.0194225	2.76716	0.00959159	0.0261989	0.00908964	2.88228	0.0089152	0.281926	0.493794	0.0742729	0.0355999	up	ENSMUSG00000025156_up	blood
ENSMUSG00000025195	-0.942559	0.326239	-2.88917	0.00710824	-0.0130429	0.0218148	-0.597894	0.554397	0.0930976	0.0254968	3.65134	0.000985635	0.0800547	0.0130802	6.12028	4.50518e-06	0.118741	0.852043	0.0173729	0.00015535	up	ENSMUSG00000025195_up	blood
ENSMUSG00000025199	0.591943	0.222451	2.661	0.0123915	0.0140206	0.0148747	0.942576	0.353427	-0.0596571	0.0173854	-3.43144	0.00177064	-0.0456365	0.010039	-4.54594	0.000176205	0.150537	0.731902	0.0255144	0.0024714	down	ENSMUSG00000025199_down	blood
ENSMUSG00000025212	-0.191239	0.331176	-0.577454	0.567942	0.0225163	0.0221449	1.01677	0.317393	0.0799817	0.0258827	3.09016	0.00429063	0.102498	0.0119322	8.59003	2.58334e-08	0.812415	0.708293	0.0454168	2.73816e-06	up	ENSMUSG00000025212_up	blood
ENSMUSG00000025221	-1.06731	0.416673	-2.56151	0.0156892	-0.0174608	0.0278619	-0.626692	0.535601	0.150587	0.0325646	4.62425	6.71705e-05	0.133126	0.0166949	7.97405	8.67525e-08	0.170061	0.843345	0.00477691	7.06228e-06	up	ENSMUSG00000025221_up	blood
ENSMUSG00000025223	-0.958168	0.249942	-3.83356	0.000602029	-0.0473273	0.016713	-2.83177	0.00818986	0.0766556	0.0195339	3.92423	0.000470044	0.0293284	0.0111709	2.62543	0.0158091	0.0722689	0.257961	0.0117459	0.0536362	up	ENSMUSG00000025223_up	blood
ENSMUSG00000025232	1.80055	0.326074	5.5219	5.33858e-06	0.0924262	0.0218037	4.23901	0.000197228	-0.15533	0.0254839	-6.09521	1.06881e-06	-0.0629036	0.0150469	-4.1805	0.000421995	0.0456758	0.111355	0.000392552	0.00451061	down	ENSMUSG00000025232_down	blood
ENSMUSG00000025234	0.692701	0.264818	2.61576	0.0138021	0.0286039	0.0177078	1.61533	0.116708	-0.0685989	0.0206966	-3.3145	0.00240658	-0.039995	0.0113883	-3.51194	0.0020731	0.159369	0.505117	0.0311751	0.0129563	down	ENSMUSG00000025234_down	blood
ENSMUSG00000025241	1.44084	0.715389	2.01406	0.0530467	0.0552436	0.0478363	1.15485	0.25727	-0.170706	0.0559105	-3.0532	0.00471271	-0.115462	0.033138	-3.48428	0.00221287	0.298315	0.655929	0.0481056	0.0135352	down	ENSMUSG00000025241_down	blood
ENSMUSG00000025245	0.965794	0.292393	3.30307	0.00247942	0.0149227	0.0195516	0.763249	0.451276	-0.101748	0.0228517	-4.45252	0.00010873	-0.0868248	0.0122714	-7.07538	5.56266e-07	0.086567	0.799887	0.00600407	3.14653e-05	down	ENSMUSG00000025245_down	blood
ENSMUSG00000025264	-0.925696	0.329499	-2.8094	0.00865172	-0.0526912	0.0220328	-2.39149	0.0232529	0.0797131	0.0257516	3.09546	0.00423318	0.0270219	0.0120277	2.24664	0.0355439	0.126791	0.332038	0.0450503	0.0973687	up	ENSMUSG00000025264_up	blood
ENSMUSG00000025268	3.24273	0.960956	3.37448	0.00205701	0.131385	0.0642567	2.04469	0.0497459	-0.29616	0.0751025	-3.94341	0.000445991	-0.164775	0.0445153	-3.70153	0.00132327	0.0843338	0.391292	0.0115468	0.00964397	down	ENSMUSG00000025268_down	blood
ENSMUSG00000025270	2.6554	1.47367	1.80189	0.0816207	0.146207	0.0985409	1.48371	0.148316	-0.334905	0.115173	-2.90784	0.00678657	-0.188699	0.061782	-3.05427	0.00602441	0.362043	0.551113	0.059314	0.0271671	down	ENSMUSG00000025270_down	blood
ENSMUSG00000025279	-0.954288	0.419417	-2.27527	0.0301999	-0.0263309	0.0280454	-0.938867	0.355297	0.101054	0.0327791	3.08289	0.00437068	0.0747235	0.0182402	4.09664	0.00051571	0.228752	0.733926	0.0459009	0.00519544	up	ENSMUSG00000025279_up	blood
ENSMUSG00000025314	1.57663	0.562348	2.80366	0.00877429	0.0871359	0.0376028	2.31727	0.027498	-0.158726	0.0439497	-3.61153	0.00109677	-0.07159	0.025804	-2.77438	0.0113631	0.126898	0.342631	0.0184466	0.0422951	down	ENSMUSG00000025314_down	blood
ENSMUSG00000025330	1.59573	0.605652	2.63473	0.0131933	0.0593642	0.0404985	1.46584	0.153096	-0.131206	0.0473341	-2.77191	0.00948123	-0.0718417	0.0252702	-2.84294	0.00974266	0.155525	0.556724	0.0737621	0.0380479	down	ENSMUSG00000025330_down	blood
ENSMUSG00000025355	2.54266	0.719424	3.53429	0.0013481	0.119719	0.0481061	2.48865	0.0185995	-0.210072	0.0562258	-3.73622	0.000784013	-0.090353	0.0330771	-2.73159	0.0125012	0.0778632	0.319431	0.0154196	0.0453242	down	ENSMUSG00000025355_down	blood
ENSMUSG00000025357	-1.22705	0.348328	-3.5227	0.00139036	-0.0564889	0.0232918	-2.42527	0.0215264	0.094943	0.0272232	3.48758	0.00152629	0.0384541	0.0122261	3.14526	0.00488517	0.0778632	0.327021	0.0230666	0.0235218	up	ENSMUSG00000025357_up	blood
ENSMUSG00000025366	-0.554539	0.192327	-2.88331	0.00721214	-0.0205709	0.0128604	-1.59955	0.120179	0.0607092	0.0150311	4.0389	0.000343095	0.0401383	0.00786183	5.10546	4.67439e-05	0.119041	0.512417	0.010023	0.000920481	up	ENSMUSG00000025366_up	blood
ENSMUSG00000025375	1.61884	0.565456	2.86289	0.00758555	0.0862334	0.0378107	2.28066	0.0298402	-0.13232	0.0441926	-2.99416	0.00546976	-0.0460862	0.0209388	-2.201	0.0390599	0.121131	0.349418	0.0523621	0.104282	down	ENSMUSG00000025375_down	blood
ENSMUSG00000025401	1.18805	0.405823	2.92752	0.00646235	0.0427225	0.0271364	1.57436	0.125892	-0.101731	0.0317167	-3.2075	0.00317661	-0.0590085	0.0154984	-3.80741	0.00102868	0.112987	0.521327	0.0374949	0.00817198	down	ENSMUSG00000025401_down	blood
ENSMUSG00000025402	-1.17632	0.485736	-2.42172	0.0217021	-0.0149112	0.0324799	-0.45909	0.649479	0.114463	0.0379621	3.01518	0.00518788	0.0995513	0.0215595	4.61751	0.000148558	0.19679	0.89372	0.0505804	0.00218656	up	ENSMUSG00000025402_up	blood
ENSMUSG00000025404	0.605675	0.314872	1.92356	0.0639446	0.0118587	0.0210547	0.563235	0.577461	-0.0770444	0.0246084	-3.13081	0.00386806	-0.0651857	0.0145907	-4.46761	0.000212428	0.325833	0.861956	0.0429292	0.00279573	down	ENSMUSG00000025404_down	blood
ENSMUSG00000025417	-0.167837	0.224005	-0.749256	0.459538	-0.00352724	0.0149787	-0.235484	0.815433	0.0469168	0.0175069	2.67991	0.0118428	0.0433896	0.00959755	4.5209	0.000187052	0.755131	0.955351	0.0839059	0.0025688	up	ENSMUSG00000025417_up	blood
ENSMUSG00000025422	-0.500926	0.195512	-2.56212	0.0156665	-0.0449153	0.0130734	-3.43563	0.00175121	0.0457843	0.01528	2.99635	0.00543962	0.000869042	0.00712758	0.121927	0.904116	0.169932	0.186873	0.0522872	0.945237	up	ENSMUSG00000025422_up	blood
ENSMUSG00000025439	-0.396407	0.257088	-1.54191	0.133578	-0.0131787	0.0171908	-0.766614	0.449302	0.0549833	0.0200924	2.73652	0.010332	0.0418046	0.0105323	3.9692	0.000699327	0.447841	0.798699	0.077554	0.00634011	up	ENSMUSG00000025439_up	blood
ENSMUSG00000025451	-0.544162	0.273096	-1.99257	0.0554758	-0.0361526	0.0182612	-1.97975	0.056971	0.0549509	0.0213435	2.57459	0.0152134	0.0187982	0.0105841	1.77608	0.0902125	0.304529	0.406022	0.0980478	0.19392	up	ENSMUSG00000025451_up	blood
ENSMUSG00000025477	1.55742	0.531444	2.93055	0.0064137	0.0737212	0.0355364	2.07453	0.0467061	-0.159179	0.0415344	-3.83246	0.000603836	-0.085458	0.0235747	-3.62498	0.00158683	0.112529	0.38239	0.0134446	0.0108373	down	ENSMUSG00000025477_down	blood
ENSMUSG00000025485	0.97761	0.347461	2.81358	0.00856365	0.0397544	0.0232339	1.71105	0.0973943	-0.0952398	0.0271555	-3.50721	0.00144881	-0.0554854	0.0156191	-3.5524	0.00188419	0.126494	0.477125	0.0224104	0.0121504	down	ENSMUSG00000025485_down	blood
ENSMUSG00000025486	1.92603	0.560746	3.43476	0.00175521	0.0634791	0.0374957	1.69297	0.100822	-0.194087	0.0438245	-4.42874	0.000116211	-0.130608	0.0251353	-5.19618	3.77695e-05	0.0811556	0.483435	0.00612455	0.000777697	down	ENSMUSG00000025486_down	blood
ENSMUSG00000025494	-1.01659	0.362475	-2.80457	0.0087547	-0.0416921	0.0242378	-1.72013	0.0957105	0.104779	0.0283288	3.69867	0.000867714	0.0630868	0.0148126	4.25898	0.000349774	0.126847	0.475405	0.016256	0.00397694	up	ENSMUSG00000025494_up	blood
ENSMUSG00000025500	-1.01867	0.429604	-2.37117	0.0243513	-0.0879041	0.0287265	-3.06003	0.00463183	0.0871276	0.0335752	2.595	0.0144979	-0.000776496	0.0173884	-0.0446559	0.964804	0.207097	0.234912	0.0952437	0.977805	down	ENSMUSG00000025500_down	blood
ENSMUSG00000025503	2.35807	0.694404	3.39582	0.00194487	0.114092	0.0464331	2.45713	0.0200059	-0.232526	0.0542704	-4.28458	0.000173753	-0.118433	0.03032	-3.90612	0.00081298	0.0824575	0.3245	0.0073568	0.00699261	down	ENSMUSG00000025503_down	blood
ENSMUSG00000025509	1.04306	0.449785	2.31901	0.0273907	0.0599422	0.030076	1.99302	0.0554235	-0.100433	0.0351525	-2.85708	0.00769511	-0.0404913	0.0194681	-2.07988	0.0499734	0.21914	0.402243	0.0640975	0.125474	down	ENSMUSG00000025509_down	blood
ENSMUSG00000025510	3.25696	0.94194	3.45771	0.00165194	0.148738	0.0629852	2.36148	0.0248921	-0.332654	0.0736163	-4.51876	9.0317e-05	-0.183917	0.0435799	-4.22021	0.000383761	0.0807714	0.337301	0.00548671	0.0042356	down	ENSMUSG00000025510_down	blood
ENSMUSG00000025525	-0.717838	0.309539	-2.31906	0.0273879	-0.0336412	0.0206981	-1.62533	0.114553	0.0900534	0.0241917	3.7225	0.000813654	0.0564122	0.0128022	4.40645	0.000245851	0.21914	0.50059	0.0158002	0.00309627	up	ENSMUSG00000025525_up	blood
ENSMUSG00000025558	-1.94603	0.498735	-3.90193	0.000499611	-0.0462522	0.0333492	-1.38691	0.17569	0.336896	0.0389781	8.64321	1.21638e-09	0.290644	0.0198899	14.6126	1.78001e-12	0.0710021	0.580846	2.40128e-06	1.40559e-09	up	ENSMUSG00000025558_up	blood
ENSMUSG00000025572	-0.550701	0.223511	-2.46386	0.0196976	-0.0124341	0.0149456	-0.831954	0.412009	0.0752087	0.0174683	4.30544	0.000163946	0.0627746	0.00882119	7.11634	5.09897e-07	0.18639	0.776011	0.0072005	2.93253e-05	up	ENSMUSG00000025572_up	blood
ENSMUSG00000025584	-0.432156	0.378007	-1.14325	0.261976	0.0453379	0.0252764	1.79369	0.0829495	0.158715	0.0295427	5.37239	8.13908e-06	0.204053	0.0136035	15	1.07584e-12	0.602153	0.451215	0.00144427	9.99457e-10	up	ENSMUSG00000025584_up	blood
ENSMUSG00000025612	0.877038	0.322813	2.71686	0.0108351	0.0582536	0.0215857	2.69871	0.0113195	-0.0788713	0.0252291	-3.1262	0.00391391	-0.0206177	0.0144744	-1.42442	0.169016	0.141537	0.278973	0.0432254	0.304399	down	ENSMUSG00000025612_down	blood
ENSMUSG00000025647	-0.807209	0.236506	-3.41306	0.0018586	-0.0308724	0.0158146	-1.95215	0.060309	0.0745315	0.0184839	4.03224	0.000349442	0.0436591	0.0104962	4.15952	0.000443709	0.0817141	0.415465	0.0101076	0.0046779	up	ENSMUSG00000025647_up	blood
ENSMUSG00000025648	1.4815	0.526375	2.81453	0.00854367	0.069227	0.0351974	1.96682	0.0585132	-0.12882	0.0411382	-3.13139	0.00386237	-0.0595927	0.0234515	-2.5411	0.0190078	0.126494	0.409744	0.0429183	0.0615397	down	ENSMUSG00000025648_down	blood
ENSMUSG00000025656	-0.958553	0.432337	-2.21714	0.0343354	-0.0172129	0.0289093	-0.595411	0.556034	0.143901	0.0337889	4.25884	0.000186653	0.126688	0.0142262	8.90529	1.41662e-08	0.24213	0.85233	0.00756357	1.69233e-06	up	ENSMUSG00000025656_up	blood
ENSMUSG00000025702	2.82463	1.23092	2.29473	0.0289195	0.107319	0.0823085	1.30386	0.202198	-0.301758	0.0962012	-3.13674	0.00380982	-0.19444	0.0537575	-3.61698	0.00161721	0.224827	0.607863	0.0424619	0.0109663	down	ENSMUSG00000025702_down	blood
ENSMUSG00000025724	-0.455378	0.244029	-1.86608	0.0718341	-0.0117515	0.0163176	-0.720169	0.476995	0.0549345	0.0190719	2.88039	0.00726441	0.043183	0.0100226	4.30857	0.000310658	0.342742	0.811772	0.0616811	0.00365424	up	ENSMUSG00000025724_up	blood
ENSMUSG00000025730	-0.928938	0.309476	-3.00165	0.00536769	-0.0369838	0.0206939	-1.78718	0.0840161	0.103709	0.0241868	4.28785	0.00017218	0.0667254	0.0109697	6.08269	4.9032e-06	0.105569	0.45332	0.00733951	0.000163935	up	ENSMUSG00000025730_up	blood
ENSMUSG00000025731	-0.708309	0.33938	-2.08707	0.0454783	-0.0351766	0.0226935	-1.55008	0.13161	0.0737636	0.0265238	2.78103	0.00927285	0.038587	0.014131	2.73066	0.012527	0.280891	0.530382	0.072714	0.0453966	up	ENSMUSG00000025731_up	blood
ENSMUSG00000025784	1.5281	0.61033	2.50373	0.0179593	0.0500596	0.0408112	1.22661	0.229508	-0.131584	0.0476997	-2.75859	0.00979353	-0.0815241	0.0205744	-3.96241	0.000710746	0.178939	0.63328	0.0749729	0.00641784	down	ENSMUSG00000025784_down	blood
ENSMUSG00000025785	-0.806107	0.276221	-2.91834	0.00661162	-0.0550532	0.0184702	-2.98065	0.00565846	0.0737478	0.0215877	3.41619	0.00184331	0.0186947	0.0113338	1.64946	0.113932	0.114117	0.248146	0.0262265	0.22977	up	ENSMUSG00000025785_up	blood
ENSMUSG00000025791	-0.513989	0.315937	-1.62687	0.114224	-0.0107382	0.0211259	-0.508294	0.614964	0.0703451	0.0246917	2.84894	0.00785109	0.0596069	0.0138997	4.28836	0.000326041	0.419369	0.877973	0.0649854	0.00379172	up	ENSMUSG00000025791_up	blood
ENSMUSG00000025792	1.45344	0.413867	3.51185	0.00143105	0.0874798	0.0276743	3.16105	0.00357979	-0.156785	0.0323454	-4.84723	3.58524e-05	-0.0693057	0.015484	-4.47594	0.000208245	0.0778632	0.212972	0.00372511	0.00275214	down	ENSMUSG00000025792_down	blood
ENSMUSG00000025793	-0.590318	0.151766	-3.88966	0.00051664	-0.0242401	0.0101482	-2.38861	0.0234059	0.0479869	0.0118611	4.04574	0.000336692	0.0237468	0.00589168	4.03056	0.000603963	0.0710021	0.332772	0.00996695	0.00571161	up	ENSMUSG00000025793_up	blood
ENSMUSG00000025795	0.775144	0.342393	2.2639	0.0309719	0.0458113	0.022895	2.00093	0.0545191	-0.0797617	0.0267594	-2.9807	0.00565773	-0.0339504	0.0140284	-2.42012	0.0246676	0.231162	0.399545	0.0534989	0.0744708	down	ENSMUSG00000025795_down	blood
ENSMUSG00000025809	2.70157	0.681989	3.96131	0.000424635	0.124265	0.0456029	2.72495	0.0106255	-0.244911	0.0533001	-4.59494	7.29345e-05	-0.120645	0.0308907	-3.90556	0.000814066	0.0684312	0.276454	0.00491928	0.00699485	down	ENSMUSG00000025809_down	blood
ENSMUSG00000025810	1.2177	0.371566	3.2772	0.00265205	0.062171	0.0248457	2.50228	0.0180197	-0.0854688	0.0290393	-2.94321	0.00621432	-0.0232978	0.0129459	-1.79963	0.086305	0.0889895	0.318505	0.0566317	0.187666	down	ENSMUSG00000025810_down	blood
ENSMUSG00000025825	1.87299	1.09586	1.70915	0.0977503	0.095488	0.0732774	1.3031	0.202453	-0.236546	0.0856457	-2.76192	0.0097146	-0.141058	0.0427765	-3.29757	0.00342924	0.390125	0.607863	0.0747823	0.0182718	down	ENSMUSG00000025825_down	blood
ENSMUSG00000025855	-1.37788	0.452681	-3.04383	0.00482573	-0.0277834	0.0302696	-0.917865	0.36601	0.256207	0.0353788	7.24184	4.62325e-08	0.228424	0.0187703	12.1694	5.62016e-11	0.102303	0.741721	3.84289e-05	2.16486e-08	up	ENSMUSG00000025855_up	blood
ENSMUSG00000025856	2.39983	0.857445	2.79881	0.0088788	0.108678	0.0573352	1.89548	0.0677002	-0.260684	0.0670127	-3.89008	0.000516052	-0.152007	0.0379786	-4.00244	0.000645944	0.127637	0.429221	0.0121478	0.00599025	down	ENSMUSG00000025856_down	blood
ENSMUSG00000025871	1.62454	0.582452	2.78913	0.00909138	0.0801298	0.0389471	2.0574	0.0484307	-0.167472	0.0455209	-3.67901	0.000914916	-0.0873423	0.0253726	-3.44239	0.00244226	0.129585	0.388931	0.0167044	0.014544	down	ENSMUSG00000025871_down	blood
ENSMUSG00000025875	2.4865	1.04346	2.38294	0.0237098	0.229967	0.0697737	3.2959	0.00252613	-0.271336	0.0815507	-3.3272	0.00232811	-0.0413681	0.0493949	-0.837497	0.411744	0.204059	0.199699	0.0305127	0.567621	down	ENSMUSG00000025875_down	blood
ENSMUSG00000025878	-0.49671	0.174642	-2.84416	0.00794408	-0.0262847	0.0116779	-2.25081	0.0318824	0.0416566	0.013649	3.05199	0.0047271	0.0153719	0.00765645	2.00771	0.0577134	0.123243	0.353605	0.0481957	0.13986	up	ENSMUSG00000025878_up	blood
ENSMUSG00000025889	2.28878	1.46491	1.56241	0.128681	0.113218	0.0979549	1.15582	0.256877	-0.297465	0.114488	-2.59821	0.0143881	-0.184247	0.0595228	-3.0954	0.0054808	0.441034	0.655438	0.0948411	0.0254733	down	ENSMUSG00000025889_down	blood
ENSMUSG00000025893	-0.834792	0.426106	-1.95912	0.0594502	-0.0652876	0.0284927	-2.29138	0.0291363	0.0914222	0.0333019	2.74526	0.0101156	0.0261346	0.010752	2.43067	0.0241176	0.314984	0.347337	0.0765114	0.0732205	up	ENSMUSG00000025893_up	blood
ENSMUSG00000025894	-0.743311	0.3338	-2.22682	0.0336137	-0.0404563	0.0223204	-1.81253	0.0799243	0.0734981	0.0260878	2.81734	0.00848511	0.0330418	0.0141553	2.33424	0.0295957	0.239127	0.447916	0.0684749	0.0848594	up	ENSMUSG00000025894_up	blood
ENSMUSG00000025920	0.658745	0.456714	1.44236	0.159561	0.0427273	0.0305393	1.39909	0.17204	-0.104221	0.035694	-2.91986	0.00658677	-0.061494	0.0196242	-3.13358	0.00501885	0.484512	0.578679	0.0583726	0.0239176	down	ENSMUSG00000025920_down	blood
ENSMUSG00000025935	-0.223373	0.165858	-1.34677	0.18814	-0.00804734	0.0110905	-0.725605	0.473704	0.0358292	0.0129625	2.76408	0.00966373	0.0277819	0.00681591	4.07603	0.000541756	0.517828	0.810123	0.0746305	0.00537102	up	ENSMUSG00000025935_up	blood
ENSMUSG00000025937	-0.586816	0.363497	-1.61436	0.11692	-0.028634	0.0243061	-1.17805	0.248035	0.0831557	0.0284087	2.92712	0.00646876	0.0545217	0.0124538	4.37792	0.000263195	0.423415	0.647206	0.0577181	0.00325349	up	ENSMUSG00000025937_up	blood
ENSMUSG00000025959	0.823353	0.52087	1.58073	0.124427	0.0173198	0.0348293	0.497278	0.622618	-0.119842	0.040708	-2.94394	0.00620298	-0.102522	0.0235988	-4.34437	0.000285174	0.43591	0.881015	0.0565937	0.00344029	down	ENSMUSG00000025959_down	blood
ENSMUSG00000025983	0.808444	0.429079	1.88414	0.0692701	0.0446191	0.0286915	1.55513	0.130402	-0.0965514	0.0335342	-2.87919	0.00728609	-0.0519323	0.0175568	-2.95796	0.00750851	0.33791	0.528383	0.0618057	0.0316303	down	ENSMUSG00000025983_down	blood
ENSMUSG00000026003	0.806807	0.330369	2.44214	0.0207086	0.0183643	0.0220909	0.831306	0.412369	-0.0779532	0.0258196	-3.01915	0.00513621	-0.0595889	0.0144647	-4.11962	0.000488138	0.191481	0.776489	0.0503514	0.00498652	down	ENSMUSG00000026003_down	blood
ENSMUSG00000026014	-0.152532	0.37982	-0.401589	0.690833	0.00967335	0.0253976	0.380876	0.705979	0.0768903	0.0296844	2.59026	0.0146613	0.0865636	0.0123308	7.0201	6.25837e-07	0.875207	0.915021	0.0959575	3.49253e-05	up	ENSMUSG00000026014_up	blood
ENSMUSG00000026024	-0.53659	0.267535	-2.00568	0.0539823	-0.0894562	0.0178894	-5.00052	2.32624e-05	0.0688543	0.0209089	3.29307	0.00254485	-0.0206019	0.0109946	-1.87382	0.074939	0.300704	0.0612306	0.0324381	0.169425	down	ENSMUSG00000026024_down	blood
ENSMUSG00000026027	3.30817	1.10841	2.98462	0.00560229	0.126333	0.0741163	1.70453	0.0986196	-0.341305	0.0866262	-3.93997	0.000450213	-0.214972	0.0501352	-4.28784	0.000326452	0.106961	0.479725	0.011553	0.00379372	down	ENSMUSG00000026027_down	blood
ENSMUSG00000026035	2.08339	0.601076	3.4661	0.00161568	0.0704101	0.0401925	1.75182	0.0900227	-0.171824	0.0469765	-3.65767	0.000969009	-0.101414	0.0274429	-3.69547	0.00134247	0.0805246	0.463557	0.0172458	0.00970329	down	ENSMUSG00000026035_down	blood
ENSMUSG00000026069	1.56454	0.353499	4.42586	0.000117148	0.0364019	0.0236376	1.54	0.134043	-0.130656	0.0276273	-4.72923	4.99958e-05	-0.0942539	0.0153235	-6.15092	4.20531e-06	0.0660759	0.534509	0.00423336	0.00014726	down	ENSMUSG00000026069_down	blood
ENSMUSG00000026080	-0.0420851	0.359838	-0.116956	0.907675	-0.0218718	0.0240615	-0.908999	0.370596	-0.0835007	0.0281227	-2.96915	0.00582393	-0.105373	0.0155377	-6.78172	1.04508e-06	0.96552	0.745678	0.0545859	5.14173e-05	down	ENSMUSG00000026080_down	blood
ENSMUSG00000026088	-0.756051	0.312144	-2.42212	0.021682	-0.0437559	0.0208723	-2.09636	0.0445869	0.0707061	0.0243953	2.89835	0.00694824	0.0269502	0.0123185	2.18779	0.0401351	0.19679	0.378977	0.0601939	0.106494	up	ENSMUSG00000026088_up	blood
ENSMUSG00000026112	1.9874	0.525207	3.78403	0.000688789	0.104398	0.0351193	2.97267	0.00577285	-0.194455	0.041047	-4.73738	4.88603e-05	-0.0900573	0.0228627	-3.93905	0.000751522	0.0725384	0.250263	0.00423336	0.00665664	down	ENSMUSG00000026112_down	blood
ENSMUSG00000026117	-1.09672	0.52028	-2.10794	0.0434979	-0.0338276	0.0347898	-0.972343	0.338655	0.13062	0.0406619	3.21235	0.00313711	0.0967925	0.0196438	4.92739	7.11607e-05	0.274895	0.722194	0.0373103	0.00127275	up	ENSMUSG00000026117_up	blood
ENSMUSG00000026126	2.25407	0.781742	2.88339	0.00721067	0.0937133	0.0522732	1.79276	0.0831006	-0.204552	0.0610962	-3.34802	0.00220472	-0.110838	0.0348006	-3.18496	0.0044563	0.119041	0.45162	0.0295607	0.0221177	down	ENSMUSG00000026126_down	blood
ENSMUSG00000026141	-0.358461	0.390169	-0.918732	0.365564	1.01309e-17	0.0260897	3.88311e-16	1	0.114415	0.0304933	3.75213	0.000750984	0.114415	0.0188668	6.06434	5.11039e-06	0.68616	1	0.0150557	0.000167477	up	ENSMUSG00000026141_up	blood
ENSMUSG00000026150	1.83254	0.958618	1.91165	0.0655147	0.0796094	0.0641004	1.24195	0.223878	-0.202112	0.0749198	-2.69771	0.0113469	-0.122502	0.0393818	-3.11063	0.00529175	0.329514	0.628904	0.0817897	0.0248543	down	ENSMUSG00000026150_down	blood
ENSMUSG00000026158	1.58695	0.692434	2.29184	0.0291066	0.0875063	0.0463013	1.88993	0.0684641	-0.159376	0.0541164	-2.94506	0.00618564	-0.0718698	0.0276889	-2.59562	0.0168771	0.225779	0.430266	0.0565334	0.0563748	down	ENSMUSG00000026158_down	blood
ENSMUSG00000026176	0.700338	0.20865	3.35651	0.00215624	0.0428763	0.0139519	3.07314	0.00448026	-0.0720229	0.0163068	-4.41672	0.00012018	-0.0291465	0.00949023	-3.07121	0.00579443	0.0843338	0.231769	0.00615765	0.0264239	down	ENSMUSG00000026176_down	blood
ENSMUSG00000026187	-0.757858	0.338678	-2.23769	0.0328185	-0.0647168	0.0226466	-2.85769	0.0076836	0.0836209	0.026469	3.1592	0.00359681	0.0189042	0.0132091	1.43115	0.167101	0.236344	0.257036	0.0409253	0.30231	up	ENSMUSG00000026187_up	blood
ENSMUSG00000026193	3.22807	0.884155	3.65102	0.000986488	0.142175	0.0591212	2.4048	0.0225579	-0.249135	0.0691001	-3.60543	0.00111486	-0.106961	0.0387911	-2.75735	0.0118038	0.0755068	0.331319	0.0186515	0.0435403	down	ENSMUSG00000026193_down	blood
ENSMUSG00000026202	1.34952	0.55487	2.43213	0.0211901	0.0438192	0.0371027	1.18102	0.246872	-0.112332	0.0433652	-2.59036	0.0146575	-0.0685125	0.025722	-2.66357	0.0145353	0.194229	0.64656	0.0959575	0.0504255	down	ENSMUSG00000026202_down	blood
ENSMUSG00000026204	2.66525	1.04209	2.5576	0.015834	0.0802275	0.0696821	1.15134	0.258688	-0.25448	0.0814436	-3.12462	0.00392978	-0.174253	0.0487473	-3.57461	0.00178782	0.170461	0.657778	0.0432309	0.011745	down	ENSMUSG00000026204_down	blood
ENSMUSG00000026222	-0.397933	0.200029	-1.98937	0.0558455	-0.0339085	0.0133755	-2.53513	0.0166907	0.0677508	0.0156331	4.33381	0.000151486	0.0338423	0.00689056	4.9114	7.39055e-05	0.305708	0.306588	0.00703574	0.00131292	up	ENSMUSG00000026222_up	blood
ENSMUSG00000026249	2.08912	0.608871	3.43114	0.00177206	0.113389	0.0407137	2.78502	0.009183	-0.218311	0.0475857	-4.58775	7.44229e-05	-0.104923	0.0261955	-4.00536	0.000641452	0.0811556	0.267155	0.00493849	0.00596611	down	ENSMUSG00000026249_down	blood
ENSMUSG00000026276	0.678323	0.221517	3.06217	0.00460673	0.0343945	0.0148123	2.32203	0.0272062	-0.0515166	0.0173124	-2.97571	0.00572904	-0.0171222	0.00885861	-1.93283	0.0668559	0.100515	0.342161	0.053985	0.156122	down	ENSMUSG00000026276_down	blood
ENSMUSG00000026281	-0.602754	0.291282	-2.06931	0.0472256	-0.043971	0.0194773	-2.25754	0.0314109	0.0620493	0.0227649	2.72566	0.0106071	0.0180783	0.012262	1.47434	0.155225	0.283911	0.352619	0.0787581	0.28763	up	ENSMUSG00000026281_up	blood
ENSMUSG00000026285	-0.759203	0.76986	-0.986158	0.331943	0.0175362	0.0514786	0.34065	0.735741	0.173231	0.0601676	2.87914	0.00728691	0.190767	0.0309967	6.15443	4.17222e-06	0.660866	0.927615	0.0618057	0.000146753	up	ENSMUSG00000026285_up	blood
ENSMUSG00000026288	0.61693	0.254083	2.42806	0.0213889	0.0379235	0.0169899	2.23212	0.0332238	-0.0709726	0.0198576	-3.57408	0.00121237	-0.0330491	0.0100718	-3.28134	0.00356158	0.194862	0.356941	0.0198004	0.0187817	down	ENSMUSG00000026288_down	blood
ENSMUSG00000026307	-0.251297	0.229401	-1.09545	0.282036	-0.0136186	0.0153395	-0.887812	0.381705	0.0568782	0.0179286	3.17249	0.00347618	0.0432596	0.0101748	4.25164	0.000355969	0.618553	0.755807	0.0400774	0.00401846	up	ENSMUSG00000026307_up	blood
ENSMUSG00000026311	2.42711	1.27967	1.89666	0.067538	0.115097	0.0855686	1.34508	0.188679	-0.286122	0.100012	-2.86089	0.00762305	-0.171025	0.0545756	-3.13373	0.00501706	0.334471	0.593942	0.0635979	0.0239162	down	ENSMUSG00000026311_down	blood
ENSMUSG00000026342	1.18096	0.480865	2.45591	0.0200624	0.0473047	0.0321543	1.47118	0.151655	-0.103301	0.0375815	-2.74871	0.0100313	-0.0559958	0.0212471	-2.63545	0.0154645	0.188151	0.555002	0.0761659	0.0527155	down	ENSMUSG00000026342_down	blood
ENSMUSG00000026355	-0.292919	0.338199	-0.866115	0.393301	-0.0291626	0.0226145	-1.28955	0.207061	0.0719467	0.0264316	2.722	0.0107015	0.0427841	0.0153242	2.79193	0.0109254	0.707316	0.611634	0.0790497	0.0412096	up	ENSMUSG00000026355_up	blood
ENSMUSG00000026356	-0.471449	0.218874	-2.15398	0.0393988	-0.0209692	0.0146355	-1.43276	0.162266	0.0479624	0.0171058	2.80386	0.00876986	0.0269932	0.00740965	3.64298	0.00152054	0.260727	0.568721	0.0700214	0.0105371	up	ENSMUSG00000026356_up	blood
ENSMUSG00000026357	4.16318	1.29279	3.22031	0.00307327	0.163036	0.0864457	1.886	0.0690104	-0.406072	0.101037	-4.01906	0.000362348	-0.243036	0.0598199	-4.0628	0.00055917	0.0924498	0.430609	0.0102253	0.00548699	down	ENSMUSG00000026357_down	blood
ENSMUSG00000026393	-0.287783	0.207747	-1.38526	0.176187	0.0331249	0.0138915	2.38455	0.0236231	0.0617697	0.0162362	3.80444	0.000651643	0.0948947	0.00669514	14.1737	3.19228e-12	0.502732	0.334001	0.0139767	2.19199e-09	up	ENSMUSG00000026393_up	blood
ENSMUSG00000026421	1.976	0.579775	3.40821	0.00188246	0.101596	0.0387681	2.6206	0.0136444	-0.2002	0.0453117	-4.41828	0.000119658	-0.0986042	0.0257181	-3.83404	0.000965446	0.0817141	0.288475	0.00615765	0.00782314	down	ENSMUSG00000026421_down	blood
ENSMUSG00000026436	-0.714989	0.243382	-2.93772	0.00629998	-0.036954	0.0162743	-2.27069	0.0305087	0.0676831	0.0190212	3.55829	0.00126458	0.0307291	0.0103107	2.98031	0.0071355	0.112297	0.3518	0.0203345	0.0305644	up	ENSMUSG00000026436_up	blood
ENSMUSG00000026456	1.42713	0.492243	2.89924	0.00693296	0.0517016	0.0329151	1.57076	0.126728	-0.101551	0.0384707	-2.6397	0.013038	-0.0498497	0.0199074	-2.50407	0.0205961	0.117355	0.52229	0.089151	0.0651462	down	ENSMUSG00000026456_down	blood
ENSMUSG00000026457	2.04895	1.11766	1.83325	0.076706	0.119753	0.0747352	1.60236	0.119555	-0.2586	0.0873495	-2.96052	0.00595122	-0.138847	0.0433384	-3.20379	0.00426584	0.352428	0.511134	0.0553741	0.0214624	down	ENSMUSG00000026457_down	blood
ENSMUSG00000026469	0.707331	0.328255	2.15483	0.0393265	0.0240132	0.0219496	1.09402	0.282654	-0.0701524	0.0256544	-2.73452	0.0103822	-0.0461392	0.0148338	-3.1104	0.0052946	0.260727	0.679127	0.0778569	0.0248543	down	ENSMUSG00000026469_down	blood
ENSMUSG00000026473	1.04735	0.392901	2.66568	0.0122536	0.0467119	0.0262723	1.77799	0.0855442	-0.105013	0.0307067	-3.41987	0.00182554	-0.0583011	0.0154767	-3.76703	0.00113246	0.1499	0.455953	0.0260676	0.00869237	down	ENSMUSG00000026473_down	blood
ENSMUSG00000026475	-0.781012	0.746921	-1.04564	0.304079	0.0436706	0.0499448	0.874379	0.388858	0.249689	0.0583748	4.27733	0.000177291	0.293359	0.0342607	8.56256	2.72383e-08	0.638351	0.759841	0.00744671	2.86783e-06	up	ENSMUSG00000026475_up	blood
ENSMUSG00000026478	1.61933	0.52481	3.08556	0.0043411	0.0625947	0.0350928	1.78369	0.0845936	-0.171732	0.041016	-4.18694	0.000227893	-0.109137	0.0235236	-4.63946	0.000140991	0.099582	0.453954	0.00842716	0.00210064	down	ENSMUSG00000026478_down	blood
ENSMUSG00000026482	1.27613	0.479209	2.663	0.0123324	0.0307386	0.0320435	0.959277	0.345087	-0.109337	0.0374521	-2.91938	0.00659462	-0.078598	0.0226294	-3.47326	0.00227105	0.150295	0.725944	0.0583726	0.013742	down	ENSMUSG00000026482_down	blood
ENSMUSG00000026484	-0.740554	0.220552	-3.35773	0.00214939	-0.0333165	0.0147478	-2.25908	0.031304	0.0678632	0.017237	3.93706	0.00045382	0.0345467	0.00927162	3.72607	0.00124833	0.0843338	0.352619	0.011553	0.00926887	up	ENSMUSG00000026484_up	blood
ENSMUSG00000026490	2.65909	0.938889	2.83217	0.00818174	0.128934	0.0627812	2.0537	0.0488101	-0.263977	0.0733778	-3.5975	0.00113878	-0.135043	0.0429125	-3.14693	0.00486638	0.123963	0.389715	0.0188867	0.0234671	down	ENSMUSG00000026490_down	blood
ENSMUSG00000026509	1.27425	0.296471	4.29805	0.00016736	0.0777523	0.0198243	3.92207	0.00047283	-0.0935775	0.0231704	-4.03867	0.00034331	-0.0158252	0.0131507	-1.20337	0.242223	0.0684312	0.147649	0.010023	0.393887	down	ENSMUSG00000026509_down	blood
ENSMUSG00000026544	2.78051	0.732569	3.79556	0.000667563	0.0995071	0.0489851	2.03138	0.051158	-0.254562	0.0572531	-4.44625	0.000110655	-0.155055	0.0325832	-4.75872	0.000106158	0.0725384	0.393079	0.00602614	0.00169692	down	ENSMUSG00000026544_down	blood
ENSMUSG00000026547	2.42783	0.655826	3.70195	0.00086007	0.115376	0.0438534	2.63094	0.013313	-0.233676	0.0512553	-4.55905	8.06662e-05	-0.1183	0.0286065	-4.13542	0.000470035	0.0749557	0.288066	0.00511631	0.00485498	down	ENSMUSG00000026547_down	blood
ENSMUSG00000026563	-0.38627	0.291353	-1.32578	0.194919	-0.0139547	0.019482	-0.716286	0.479354	0.0584919	0.0227703	2.56878	0.0154232	0.0445372	0.0112795	3.94851	0.000734736	0.52612	0.812789	0.0990964	0.00655206	up	ENSMUSG00000026563_up	blood
ENSMUSG00000026579	4.32365	1.40643	3.07419	0.00446835	0.177575	0.0940447	1.8882	0.0687037	-0.436217	0.109918	-3.96856	0.000416275	-0.258642	0.0658793	-3.926	0.000775306	0.100515	0.430304	0.0111807	0.00677985	down	ENSMUSG00000026579_down	blood
ENSMUSG00000026580	3.41812	0.766356	4.46023	0.00010641	0.117426	0.0512443	2.29149	0.0291295	-0.271137	0.0598937	-4.52697	8.82636e-05	-0.153711	0.0343847	-4.47033	0.000211053	0.0644839	0.347337	0.00548671	0.00278334	down	ENSMUSG00000026580_down	blood
ENSMUSG00000026614	1.92265	0.604309	3.18156	0.00339602	0.107221	0.0404086	2.65342	0.0126181	-0.201542	0.0472291	-4.26733	0.000182298	-0.0943209	0.0253587	-3.71947	0.00126806	0.0938584	0.285091	0.00750398	0.00935262	down	ENSMUSG00000026614_down	blood
ENSMUSG00000026632	0.531035	0.246751	2.15211	0.0395585	0.0162076	0.0164996	0.982298	0.333809	-0.0522264	0.0192846	-2.7082	0.0110639	-0.0360189	0.00753046	-4.78309	0.000100188	0.261051	0.720241	0.0807447	0.00163748	down	ENSMUSG00000026632_down	blood
ENSMUSG00000026638	-1.64878	0.457645	-3.60274	0.0011229	-0.0337123	0.0306016	-1.10165	0.279374	0.31223	0.0357668	8.72962	9.79971e-10	0.278518	0.0176389	15.79	3.98248e-13	0.0774296	0.676315	2.21096e-06	4.64738e-10	up	ENSMUSG00000026638_up	blood
ENSMUSG00000026639	-0.631902	0.376101	-1.68014	0.103316	-0.0416425	0.0251489	-1.65583	0.10818	0.0754449	0.0293938	2.5667	0.0154989	0.0338024	0.0139285	2.42685	0.0243155	0.400159	0.494499	0.0993399	0.0736204	up	ENSMUSG00000026639_up	blood
ENSMUSG00000026643	-1.1025	0.281403	-3.91788	0.000478287	-0.0476315	0.0188167	-2.53134	0.0168391	0.1091	0.0219927	4.96071	2.60296e-05	0.0614681	0.0105094	5.84888	8.333e-06	0.0710021	0.307599	0.00306688	0.00024784	up	ENSMUSG00000026643_up	blood
ENSMUSG00000026656	1.01639	0.427162	2.37941	0.0239004	0.0310492	0.0285633	1.08703	0.28568	-0.126187	0.0333844	-3.77982	0.000696693	-0.0951377	0.0122083	-7.79286	1.25086e-07	0.204696	0.681591	0.0144391	9.40703e-06	down	ENSMUSG00000026656_down	blood
ENSMUSG00000026663	0.837008	0.343591	2.43606	0.0210001	0.038749	0.0229751	1.68657	0.102061	-0.0726004	0.026853	-2.70362	0.0111865	-0.0338513	0.0127136	-2.66262	0.0145661	0.193288	0.485088	0.0813079	0.050492	down	ENSMUSG00000026663_down	blood
ENSMUSG00000026672	1.77117	0.824075	2.14929	0.0398002	0.0695771	0.0551038	1.26265	0.21644	-0.196299	0.0644047	-3.04791	0.00477627	-0.126722	0.0302227	-4.19294	0.000409623	0.262229	0.623312	0.0483536	0.0044209	down	ENSMUSG00000026672_down	blood
ENSMUSG00000026675	-0.907006	0.281389	-3.22332	0.00304948	-0.0381154	0.0188158	-2.02571	0.051769	0.0627917	0.0219917	2.85525	0.0077299	0.0246763	0.010855	2.27327	0.0336292	0.0923856	0.39326	0.0643195	0.0932582	up	ENSMUSG00000026675_up	blood
ENSMUSG00000026701	3.36941	0.960947	3.50635	0.00145212	0.131033	0.0642561	2.03923	0.0503207	-0.333654	0.0751018	-4.44269	0.000111762	-0.202621	0.0441122	-4.59331	0.000157381	0.0778632	0.391872	0.00604474	0.00229503	down	ENSMUSG00000026701_down	blood
ENSMUSG00000026712	1.35087	0.556473	2.42756	0.0214137	0.0969653	0.03721	2.6059	0.0141286	-0.144286	0.0434906	-3.31765	0.00238692	-0.047321	0.0182124	-2.59829	0.0167789	0.194862	0.289351	0.0310516	0.056106	down	ENSMUSG00000026712_down	blood
ENSMUSG00000026727	2.16706	0.66555	3.25604	0.0028018	0.0983967	0.0445037	2.21098	0.0348025	-0.202867	0.0520154	-3.90014	0.000502053	-0.104471	0.0309093	-3.37991	0.00282829	0.0906737	0.358961	0.0119592	0.0159298	down	ENSMUSG00000026727_down	blood
ENSMUSG00000026737	0.597567	0.229902	2.59923	0.0143535	0.0438353	0.0153729	2.85146	0.00780245	-0.0736904	0.0179677	-4.10127	0.00028887	-0.0298551	0.00944195	-3.16196	0.00470006	0.162614	0.257036	0.00936505	0.0229028	down	ENSMUSG00000026737_down	blood
ENSMUSG00000026739	-0.813319	0.249911	-3.25444	0.00281348	-0.0246037	0.0167109	-1.47231	0.151351	0.0809646	0.0195315	4.14533	0.000255736	0.0563609	0.0105677	5.3333	2.7402e-05	0.0908656	0.554772	0.00895531	0.000607443	up	ENSMUSG00000026739_up	blood
ENSMUSG00000026764	-1.0812	0.463824	-2.33105	0.02666	-0.0491377	0.0310148	-1.58433	0.123605	0.189643	0.0362497	5.23158	1.21128e-05	0.140505	0.0120296	11.6799	1.19682e-10	0.216808	0.518463	0.0018394	4.02158e-08	up	ENSMUSG00000026764_up	blood
ENSMUSG00000026782	1.80405	0.457445	3.94376	0.000445564	0.0812833	0.0305882	2.65734	0.0125004	-0.161022	0.0357511	-4.50397	9.41408e-05	-0.0797385	0.0193165	-4.12801	0.000478445	0.070368	0.284465	0.00552701	0.00492253	down	ENSMUSG00000026782_down	blood
ENSMUSG00000026790	-0.697046	0.269434	-2.58707	0.0147719	-0.0526839	0.0180164	-2.92422	0.00651559	0.0594913	0.0210573	2.82521	0.00832282	0.00680748	0.0108251	0.628859	0.536222	0.165222	0.255581	0.0677538	0.677485	up	ENSMUSG00000026790_up	blood
ENSMUSG00000026803	-0.721141	0.160136	-4.5033	9.43168e-05	-0.0232294	0.0107079	-2.16937	0.0381072	0.05327	0.0125153	4.25641	0.000187918	0.0300407	0.00554085	5.42167	2.23023e-05	0.0620644	0.366591	0.00757088	0.000518282	up	ENSMUSG00000026803_up	blood
ENSMUSG00000026815	1.58853	0.756988	2.09848	0.044386	0.045002	0.0506179	0.889054	0.381048	-0.15988	0.0591616	-2.70242	0.0112188	-0.114878	0.0341283	-3.36605	0.00292166	0.2785	0.755243	0.0813771	0.0163391	down	ENSMUSG00000026815_down	blood
ENSMUSG00000026826	-1.01366	0.820688	-1.23513	0.226367	0.028528	0.0548774	0.51985	0.606983	0.211381	0.06414	3.29562	0.002528	0.239909	0.0367558	6.52711	1.82206e-06	0.563457	0.874469	0.0322568	7.84083e-05	up	ENSMUSG00000026826_up	blood
ENSMUSG00000026853	1.47683	0.746295	1.97888	0.0570733	0.0878033	0.0499029	1.75948	0.0886911	-0.183136	0.0583258	-3.13987	0.00377945	-0.0953322	0.0268776	-3.54691	0.00190884	0.308992	0.461211	0.0422836	0.0122496	down	ENSMUSG00000026853_down	blood
ENSMUSG00000026860	-0.537722	0.200669	-2.67965	0.0118502	-0.0223497	0.0134182	-1.66562	0.106199	0.0497536	0.0156831	3.17244	0.00347661	0.0274039	0.00838067	3.26989	0.00365794	0.147362	0.49143	0.0400774	0.0191799	up	ENSMUSG00000026860_up	blood
ENSMUSG00000026872	1.40797	0.46232	3.04545	0.00480611	0.0657818	0.0309142	2.12788	0.0416782	-0.135806	0.0361321	-3.7586	0.000737943	-0.0700244	0.0211306	-3.31389	0.00330098	0.102295	0.373248	0.0148677	0.0177866	down	ENSMUSG00000026872_down	blood
ENSMUSG00000026875	-0.883416	0.362248	-2.43871	0.0208727	-0.0155803	0.0242226	-0.643212	0.524973	0.121989	0.0283111	4.30887	0.000162391	0.106408	0.0133248	7.98571	8.4746e-08	0.192436	0.837168	0.0072005	6.97117e-06	up	ENSMUSG00000026875_up	blood
ENSMUSG00000026879	2.89364	0.815277	3.54927	0.00129537	0.137889	0.0545156	2.52935	0.0169176	-0.291879	0.0637171	-4.58086	7.58773e-05	-0.15399	0.0371384	-4.14638	0.000457873	0.0778632	0.308166	0.00499304	0.00477563	down	ENSMUSG00000026879_down	blood
ENSMUSG00000026880	2.30493	0.803312	2.86928	0.00746682	0.151033	0.0537155	2.81172	0.00860274	-0.237457	0.062782	-3.78225	0.000692114	-0.0864243	0.0363181	-2.37965	0.0268864	0.12033	0.261275	0.0144246	0.0791395	down	ENSMUSG00000026880_down	blood
ENSMUSG00000026885	2.81404	1.01257	2.77909	0.00931673	0.151892	0.0677082	2.24333	0.0324133	-0.310683	0.0791365	-3.92591	0.000467883	-0.158792	0.0472916	-3.35771	0.00297932	0.131609	0.355601	0.011729	0.016527	down	ENSMUSG00000026885_down	blood
ENSMUSG00000026887	0.601258	0.286087	2.10166	0.0440855	0.0312207	0.0191299	1.63204	0.113126	-0.0652189	0.0223588	-2.91692	0.00663497	-0.0339982	0.0107673	-3.15756	0.00474824	0.277277	0.497855	0.0584418	0.0230593	down	ENSMUSG00000026887_down	blood
ENSMUSG00000026932	1.28874	0.595611	2.16373	0.0385762	0.0527117	0.039827	1.32352	0.195662	-0.185528	0.0465493	-3.98562	0.000397233	-0.132816	0.0264757	-5.01653	5.76432e-05	0.258369	0.601536	0.0108164	0.0010799	down	ENSMUSG00000026932_down	blood
ENSMUSG00000026942	-0.665403	0.267689	-2.48573	0.0187258	-0.0219035	0.0178997	-1.22368	0.230598	0.057454	0.0209209	2.74625	0.0100914	0.0355506	0.00968035	3.67244	0.0014179	0.183232	0.634465	0.0765114	0.0100552	up	ENSMUSG00000026942_up	blood
ENSMUSG00000027001	0.904702	0.404616	2.23595	0.0329446	0.0441857	0.0270556	1.63314	0.112893	-0.0858726	0.0316223	-2.71557	0.0108688	-0.0416869	0.0146439	-2.84671	0.0096603	0.236928	0.497855	0.0799489	0.0377824	down	ENSMUSG00000027001_down	blood
ENSMUSG00000027002	3.63555	1.12719	3.22532	0.00303375	0.143317	0.0753724	1.90145	0.0668863	-0.370326	0.0880943	-4.20375	0.000217514	-0.22701	0.052361	-4.33547	0.000291305	0.0923856	0.428546	0.00814484	0.00349576	down	ENSMUSG00000027002_down	blood
ENSMUSG00000027011	1.32579	0.781309	1.69688	0.100072	0.0983173	0.0522442	1.88188	0.0695862	-0.168621	0.0610624	-2.76146	0.00972541	-0.070304	0.0274319	-2.56286	0.018129	0.3945	0.432583	0.0747823	0.0594995	down	ENSMUSG00000027011_down	blood
ENSMUSG00000027012	0.838417	0.202853	4.13313	0.000264517	0.0391489	0.0135643	2.88618	0.00716109	-0.0616003	0.0158537	-3.88554	0.000522489	-0.0224514	0.00934829	-2.40166	0.0256578	0.0684312	0.257036	0.0122199	0.0765212	down	ENSMUSG00000027012_down	blood
ENSMUSG00000027015	2.55021	0.854375	2.98489	0.00559861	0.0922978	0.05713	1.61558	0.116655	-0.28523	0.0667728	-4.27164	0.000180121	-0.192932	0.0393782	-4.89945	7.60264e-05	0.106961	0.505027	0.00750398	0.00133558	down	ENSMUSG00000027015_down	blood
ENSMUSG00000027030	-0.834766	0.459194	-1.81789	0.07908	-0.014198	0.0307052	-0.462396	0.647133	0.172173	0.0358878	4.79752	4.12462e-05	0.157975	0.0188321	8.38859	3.818e-08	0.35675	0.892393	0.00394551	3.7452e-06	up	ENSMUSG00000027030_up	blood
ENSMUSG00000027074	1.84098	0.738724	2.4921	0.0184511	0.0829858	0.0493967	1.67999	0.103346	-0.179603	0.0577342	-3.11086	0.00407025	-0.0966171	0.0314618	-3.07093	0.00579815	0.181784	0.486554	0.0440831	0.0264239	down	ENSMUSG00000027074_down	blood
ENSMUSG00000027078	2.71606	1.38648	1.95896	0.0594696	0.161328	0.0927104	1.74013	0.0920873	-0.322501	0.108359	-2.97624	0.00572145	-0.161173	0.0567192	-2.8416	0.00977212	0.314984	0.467331	0.0539459	0.038097	down	ENSMUSG00000027078_down	blood
ENSMUSG00000027087	-0.38356	0.288419	-1.32987	0.193585	-0.00863334	0.0192859	-0.447651	0.657621	0.0741622	0.0225411	3.29009	0.00256464	0.0655289	0.0100582	6.51497	1.87141e-06	0.524559	0.897417	0.0325912	7.96634e-05	up	ENSMUSG00000027087_up	blood
ENSMUSG00000027111	2.68022	0.904182	2.96425	0.00589594	0.131898	0.0604604	2.18156	0.0371113	-0.278572	0.0706654	-3.94213	0.000447558	-0.146675	0.0408268	-3.59261	0.00171328	0.109034	0.365338	0.0115495	0.0114139	down	ENSMUSG00000027111_down	blood
ENSMUSG00000027130	0.419664	0.386212	1.08662	0.285861	-0.00890161	0.025825	-0.344689	0.732733	-0.0778191	0.030184	-2.57816	0.0150859	-0.0867207	0.0180251	-4.81111	9.37395e-05	0.621712	0.926687	0.0975886	0.00155507	down	ENSMUSG00000027130_down	blood
ENSMUSG00000027133	-0.748862	0.412941	-1.81348	0.0797731	-0.0193297	0.0276124	-0.700037	0.489298	0.0860711	0.032273	2.66697	0.0122157	0.0667415	0.0175674	3.79916	0.00104908	0.358033	0.81911	0.0854018	0.00824692	up	ENSMUSG00000027133_up	blood
ENSMUSG00000027134	-0.4808	0.334417	-1.43773	0.160861	-0.0193348	0.0223616	-0.864642	0.394097	0.0816006	0.026136	3.12216	0.00395456	0.0622658	0.0115714	5.38102	2.45158e-05	0.486008	0.764521	0.043341	0.000559507	up	ENSMUSG00000027134_up	blood
ENSMUSG00000027166	-0.602431	0.306088	-1.96816	0.0583516	-0.0234752	0.0204673	-1.14696	0.260465	0.0644034	0.023922	2.69223	0.0114974	0.0409283	0.00959476	4.26569	0.000344209	0.312389	0.659324	0.0826482	0.00394051	up	ENSMUSG00000027166_up	blood
ENSMUSG00000027175	2.18198	0.561895	3.88325	0.000525759	0.104207	0.0375726	2.77349	0.00944484	-0.207557	0.0439143	-4.72641	5.03939e-05	-0.10335	0.0237298	-4.35529	0.000277827	0.0710021	0.267371	0.00423336	0.00337517	down	ENSMUSG00000027175_down	blood
ENSMUSG00000027188	2.34802	0.697686	3.36543	0.00210643	0.133301	0.0466525	2.85731	0.00769081	-0.251779	0.0545269	-4.61752	6.84521e-05	-0.118479	0.0310755	-3.81261	0.00101601	0.0843338	0.257036	0.00477691	0.00809582	down	ENSMUSG00000027188_down	blood
ENSMUSG00000027193	-0.365783	0.174524	-2.09589	0.0446317	-0.00813169	0.01167	-0.696805	0.491289	0.0402242	0.0136397	2.94905	0.00612432	0.0320925	0.0074397	4.31368	0.000306885	0.279599	0.820182	0.0561714	0.00362501	up	ENSMUSG00000027193_up	blood
ENSMUSG00000027200	1.42768	0.62039	2.30125	0.0285014	0.0642486	0.0414839	1.54876	0.131926	-0.159309	0.0484859	-3.28568	0.00259424	-0.0950606	0.0243815	-3.89888	0.000827142	0.223061	0.530556	0.0328029	0.00705729	down	ENSMUSG00000027200_down	blood
ENSMUSG00000027206	0.7168	0.278634	2.57255	0.0152868	0.0360545	0.0186316	1.93513	0.0624512	-0.0658006	0.0217763	-3.02166	0.00510382	-0.0297461	0.00874883	-3.40001	0.00269801	0.168123	0.418322	0.0501585	0.0154719	down	ENSMUSG00000027206_down	blood
ENSMUSG00000027219	-0.739478	0.210412	-3.51442	0.00142129	-0.0583618	0.0140698	-4.14803	0.000253834	0.0612084	0.0164446	3.72211	0.000814505	0.00284664	0.00880385	0.323341	0.749635	0.0778632	0.111355	0.0158002	0.841215	up	ENSMUSG00000027219_up	blood
ENSMUSG00000027220	1.47156	0.647695	2.27199	0.0304207	0.0491139	0.0433098	1.13401	0.265769	-0.159117	0.0506199	-3.14337	0.00374571	-0.110003	0.0277057	-3.97042	0.000697288	0.229324	0.664326	0.0420441	0.00632889	down	ENSMUSG00000027220_down	blood
ENSMUSG00000027227	3.14961	1.05054	2.9981	0.0054158	0.113406	0.0702467	1.61439	0.116914	-0.297153	0.0821035	-3.61925	0.00107433	-0.183747	0.0490591	-3.74543	0.00119217	0.106188	0.505461	0.0183425	0.00898282	down	ENSMUSG00000027227_down	blood
ENSMUSG00000027238	-0.308163	0.494189	-0.623573	0.537621	0.0242849	0.0330452	0.734901	0.468106	0.149353	0.0386228	3.86696	0.000549666	0.173638	0.0191371	9.07335	1.03375e-08	0.797094	0.807822	0.0125992	1.34926e-06	up	ENSMUSG00000027238_up	blood
ENSMUSG00000027254	2.8135	0.639933	4.39656	0.000127148	0.0997936	0.0427907	2.33213	0.0265955	-0.282135	0.0500133	-5.64119	3.81517e-06	-0.182341	0.0289577	-6.29681	3.03407e-06	0.0684312	0.340162	0.000960553	0.000116022	down	ENSMUSG00000027254_down	blood
ENSMUSG00000027284	-0.810951	0.226073	-3.58712	0.00117084	-0.0359308	0.0151169	-2.37686	0.0240393	0.0823448	0.0176685	4.66055	6.06547e-05	0.046414	0.00970333	4.78331	0.000100136	0.0778632	0.335932	0.00460539	0.00163748	up	ENSMUSG00000027284_up	blood
ENSMUSG00000027287	3.42803	0.994194	3.44805	0.0016947	0.142883	0.0664793	2.14928	0.0398003	-0.342699	0.0777001	-4.41054	0.000122277	-0.199817	0.0456038	-4.38158	0.000260904	0.0810153	0.370554	0.00618492	0.0032292	down	ENSMUSG00000027287_down	blood
ENSMUSG00000027293	2.68331	0.846016	3.1717	0.00348325	0.134155	0.056571	2.37144	0.0243365	-0.270423	0.0661194	-4.08992	0.000298065	-0.136269	0.0395417	-3.4462	0.00242045	0.0940558	0.336514	0.00946499	0.0144523	down	ENSMUSG00000027293_down	blood
ENSMUSG00000027298	-0.682009	0.535998	-1.27241	0.213002	-0.0263005	0.0358409	-0.733812	0.46876	0.139994	0.0418904	3.3419	0.00224033	0.113693	0.0153042	7.42886	2.64391e-07	0.548785	0.8082	0.0296724	1.74708e-05	up	ENSMUSG00000027298_up	blood
ENSMUSG00000027322	1.28172	0.575527	2.22704	0.0335974	-0.0141968	0.0384841	-0.368901	0.714793	-0.142596	0.0449797	-3.17023	0.00349636	-0.156793	0.0178723	-8.77294	1.82017e-08	0.239118	0.919427	0.0402379	2.05328e-06	down	ENSMUSG00000027322_down	blood
ENSMUSG00000027327	2.98414	0.874019	3.41428	0.00185263	0.140101	0.0584435	2.3972	0.0229523	-0.308329	0.068308	-4.5138	9.15826e-05	-0.168228	0.038769	-4.33924	0.000288696	0.0817141	0.331319	0.00551159	0.00347248	down	ENSMUSG00000027327_down	blood
ENSMUSG00000027333	2.24673	1.1849	1.89614	0.0676094	0.1072	0.0792312	1.353	0.186163	-0.265994	0.0926044	-2.87237	0.00741007	-0.158794	0.0486379	-3.26481	0.00370149	0.33472	0.591015	0.0625216	0.0193504	down	ENSMUSG00000027333_down	blood
ENSMUSG00000027339	0.0652294	0.185299	0.352022	0.727283	0.00344474	0.0123905	0.278014	0.782909	-0.0380267	0.0144819	-2.62581	0.0134762	-0.0345819	0.00768842	-4.49792	0.000197596	0.892635	0.943275	0.0911477	0.00264226	down	ENSMUSG00000027339_down	blood
ENSMUSG00000027433	-0.470706	0.217655	-2.16262	0.0386687	-0.0187129	0.0145541	-1.28575	0.208367	0.0662363	0.0170106	3.89382	0.000510808	0.0475234	0.00813253	5.84362	8.43372e-06	0.258604	0.612893	0.0120586	0.00024896	up	ENSMUSG00000027433_up	blood
ENSMUSG00000027435	1.63705	0.514368	3.18265	0.00338657	0.0724002	0.0343945	2.10499	0.0437733	-0.148453	0.0401999	-3.69286	0.000881402	-0.0760524	0.0221724	-3.43005	0.00251416	0.0938584	0.376326	0.0164151	0.0148157	down	ENSMUSG00000027435_down	blood
ENSMUSG00000027455	-0.788771	0.337189	-2.33926	0.0261725	-0.032013	0.022547	-1.41983	0.165965	0.0761598	0.0263526	2.89003	0.00709321	0.0441468	0.0126001	3.50367	0.00211395	0.214349	0.572812	0.060816	0.0131078	up	ENSMUSG00000027455_up	blood
ENSMUSG00000027472	-0.540694	0.266038	-2.03239	0.0510488	-0.0172419	0.0177893	-0.969232	0.340179	0.0574864	0.0207919	2.76485	0.00964565	0.0402444	0.011839	3.39931	0.0027024	0.294206	0.72307	0.0745273	0.0154859	up	ENSMUSG00000027472_up	blood
ENSMUSG00000027479	-0.0901665	0.162496	-0.554883	0.583088	-0.00550175	0.0108657	-0.50634	0.616319	0.0366121	0.0126997	2.88291	0.00721936	0.0311104	0.00685326	4.5395	0.000178932	0.82042	0.878239	0.0613976	0.00249305	up	ENSMUSG00000027479_up	blood
ENSMUSG00000027502	0.798582	0.247857	3.22195	0.00306027	0.0425039	0.0165736	2.56456	0.015577	-0.0533716	0.019371	-2.75524	0.00987356	-0.0108677	0.0108686	-0.999924	0.32873	0.0923856	0.298191	0.0752573	0.487112	down	ENSMUSG00000027502_down	blood
ENSMUSG00000027510	0.647065	0.335824	1.9268	0.063524	0.0263257	0.0224557	1.17234	0.250288	-0.0771642	0.026246	-2.94004	0.00626369	-0.0508385	0.0147614	-3.44402	0.00243292	0.325157	0.649704	0.0569502	0.0145047	down	ENSMUSG00000027510_down	blood
ENSMUSG00000027519	1.36786	0.370725	3.68969	0.000888972	0.0641754	0.0247894	2.58882	0.0147111	-0.125053	0.0289736	-4.31611	0.000159145	-0.0608778	0.0162092	-3.75575	0.00116327	0.0755068	0.293186	0.0071227	0.00883284	down	ENSMUSG00000027519_down	blood
ENSMUSG00000027522	0.374464	0.188276	1.98891	0.0558985	-0.00845172	0.0125895	-0.671329	0.507148	-0.0492096	0.0147145	-3.3443	0.00222634	-0.0576613	0.00839692	-6.86696	8.69252e-07	0.305815	0.828297	0.0295991	4.44275e-05	down	ENSMUSG00000027522_down	blood
ENSMUSG00000027523	2.62082	1.01898	2.57199	0.0153069	0.148834	0.0681369	2.18434	0.0368872	-0.300117	0.0796376	-3.76853	0.000718345	-0.151283	0.0415503	-3.64095	0.00152788	0.168226	0.365338	0.0146574	0.0105739	down	ENSMUSG00000027523_down	blood
ENSMUSG00000027546	-1.39186	0.329092	-4.22939	0.000202572	-0.0570989	0.0220056	-2.59475	0.0145064	0.110662	0.0257198	4.30258	0.000165259	0.0535627	0.014459	3.70446	0.00131411	0.0684312	0.291475	0.0072005	0.00959048	up	ENSMUSG00000027546_up	blood
ENSMUSG00000027551	-0.918167	0.291637	-3.14832	0.0036985	-0.0260797	0.019501	-1.33735	0.19116	0.0687988	0.0227926	3.01848	0.0051449	0.0427191	0.0122526	3.48653	0.00220116	0.0947631	0.596171	0.0504054	0.0135107	up	ENSMUSG00000027551_up	blood
ENSMUSG00000027573	0.439378	0.214736	2.04613	0.0495953	0.036307	0.0143588	2.52854	0.0169496	-0.0438691	0.0167824	-2.61399	0.01386	-0.00756218	0.00829771	-0.911357	0.372451	0.291391	0.308393	0.0927507	0.529872	down	ENSMUSG00000027573_down	blood
ENSMUSG00000027602	1.03762	0.42778	2.4256	0.0215098	0.0520835	0.0286046	1.82081	0.078624	-0.0965152	0.0334327	-2.88685	0.00714918	-0.0444316	0.0152004	-2.92305	0.0081286	0.195345	0.446234	0.0610416	0.0333962	down	ENSMUSG00000027602_down	blood
ENSMUSG00000027603	-0.778699	0.395829	-1.96726	0.0584601	-0.0511372	0.0264681	-1.93204	0.0628477	0.0853973	0.0309355	2.76049	0.0097483	0.0342601	0.0153108	2.23764	0.0362136	0.312651	0.418908	0.0747823	0.0986072	up	ENSMUSG00000027603_up	blood
ENSMUSG00000027646	2.07561	0.809159	2.56515	0.0155553	0.11068	0.0541064	2.0456	0.0496507	-0.235059	0.0632389	-3.71701	0.000825811	-0.124379	0.0366576	-3.393	0.00274278	0.169601	0.391292	0.0158469	0.0156366	down	ENSMUSG00000027646_down	blood
ENSMUSG00000027655	-0.853458	0.288495	-2.95831	0.00598422	-0.0434799	0.019291	-2.2539	0.0316654	0.0784979	0.022547	3.48152	0.00155103	0.035018	0.0101746	3.4417	0.00244623	0.109483	0.352674	0.0233068	0.0145566	up	ENSMUSG00000027655_up	blood
ENSMUSG00000027661	-0.826742	0.453128	-1.82452	0.0780477	-0.0327737	0.0302996	-1.08166	0.288024	0.13937	0.0354138	3.93548	0.000455795	0.106596	0.0137521	7.75129	1.36125e-07	0.354197	0.683591	0.011553	9.99916e-06	up	ENSMUSG00000027661_up	blood
ENSMUSG00000027663	-0.724658	0.375668	-1.92898	0.0632407	-0.0326557	0.02512	-1.29999	0.203504	0.106657	0.0293599	3.63274	0.00103612	0.0740014	0.0123643	5.98509	6.11353e-06	0.3248	0.608499	0.0178446	0.000193489	up	ENSMUSG00000027663_up	blood
ENSMUSG00000027671	-0.326389	0.237323	-1.37529	0.179225	-0.0114929	0.0158692	-0.724223	0.474539	0.0489206	0.0185477	2.63755	0.0131051	0.0374277	0.0102168	3.66335	0.00144883	0.506712	0.8106	0.0895193	0.0101876	up	ENSMUSG00000027671_up	blood
ENSMUSG00000027718	-0.834515	0.590942	-1.41218	0.168187	-0.0270918	0.0395148	-0.685612	0.498222	0.121223	0.0461844	2.62477	0.0135097	0.0941316	0.0268004	3.51232	0.00207125	0.493961	0.822567	0.0912961	0.0129498	up	ENSMUSG00000027718_up	blood
ENSMUSG00000027751	-0.991404	0.278969	-3.55381	0.00127977	-0.0639872	0.018654	-3.43022	0.00177637	0.0919508	0.0218025	4.21744	0.000209403	0.0279636	0.0128746	2.172	0.0414551	0.0778632	0.187028	0.00806074	0.109299	up	ENSMUSG00000027751_up	blood
ENSMUSG00000027752	-0.834291	0.370337	-2.25279	0.0317431	-0.0282445	0.0247635	-1.14057	0.263074	0.0935212	0.0289433	3.23119	0.00298806	0.0652768	0.0140342	4.65127	0.000137078	0.232362	0.66245	0.0360507	0.00205787	up	ENSMUSG00000027752_up	blood
ENSMUSG00000027763	1.10314	0.460024	2.398	0.0229106	0.0494054	0.0307607	1.60612	0.118723	-0.13124	0.0359527	-3.65034	0.000988284	-0.0818342	0.0200724	-4.07695	0.000540564	0.2018	0.509371	0.0174002	0.00536589	down	ENSMUSG00000027763_down	blood
ENSMUSG00000027765	2.47857	0.697036	3.55587	0.00127276	0.122276	0.0466091	2.62345	0.0135523	-0.223432	0.0544761	-4.10146	0.000288717	-0.101155	0.0304681	-3.32004	0.00325389	0.0778632	0.288135	0.00936505	0.0176049	down	ENSMUSG00000027765_down	blood
ENSMUSG00000027778	-1.49562	0.422731	-3.538	0.00133485	-0.0671928	0.028267	-2.37708	0.0240272	0.149422	0.0330381	4.52272	8.93196e-05	0.0822292	0.0167882	4.89804	7.62808e-05	0.0778632	0.335932	0.00548671	0.00133856	up	ENSMUSG00000027778_up	blood
ENSMUSG00000027787	-0.515437	0.23251	-2.21684	0.0343579	-0.0301223	0.0155473	-1.93746	0.0621541	0.057751	0.0181715	3.17811	0.00342636	0.0276287	0.0089858	3.07471	0.00574804	0.24213	0.417722	0.0397302	0.0263051	up	ENSMUSG00000027787_up	blood
ENSMUSG00000027800	0.929198	0.686139	1.35424	0.185773	0.0913536	0.0458804	1.99113	0.0556423	-0.138403	0.0536244	-2.58096	0.0149865	-0.0470492	0.0319255	-1.47372	0.155391	0.515535	0.402243	0.0972399	0.287869	down	ENSMUSG00000027800_down	blood
ENSMUSG00000027803	1.7795	0.781417	2.27727	0.0300663	0.222193	0.0522514	4.25238	0.000190036	-0.214313	0.0610708	-3.50925	0.00144098	0.00788022	0.03462	0.227621	0.822143	0.228287	0.111355	0.0223432	0.891089	up	ENSMUSG00000027803_up	blood
ENSMUSG00000027828	0.946775	0.220138	4.30082	0.000166069	0.0551209	0.0147201	3.74461	0.000766434	-0.0639126	0.0172046	-3.71485	0.000830641	-0.0087917	0.00982337	-0.894978	0.380943	0.0684312	0.169635	0.0159006	0.538076	down	ENSMUSG00000027828_down	blood
ENSMUSG00000027829	-0.364601	0.245775	-1.48347	0.148379	-0.0432012	0.0164344	-2.62871	0.0133837	0.0508471	0.0192083	2.64714	0.0128086	0.00764594	0.0111347	0.686677	0.499799	0.468691	0.288135	0.0880655	0.647518	up	ENSMUSG00000027829_up	blood
ENSMUSG00000027843	-0.315152	0.335187	-0.940227	0.354611	-0.0242327	0.0224131	-1.08118	0.288231	0.0975817	0.0261962	3.72504	0.000808084	0.073349	0.0131232	5.58925	1.51238e-05	0.678503	0.683591	0.0157556	0.000380334	up	ENSMUSG00000027843_up	blood
ENSMUSG00000027845	0.907148	0.503265	1.80253	0.0815181	0.0533499	0.0336521	1.58534	0.123376	-0.115112	0.0393321	-2.92667	0.0064759	-0.0617624	0.018086	-3.41493	0.0026051	0.361938	0.518432	0.0577492	0.015137	down	ENSMUSG00000027845_down	blood
ENSMUSG00000027849	-0.941213	0.447067	-2.10531	0.0437439	0.00877735	0.0298943	0.293613	0.771075	0.207811	0.03494	5.94765	1.61414e-06	0.216588	0.0198596	10.906	4.15506e-10	0.275718	0.942465	0.000531085	1.13139e-07	up	ENSMUSG00000027849_up	blood
ENSMUSG00000027852	0.740007	0.219486	3.37154	0.00207293	0.0389122	0.0146765	2.65133	0.0126812	-0.0577686	0.0171537	-3.36771	0.00209388	-0.0188564	0.00971533	-1.94089	0.0658128	0.0843338	0.285103	0.0286309	0.154165	down	ENSMUSG00000027852_down	blood
ENSMUSG00000027858	3.11173	1.02287	3.04216	0.00484624	0.115397	0.0683967	1.68718	0.101942	-0.330391	0.0799413	-4.13292	0.000264669	-0.214994	0.0469225	-4.58189	0.000161722	0.102339	0.485077	0.00903419	0.00233037	down	ENSMUSG00000027858_down	blood
ENSMUSG00000027864	0.882933	0.389582	2.26636	0.0308034	0.0514473	0.0260504	1.97492	0.0575433	-0.0814095	0.0304474	-2.67378	0.0120181	-0.0299622	0.0130429	-2.29721	0.0319885	0.230441	0.406782	0.0846575	0.0898444	down	ENSMUSG00000027864_down	blood
ENSMUSG00000027894	-0.544433	0.332505	-1.63737	0.112002	4.05236e-17	0.0222338	1.82261e-15	1	0.0951545	0.0259866	3.66168	0.000958612	0.0951545	0.0160784	5.91816	7.11663e-06	0.414833	1	0.0171936	0.000216975	up	ENSMUSG00000027894_up	blood
ENSMUSG00000027901	-0.868999	0.296021	-2.9356	0.00633344	-0.0364413	0.0197942	-1.84101	0.0755296	0.0986535	0.0231352	4.26422	0.000183882	0.0622122	0.012122	5.13218	4.3897e-05	0.112311	0.441603	0.00750398	0.000876441	up	ENSMUSG00000027901_up	blood
ENSMUSG00000027905	-0.773237	0.202551	-3.81749	0.00062894	-0.0432688	0.0135441	-3.19467	0.00328342	0.05339	0.0158302	3.37268	0.00206677	0.0101212	0.007883	1.28393	0.213154	0.0725384	0.211684	0.028383	0.360113	up	ENSMUSG00000027905_up	blood
ENSMUSG00000027932	0.678858	0.373908	1.81557	0.0794437	0.0408117	0.0250023	1.63232	0.113067	-0.0764217	0.0292224	-2.61518	0.013821	-0.03561	0.0144603	-2.46261	0.0225216	0.357655	0.497855	0.092531	0.0695508	down	ENSMUSG00000027932_down	blood
ENSMUSG00000027935	1.82147	0.561232	3.24548	0.00287956	0.09696	0.0375282	2.58366	0.0148916	-0.167077	0.0438625	-3.80912	0.000643415	-0.0701175	0.0229389	-3.05671	0.00599077	0.0914583	0.294684	0.0139496	0.027063	down	ENSMUSG00000027935_down	blood
ENSMUSG00000027936	-0.625202	0.230569	-2.71157	0.0109743	-0.0479636	0.0154176	-3.11097	0.00406909	0.0497516	0.0180198	2.76094	0.00973778	0.00178808	0.0083246	0.214795	0.831999	0.142063	0.22363	0.0747823	0.89728	up	ENSMUSG00000027936_up	blood
ENSMUSG00000027940	0.685398	0.235896	2.90551	0.00682589	0.0280002	0.0157738	1.77511	0.0860275	-0.0536191	0.0184362	-2.90836	0.00677768	-0.0256189	0.0103839	-2.46718	0.0223013	0.116542	0.456423	0.0593019	0.0690327	down	ENSMUSG00000027940_down	blood
ENSMUSG00000027947	0.53645	0.346909	1.54637	0.1325	0.0461342	0.0231969	1.9888	0.0559112	-0.0849048	0.0271123	-3.1316	0.0038603	-0.0387706	0.0164513	-2.35669	0.0282265	0.44642	0.403199	0.0429183	0.0820053	down	ENSMUSG00000027947_down	blood
ENSMUSG00000027961	0.948283	0.587875	1.61307	0.117201	0.0609201	0.0393097	1.54975	0.131689	-0.119019	0.0459447	-2.59048	0.0146535	-0.0580989	0.020469	-2.83839	0.00984311	0.423436	0.530382	0.0959575	0.0383011	down	ENSMUSG00000027961_down	blood
ENSMUSG00000027997	1.25507	0.381646	3.28856	0.00257485	0.0502805	0.0255197	1.97026	0.0580995	-0.105248	0.0298271	-3.52862	0.00136862	-0.054968	0.0152225	-3.61097	0.00164038	0.0880185	0.408897	0.0214219	0.0110854	down	ENSMUSG00000027997_down	blood
ENSMUSG00000027999	2.34504	0.761217	3.08065	0.00439565	0.0968413	0.0509007	1.90255	0.0667363	-0.245789	0.0594921	-4.13146	0.000265744	-0.148948	0.0334973	-4.44656	0.000223381	0.0998209	0.428094	0.0090393	0.00289534	down	ENSMUSG00000027999_down	blood
ENSMUSG00000028005	3.40581	1.02445	3.32454	0.00234436	0.153821	0.0685023	2.24548	0.0322595	-0.330892	0.0800646	-4.13281	0.000264754	-0.177071	0.0464065	-3.81565	0.00100868	0.0863043	0.355601	0.00903419	0.00805367	down	ENSMUSG00000028005_down	blood
ENSMUSG00000028035	2.05503	0.497794	4.12827	0.000268099	0.100202	0.0332863	3.01032	0.00525171	-0.186886	0.0389046	-4.80371	4.05325e-05	-0.086684	0.0198058	-4.37671	0.000263962	0.0684312	0.245511	0.00392718	0.00325939	down	ENSMUSG00000028035_down	blood
ENSMUSG00000028057	1.58264	0.409293	3.86676	0.000549972	0.0685021	0.0273684	2.50296	0.0179913	-0.127889	0.0319878	-3.99805	0.000383893	-0.059387	0.0180424	-3.29153	0.00347792	0.0710021	0.318505	0.010544	0.0184628	down	ENSMUSG00000028057_down	blood
ENSMUSG00000028060	-0.50399	0.176369	-2.8576	0.00768531	-0.0440027	0.0117933	-3.73115	0.000794843	0.0389229	0.0137839	2.8238	0.00835176	-0.00507978	0.00663852	-0.765198	0.452668	0.121862	0.169635	0.0678013	0.60636	down	ENSMUSG00000028060_down	blood
ENSMUSG00000028063	1.56603	0.511518	3.06153	0.00461428	0.124963	0.0342039	3.65346	0.000980032	-0.133798	0.0399771	-3.34687	0.00221139	-0.00883544	0.0212183	-0.416407	0.681337	0.100515	0.177917	0.0295607	0.792077	down	ENSMUSG00000028063_down	blood
ENSMUSG00000028076	-0.630307	0.28044	-2.24756	0.0321117	-0.0512098	0.0187523	-2.73085	0.0104748	0.0633945	0.0219175	2.89241	0.00705137	0.0121846	0.00972445	1.25299	0.223983	0.234107	0.274343	0.0606879	0.372707	up	ENSMUSG00000028076_up	blood
ENSMUSG00000028082	1.03038	0.689318	1.49478	0.145416	0.063609	0.046093	1.38002	0.17778	-0.139181	0.0538729	-2.58351	0.0148968	-0.075572	0.0266768	-2.83288	0.00996596	0.464609	0.582387	0.096897	0.038586	down	ENSMUSG00000028082_down	blood
ENSMUSG00000028088	1.75949	0.468716	3.75386	0.000747468	0.0901942	0.0313419	2.87776	0.00731197	-0.169779	0.036632	-4.63471	6.52243e-05	-0.0795843	0.021179	-3.75771	0.00115786	0.0748573	0.257036	0.00477691	0.00880832	down	ENSMUSG00000028088_down	blood
ENSMUSG00000028089	-0.615747	0.221201	-2.78365	0.00921384	-0.0355424	0.0147912	-2.40294	0.0226539	0.0588371	0.0172877	3.4034	0.00190646	0.0232948	0.00737962	3.15664	0.00475832	0.130506	0.331319	0.0268109	0.023087	up	ENSMUSG00000028089_up	blood
ENSMUSG00000028098	1.57031	0.509669	3.08103	0.00439137	0.0621927	0.0340803	1.82489	0.0779907	-0.126996	0.0398326	-3.18824	0.0033382	-0.0648032	0.0219252	-2.95565	0.00754807	0.0998209	0.445142	0.0388506	0.0317039	down	ENSMUSG00000028098_down	blood
ENSMUSG00000028108	4.0989	0.999107	4.10256	0.00028784	0.169005	0.0668078	2.52972	0.0169031	-0.388493	0.0780841	-4.97531	2.49786e-05	-0.219488	0.0459524	-4.77641	0.000101788	0.0684312	0.308166	0.00298854	0.00165333	down	ENSMUSG00000028108_down	blood
ENSMUSG00000028124	3.02762	1.11076	2.72572	0.0106056	0.138573	0.0742736	1.86571	0.0718871	-0.330282	0.08681	-3.80465	0.000651285	-0.191708	0.0502698	-3.81359	0.00101364	0.140397	0.4375	0.0139767	0.00808095	down	ENSMUSG00000028124_down	blood
ENSMUSG00000028127	-0.535962	0.280837	-1.90844	0.0659435	-0.0275839	0.0187789	-1.46888	0.152274	0.0648305	0.0219485	2.95375	0.00605279	0.0372466	0.0106823	3.48676	0.00219995	0.330828	0.555653	0.0558036	0.0135107	up	ENSMUSG00000028127_up	blood
ENSMUSG00000028140	-0.485759	0.268957	-1.80609	0.0809478	-0.0159564	0.0179845	-0.887235	0.38201	0.0609255	0.02102	2.89845	0.00694651	0.0449691	0.0110576	4.06682	0.000553826	0.360928	0.756216	0.0601939	0.00544841	up	ENSMUSG00000028140_up	blood
ENSMUSG00000028149	-0.180226	0.126706	-1.4224	0.165227	-0.00559075	0.00847251	-0.65987	0.514372	0.0263312	0.00990256	2.65903	0.0124499	0.0207405	0.00549152	3.77682	0.00110637	0.490967	0.832409	0.086528	0.00857358	up	ENSMUSG00000028149_up	blood
ENSMUSG00000028152	-0.119616	0.241693	-0.494907	0.624271	0.0145513	0.0161614	0.900372	0.375094	0.0572744	0.0188893	3.03211	0.00497087	0.0718256	0.0100402	7.15377	4.70995e-07	0.842732	0.74995	0.0494113	2.7448e-05	up	ENSMUSG00000028152_up	blood
ENSMUSG00000028159	1.29087	0.405327	3.18477	0.00336812	0.0470603	0.0271032	1.73634	0.0927652	-0.130129	0.0316779	-4.10787	0.000283653	-0.0830683	0.0188254	-4.41256	0.000242283	0.0938584	0.467765	0.00934015	0.00306731	down	ENSMUSG00000028159_down	blood
ENSMUSG00000028161	0.638633	0.25963	2.45979	0.0198839	0.00738871	0.0173608	0.425598	0.673439	-0.079264	0.0202911	-3.90635	0.00049361	-0.0718753	0.0108817	-6.60518	1.53517e-06	0.187032	0.902854	0.0119592	6.88777e-05	down	ENSMUSG00000028161_down	blood
ENSMUSG00000028164	-0.330796	0.235298	-1.40586	0.170039	-0.0326086	0.0157338	-2.07252	0.0469056	0.0526706	0.0183894	2.86418	0.00756154	0.020062	0.00954301	2.10227	0.0477688	0.495618	0.38303	0.0633525	0.12123	up	ENSMUSG00000028164_up	blood
ENSMUSG00000028218	-0.44488	0.324646	-1.37035	0.180745	-0.0295953	0.0217083	-1.36332	0.182927	0.0743038	0.0253724	2.92853	0.00644605	0.0447085	0.0124803	3.58231	0.00175554	0.508177	0.587981	0.0576004	0.0116005	up	ENSMUSG00000028218_up	blood
ENSMUSG00000028223	-0.702011	0.446322	-1.57288	0.126235	-0.0193285	0.0298444	-0.647641	0.522143	0.0974811	0.0348818	2.79461	0.00897052	0.0781526	0.0150692	5.18626	3.86591e-05	0.438256	0.836414	0.0709777	0.000791885	up	ENSMUSG00000028223_up	blood
ENSMUSG00000028245	-0.729258	0.212269	-3.43553	0.00175165	-0.0503269	0.0141939	-3.54566	0.00130789	0.0929576	0.0165897	5.60334	4.24418e-06	0.0426307	0.00774503	5.50426	1.84103e-05	0.0811556	0.181617	0.000971425	0.000443899	up	ENSMUSG00000028245_up	blood
ENSMUSG00000028249	2.03132	0.481216	4.22123	0.000207213	0.114488	0.0321777	3.55798	0.00126562	-0.172076	0.0376089	-4.57541	7.70466e-05	-0.0575885	0.0201336	-2.86031	0.00936855	0.0684312	0.181617	0.00500739	0.0369247	down	ENSMUSG00000028249_down	blood
ENSMUSG00000028261	-1.1966	0.278545	-4.29591	0.000168359	-0.0734657	0.0186256	-3.94434	0.00044486	0.0918152	0.0217694	4.21763	0.000209292	0.0183495	0.0120241	1.52606	0.141915	0.0684312	0.143381	0.00806074	0.269415	up	ENSMUSG00000028261_up	blood
ENSMUSG00000028268	0.272353	0.368674	0.738736	0.465808	0.000921758	0.0246523	0.0373903	0.970422	0.083738	0.0288133	2.90622	0.0068138	0.0846598	0.0149243	5.6726	1.24801e-05	0.759193	1	0.0595166	0.0003335	up	ENSMUSG00000028268_up	blood
ENSMUSG00000028271	-0.246525	0.236936	-1.04047	0.306434	0.00587562	0.0158433	0.370858	0.713349	0.0535105	0.0185175	2.88973	0.00709837	0.0593862	0.0102049	5.8194	8.91317e-06	0.640994	0.918543	0.0608272	0.000257813	up	ENSMUSG00000028271_up	blood
ENSMUSG00000028274	0.705801	0.352018	2.00501	0.0540576	0.0281121	0.0235386	1.1943	0.241718	-0.0743202	0.0275116	-2.70141	0.0112461	-0.046208	0.0161523	-2.86078	0.00935877	0.300903	0.643427	0.0814352	0.0369139	down	ENSMUSG00000028274_down	blood
ENSMUSG00000028318	-0.785302	0.195227	-4.02251	0.00035893	-0.0670355	0.0130543	-5.13511	1.59066e-05	0.0753874	0.0152578	4.94092	2.75246e-05	0.00835192	0.0059249	1.40963	0.173288	0.0684312	0.0612306	0.00312731	0.309865	up	ENSMUSG00000028318_up	blood
ENSMUSG00000028330	-0.677201	0.230901	-2.93286	0.00637682	-0.0347082	0.0154398	-2.24797	0.0320828	0.0630734	0.0180458	3.49518	0.00149583	0.0283652	0.0105122	2.69831	0.0134604	0.112399	0.354572	0.0228028	0.0478352	up	ENSMUSG00000028330_up	blood
ENSMUSG00000028334	-0.489473	0.341993	-1.43123	0.162699	-0.0112148	0.0228682	-0.490411	0.627411	0.0692742	0.0267281	2.59181	0.0146076	0.0580593	0.0151241	3.83886	0.00095441	0.488406	0.88349	0.095805	0.00775903	up	ENSMUSG00000028334_up	blood
ENSMUSG00000028345	-0.76119	0.212842	-3.57632	0.00120515	-0.0483493	0.0142322	-3.39718	0.00193794	0.0561433	0.0166344	3.37513	0.00205354	0.00779396	0.00715385	1.08948	0.288288	0.0778632	0.189334	0.028275	0.443839	up	ENSMUSG00000028345_up	blood
ENSMUSG00000028381	-0.744579	0.273618	-2.72123	0.0107213	-0.0499801	0.0182962	-2.73172	0.0104528	0.0963882	0.0213844	4.50742	9.32349e-05	0.0464082	0.0115198	4.02857	0.000606845	0.140902	0.274343	0.00551482	0.00572529	up	ENSMUSG00000028381_up	blood
ENSMUSG00000028410	-1.39738	0.60533	-2.30847	0.0280454	-0.0686963	0.0404769	-1.69717	0.100017	0.137163	0.0473089	2.89931	0.00693184	0.0684668	0.0256025	2.67423	0.0141973	0.221956	0.482165	0.0601789	0.0495617	up	ENSMUSG00000028410_up	blood
ENSMUSG00000028412	3.23828	1.15426	2.8055	0.00873478	0.154917	0.0771826	2.00715	0.0538171	-0.332145	0.09021	-3.68191	0.000907812	-0.177228	0.0537255	-3.29876	0.00341969	0.126791	0.398901	0.0166536	0.0182334	down	ENSMUSG00000028412_down	blood
ENSMUSG00000028416	1.6725	0.861147	1.94218	0.061556	0.116283	0.0575828	2.0194	0.0524578	-0.183739	0.067302	-2.73006	0.0104948	-0.0674561	0.0301653	-2.23622	0.0363205	0.321055	0.395827	0.0782911	0.098813	down	ENSMUSG00000028416_down	blood
ENSMUSG00000028419	1.57568	0.408053	3.86146	0.000557972	0.0895058	0.0272855	3.28034	0.00263048	-0.134422	0.0318909	-4.21506	0.000210795	-0.0449163	0.0175345	-2.5616	0.0181787	0.0710021	0.20285	0.00806074	0.0596007	down	ENSMUSG00000028419_down	blood
ENSMUSG00000028423	-0.644404	0.170163	-3.78697	0.000683303	-0.0366588	0.0113784	-3.22179	0.00306157	0.0455549	0.0132989	3.42545	0.00179886	0.00889609	0.0074435	1.19515	0.245352	0.0725384	0.209313	0.0257331	0.397255	up	ENSMUSG00000028423_up	blood
ENSMUSG00000028437	2.27319	0.70328	3.23227	0.0029797	0.106018	0.0470266	2.25443	0.0316284	-0.206059	0.0549641	-3.74897	0.000757437	-0.100041	0.0318095	-3.14499	0.0048882	0.0923856	0.352674	0.0150847	0.0235292	down	ENSMUSG00000028437_down	blood
ENSMUSG00000028456	-1.59531	0.5051	-3.15841	0.00360407	-0.0465132	0.0337748	-1.37716	0.178653	0.198063	0.0394755	5.01736	2.2182e-05	0.15155	0.0163499	9.26919	7.19304e-09	0.09455	0.584033	0.00278032	1.00531e-06	up	ENSMUSG00000028456_up	blood
ENSMUSG00000028458	-0.661008	0.240261	-2.75121	0.00997055	-0.0176399	0.0160656	-1.09799	0.280945	0.0504106	0.0187773	2.68465	0.0117086	0.0327707	0.00974982	3.36116	0.00295535	0.136926	0.677812	0.0834412	0.0164496	up	ENSMUSG00000028458_up	blood
ENSMUSG00000028464	2.362	0.805944	2.93072	0.00641088	0.111701	0.0538915	2.07269	0.0468885	-0.238123	0.0629877	-3.78047	0.000695462	-0.126423	0.0357004	-3.54121	0.00193468	0.112529	0.38303	0.0144344	0.0123802	down	ENSMUSG00000028464_down	blood
ENSMUSG00000028465	1.70576	0.466733	3.65467	0.000976853	0.0874624	0.0312093	2.80245	0.00880032	-0.165345	0.036477	-4.53284	8.68206e-05	-0.0778824	0.0215939	-3.60669	0.0016571	0.0755068	0.262729	0.00543283	0.0111582	down	ENSMUSG00000028465_down	blood
ENSMUSG00000028476	-0.670035	0.375563	-1.78408	0.0845288	0.000584768	0.0251129	0.0232855	0.981577	0.0774779	0.0293517	2.63964	0.0130399	0.0780627	0.013383	5.83297	8.6411e-06	0.367441	1	0.089151	0.000254132	up	ENSMUSG00000028476_up	blood
ENSMUSG00000028484	-0.554741	0.196947	-2.8167	0.00849837	-0.0150899	0.0131694	-1.14583	0.260924	0.0540156	0.0153922	3.50929	0.00144081	0.0389258	0.00813068	4.78752	9.91387e-05	0.12626	0.659745	0.0223432	0.00162585	up	ENSMUSG00000028484_up	blood
ENSMUSG00000028497	3.40969	0.983601	3.46654	0.00161381	0.143749	0.0657709	2.18559	0.0367865	-0.336606	0.0768722	-4.37877	0.000133624	-0.192858	0.0457369	-4.21667	0.000387021	0.0805246	0.364978	0.0065161	0.00425686	down	ENSMUSG00000028497_down	blood
ENSMUSG00000028518	2.76756	0.838234	3.30166	0.00248853	0.124087	0.0560506	2.21384	0.0345846	-0.295802	0.0655113	-4.51528	9.12023e-05	-0.171715	0.0377954	-4.54327	0.000177329	0.086567	0.358961	0.00551159	0.00248056	down	ENSMUSG00000028518_down	blood
ENSMUSG00000028536	1.78341	0.462369	3.85712	0.000564619	0.0860976	0.0309174	2.78476	0.0091889	-0.146702	0.0361359	-4.05972	0.000323963	-0.0606042	0.0181614	-3.33698	0.00312746	0.0710021	0.267155	0.00981063	0.0171143	down	ENSMUSG00000028536_down	blood
ENSMUSG00000028551	-0.521567	0.513217	-1.01627	0.317627	-0.00590725	0.0343176	-0.172135	0.864487	0.116101	0.0401099	2.89456	0.00701388	0.110194	0.0206627	5.33296	2.7424e-05	0.649565	0.968686	0.060539	0.000607443	up	ENSMUSG00000028551_up	blood
ENSMUSG00000028557	2.52132	1.233	2.04487	0.0497278	0.12028	0.0824476	1.45887	0.154993	-0.293434	0.0963637	-3.04507	0.00481072	-0.173154	0.050405	-3.43525	0.00248363	0.291843	0.560101	0.0485468	0.0147182	down	ENSMUSG00000028557_down	blood
ENSMUSG00000028559	-0.201075	0.233911	-0.859623	0.396814	-0.00146873	0.015641	-0.0939022	0.925811	0.0558435	0.0182811	3.05472	0.0046946	0.0543748	0.00867505	6.26795	3.23581e-06	0.710129	0.98941	0.0479711	0.000121385	up	ENSMUSG00000028559_up	blood
ENSMUSG00000028560	-0.336056	0.225111	-1.49285	0.14592	-0.0197654	0.0150526	-1.31309	0.19911	0.0654292	0.0175933	3.71899	0.000821405	0.0456638	0.00780895	5.84763	8.3569e-06	0.465277	0.603414	0.0158312	0.000248084	up	ENSMUSG00000028560_up	blood
ENSMUSG00000028567	-0.793164	0.370956	-2.13816	0.0407664	0.00265128	0.0248049	0.106886	0.915591	0.165608	0.0289916	5.71227	3.12387e-06	0.168259	0.016603	10.1343	1.53306e-09	0.26556	0.986389	0.000865955	3.14436e-07	up	ENSMUSG00000028567_up	blood
ENSMUSG00000028568	-0.923775	0.387472	-2.38411	0.0236468	-0.0313156	0.0259093	-1.20866	0.236234	0.134736	0.0302825	4.4493	0.000109715	0.10342	0.0158087	6.54198	1.76346e-06	0.204012	0.639246	0.00600825	7.69346e-05	up	ENSMUSG00000028568_up	blood
ENSMUSG00000028572	-1.10237	0.350365	-3.14634	0.00371733	-0.0567303	0.023428	-2.42147	0.0217144	0.0804558	0.0273824	2.93823	0.00629197	0.0237255	0.0141881	1.67222	0.109317	0.0947631	0.327563	0.0571087	0.223079	up	ENSMUSG00000028572_up	blood
ENSMUSG00000028577	-0.425893	0.216266	-1.9693	0.0582153	-0.00867205	0.0144612	-0.599677	0.553224	0.0506174	0.0169021	2.99475	0.00546164	0.0419454	0.00826556	5.07471	5.02539e-05	0.311871	0.851758	0.0523621	0.000977413	up	ENSMUSG00000028577_up	blood
ENSMUSG00000028582	-0.438953	0.181678	-2.4161	0.0219832	-0.0243799	0.0121484	-2.00684	0.053852	0.038396	0.0141989	2.70416	0.011172	0.0140161	0.00838297	1.67198	0.109364	0.198162	0.398901	0.0813079	0.223122	up	ENSMUSG00000028582_up	blood
ENSMUSG00000028629	-0.503882	0.348409	-1.44624	0.158478	-0.00696771	0.0232972	-0.299079	0.766942	0.0708213	0.0272295	2.6009	0.0142967	0.0638536	0.0158111	4.03853	0.000592562	0.48314	0.94118	0.0944327	0.00564026	up	ENSMUSG00000028629_up	blood
ENSMUSG00000028639	1.11952	0.320207	3.49625	0.00149159	0.0780319	0.0214114	3.6444	0.00100418	-0.102845	0.0250254	-4.10964	0.000282269	-0.0248135	0.0140896	-1.76112	0.0927738	0.0787847	0.177917	0.00932611	0.198077	down	ENSMUSG00000028639_down	blood
ENSMUSG00000028647	1.81737	0.673578	2.69808	0.0113367	0.0596859	0.0450405	1.32516	0.195123	-0.177423	0.0526427	-3.37032	0.0020796	-0.117737	0.0302592	-3.89095	0.000842939	0.144505	0.601514	0.028476	0.0071509	down	ENSMUSG00000028647_down	blood
ENSMUSG00000028668	0.862176	0.2508	3.4377	0.00174166	0.0626522	0.0167704	3.73588	0.000784745	-0.0613788	0.019601	-3.13141	0.00386218	0.00127339	0.0089684	0.141986	0.888444	0.0811556	0.169635	0.0429183	0.935039	up	ENSMUSG00000028668_up	blood
ENSMUSG00000028669	1.10195	0.556281	1.98093	0.0568317	0.0514448	0.0371971	1.38303	0.176863	-0.116951	0.0434756	-2.69004	0.0115581	-0.0655062	0.0218949	-2.99184	0.00695018	0.308092	0.581308	0.0828957	0.0299657	down	ENSMUSG00000028669_down	blood
ENSMUSG00000028670	-0.484313	0.282226	-1.71605	0.0964642	0.000893759	0.0188717	0.0473597	0.96254	0.0726896	0.022057	3.29553	0.00252858	0.0735834	0.01235	5.95818	6.49814e-06	0.388172	0.999533	0.0322568	0.000203211	up	ENSMUSG00000028670_up	blood
ENSMUSG00000028677	-0.598376	0.213537	-2.80221	0.00880528	-0.021712	0.0142787	-1.52059	0.138833	0.0538284	0.0166887	3.22543	0.00303288	0.0321163	0.00851869	3.7701	0.00112421	0.12723	0.540566	0.0363845	0.0086524	up	ENSMUSG00000028677_up	blood
ENSMUSG00000028716	2.79742	0.93124	3.00398	0.00533627	0.151117	0.0622697	2.42682	0.02145	-0.299777	0.07278	-4.11894	0.000275101	-0.14866	0.0409872	-3.62697	0.00157936	0.105479	0.327021	0.00919865	0.0108212	down	ENSMUSG00000028716_down	blood
ENSMUSG00000028717	3.28192	1.10006	2.9834	0.00561948	0.142861	0.0735582	1.94215	0.0615592	-0.34019	0.0859739	-3.9569	0.000429802	-0.197329	0.0505205	-3.90592	0.000813362	0.106961	0.416875	0.0114042	0.00699261	down	ENSMUSG00000028717_down	blood
ENSMUSG00000028729	-0.725091	0.280384	-2.58606	0.0148073	-0.0400914	0.0187486	-2.13837	0.0407484	0.0648492	0.0219131	2.95938	0.00596822	0.0247578	0.0132781	1.86455	0.0762827	0.165323	0.371094	0.0553846	0.171835	up	ENSMUSG00000028729_up	blood
ENSMUSG00000028756	1.02508	0.626508	1.63619	0.11225	0.0760884	0.041893	1.81626	0.0793366	-0.132944	0.048964	-2.71513	0.0108804	-0.0568551	0.0255355	-2.22652	0.037057	0.415461	0.446652	0.0799604	0.100178	down	ENSMUSG00000028756_down	blood
ENSMUSG00000028759	0.778777	0.319217	2.43965	0.0208277	0.055752	0.0213453	2.61191	0.0139286	-0.0695881	0.0249481	-2.78931	0.00908731	-0.0138361	0.0131074	-1.05559	0.303147	0.192246	0.288475	0.071579	0.460445	down	ENSMUSG00000028759_down	blood
ENSMUSG00000028771	2.1539	0.613606	3.51024	0.00143719	0.106243	0.0410303	2.58939	0.0146915	-0.209277	0.0479557	-4.36396	0.000139266	-0.103033	0.0271701	-3.79216	0.00106673	0.0778632	0.293186	0.00662478	0.00833587	down	ENSMUSG00000028771_down	blood
ENSMUSG00000028779	1.30933	0.352216	3.71742	0.00082489	0.0664992	0.0235518	2.82353	0.00835719	-0.115691	0.027527	-4.2028	0.000218089	-0.0491913	0.0159176	-3.09037	0.00554464	0.0748573	0.258794	0.00814484	0.0257095	down	ENSMUSG00000028779_down	blood
ENSMUSG00000028792	-0.611322	0.272012	-2.24741	0.0321225	-0.0224614	0.0181887	-1.23491	0.22645	0.0734795	0.0212588	3.45643	0.00165753	0.0510182	0.0115804	4.40555	0.000246378	0.234107	0.631211	0.0243964	0.00310044	up	ENSMUSG00000028792_up	blood
ENSMUSG00000028793	1.52162	0.496149	3.06686	0.0045523	0.0765498	0.0331763	2.30737	0.0281145	-0.122718	0.038776	-3.16479	0.00354562	-0.0461679	0.022738	-2.03043	0.055168	0.100515	0.345582	0.0406357	0.134892	down	ENSMUSG00000028793_down	blood
ENSMUSG00000028796	-0.508276	0.257279	-1.97559	0.0574633	-0.00621668	0.0172036	-0.36136	0.720363	0.061782	0.0201073	3.07261	0.00448629	0.0555654	0.011113	5.00005	5.99312e-05	0.309627	0.922834	0.0464901	0.00111483	up	ENSMUSG00000028796_up	blood
ENSMUSG00000028799	-0.789964	0.256135	-3.08417	0.00435649	-0.0110783	0.0171271	-0.646829	0.522661	0.101924	0.0200179	5.09165	1.7984e-05	0.0908461	0.0112762	8.05645	7.356e-08	0.0996129	0.836735	0.00244846	6.30457e-06	up	ENSMUSG00000028799_up	blood
ENSMUSG00000028800	-0.561202	0.347047	-1.61708	0.11633	-0.0344971	0.0232062	-1.48655	0.14757	0.074051	0.0271231	2.73018	0.0104918	0.0395539	0.01428	2.76988	0.011478	0.422725	0.549771	0.0782911	0.0426188	up	ENSMUSG00000028800_up	blood
ENSMUSG00000028803	2.05339	0.656515	3.12771	0.00389883	0.096318	0.0438995	2.19406	0.0361142	-0.189787	0.0513092	-3.6989	0.000867179	-0.0934695	0.03003	-3.11253	0.00526861	0.0960597	0.363606	0.016256	0.0248037	down	ENSMUSG00000028803_down	blood
ENSMUSG00000028843	2.72229	0.678934	4.00966	0.000371842	0.116509	0.0453987	2.56636	0.0155114	-0.240002	0.0530614	-4.52311	8.9224e-05	-0.123493	0.0309873	-3.98528	0.000672966	0.0684312	0.297656	0.00548671	0.00615768	down	ENSMUSG00000028843_down	blood
ENSMUSG00000028847	-0.37823	0.233677	-1.6186	0.116	-0.0153955	0.0156254	-0.985287	0.332363	0.0498331	0.0182628	2.72867	0.0105302	0.0344376	0.00980957	3.51061	0.00207964	0.422215	0.719106	0.0783709	0.0129868	up	ENSMUSG00000028847_up	blood
ENSMUSG00000028869	-0.685107	0.247324	-2.77008	0.00952347	-0.0432051	0.0165379	-2.61249	0.0139095	0.0564743	0.0193293	2.92169	0.00655673	0.0132692	0.0101951	1.30153	0.207176	0.133101	0.288475	0.0582398	0.352655	up	ENSMUSG00000028869_up	blood
ENSMUSG00000028884	-1.035	0.417032	-2.48182	0.0188964	-0.0320621	0.0278859	-1.14976	0.259326	0.171036	0.0325927	5.24769	1.1574e-05	0.138974	0.0189488	7.33418	3.2215e-07	0.183376	0.65834	0.00179204	2.02698e-05	up	ENSMUSG00000028884_up	blood
ENSMUSG00000028923	1.26349	0.408768	3.09097	0.00428175	0.0830869	0.0273333	3.03977	0.00487564	-0.131224	0.0319468	-4.10758	0.000283877	-0.0481374	0.0172766	-2.78628	0.0110647	0.0988748	0.238625	0.00934015	0.0415465	down	ENSMUSG00000028923_down	blood
ENSMUSG00000028931	-0.154331	0.246889	-0.625103	0.536629	-0.00547489	0.0165089	-0.331633	0.742472	0.0525337	0.0192954	2.72261	0.0106856	0.0470589	0.00993461	4.73686	0.00011182	0.796746	0.929146	0.0790065	0.00176598	up	ENSMUSG00000028931_up	blood
ENSMUSG00000028937	1.55564	0.441168	3.52618	0.00137754	0.0444345	0.0294998	1.50626	0.142458	-0.109799	0.034479	-3.18452	0.00337034	-0.0653645	0.0194576	-3.35934	0.002968	0.0778632	0.543597	0.0391957	0.016499	down	ENSMUSG00000028937_down	blood
ENSMUSG00000028944	-0.384902	0.322598	-1.19313	0.242169	-0.0049471	0.0215713	-0.229337	0.820164	0.0680943	0.0252123	2.70084	0.0112618	0.0631472	0.00966369	6.53448	1.79277e-06	0.58008	0.956437	0.0814732	7.77834e-05	up	ENSMUSG00000028944_up	blood
ENSMUSG00000028952	-0.899536	0.311736	-2.88557	0.00717201	-0.045852	0.020845	-2.19966	0.0356749	0.073854	0.0243634	3.03135	0.00498048	0.028002	0.0123563	2.26621	0.0341275	0.119041	0.362678	0.0494386	0.0942596	up	ENSMUSG00000028952_up	blood
ENSMUSG00000028955	1.49822	0.336722	4.44943	0.000109674	0.0799405	0.0225158	3.55042	0.00129141	-0.131123	0.0263162	-4.98259	2.44701e-05	-0.0511824	0.0135942	-3.765	0.00113794	0.0644839	0.181617	0.00297274	0.00872399	down	ENSMUSG00000028955_down	blood
ENSMUSG00000028977	-0.9251	0.429095	-2.15593	0.0392327	-0.0288093	0.0286925	-1.00407	0.323376	0.0864401	0.0335355	2.57757	0.015107	0.0576308	0.0161372	3.57129	0.0018019	0.260727	0.711466	0.0976603	0.011813	up	ENSMUSG00000028977_up	blood
ENSMUSG00000028980	0.617657	0.297588	2.07555	0.0466055	0.0190279	0.0198989	0.956225	0.346602	-0.0693195	0.0232576	-2.9805	0.00566053	-0.0502916	0.0125307	-4.01346	0.00062915	0.282163	0.727112	0.0534989	0.00588233	down	ENSMUSG00000028980_down	blood
ENSMUSG00000028995	0.794902	0.413368	1.92299	0.0640195	0.036448	0.0276409	1.31863	0.197272	-0.0879238	0.0323063	-2.72157	0.0107125	-0.0514758	0.0158249	-3.25284	0.00380612	0.325833	0.601624	0.0790945	0.019731	down	ENSMUSG00000028995_down	blood
ENSMUSG00000029005	3.35673	1.24854	2.68852	0.0116005	0.143093	0.0834869	1.71395	0.0968534	-0.338919	0.0975785	-3.47329	0.0015852	-0.195826	0.0582163	-3.36376	0.00293739	0.145749	0.476713	0.023675	0.0163923	down	ENSMUSG00000029005_down	blood
ENSMUSG00000029014	-0.746179	0.282511	-2.64124	0.0129902	-0.0437503	0.0188908	-2.31596	0.0275787	0.0822799	0.0220793	3.72656	0.00080476	0.0385296	0.0103591	3.71939	0.00126831	0.154028	0.342631	0.0157297	0.00935262	up	ENSMUSG00000029014_up	blood
ENSMUSG00000029022	-0.63177	0.308261	-2.04947	0.049248	-0.038352	0.0206126	-1.86061	0.0726272	0.0707524	0.0240918	2.93679	0.00631471	0.0324004	0.011425	2.83593	0.00989773	0.290322	0.438734	0.0571839	0.0384255	up	ENSMUSG00000029022_up	blood
ENSMUSG00000029028	-0.6873	0.19653	-3.49718	0.0014879	-0.0155846	0.0131415	-1.18591	0.244966	0.0689529	0.0153596	4.48925	9.81048e-05	0.0533683	0.00846443	6.30501	2.97912e-06	0.0787847	0.645113	0.00565036	0.000114754	up	ENSMUSG00000029028_up	blood
ENSMUSG00000029030	1.46265	0.474067	3.08532	0.0043438	0.0823481	0.0316997	2.59776	0.0144034	-0.14224	0.0370502	-3.83912	0.000592991	-0.059892	0.0200378	-2.98895	0.00699628	0.099582	0.290887	0.013265	0.0301151	down	ENSMUSG00000029030_down	blood
ENSMUSG00000029033	-0.609743	0.30138	-2.02317	0.0520457	-0.0451631	0.0201526	-2.24106	0.0325758	0.0687351	0.0235541	2.91819	0.00661419	0.023572	0.011807	1.99645	0.0590125	0.296768	0.356699	0.0583726	0.142041	up	ENSMUSG00000029033_up	blood
ENSMUSG00000029034	-0.68337	0.298474	-2.28954	0.0292561	-0.0210324	0.0199582	-1.05382	0.300379	0.0681749	0.0233269	2.92258	0.00654223	0.0471425	0.0115727	4.07359	0.000544934	0.225966	0.693043	0.0581765	0.00538557	up	ENSMUSG00000029034_up	blood
ENSMUSG00000029094	0.883702	0.464793	1.90128	0.0669093	0.0494633	0.0310796	1.59151	0.12198	-0.114578	0.0363254	-3.15422	0.00364305	-0.065115	0.0211976	-3.07181	0.00578646	0.333007	0.516687	0.0412731	0.0264182	down	ENSMUSG00000029094_down	blood
ENSMUSG00000029095	-1.04669	0.374839	-2.79238	0.00901963	-0.0589803	0.0250645	-2.35314	0.0253656	0.0961974	0.0292951	3.28373	0.0026074	0.037217	0.0133753	2.78251	0.0111582	0.128982	0.337301	0.0329429	0.0417964	up	ENSMUSG00000029095_up	blood
ENSMUSG00000029106	0.554242	0.341209	1.62435	0.114764	0.0254995	0.0228158	1.11762	0.272598	-0.0877578	0.0266669	-3.29089	0.00255929	-0.0622582	0.01454	-4.28187	0.000331142	0.420209	0.670688	0.0325696	0.00384256	down	ENSMUSG00000029106_down	blood
ENSMUSG00000029153	1.41333	0.371071	3.8088	0.000643981	0.109339	0.0248126	4.4066	0.00012363	-0.0878952	0.0290006	-3.0308	0.00498737	0.021444	0.0156234	1.37256	0.184373	0.0725384	0.105763	0.0494758	0.323462	up	ENSMUSG00000029153_up	blood
ENSMUSG00000029165	-0.80797	0.364717	-2.21533	0.034472	-0.0565043	0.0243877	-2.31691	0.02752	0.0788757	0.0285041	2.76717	0.00959126	0.0223714	0.0139012	1.60931	0.122479	0.242456	0.342631	0.0742729	0.242334	up	ENSMUSG00000029165_up	blood
ENSMUSG00000029186	1.41288	0.500994	2.82015	0.00842672	0.0751085	0.0335002	2.24203	0.0325061	-0.138355	0.0391546	-3.53356	0.00135072	-0.0632468	0.0189091	-3.34479	0.00307088	0.12555	0.356259	0.0212209	0.0169102	down	ENSMUSG00000029186_down	blood
ENSMUSG00000029217	-0.600081	0.367912	-1.63104	0.113337	-0.00624123	0.0246014	-0.253694	0.801462	0.0872311	0.0287538	3.03373	0.00495064	0.0809899	0.0162898	4.97181	6.40647e-05	0.41785	0.950177	0.0493595	0.00117922	up	ENSMUSG00000029217_up	blood
ENSMUSG00000029227	-0.332041	0.211604	-1.56917	0.127098	-0.0162819	0.0141494	-1.15071	0.258939	0.0435866	0.0165377	2.63559	0.0131662	0.0273046	0.00709176	3.85019	0.000928981	0.43961	0.658073	0.0897038	0.00763738	up	ENSMUSG00000029227_up	blood
ENSMUSG00000029267	-0.936997	0.283335	-3.30703	0.00245392	-0.0545174	0.0189459	-2.87753	0.00731605	0.101488	0.0221437	4.58315	7.53905e-05	0.0469706	0.0124793	3.76389	0.00114095	0.086567	0.257036	0.00498177	0.00873141	up	ENSMUSG00000029267_up	blood
ENSMUSG00000029279	0.786071	0.381593	2.05997	0.0481681	0.0288886	0.0255162	1.13217	0.266533	-0.0976648	0.029823	-3.27482	0.00266854	-0.0687763	0.0162256	-4.23874	0.000367127	0.287029	0.66446	0.0333685	0.00409466	down	ENSMUSG00000029279_down	blood
ENSMUSG00000029287	-1.45397	0.391878	-3.71026	0.000840992	0.0192182	0.0262039	0.733412	0.469	0.101174	0.0306268	3.30346	0.00247685	0.120393	0.0144691	8.32067	4.36078e-08	0.0748573	0.8082	0.031915	4.19938e-06	up	ENSMUSG00000029287_up	blood
ENSMUSG00000029312	-0.586462	0.428409	-1.36893	0.181184	0.00971978	0.0286466	0.339299	0.736748	0.0892157	0.0334818	2.6646	0.0122852	0.0989355	0.0188435	5.25038	3.32641e-05	0.508835	0.927615	0.0857737	0.000704209	up	ENSMUSG00000029312_up	blood
ENSMUSG00000029330	1.21684	0.350838	3.46837	0.00160598	0.0592692	0.0234596	2.52643	0.0170334	-0.117396	0.0274193	-4.28149	0.000175253	-0.0581264	0.0128639	-4.51855	0.000188103	0.0805246	0.309049	0.00740047	0.00257325	down	ENSMUSG00000029330_down	blood
ENSMUSG00000029371	1.19947	0.513067	2.33783	0.0262564	0.0964664	0.0343075	2.81181	0.00860078	-0.128618	0.0400982	-3.20758	0.00317595	-0.0321517	0.0212591	-1.51237	0.145344	0.214743	0.261275	0.0374949	0.274243	down	ENSMUSG00000029371_down	blood
ENSMUSG00000029372	4.35301	1.36626	3.18608	0.00335682	0.19423	0.0913583	2.12602	0.0418448	-0.4396	0.106778	-4.11694	0.000276633	-0.24537	0.0640833	-3.82892	0.000977278	0.0938584	0.373248	0.00921702	0.00788261	down	ENSMUSG00000029372_down	blood
ENSMUSG00000029373	4.05647	1.33706	3.03386	0.00494891	0.150754	0.089406	1.68617	0.102137	-0.381706	0.104497	-3.65281	0.000981767	-0.230952	0.062215	-3.71216	0.00129029	0.102339	0.485088	0.0173434	0.00948672	down	ENSMUSG00000029373_down	blood
ENSMUSG00000029394	-0.363186	0.294635	-1.23266	0.227274	-0.00974879	0.0197015	-0.494825	0.624329	0.0807946	0.0230269	3.50871	0.00144305	0.0710458	0.0128262	5.53911	1.69829e-05	0.564084	0.881776	0.0223432	0.000414544	up	ENSMUSG00000029394_up	blood
ENSMUSG00000029404	-0.612991	0.306846	-1.99772	0.0548853	-0.0367277	0.020518	-1.79002	0.0835493	0.0699844	0.0239812	2.9183	0.00661228	0.0332567	0.0135927	2.44666	0.023306	0.302972	0.452346	0.0583726	0.0712953	up	ENSMUSG00000029404_up	blood
ENSMUSG00000029405	1.211	0.650246	1.86237	0.0723704	0.0831756	0.0434803	1.91295	0.0653423	-0.140715	0.0508193	-2.76893	0.00955028	-0.0575394	0.0229202	-2.51042	0.0203154	0.343227	0.42464	0.0741419	0.0645687	down	ENSMUSG00000029405_down	blood
ENSMUSG00000029406	-1.1582	0.38514	-3.00722	0.00529296	-0.021542	0.0257533	-0.836473	0.409503	0.145154	0.0301002	4.82237	3.84562e-05	0.123612	0.0141044	8.76412	1.851e-08	0.105279	0.774431	0.00384391	2.07325e-06	up	ENSMUSG00000029406_up	blood
ENSMUSG00000029428	1.33384	0.392127	3.40155	0.00191577	0.0629773	0.0262206	2.40183	0.0227114	-0.139237	0.0306463	-4.54338	8.42933e-05	-0.0762602	0.0149692	-5.09447	4.79697e-05	0.0822939	0.331319	0.00532498	0.000939932	down	ENSMUSG00000029428_down	blood
ENSMUSG00000029449	-0.76139	0.275177	-2.76691	0.00959735	-0.026015	0.0184004	-1.41383	0.167707	0.0595124	0.0215062	2.76723	0.00958993	0.0334975	0.0119761	2.79702	0.0108017	0.133543	0.574573	0.0742729	0.0408308	up	ENSMUSG00000029449_up	blood
ENSMUSG00000029455	3.39442	0.979577	3.46519	0.00161956	0.155307	0.0655019	2.37103	0.0243592	-0.338541	0.0765578	-4.42203	0.000118411	-0.183234	0.0452106	-4.05289	0.000572571	0.0805246	0.336514	0.00615153	0.00553517	down	ENSMUSG00000029455_down	blood
ENSMUSG00000029463	-0.350723	0.325063	-1.07894	0.289215	-0.0293354	0.0217362	-1.34961	0.187238	0.0699328	0.025405	2.75272	0.00993404	0.0405974	0.0137861	2.94482	0.00773638	0.624037	0.592313	0.0755724	0.0321782	up	ENSMUSG00000029463_up	blood
ENSMUSG00000029472	-0.530282	0.168808	-3.14133	0.00376532	-0.0410287	0.0112878	-3.63479	0.00103044	0.0343364	0.013193	2.60262	0.0142387	-0.00669237	0.00762059	-0.878196	0.389775	0.0947631	0.177917	0.0943387	0.546468	down	ENSMUSG00000029472_down	blood
ENSMUSG00000029521	1.22465	0.465674	2.62984	0.0133477	0.0601502	0.0311385	1.9317	0.0628906	-0.0949508	0.0363942	-2.60895	0.0140267	-0.0348006	0.0202848	-1.7156	0.100954	0.156729	0.418908	0.0934303	0.210672	down	ENSMUSG00000029521_down	blood
ENSMUSG00000029534	2.12883	0.694767	3.06409	0.00458434	0.103925	0.0464574	2.23701	0.0328682	-0.193812	0.0542988	-3.56936	0.00122775	-0.0898865	0.0297685	-3.01952	0.006524	0.100515	0.356721	0.019969	0.0286463	down	ENSMUSG00000029534_down	blood
ENSMUSG00000029535	2.00984	0.670431	2.99784	0.00541933	0.0960829	0.04483	2.14327	0.0403203	-0.191578	0.0523968	-3.65629	0.000972615	-0.095495	0.0293235	-3.2566	0.00377299	0.106188	0.371094	0.0172784	0.0196462	down	ENSMUSG00000029535_down	blood
ENSMUSG00000029575	-0.859992	0.328822	-2.61537	0.0138147	-0.0428977	0.0219875	-1.951	0.0604511	0.0703458	0.0256987	2.73733	0.0103119	0.0274481	0.0125511	2.1869	0.040208	0.159369	0.415465	0.0775137	0.106616	up	ENSMUSG00000029575_up	blood
ENSMUSG00000029577	0.716403	0.351114	2.04037	0.0502003	0.051869	0.0234781	2.20925	0.0349346	-0.0919746	0.0274409	-3.35173	0.00218343	-0.0401056	0.0130879	-3.06433	0.00588687	0.293309	0.358961	0.0294947	0.0267031	down	ENSMUSG00000029577_down	blood
ENSMUSG00000029591	-1.02241	0.405649	-2.52042	0.0172743	-0.0635533	0.0271248	-2.343	0.0259525	0.0926304	0.0317031	2.92181	0.00655479	0.0290771	0.0146132	1.98979	0.0597939	0.176578	0.337469	0.0582398	0.14334	up	ENSMUSG00000029591_up	blood
ENSMUSG00000029605	-0.677414	0.403659	-1.67818	0.103701	-0.0795436	0.0269917	-2.94697	0.00615628	0.0944487	0.0315476	2.99385	0.00547393	0.0149051	0.0166327	0.896129	0.380342	0.40058	0.253193	0.0523621	0.537371	up	ENSMUSG00000029605_up	blood
ENSMUSG00000029621	2.5926	0.653742	3.96579	0.000419453	0.129677	0.0437141	2.96648	0.005863	-0.251377	0.0510925	-4.92003	2.91963e-05	-0.121699	0.0293291	-4.14944	0.000454538	0.0684312	0.250263	0.00322835	0.00475084	down	ENSMUSG00000029621_down	blood
ENSMUSG00000029632	1.8173	0.560891	3.24002	0.00292054	0.0716748	0.0375054	1.91105	0.0655945	-0.153512	0.0438358	-3.50197	0.00146911	-0.0818369	0.0237859	-3.44056	0.0024528	0.0921752	0.42464	0.0225697	0.0145847	down	ENSMUSG00000029632_down	blood
ENSMUSG00000029655	-0.568563	0.191119	-2.97492	0.00574039	-0.0153499	0.0127796	-1.20112	0.239101	0.0400039	0.0149367	2.67823	0.0118905	0.024654	0.00739074	3.33579	0.0031362	0.107847	0.640662	0.0841169	0.0171384	up	ENSMUSG00000029655_up	blood
ENSMUSG00000029681	-0.677515	0.318027	-2.13037	0.0414559	-0.0168243	0.0212657	-0.791147	0.435069	0.0709342	0.024855	2.85392	0.00775538	0.0541099	0.012086	4.47707	0.000207685	0.268317	0.790138	0.0644296	0.00274705	up	ENSMUSG00000029681_up	blood
ENSMUSG00000029687	-0.0603755	0.400695	-0.150677	0.881239	-0.0365668	0.0267935	-1.36477	0.182476	0.0966875	0.0313159	3.08749	0.00431987	0.0601207	0.0161264	3.72809	0.00124235	0.956523	0.587296	0.0455528	0.00925056	up	ENSMUSG00000029687_up	blood
ENSMUSG00000029705	1.46496	0.575036	2.54759	0.0162104	0.0924933	0.0384512	2.40547	0.0225236	-0.158654	0.0449413	-3.53024	0.00136274	-0.0661603	0.0229251	-2.88593	0.00884175	0.171935	0.331206	0.0213509	0.0354207	down	ENSMUSG00000029705_down	blood
ENSMUSG00000029761	3.48317	1.13869	3.05894	0.0046447	0.160858	0.0761413	2.11262	0.0430646	-0.363707	0.088993	-4.08691	0.000300552	-0.202849	0.0526455	-3.85311	0.000922544	0.101038	0.373774	0.0094743	0.00760822	down	ENSMUSG00000029761_down	blood
ENSMUSG00000029763	1.46728	0.565617	2.59413	0.0145277	0.0589875	0.0378214	1.55963	0.129335	-0.15212	0.0442052	-3.44122	0.00172554	-0.0931323	0.0258135	-3.60789	0.00165241	0.163883	0.526813	0.0250594	0.0111333	down	ENSMUSG00000029763_down	blood
ENSMUSG00000029765	3.64407	1.28381	2.83848	0.00805588	0.151545	0.0858452	1.76532	0.0876878	-0.377842	0.100335	-3.76581	0.000723659	-0.226298	0.0606116	-3.73357	0.00122627	0.123408	0.45893	0.0147278	0.00917411	down	ENSMUSG00000029765_down	blood
ENSMUSG00000029776	-0.692233	0.297545	-2.32649	0.0269351	-0.0164962	0.0198961	-0.82912	0.413585	0.0872287	0.0232543	3.75108	0.000753117	0.0707325	0.0115319	6.13365	4.37173e-06	0.217811	0.777137	0.0150557	0.000151603	up	ENSMUSG00000029776_up	blood
ENSMUSG00000029781	1.24979	0.406462	3.07481	0.0044614	0.0678426	0.0271791	2.49613	0.0182792	-0.09645	0.0317666	-3.03621	0.00491969	-0.0286074	0.0134335	-2.12956	0.0452013	0.100515	0.319136	0.0492602	0.116302	down	ENSMUSG00000029781_down	blood
ENSMUSG00000029840	0.949483	0.255123	3.72168	0.00081546	0.0487216	0.0170594	2.85599	0.00771575	-0.089734	0.0199388	-4.50046	9.50703e-05	-0.0410124	0.01197	-3.42627	0.0025366	0.0748573	0.257036	0.00554039	0.0149005	down	ENSMUSG00000029840_down	blood
ENSMUSG00000029860	2.31124	0.722682	3.19814	0.00325415	0.113403	0.0483239	2.34672	0.025736	-0.211883	0.0564804	-3.75145	0.000752373	-0.0984808	0.0335245	-2.93757	0.00786487	0.0938584	0.337469	0.0150557	0.0325583	down	ENSMUSG00000029860_down	blood
ENSMUSG00000029861	0.887966	0.279389	3.17824	0.0034252	0.0611949	0.0186821	3.27559	0.00266316	-0.0646708	0.0218354	-2.96174	0.00593297	-0.00347593	0.00971166	-0.357913	0.723981	0.0940558	0.20285	0.0553125	0.823466	down	ENSMUSG00000029861_down	blood
ENSMUSG00000029863	-0.498769	0.179161	-2.78391	0.00920791	-0.0382949	0.0119801	-3.19655	0.00326749	0.0410638	0.0140022	2.93268	0.00637978	0.00276885	0.00627707	0.441106	0.663644	0.130506	0.211684	0.057378	0.778153	up	ENSMUSG00000029863_up	blood
ENSMUSG00000029922	2.34479	1.43068	1.63893	0.111675	0.117325	0.0956661	1.2264	0.229588	-0.302295	0.111813	-2.70357	0.011188	-0.18497	0.0597014	-3.09825	0.00544487	0.413913	0.63328	0.0813079	0.0253361	down	ENSMUSG00000029922_down	blood
ENSMUSG00000029923	-0.247848	0.440351	-0.562843	0.577724	-0.0159382	0.0294452	-0.541282	0.59231	0.106739	0.0344151	3.1015	0.00416854	0.0908004	0.0137271	6.61469	1.50353e-06	0.817848	0.868717	0.0446937	6.76502e-05	up	ENSMUSG00000029923_up	blood
ENSMUSG00000029924	-0.567848	0.222168	-2.55594	0.0158958	-0.0264748	0.0148558	-1.78212	0.0848553	0.0690867	0.0173633	3.97889	0.000404641	0.0426118	0.00930442	4.57974	0.000162555	0.170526	0.454376	0.0109614	0.00233809	up	ENSMUSG00000029924_up	blood
ENSMUSG00000029925	2.65167	0.813825	3.25829	0.00278555	0.119379	0.0544185	2.19373	0.03614	-0.25674	0.0636036	-4.03657	0.000345301	-0.137361	0.0377039	-3.64316	0.00151992	0.0906378	0.363606	0.010043	0.0105371	down	ENSMUSG00000029925_down	blood
ENSMUSG00000030019	-0.243417	0.225366	-1.0801	0.288707	0.00383751	0.0150697	0.254651	0.80073	0.0453495	0.0176133	2.57473	0.0152083	0.049187	0.00779477	6.31025	2.94455e-06	0.62357	0.950177	0.0980478	0.0001137	up	ENSMUSG00000030019_up	blood
ENSMUSG00000030029	-1.59415	0.527027	-3.0248	0.00506354	0.0217946	0.035241	0.618445	0.540949	0.232084	0.0411892	5.63457	3.88691e-06	0.253878	0.0205057	12.3809	4.08344e-11	0.103052	0.845863	0.000960553	1.74297e-08	up	ENSMUSG00000030029_up	blood
ENSMUSG00000030035	1.43115	0.471188	3.03732	0.00490594	0.0641742	0.0315072	2.03681	0.0505772	-0.149828	0.0368252	-4.06864	0.000316097	-0.085654	0.020563	-4.16544	0.000437469	0.102339	0.392514	0.00967466	0.00462756	down	ENSMUSG00000030035_down	blood
ENSMUSG00000030036	-0.563067	0.240693	-2.33936	0.0261665	-0.0173398	0.0160945	-1.07737	0.289903	0.0484563	0.0188111	2.57594	0.015165	0.0311166	0.0105131	2.95979	0.00747726	0.214349	0.685544	0.0978355	0.0315407	up	ENSMUSG00000030036_up	blood
ENSMUSG00000030054	3.89913	1.35221	2.88353	0.00720831	0.147457	0.0904189	1.63082	0.113384	-0.381327	0.10568	-3.60831	0.00110629	-0.233871	0.0634273	-3.68722	0.00136902	0.119041	0.498021	0.01857	0.00982767	down	ENSMUSG00000030054_down	blood
ENSMUSG00000030056	-0.556933	0.24813	-2.24452	0.0323279	-0.0185349	0.0165918	-1.11711	0.272813	0.0509461	0.0193923	2.62713	0.0134341	0.0324112	0.00997597	3.24893	0.00384096	0.234954	0.671111	0.0909015	0.0198561	up	ENSMUSG00000030056_up	blood
ENSMUSG00000030060	-0.68701	0.44514	-1.54336	0.133228	-0.0339808	0.0297654	-1.14162	0.262642	0.0955229	0.0347894	2.74574	0.0101037	0.0615421	0.0167306	3.67841	0.00139797	0.447674	0.661921	0.0765114	0.00997207	up	ENSMUSG00000030060_up	blood
ENSMUSG00000030064	2.34961	0.563703	4.16817	0.000240067	0.126995	0.0376934	3.36916	0.00208593	-0.230886	0.0440556	-5.24079	1.18016e-05	-0.103891	0.0260603	-3.98656	0.000670908	0.0684312	0.196002	0.00180954	0.00614871	down	ENSMUSG00000030064_down	blood
ENSMUSG00000030083	1.8507	0.584413	3.16676	0.0035277	0.0848491	0.0390783	2.17126	0.0379509	-0.183514	0.0456742	-4.0179	0.000363511	-0.098665	0.0263244	-3.74805	0.00118477	0.0941096	0.366132	0.0102334	0.00894839	down	ENSMUSG00000030083_down	blood
ENSMUSG00000030095	1.19082	0.419095	2.84139	0.00799825	0.0564724	0.0280239	2.01515	0.0529257	-0.101596	0.032754	-3.10179	0.00416546	-0.0451234	0.0186623	-2.41789	0.0247852	0.123408	0.396469	0.0446909	0.0746441	down	ENSMUSG00000030095_down	blood
ENSMUSG00000030103	-0.294778	0.412667	-0.714324	0.480548	-0.00516502	0.027594	-0.187179	0.85278	0.0998978	0.0322515	3.09746	0.00421166	0.0947328	0.0184518	5.13407	4.37015e-05	0.768949	0.964827	0.0448818	0.000874599	up	ENSMUSG00000030103_up	blood
ENSMUSG00000030104	1.48722	0.406414	3.65937	0.000964601	0.0574055	0.0271759	2.11237	0.043088	-0.137543	0.0317628	-4.33031	0.000152972	-0.0801373	0.017931	-4.4692	0.000211625	0.0755068	0.373774	0.0070434	0.00278748	down	ENSMUSG00000030104_down	blood
ENSMUSG00000030110	-0.941689	0.562252	-1.67485	0.104358	0.00773292	0.0375964	0.205683	0.838428	0.386994	0.0439422	8.80689	8.08413e-10	0.394727	0.0229698	17.1846	7.60945e-14	0.401731	0.960972	2.21096e-06	3.05592e-10	up	ENSMUSG00000030110_up	blood
ENSMUSG00000030120	0.850683	0.289739	2.93603	0.00632668	0.0597114	0.0193742	3.08201	0.00438046	-0.0706927	0.0226443	-3.12188	0.00395735	-0.0109813	0.0112779	-0.973701	0.341288	0.112311	0.231118	0.0433415	0.49866	down	ENSMUSG00000030120_down	blood
ENSMUSG00000030123	0.862001	0.485008	1.77729	0.0856609	0.0390982	0.0324313	1.20557	0.237406	-0.0972	0.0379052	-2.56429	0.0155869	-0.0581019	0.0180625	-3.21672	0.00413969	0.369555	0.639931	0.0997424	0.0210159	down	ENSMUSG00000030123_down	blood
ENSMUSG00000030124	-0.945954	0.661573	-1.42986	0.163091	-0.0159888	0.0442377	-0.361429	0.720312	0.319366	0.0517045	6.17675	8.51602e-07	0.303377	0.0273068	11.11	2.97496e-10	0.488726	0.922834	0.000336234	8.86481e-08	up	ENSMUSG00000030124_up	blood
ENSMUSG00000030125	-1.68637	0.450731	-3.74141	0.00077309	-0.0216735	0.0301392	-0.719114	0.477635	0.141002	0.0352264	4.00273	0.000378989	0.119328	0.0171546	6.95605	7.17757e-07	0.0748573	0.811893	0.0104823	3.88203e-05	up	ENSMUSG00000030125_up	blood
ENSMUSG00000030134	-1.06201	0.485271	-2.18849	0.0365548	-0.0227965	0.0324489	-0.702536	0.487761	0.207227	0.0379259	5.46401	6.28501e-06	0.184431	0.0162894	11.3222	2.11129e-10	0.25199	0.818185	0.00122542	6.58425e-08	up	ENSMUSG00000030134_up	blood
ENSMUSG00000030137	2.31244	0.671438	3.44401	0.00171289	0.088677	0.0448974	1.9751	0.057521	-0.242378	0.0524755	-4.61888	6.81906e-05	-0.153701	0.0307798	-4.99358	6.08526e-05	0.0811556	0.406782	0.00477691	0.00112931	down	ENSMUSG00000030137_down	blood
ENSMUSG00000030138	-0.772208	0.247982	-3.11397	0.00403808	-0.0351339	0.0165819	-2.11881	0.0424981	0.0586379	0.0193808	3.02557	0.00505362	0.023504	0.010625	2.21214	0.0381735	0.0970823	0.373248	0.0499448	0.102512	up	ENSMUSG00000030138_up	blood
ENSMUSG00000030156	-1.09791	0.564358	-1.94541	0.0611499	-0.0562751	0.0377372	-1.49124	0.146341	0.114272	0.0441068	2.59081	0.014642	0.0579974	0.0258787	2.24112	0.0359533	0.320461	0.548	0.0959575	0.0982315	up	ENSMUSG00000030156_up	blood
ENSMUSG00000030159	3.96453	1.35107	2.93436	0.00635304	0.151756	0.0903427	1.67978	0.103387	-0.38183	0.105591	-3.61611	0.00108341	-0.230074	0.0632709	-3.63633	0.0015447	0.112341	0.486554	0.0184165	0.010653	down	ENSMUSG00000030159_down	blood
ENSMUSG00000030161	3.67273	1.15391	3.18286	0.00338471	0.145953	0.0771589	1.89159	0.0682344	-0.354909	0.0901824	-3.93546	0.000455816	-0.208956	0.0532834	-3.92159	0.000783501	0.0938584	0.430266	0.011553	0.00681941	down	ENSMUSG00000030161_down	blood
ENSMUSG00000030162	1.2092	0.561098	2.15506	0.039307	0.0477422	0.0375192	1.27247	0.212979	-0.114267	0.043852	-2.60574	0.0141339	-0.0665246	0.0240373	-2.76755	0.0115379	0.260727	0.618419	0.0939067	0.0428011	down	ENSMUSG00000030162_down	blood
ENSMUSG00000030189	2.37873	1.27566	1.8647	0.0720333	0.144888	0.0853002	1.69856	0.0997514	-0.306358	0.0996979	-3.07286	0.00448345	-0.16147	0.0504218	-3.20239	0.00427973	0.342953	0.481654	0.0464901	0.0215117	down	ENSMUSG00000030189_down	blood
ENSMUSG00000030201	-0.932262	0.279926	-3.33038	0.00230882	-0.0199087	0.018718	-1.06361	0.29599	0.130732	0.0218773	5.97568	1.49237e-06	0.110823	0.012756	8.68796	2.14056e-08	0.0863043	0.688918	0.00050147	2.36404e-06	up	ENSMUSG00000030201_up	blood
ENSMUSG00000030214	1.34416	0.447095	3.00643	0.00530348	0.0656934	0.0298961	2.19739	0.0358524	-0.126303	0.0349422	-3.61463	0.00108771	-0.0606098	0.0153162	-3.95724	0.000719575	0.105356	0.362731	0.0184165	0.00645696	down	ENSMUSG00000030214_down	blood
ENSMUSG00000030217	0.576402	0.30377	1.8975	0.0674241	0.0497721	0.0203123	2.45034	0.0203216	-0.0862251	0.0237408	-3.63193	0.00103838	-0.0364529	0.0136533	-2.66989	0.0143339	0.334116	0.3245	0.0178543	0.0499402	down	ENSMUSG00000030217_down	blood
ENSMUSG00000030231	-0.626458	0.284306	-2.20346	0.0353797	-0.0318766	0.0190109	-1.67676	0.103981	0.0663286	0.0222197	2.98513	0.00559516	0.034452	0.00922829	3.7333	0.00122706	0.24658	0.487294	0.0531036	0.00917568	up	ENSMUSG00000030231_up	blood
ENSMUSG00000030232	-0.462531	0.202185	-2.28766	0.0293791	-0.0095002	0.0135196	-0.702698	0.487661	0.0431555	0.0158016	2.73109	0.0104687	0.0336553	0.00767006	4.38788	0.000257008	0.226003	0.818185	0.0782536	0.003196	up	ENSMUSG00000030232_up	blood
ENSMUSG00000030243	-1.05758	0.258652	-4.08881	0.000298979	-0.0574884	0.0172954	-3.32391	0.00234818	0.079657	0.0202146	3.94056	0.000449492	0.0221686	0.0101299	2.18843	0.0400822	0.0684312	0.1993	0.011553	0.10639	up	ENSMUSG00000030243_up	blood
ENSMUSG00000030257	-0.215442	0.430121	-0.500888	0.620106	0.0201958	0.0287611	0.702189	0.487974	0.0918151	0.0336157	2.73132	0.0104629	0.112011	0.0139508	8.02902	7.77049e-08	0.840814	0.818355	0.0782536	6.59782e-06	up	ENSMUSG00000030257_up	blood
ENSMUSG00000030269	1.07005	0.515614	2.07529	0.0466312	0.0511902	0.0344779	1.48473	0.148049	-0.103958	0.0402973	-2.57978	0.0150285	-0.0527679	0.0239751	-2.20095	0.0390637	0.282163	0.550865	0.0974722	0.104282	down	ENSMUSG00000030269_down	blood
ENSMUSG00000030272	1.98074	0.471314	4.20259	0.000218215	0.0797699	0.0315156	2.53113	0.0168475	-0.177706	0.036835	-4.82437	3.82397e-05	-0.0979358	0.0189741	-5.16156	4.09681e-05	0.0684312	0.307599	0.00384391	0.000829499	down	ENSMUSG00000030272_down	blood
ENSMUSG00000030291	1.25367	0.451304	2.77788	0.00934436	0.0611545	0.0301776	2.02649	0.0516853	-0.0956325	0.0352712	-2.71135	0.0109801	-0.034478	0.0189212	-1.82219	0.0826992	0.131746	0.39326	0.0805093	0.181954	down	ENSMUSG00000030291_down	blood
ENSMUSG00000030301	-0.485122	0.230945	-2.1006	0.0441862	0.0208636	0.0154427	1.35103	0.186788	0.0556743	0.0180493	3.08457	0.00435204	0.0765378	0.00639371	11.9708	7.61615e-11	0.2778	0.59222	0.0457906	2.75269e-08	up	ENSMUSG00000030301_up	blood
ENSMUSG00000030315	-0.546586	0.209613	-2.6076	0.0140717	-0.0204573	0.0140163	-1.45954	0.154809	0.0463213	0.016382	2.82756	0.00827485	0.025864	0.0095609	2.70518	0.0132567	0.161	0.559987	0.0675722	0.0473515	up	ENSMUSG00000030315_up	blood
ENSMUSG00000030316	-0.829204	0.367302	-2.25755	0.0314104	-0.0439807	0.0245606	-1.7907	0.0834373	0.0746957	0.0287061	2.60208	0.0142568	0.030715	0.0127567	2.40775	0.0253271	0.231806	0.452346	0.0943659	0.075799	up	ENSMUSG00000030316_up	blood
ENSMUSG00000030329	-0.689981	0.419464	-1.64491	0.110428	-0.035159	0.0280485	-1.25351	0.219703	0.0871558	0.0327828	2.65858	0.0124633	0.0519968	0.00917717	5.66588	1.26745e-05	0.411364	0.626429	0.0865583	0.000336417	up	ENSMUSG00000030329_up	blood
ENSMUSG00000030336	-1.25415	0.506741	-2.47493	0.0192	-0.0347897	0.0338845	-1.02671	0.312763	0.163184	0.0396038	4.12043	0.000273976	0.128395	0.0192404	6.67319	1.32315e-06	0.184317	0.703178	0.00918663	6.128e-05	up	ENSMUSG00000030336_up	blood
ENSMUSG00000030342	3.76649	1.12575	3.34577	0.00221779	0.154659	0.075276	2.05456	0.0487216	-0.374678	0.0879817	-4.25859	0.000186779	-0.220019	0.0515425	-4.26869	0.000341749	0.0850975	0.3896	0.00756357	0.00392812	down	ENSMUSG00000030342_down	blood
ENSMUSG00000030352	3.40803	1.25863	2.70772	0.0110766	0.127961	0.0841617	1.52042	0.138876	-0.358282	0.0983672	-3.6423	0.00100988	-0.230321	0.0595992	-3.8645	0.000897815	0.142686	0.540566	0.0176233	0.00746666	down	ENSMUSG00000030352_down	blood
ENSMUSG00000030400	-0.782023	0.265141	-2.94946	0.00611802	-0.0437505	0.0177293	-2.46769	0.0195242	0.0541561	0.0207218	2.61349	0.0138766	0.0104056	0.00889642	1.16964	0.255249	0.110299	0.3222	0.0927929	0.408556	up	ENSMUSG00000030400_up	blood
ENSMUSG00000030428	-0.54104	0.386803	-1.39875	0.172142	-4.05236e-17	0.0258646	-1.56676e-15	1	0.141539	0.0302302	4.68205	5.70943e-05	0.141539	0.018704	7.56732	1.98469e-07	0.498065	1	0.0044671	1.36882e-05	up	ENSMUSG00000030428_up	blood
ENSMUSG00000030435	-0.442774	0.172778	-2.56268	0.0156461	-0.0251348	0.0115532	-2.17557	0.0375976	0.0381242	0.0135033	2.82333	0.00836136	0.0129893	0.0069684	1.86403	0.0763587	0.169932	0.36547	0.0678013	0.171883	up	ENSMUSG00000030435_up	blood
ENSMUSG00000030465	1.60124	0.6561	2.44054	0.0207851	0.0661626	0.0438718	1.50809	0.141992	-0.215703	0.0512768	-4.20663	0.00021578	-0.14954	0.030148	-4.9602	6.5848e-05	0.191965	0.542973	0.00814484	0.00119947	down	ENSMUSG00000030465_down	blood
ENSMUSG00000030468	0.241789	0.598064	0.404286	0.68887	-0.0702257	0.039991	-1.75603	0.0892885	-0.136252	0.046741	-2.91503	0.00666625	-0.206477	0.0219775	-9.39495	5.71298e-09	0.874474	0.462205	0.0585866	8.43225e-07	down	ENSMUSG00000030468_down	blood
ENSMUSG00000030483	2.8526	0.922344	3.09277	0.00426221	0.11082	0.0616749	1.79684	0.0824359	-0.258046	0.0720848	-3.57975	0.00119415	-0.147225	0.0410625	-3.5854	0.00174275	0.0988748	0.450716	0.0195432	0.0115402	down	ENSMUSG00000030483_down	blood
ENSMUSG00000030512	-0.800284	0.335823	-2.38306	0.0237033	-0.0275105	0.0224556	-1.22511	0.230067	0.0744849	0.0262459	2.83797	0.00806593	0.0469744	0.015003	3.131	0.00504882	0.204059	0.633842	0.0662775	0.0240241	up	ENSMUSG00000030512_up	blood
ENSMUSG00000030522	0.894838	0.373959	2.39288	0.0231796	0.0321595	0.0250057	1.28608	0.208251	-0.0946818	0.0292264	-3.2396	0.00292371	-0.0625223	0.0133878	-4.67008	0.000131074	0.20214	0.612893	0.0354368	0.00198852	down	ENSMUSG00000030522_down	blood
ENSMUSG00000030541	0.756359	0.254386	2.97328	0.00576406	0.0327791	0.0170101	1.92703	0.0634933	-0.0987461	0.0198812	-4.9668	2.55861e-05	-0.065967	0.0102594	-6.42989	2.25787e-06	0.107986	0.421317	0.00303821	9.16673e-05	down	ENSMUSG00000030541_down	blood
ENSMUSG00000030556	0.86543	0.403896	2.14271	0.0403692	0.0546224	0.0270075	2.02249	0.0521196	-0.0819533	0.031566	-2.59625	0.014455	-0.0273309	0.0164977	-1.65664	0.112458	0.263996	0.395043	0.0951198	0.227669	down	ENSMUSG00000030556_down	blood
ENSMUSG00000030587	1.19925	0.434411	2.76063	0.00974506	0.0433741	0.029048	1.49319	0.145832	-0.104448	0.033951	-3.07644	0.00444292	-0.061074	0.0179096	-3.41013	0.00263464	0.134885	0.548	0.0462175	0.0152254	down	ENSMUSG00000030587_down	blood
ENSMUSG00000030610	-0.701275	0.277129	-2.5305	0.0168721	-0.0278424	0.0185309	-1.50249	0.143426	0.0577054	0.0216587	2.66431	0.0122939	0.029863	0.00851408	3.50748	0.00209506	0.1745	0.543745	0.0857967	0.013047	up	ENSMUSG00000030610_up	blood
ENSMUSG00000030663	0.944358	0.321455	2.93776	0.00629943	0.048885	0.0214949	2.27426	0.0302681	-0.0922622	0.025123	-3.67242	0.000931312	-0.0433771	0.0143686	-3.01888	0.00653357	0.112297	0.351488	0.0169254	0.0286511	down	ENSMUSG00000030663_down	blood
ENSMUSG00000030671	-1.22053	0.434207	-2.81095	0.00861907	-0.0472811	0.0290343	-1.62846	0.113886	0.0896238	0.033935	2.64105	0.0129963	0.0423427	0.0152457	2.77735	0.0112879	0.126624	0.49892	0.0889299	0.0421188	up	ENSMUSG00000030671_up	blood
ENSMUSG00000030674	-0.770746	0.341089	-2.25966	0.031264	0.00134757	0.0228078	0.0590837	0.953277	0.0806727	0.0266574	3.02627	0.00504468	0.0820203	0.0145218	5.64809	1.32044e-05	0.231658	0.997199	0.0498877	0.00034526	up	ENSMUSG00000030674_up	blood
ENSMUSG00000030680	-1.20475	0.611705	-1.96949	0.0581922	-0.0706824	0.0409032	-1.72804	0.094263	0.138367	0.0478071	2.89428	0.00701874	0.067685	0.0197441	3.42811	0.00252567	0.311852	0.471404	0.060539	0.0148503	up	ENSMUSG00000030680_up	blood
ENSMUSG00000030683	0.613031	0.270975	2.26232	0.0310807	0.0360841	0.0181194	1.99146	0.0556037	-0.0680605	0.0211778	-3.21377	0.00312558	-0.0319764	0.0111975	-2.85567	0.00946729	0.231537	0.402243	0.0372546	0.0372396	down	ENSMUSG00000030683_down	blood
ENSMUSG00000030695	1.34977	0.355528	3.79653	0.000665806	0.088886	0.0237733	3.7389	0.000778353	-0.101836	0.0277859	-3.66502	0.000950031	-0.0129501	0.0160887	-0.804916	0.429888	0.0725384	0.169635	0.0171703	0.583875	down	ENSMUSG00000030695_down	blood
ENSMUSG00000030697	-0.438936	0.292746	-1.49937	0.144227	-0.0174563	0.0195752	-0.891755	0.379621	0.0606886	0.0228792	2.65256	0.012644	0.0432323	0.0132829	3.25474	0.00378938	0.463435	0.75422	0.0873309	0.0196861	up	ENSMUSG00000030697_up	blood
ENSMUSG00000030703	0.894257	0.450176	1.98646	0.0561834	0.0716331	0.0301021	2.37967	0.0238864	-0.091947	0.035183	-2.6134	0.0138796	-0.020314	0.0183424	-1.10748	0.280609	0.305944	0.33552	0.0927929	0.436077	down	ENSMUSG00000030703_down	blood
ENSMUSG00000030714	-0.959304	0.339579	-2.82498	0.00832749	-0.0515769	0.0227068	-2.27143	0.0304588	0.0776198	0.0265394	2.9247	0.00650781	0.0260429	0.0115752	2.2499	0.0353046	0.125224	0.3518	0.0579357	0.0968904	up	ENSMUSG00000030714_up	blood
ENSMUSG00000030729	2.7688	0.912305	3.03495	0.00493534	0.109945	0.0610036	1.80226	0.0815603	-0.280755	0.0713002	-3.93765	0.00045309	-0.170811	0.0417028	-4.09591	0.000516616	0.102339	0.450221	0.011553	0.00519676	down	ENSMUSG00000030729_down	blood
ENSMUSG00000030733	-0.492131	0.242885	-2.02619	0.0517174	-0.0306737	0.0162411	-1.88865	0.0686418	0.0557434	0.0189824	2.93658	0.00631796	0.0250696	0.00824398	3.04096	0.00621123	0.296403	0.430304	0.0571839	0.027718	up	ENSMUSG00000030733_up	blood
ENSMUSG00000030742	-1.00562	0.488414	-2.05896	0.0482713	-0.0176489	0.032659	-0.540399	0.592911	0.137966	0.0381714	3.61438	0.00108843	0.120317	0.0205937	5.84243	8.45649e-06	0.287029	0.868717	0.0184165	0.000249167	up	ENSMUSG00000030742_up	blood
ENSMUSG00000030782	2.12505	0.745322	2.85118	0.00780779	0.0976695	0.0498378	1.95975	0.0593732	-0.236595	0.0582498	-4.06174	0.000322167	-0.138926	0.0325211	-4.27186	0.000339163	0.12284	0.412926	0.00980345	0.00390978	down	ENSMUSG00000030782_down	blood
ENSMUSG00000030786	1.57231	0.48942	3.21259	0.00313516	0.0512899	0.0327263	1.56724	0.127548	-0.111259	0.0382501	-2.90872	0.00677166	-0.0599691	0.0207357	-2.89207	0.00871992	0.0934218	0.523086	0.059282	0.0350506	down	ENSMUSG00000030786_down	blood
ENSMUSG00000030787	2.15566	0.724385	2.97585	0.005727	0.0764104	0.0484378	1.57749	0.12517	-0.207213	0.0566135	-3.66012	0.000962635	-0.130802	0.0307371	-4.25551	0.000352692	0.107803	0.52062	0.0171978	0.00399861	down	ENSMUSG00000030787_down	blood
ENSMUSG00000030789	1.03656	0.435782	2.37863	0.0239427	0.0398669	0.0291397	1.36813	0.181431	-0.0927995	0.0340581	-2.72474	0.0106307	-0.0529326	0.0183908	-2.8782	0.00899768	0.204888	0.585989	0.0788277	0.0358508	down	ENSMUSG00000030789_down	blood
ENSMUSG00000030825	2.64857	0.701934	3.77324	0.000709229	0.132182	0.0469366	2.81618	0.00850924	-0.246891	0.0548589	-4.50047	9.5067e-05	-0.114709	0.0321962	-3.56282	0.00183837	0.0732082	0.260439	0.00554039	0.0119725	down	ENSMUSG00000030825_down	blood
ENSMUSG00000030830	0.823366	0.300295	2.74185	0.0101994	0.044429	0.02008	2.2126	0.0346791	-0.0618797	0.0234692	-2.63663	0.0131337	-0.0174508	0.0138601	-1.25906	0.221824	0.138383	0.358961	0.0895986	0.370481	down	ENSMUSG00000030830_down	blood
ENSMUSG00000030835	2.63819	0.834898	3.1599	0.00359036	0.120307	0.0558275	2.15497	0.0393141	-0.271528	0.0652505	-4.16131	0.000244672	-0.151221	0.0383425	-3.94394	0.000742791	0.0944644	0.370017	0.00877489	0.00660896	down	ENSMUSG00000030835_down	blood
ENSMUSG00000030844	3.44192	1.08396	3.17532	0.00345101	0.141858	0.0724819	1.95716	0.0596907	-0.353701	0.0847159	-4.17514	0.000235473	-0.211842	0.0498237	-4.25183	0.000355806	0.0940558	0.414018	0.00859014	0.00401846	down	ENSMUSG00000030844_down	blood
ENSMUSG00000030868	-0.494924	0.266904	-1.85432	0.0735482	-0.0334423	0.0178472	-1.87381	0.0707263	0.0544122	0.0208596	2.6085	0.0140418	0.0209698	0.0112188	1.86917	0.0756111	0.346007	0.434961	0.0934918	0.170565	up	ENSMUSG00000030868_up	blood
ENSMUSG00000030880	-0.889798	0.244141	-3.64461	0.00100363	-0.0479475	0.0163251	-2.93705	0.00631064	0.0547897	0.0190806	2.87149	0.00742609	0.00684218	0.0104756	0.653154	0.520745	0.0756262	0.255201	0.0626162	0.665055	up	ENSMUSG00000030880_up	blood
ENSMUSG00000030890	2.42882	0.747185	3.25063	0.00284141	0.113061	0.0499624	2.26292	0.0310391	-0.236394	0.0583954	-4.04816	0.000334455	-0.123333	0.0341811	-3.60822	0.00165111	0.0912082	0.3518	0.00994599	0.0111293	down	ENSMUSG00000030890_down	blood
ENSMUSG00000030924	-1.11822	0.368808	-3.03199	0.00497243	-0.0671383	0.0246613	-2.72242	0.0106906	0.0864106	0.0288238	2.99789	0.00541865	0.0192723	0.0129623	1.48679	0.15193	0.102339	0.277354	0.0522109	0.283153	up	ENSMUSG00000030924_up	blood
ENSMUSG00000030930	0.671536	0.407518	1.64787	0.109816	0.00106523	0.0272497	0.0390914	0.969076	-0.106816	0.0318491	-3.35382	0.00217149	-0.105751	0.0164351	-6.43446	2.23516e-06	0.411349	1	0.0293914	9.13784e-05	down	ENSMUSG00000030930_down	blood
ENSMUSG00000030946	1.6042	0.390257	4.11063	0.000281497	0.0617785	0.0260955	2.3674	0.0245607	-0.154892	0.0305001	-5.07841	1.86693e-05	-0.0931138	0.0168277	-5.53337	1.72099e-05	0.0684312	0.337301	0.00249868	0.000417506	down	ENSMUSG00000030946_down	blood
ENSMUSG00000030970	1.20962	0.367617	3.29043	0.00256238	0.0896388	0.0245816	3.64658	0.000998345	-0.0906998	0.0287307	-3.15689	0.00361815	-0.00106103	0.014493	-0.0732099	0.942332	0.0879097	0.177917	0.0411089	0.964313	down	ENSMUSG00000030970_down	blood
ENSMUSG00000030980	1.42386	0.525683	2.70859	0.0110535	0.0627861	0.0351511	1.78618	0.0841822	-0.154863	0.0410841	-3.76942	0.000716626	-0.0920772	0.023853	-3.86019	0.000907107	0.142621	0.453589	0.0146574	0.00752447	down	ENSMUSG00000030980_down	blood
ENSMUSG00000030982	0.819614	0.342376	2.3939	0.0231256	0.053717	0.0228938	2.34635	0.025757	-0.0869606	0.026758	-3.24989	0.00284682	-0.0332437	0.0121855	-2.72812	0.012598	0.20214	0.337469	0.0348665	0.0456017	down	ENSMUSG00000030982_down	blood
ENSMUSG00000030983	-1.12529	0.280763	-4.00798	0.000373558	-0.0425041	0.0187739	-2.264	0.0309652	0.121403	0.0219427	5.53271	5.17841e-06	0.0788987	0.0114398	6.89684	8.15083e-07	0.0684312	0.3518	0.00110253	4.22111e-05	up	ENSMUSG00000030983_up	blood
ENSMUSG00000030986	-1.01023	0.243827	-4.14323	0.000257232	-0.0272175	0.0163041	-1.66937	0.105449	0.0951217	0.019056	4.99169	2.38498e-05	0.0679042	0.0104152	6.51971	1.85198e-06	0.0684312	0.4901	0.00294266	7.94534e-05	up	ENSMUSG00000030986_up	blood
ENSMUSG00000031007	0.727393	0.242847	2.99528	0.00545437	0.0446537	0.0162385	2.74986	0.0100033	-0.0519481	0.0189794	-2.73708	0.0103181	-0.0072944	0.0104009	-0.701324	0.4908	0.106363	0.273009	0.0775161	0.63917	down	ENSMUSG00000031007_down	blood
ENSMUSG00000031066	-0.571411	0.219593	-2.60214	0.0142549	-0.0431257	0.0146836	-2.93699	0.00631144	0.0669812	0.017162	3.90287	0.000498324	0.0238555	0.0092903	2.56779	0.0179352	0.161845	0.255201	0.0119592	0.0589861	up	ENSMUSG00000031066_up	blood
ENSMUSG00000031078	2.37823	0.835669	2.8459	0.0079101	0.105561	0.0558791	1.88909	0.0685806	-0.255149	0.0653108	-3.90668	0.000493156	-0.149588	0.036926	-4.05102	0.000575133	0.123078	0.430304	0.0119592	0.00555047	down	ENSMUSG00000031078_down	blood
ENSMUSG00000031101	-0.509441	0.190168	-2.6789	0.0118714	-0.0139642	0.0127161	-1.09815	0.280874	0.0630375	0.0148624	4.24142	0.000195914	0.0490733	0.00764888	6.41575	2.32962e-06	0.147394	0.677812	0.00779363	9.38564e-05	up	ENSMUSG00000031101_up	blood
ENSMUSG00000031103	-0.220004	0.176074	-1.2495	0.221145	-0.0145243	0.0117736	-1.23363	0.226919	0.0400166	0.0137609	2.908	0.00678383	0.0254923	0.00707138	3.605	0.00166376	0.558369	0.631384	0.059314	0.0111716	up	ENSMUSG00000031103_up	blood
ENSMUSG00000031155	-0.545064	0.374528	-1.45534	0.155961	-0.00861529	0.0250437	-0.34401	0.733238	0.0835283	0.0292708	2.85364	0.00776061	0.0749131	0.0160037	4.68098	0.000127717	0.479205	0.926687	0.0644392	0.00195259	up	ENSMUSG00000031155_up	blood
ENSMUSG00000031162	2.99768	0.945754	3.16962	0.00350185	0.144468	0.0632402	2.28443	0.029591	-0.298222	0.0739143	-4.03469	0.000347089	-0.153754	0.0436423	-3.52305	0.00201948	0.0940558	0.348902	0.0100764	0.0127383	down	ENSMUSG00000031162_down	blood
ENSMUSG00000031166	1.88959	0.646467	2.92294	0.00653634	0.0730469	0.0432276	1.68982	0.10143	-0.212522	0.0505239	-4.20636	0.000215941	-0.139475	0.029667	-4.70135	0.000121673	0.11322	0.483843	0.00814484	0.0018839	down	ENSMUSG00000031166_down	blood
ENSMUSG00000031170	2.72545	1.18551	2.29898	0.0286469	0.165115	0.0792718	2.0829	0.0458834	-0.327635	0.0926519	-3.53619	0.00134131	-0.162519	0.0479629	-3.38844	0.00277224	0.223429	0.380396	0.0211652	0.0157213	down	ENSMUSG00000031170_down	blood
ENSMUSG00000031176	2.26244	0.632564	3.57662	0.00120418	0.109489	0.042298	2.58852	0.0147215	-0.202663	0.0494374	-4.09938	0.000290381	-0.0931733	0.0282844	-3.29416	0.00345665	0.0778632	0.293186	0.00937831	0.0183746	down	ENSMUSG00000031176_down	blood
ENSMUSG00000031214	1.25166	0.497378	2.51652	0.0174321	0.0640703	0.0332584	1.92644	0.0635704	-0.120405	0.0388721	-3.09748	0.00421144	-0.056335	0.0222795	-2.52855	0.0195328	0.177334	0.421317	0.0448818	0.0628527	down	ENSMUSG00000031214_down	blood
ENSMUSG00000031216	1.28346	0.399786	3.21038	0.00315309	0.0714951	0.0267327	2.67444	0.011999	-0.117441	0.0312448	-3.75875	0.000737648	-0.0459464	0.0158605	-2.8969	0.00862498	0.0937792	0.279911	0.0148677	0.0348115	down	ENSMUSG00000031216_down	blood
ENSMUSG00000031246	1.69502	0.415719	4.07732	0.000308614	0.0966344	0.0277981	3.47629	0.00157264	-0.137127	0.0324901	-4.22057	0.000207591	-0.0404924	0.0178361	-2.27025	0.0338413	0.0684312	0.186873	0.00805524	0.0937314	down	ENSMUSG00000031246_down	blood
ENSMUSG00000031255	3.7887	1.26186	3.00248	0.00535643	0.146259	0.0843772	1.73339	0.093294	-0.376714	0.098619	-3.81989	0.000624848	-0.230455	0.0587695	-3.92134	0.000783979	0.105479	0.469212	0.0137232	0.00681941	down	ENSMUSG00000031255_down	blood
ENSMUSG00000031258	0.0199825	0.378639	0.0527745	0.958261	-0.0344253	0.0253187	-1.35968	0.184064	-0.0991764	0.0295921	-3.35144	0.00218507	-0.133602	0.0163613	-8.16574	5.91872e-08	0.98457	0.589421	0.0294947	5.18993e-06	down	ENSMUSG00000031258_down	blood
ENSMUSG00000031303	1.29609	0.474459	2.73172	0.0104529	0.0439243	0.0317259	1.38449	0.17642	-0.104918	0.0370808	-2.82943	0.00823696	-0.0609934	0.0190587	-3.2003	0.00430056	0.139482	0.581287	0.0673612	0.0215752	down	ENSMUSG00000031303_down	blood
ENSMUSG00000031328	0.9229	0.358537	2.57407	0.015232	0.0615416	0.0239745	2.56697	0.0154891	-0.0772274	0.0280211	-2.75605	0.00985413	-0.0156858	0.016641	-0.942598	0.356605	0.167637	0.29759	0.0751637	0.514091	down	ENSMUSG00000031328_down	blood
ENSMUSG00000031337	0.666372	0.278065	2.39646	0.0229912	0.0217831	0.0185935	1.17155	0.250601	-0.0697894	0.0217319	-3.21138	0.0031449	-0.0480062	0.0125177	-3.83507	0.000963064	0.201878	0.649736	0.037318	0.00780784	down	ENSMUSG00000031337_down	blood
ENSMUSG00000031347	2.0941	0.629703	3.32554	0.00233821	0.0997258	0.0421067	2.36841	0.0245045	-0.200426	0.0492138	-4.07257	0.000312687	-0.100701	0.0269858	-3.73162	0.00123196	0.0863043	0.337301	0.00964506	0.00919923	down	ENSMUSG00000031347_down	blood
ENSMUSG00000031353	-0.5623	0.340772	-1.65008	0.10936	-0.0235679	0.0227866	-1.03429	0.309266	0.0732357	0.0266327	2.74985	0.0100036	0.0496677	0.0149114	3.33085	0.00317269	0.410536	0.700414	0.0759921	0.017278	up	ENSMUSG00000031353_up	blood
ENSMUSG00000031355	1.56612	0.685881	2.28336	0.0296615	0.0682265	0.0458632	1.48761	0.14729	-0.159328	0.0536043	-2.97229	0.00577831	-0.091101	0.0313985	-2.90144	0.00853683	0.226669	0.549009	0.0543196	0.0345875	down	ENSMUSG00000031355_down	blood
ENSMUSG00000031362	-1.2685	0.460777	-2.75295	0.0099285	-0.103087	0.030811	-3.34577	0.00221774	0.1411	0.0360115	3.91821	0.000477859	0.0380138	0.0141232	2.69158	0.0136623	0.136586	0.1993	0.0117806	0.0483028	up	ENSMUSG00000031362_up	blood
ENSMUSG00000031365	-1.04435	0.339037	-3.08034	0.00439912	-0.0508877	0.0226706	-2.24466	0.0323183	0.0680389	0.0264971	2.56779	0.0154591	0.0171512	0.0153856	1.11476	0.277551	0.0998209	0.355601	0.0992204	0.432711	up	ENSMUSG00000031365_up	blood
ENSMUSG00000031367	1.14131	0.307624	3.71009	0.000841374	0.0735245	0.02057	3.57435	0.00121151	-0.0628281	0.024042	-2.61326	0.013884	0.0106964	0.0135575	0.788965	0.43895	0.0748573	0.178816	0.0927929	0.59276	up	ENSMUSG00000031367_up	blood
ENSMUSG00000031370	-0.495185	0.229864	-2.15425	0.0393751	-0.0185313	0.0153704	-1.20565	0.237378	0.0460712	0.0179648	2.56453	0.015578	0.02754	0.00844909	3.25952	0.00374741	0.260727	0.639931	0.0997424	0.0195387	up	ENSMUSG00000031370_up	blood
ENSMUSG00000031373	0.049567	0.478064	0.103683	0.918111	-0.0190484	0.031967	-0.595878	0.555726	0.102905	0.0373626	2.75421	0.00989813	0.0838562	0.0129421	6.47933	2.02428e-06	0.969349	0.852217	0.0753718	8.4352e-05	up	ENSMUSG00000031373_up	blood
ENSMUSG00000031389	-0.626393	0.244342	-2.5636	0.0156124	-0.0474469	0.0163385	-2.90399	0.00685174	0.0613258	0.0190962	3.2114	0.00314474	0.0138789	0.0106941	1.29781	0.208427	0.169812	0.257036	0.037318	0.354325	up	ENSMUSG00000031389_up	blood
ENSMUSG00000031398	-0.94856	0.380983	-2.48977	0.0185513	-0.0519315	0.0254754	-2.0385	0.0503986	0.120725	0.0297753	4.05453	0.000328632	0.0687935	0.0158741	4.33368	0.000292556	0.182408	0.391927	0.00988589	0.00350044	up	ENSMUSG00000031398_up	blood
ENSMUSG00000031425	3.29001	1.00804	3.26378	0.0027461	0.107701	0.0674048	1.59783	0.120563	-0.286865	0.0787819	-3.64126	0.00101271	-0.179164	0.0467068	-3.83593	0.000961103	0.0900782	0.513618	0.0176423	0.00780334	down	ENSMUSG00000031425_down	blood
ENSMUSG00000031442	1.22255	0.426704	2.8651	0.00754424	0.0876325	0.0285326	3.07131	0.00450119	-0.124564	0.0333486	-3.7352	0.000786182	-0.0369312	0.0180479	-2.04629	0.0534522	0.120892	0.231769	0.015443	0.13163	down	ENSMUSG00000031442_down	blood
ENSMUSG00000031447	1.63737	0.353025	4.63812	6.46028e-05	0.111384	0.0236059	4.71848	5.1532e-05	-0.130709	0.0275903	-4.73751	4.88433e-05	-0.0193253	0.0158409	-1.21996	0.236002	0.0603385	0.0637224	0.00423336	0.38728	down	ENSMUSG00000031447_down	blood
ENSMUSG00000031453	0.885214	0.328957	2.69097	0.0115321	0.0393369	0.0219965	1.78833	0.0838278	-0.0950062	0.0257092	-3.69541	0.000875372	-0.0556692	0.0148888	-3.739	0.00121055	0.145353	0.452768	0.0163326	0.00909503	down	ENSMUSG00000031453_down	blood
ENSMUSG00000031490	2.03693	0.583591	3.49034	0.00151515	0.101349	0.0390233	2.59713	0.014425	-0.172979	0.04561	-3.79257	0.000672996	-0.0716305	0.0269429	-2.6586	0.0146958	0.0792499	0.290949	0.0142153	0.0508079	down	ENSMUSG00000031490_down	blood
ENSMUSG00000031494	0.677107	0.76532	0.884737	0.383335	0.0187777	0.051175	0.366932	0.716246	-0.159459	0.0598127	-2.66597	0.0122451	-0.140681	0.0298107	-4.71914	0.000116631	0.699358	0.920321	0.0855319	0.00182372	down	ENSMUSG00000031494_down	blood
ENSMUSG00000031508	-0.912876	0.267942	-3.40699	0.00188853	-0.0543159	0.0179166	-3.03159	0.00497742	0.0819011	0.0209407	3.91109	0.000487251	0.0275852	0.0123272	2.23775	0.036205	0.0817141	0.23966	0.011948	0.0986008	up	ENSMUSG00000031508_up	blood
ENSMUSG00000031516	-0.439684	0.28115	-1.56387	0.128336	-0.0151167	0.0187998	-0.804085	0.427674	0.0582587	0.021973	2.65138	0.0126798	0.043142	0.0113517	3.80048	0.00104578	0.440625	0.784735	0.0874464	0.0082415	up	ENSMUSG00000031516_up	blood
ENSMUSG00000031555	1.723	0.601934	2.86245	0.00759391	0.0854934	0.0402499	2.12407	0.0420209	-0.155127	0.0470435	-3.29753	0.00251546	-0.0696339	0.0271029	-2.56924	0.0178783	0.121142	0.373248	0.0322195	0.0588514	down	ENSMUSG00000031555_down	blood
ENSMUSG00000031565	1.68379	0.794035	2.12056	0.0423388	0.0251147	0.0530951	0.473013	0.639627	-0.18522	0.0620569	-2.98468	0.00560158	-0.160105	0.0363266	-4.40738	0.000245304	0.270711	0.88868	0.0531326	0.00309402	down	ENSMUSG00000031565_down	blood
ENSMUSG00000031584	1.74448	0.449199	3.88354	0.000525351	0.104182	0.0300368	3.46848	0.00160552	-0.141445	0.0351067	-4.02902	0.000352557	-0.0372631	0.0203437	-1.83168	0.0812229	0.0710021	0.186873	0.0101354	0.179632	down	ENSMUSG00000031584_down	blood
ENSMUSG00000031608	-0.574332	0.260066	-2.20841	0.034999	-0.00673239	0.01739	-0.387142	0.701384	0.090447	0.0203252	4.44999	0.000109502	0.0837146	0.00978938	8.55157	2.78222e-08	0.244575	0.912962	0.00600825	2.89076e-06	up	ENSMUSG00000031608_up	blood
ENSMUSG00000031613	0.996467	0.665862	1.49651	0.144969	0.0888066	0.0445245	1.99455	0.0552473	-0.186911	0.0520397	-3.5917	0.0011566	-0.0981043	0.0191559	-5.12135	4.5029e-05	0.464063	0.402083	0.0190869	0.000891156	down	ENSMUSG00000031613_down	blood
ENSMUSG00000031627	-0.29879	0.243911	-1.225	0.230107	-0.00126906	0.0163097	-0.0778102	0.938496	0.0535086	0.0190626	2.807	0.00870285	0.0522395	0.00992946	5.26106	3.24425e-05	0.567205	0.991747	0.069804	0.00068959	up	ENSMUSG00000031627_up	blood
ENSMUSG00000031628	1.65459	0.406534	4.06999	0.00031492	0.08902	0.0271839	3.27473	0.00266915	-0.102092	0.0317722	-3.21325	0.00312981	-0.0130721	0.0177151	-0.737906	0.468738	0.0684312	0.20285	0.0372768	0.619185	down	ENSMUSG00000031628_down	blood
ENSMUSG00000031631	-0.407681	0.24344	-1.67467	0.104394	-0.0131504	0.0162782	-0.807852	0.425536	0.0495839	0.0190258	2.60615	0.0141202	0.0364336	0.00954977	3.81513	0.00100994	0.401731	0.782685	0.0938705	0.0080596	up	ENSMUSG00000031631_up	blood
ENSMUSG00000031633	-0.439219	0.362359	-1.21211	0.234931	-0.014646	0.02423	-0.604454	0.550086	0.0878842	0.0283198	3.10328	0.00414963	0.0732383	0.0132497	5.52754	1.74436e-05	0.571746	0.8498	0.0446729	0.000422526	up	ENSMUSG00000031633_up	blood
ENSMUSG00000031642	-0.82339	0.340575	-2.41765	0.0219053	-0.0126897	0.0227734	-0.557216	0.581514	0.101373	0.0266173	3.80853	0.000644442	0.088683	0.0144146	6.15232	4.19209e-06	0.19781	0.863794	0.0139496	0.000147124	up	ENSMUSG00000031642_up	blood
ENSMUSG00000031647	3.91524	1.2624	3.10143	0.00416927	0.185453	0.0844133	2.19697	0.0358853	-0.379341	0.0986613	-3.84488	0.000583756	-0.193888	0.0587049	-3.30275	0.00338797	0.0987185	0.362731	0.0131892	0.0181377	down	ENSMUSG00000031647_down	blood
ENSMUSG00000031671	-0.824788	0.303025	-2.72185	0.0107054	-0.0412284	0.0202626	-2.03471	0.0508012	0.0700093	0.0236826	2.95614	0.00601668	0.0287808	0.0114934	2.50412	0.0205942	0.140902	0.393079	0.0556332	0.0651462	up	ENSMUSG00000031671_up	blood
ENSMUSG00000031711	-0.487315	0.203411	-2.39571	0.0230303	-0.0115999	0.0136016	-0.852836	0.400508	0.0475046	0.0158974	2.9882	0.00555218	0.0359047	0.00910848	3.94189	0.00074644	0.202065	0.768651	0.0527672	0.00662649	up	ENSMUSG00000031711_up	blood
ENSMUSG00000031714	1.70612	0.413951	4.12156	0.000273121	0.092267	0.0276799	3.33336	0.00229093	-0.121332	0.0323519	-3.75039	0.000754535	-0.0290651	0.0181739	-1.59927	0.124698	0.0684312	0.1993	0.0150649	0.245525	down	ENSMUSG00000031714_down	blood
ENSMUSG00000031749	1.10689	0.498499	2.22045	0.034087	0.075484	0.0333334	2.26452	0.0309295	-0.135491	0.0389597	-3.47772	0.00156671	-0.0600067	0.0182756	-3.28343	0.0035443	0.240866	0.3518	0.0235201	0.0187459	down	ENSMUSG00000031749_down	blood
ENSMUSG00000031750	1.41231	0.558021	2.53092	0.0168558	0.0457594	0.0373135	1.22635	0.229606	-0.127781	0.0436115	-2.92999	0.00642266	-0.0820219	0.0242441	-3.38317	0.00280674	0.1745	0.63328	0.0576004	0.0158537	down	ENSMUSG00000031750_down	blood
ENSMUSG00000031754	-0.708833	0.320534	-2.21141	0.0347694	-0.0208451	0.0214333	-0.972556	0.338551	0.0832901	0.025051	3.32482	0.0023426	0.062445	0.0134063	4.6579	0.000134931	0.243401	0.722187	0.0306264	0.00203337	up	ENSMUSG00000031754_up	blood
ENSMUSG00000031785	3.77303	1.00905	3.7392	0.000777727	0.173565	0.0674725	2.57239	0.0152926	-0.375859	0.078861	-4.76609	4.50658e-05	-0.202293	0.04742	-4.26599	0.000343961	0.0748573	0.296345	0.00413793	0.00394051	down	ENSMUSG00000031785_down	blood
ENSMUSG00000031788	1.21521	0.43662	2.78322	0.00922346	0.0673758	0.0291957	2.30773	0.0280917	-0.105378	0.0341236	-3.08812	0.00431296	-0.0380018	0.0193998	-1.95888	0.0635388	0.130525	0.345582	0.0455528	0.150287	down	ENSMUSG00000031788_down	blood
ENSMUSG00000031799	2.83793	0.841489	3.37251	0.0020677	0.138349	0.0562683	2.45874	0.0199319	-0.289789	0.0657657	-4.40639	0.000123702	-0.15144	0.038249	-3.95933	0.000716005	0.0843338	0.3245	0.00620197	0.00643945	down	ENSMUSG00000031799_down	blood
ENSMUSG00000031812	1.75889	0.860243	2.04465	0.0497506	0.091067	0.0575223	1.58316	0.123872	-0.205724	0.0672313	-3.05995	0.00463278	-0.114657	0.032199	-3.5609	0.00184672	0.291869	0.518701	0.0474626	0.0120022	down	ENSMUSG00000031812_down	blood
ENSMUSG00000031819	-0.636325	0.248702	-2.55858	0.0157976	-0.0417606	0.0166301	-2.51114	0.0176519	0.0507264	0.0194371	2.60977	0.0139993	0.00896575	0.00748288	1.19817	0.2442	0.170418	0.315357	0.0932875	0.396081	up	ENSMUSG00000031819_up	blood
ENSMUSG00000031824	1.66912	0.58003	2.87764	0.00731408	0.0944046	0.0387852	2.43404	0.0210977	-0.139454	0.0453316	-3.07631	0.00444442	-0.0450494	0.0265948	-1.69392	0.105063	0.119453	0.326141	0.0462175	0.216837	down	ENSMUSG00000031824_down	blood
ENSMUSG00000031839	2.33769	0.582591	4.01257	0.000368875	0.106821	0.0389564	2.74206	0.0101942	-0.210897	0.0455317	-4.63186	6.5748e-05	-0.104076	0.0262741	-3.96117	0.000712864	0.0684312	0.274343	0.00477691	0.00642962	down	ENSMUSG00000031839_down	blood
ENSMUSG00000031860	-0.635722	0.499235	-1.27339	0.212658	-0.0332614	0.0333826	-0.996368	0.327041	0.123238	0.0390172	3.15855	0.00360278	0.0899766	0.0153085	5.87755	7.80572e-06	0.548418	0.714675	0.0409638	0.00023392	up	ENSMUSG00000031860_up	blood
ENSMUSG00000031872	2.69357	0.767445	3.50979	0.0014389	0.0875588	0.0513171	1.70623	0.0982987	-0.289283	0.0599788	-4.82308	3.83786e-05	-0.201724	0.0351231	-5.74335	1.06082e-05	0.0778632	0.478903	0.00384391	0.000295179	down	ENSMUSG00000031872_down	blood
ENSMUSG00000031885	-0.316263	0.192475	-1.64314	0.110796	-0.00768203	0.0128703	-0.59688	0.555066	0.0400727	0.0150426	2.66394	0.0123046	0.0323907	0.00759687	4.26369	0.000345855	0.411737	0.852111	0.0858334	0.00394663	up	ENSMUSG00000031885_up	blood
ENSMUSG00000031901	-0.827508	0.331965	-2.49276	0.0184231	-0.0335703	0.0221977	-1.51233	0.140913	0.0957888	0.0259444	3.69209	0.000883251	0.0622186	0.0141898	4.38474	0.000258943	0.181734	0.542007	0.0164301	0.00321045	up	ENSMUSG00000031901_up	blood
ENSMUSG00000031922	-0.643371	0.275719	-2.33343	0.0265178	-0.0668513	0.0184366	-3.626	0.00105503	0.0590964	0.0215485	2.74248	0.0101838	-0.00775485	0.0118642	-0.653634	0.520441	0.216208	0.177917	0.0768066	0.66494	down	ENSMUSG00000031922_down	blood
ENSMUSG00000031934	0.720173	0.247956	2.90444	0.00684404	0.0319252	0.0165802	1.9255	0.063692	-0.0515942	0.0193787	-2.66241	0.0123497	-0.019669	0.0103379	-1.9026	0.0708947	0.116547	0.421317	0.0861097	0.163094	down	ENSMUSG00000031934_down	blood
ENSMUSG00000031938	1.38782	0.464752	2.98614	0.00558096	0.0635785	0.0310768	2.04585	0.0496249	-0.127108	0.0363222	-3.49945	0.00147897	-0.0635292	0.0211533	-3.00327	0.00677095	0.106961	0.391292	0.022655	0.0293935	down	ENSMUSG00000031938_down	blood
ENSMUSG00000031950	2.30537	1.2193	1.89074	0.0683522	0.116028	0.0815313	1.42311	0.165021	-0.278054	0.0952928	-2.91789	0.00661912	-0.162025	0.0480074	-3.37501	0.00286095	0.335975	0.571859	0.0583726	0.0160565	down	ENSMUSG00000031950_down	blood
ENSMUSG00000031983	-1.03911	0.376845	-2.75739	0.00982194	-0.0181087	0.0251987	-0.718635	0.477926	0.0769379	0.0294519	2.61232	0.013915	0.0588293	0.0153558	3.83108	0.000972281	0.135593	0.812013	0.0929607	0.00786238	up	ENSMUSG00000031983_up	blood
ENSMUSG00000031986	-0.51273	0.256037	-2.00257	0.054334	-0.0261617	0.0171205	-1.52809	0.136966	0.0519007	0.0200103	2.59371	0.0145423	0.025739	0.00848066	3.03502	0.00629633	0.301615	0.539222	0.0954952	0.0279477	up	ENSMUSG00000031986_up	blood
ENSMUSG00000031997	2.53263	0.905823	2.79594	0.00894142	0.115579	0.0605701	1.90819	0.0659777	-0.257255	0.0707936	-3.63387	0.001033	-0.141675	0.0406441	-3.48575	0.00220519	0.128141	0.425607	0.0178246	0.0135196	down	ENSMUSG00000031997_down	blood
ENSMUSG00000032002	-0.599891	0.25321	-2.36914	0.0244635	-0.0325563	0.0169315	-1.92283	0.0640409	0.0749865	0.0197893	3.78923	0.000679121	0.0424301	0.0104942	4.04319	0.00058601	0.207382	0.421665	0.0142814	0.00562182	up	ENSMUSG00000032002_up	blood
ENSMUSG00000032009	-1.26537	0.33365	-3.7925	0.000673126	-0.0349306	0.0223104	-1.56567	0.127915	0.109159	0.0260761	4.18617	0.000228381	0.0742284	0.0130377	5.69334	1.18987e-05	0.0725384	0.523495	0.00842716	0.000322881	up	ENSMUSG00000032009_up	blood
ENSMUSG00000032011	-0.679463	0.507029	-1.34009	0.19028	-0.0200143	0.0339038	-0.590325	0.559394	0.103824	0.0396263	2.62007	0.0136615	0.0838095	0.0212761	3.93914	0.000751361	0.520252	0.854484	0.0920936	0.00665664	up	ENSMUSG00000032011_up	blood
ENSMUSG00000032021	-1.15228	0.404575	-2.84813	0.00786668	-0.0169145	0.0270529	-0.625239	0.536542	0.224668	0.0316191	7.10544	6.6712e-08	0.207753	0.0170681	12.172	5.59817e-11	0.122943	0.843565	4.94153e-05	2.16486e-08	up	ENSMUSG00000032021_up	blood
ENSMUSG00000032028	1.3274	1.00221	1.32447	0.195349	0.0641948	0.0670156	0.957908	0.345766	-0.202015	0.078327	-2.57913	0.0150515	-0.137821	0.0394783	-3.49105	0.00217784	0.526171	0.726602	0.0975016	0.0134092	down	ENSMUSG00000032028_down	blood
ENSMUSG00000032034	2.59581	0.754599	3.43999	0.00173114	0.120723	0.0504581	2.39254	0.0231973	-0.276156	0.0589748	-4.6826	5.70056e-05	-0.155433	0.0336705	-4.61629	0.000148993	0.0811556	0.331844	0.0044671	0.00219091	down	ENSMUSG00000032034_down	blood
ENSMUSG00000032035	-0.920079	0.28787	-3.19616	0.00327079	-0.0341505	0.0192492	-1.77413	0.0861924	0.0758213	0.0224982	3.37011	0.00208075	0.0416707	0.0110791	3.76119	0.00114832	0.0938584	0.456669	0.028476	0.00876528	up	ENSMUSG00000032035_up	blood
ENSMUSG00000032093	-1.04751	0.469434	-2.23144	0.033274	-0.0286222	0.0313899	-0.911829	0.369128	0.107599	0.0366881	2.93279	0.00637791	0.0789765	0.0177643	4.44579	0.000223794	0.238215	0.744812	0.057378	0.00289703	up	ENSMUSG00000032093_up	blood
ENSMUSG00000032094	-0.970391	0.502887	-1.92964	0.0631562	-0.0271514	0.0336268	-0.807433	0.425773	0.125314	0.0393026	3.18844	0.00333643	0.0981628	0.0198452	4.94642	6.80281e-05	0.324472	0.782685	0.0388506	0.00122925	up	ENSMUSG00000032094_up	blood
ENSMUSG00000032096	-0.340489	0.102903	-3.30884	0.00244238	-0.0158042	0.00688086	-2.29684	0.0287841	0.0284149	0.00804227	3.53319	0.00135206	0.0126107	0.00447179	2.82005	0.0102576	0.086567	0.347013	0.0212209	0.0393581	up	ENSMUSG00000032096_up	blood
ENSMUSG00000032109	1.92356	0.565263	3.40294	0.00190876	0.122703	0.0377978	3.24629	0.00287352	-0.161647	0.0441775	-3.65904	0.000965444	-0.038945	0.0244648	-1.59188	0.126353	0.0822939	0.205346	0.0172091	0.24798	down	ENSMUSG00000032109_down	blood
ENSMUSG00000032119	-0.711637	0.22023	-3.23133	0.00298698	-0.0435694	0.0147263	-2.95862	0.00597951	0.0578818	0.0172119	3.3629	0.00212048	0.0143123	0.00959733	1.49128	0.150758	0.0923856	0.250803	0.0288695	0.281775	up	ENSMUSG00000032119_up	blood
ENSMUSG00000032204	1.28522	0.653676	1.96614	0.0585959	0.0893203	0.0437097	2.04349	0.049872	-0.158326	0.0510873	-3.09913	0.00419375	-0.069006	0.0231348	-2.98279	0.00709535	0.31306	0.391396	0.0448572	0.0304502	down	ENSMUSG00000032204_down	blood
ENSMUSG00000032207	1.17016	0.502873	2.32695	0.0269069	0.0683215	0.0336258	2.03181	0.0511109	-0.121829	0.0393015	-3.09987	0.00418588	-0.0535079	0.0227629	-2.35066	0.028588	0.217695	0.393079	0.0448188	0.0827663	down	ENSMUSG00000032207_down	blood
ENSMUSG00000032212	-0.565302	0.205823	-2.74654	0.0100841	-0.0345874	0.0137629	-2.51309	0.017572	0.0437477	0.0160859	2.71963	0.0107628	0.00916028	0.00858287	1.06728	0.297964	0.137292	0.314285	0.079338	0.455013	up	ENSMUSG00000032212_up	blood
ENSMUSG00000032216	0.802717	0.339891	2.36169	0.02488	0.0198688	0.0227277	0.874212	0.388948	-0.0835988	0.0265638	-3.1471	0.00371016	-0.06373	0.0149419	-4.2652	0.00034461	0.209451	0.759841	0.0417936	0.00394051	down	ENSMUSG00000032216_down	blood
ENSMUSG00000032232	1.5558	0.734138	2.11922	0.0424607	0.0614482	0.04909	1.25175	0.220335	-0.170458	0.0573758	-2.9709	0.00579845	-0.10901	0.0342045	-3.187	0.00443522	0.271273	0.626451	0.054444	0.0220615	down	ENSMUSG00000032232_down	blood
ENSMUSG00000032239	-0.820254	0.315634	-2.59875	0.0143697	-0.0427621	0.0211057	-2.0261	0.0517273	0.0645815	0.024668	2.61803	0.0137279	0.0218194	0.012971	1.68217	0.107347	0.162682	0.39326	0.0922575	0.220312	up	ENSMUSG00000032239_up	blood
ENSMUSG00000032254	1.63384	0.552411	2.95765	0.00599402	0.0353166	0.0369384	0.956097	0.346665	-0.155779	0.0431731	-3.60825	0.00110646	-0.120463	0.0228881	-5.26312	3.22865e-05	0.109483	0.727112	0.01857	0.000687706	down	ENSMUSG00000032254_down	blood
ENSMUSG00000032261	4.22437	1.36054	3.10493	0.00413227	0.164037	0.0909758	1.80308	0.0814288	-0.435357	0.106331	-4.09434	0.000294452	-0.27132	0.0634588	-4.27553	0.0003362	0.0984477	0.449809	0.00943261	0.00388983	down	ENSMUSG00000032261_down	blood
ENSMUSG00000032265	0.92401	0.298277	3.09782	0.00420773	0.0366205	0.019945	1.83607	0.0762766	-0.109946	0.0233115	-4.71637	5.18387e-05	-0.0733252	0.0132186	-5.54714	1.66701e-05	0.0988748	0.441603	0.00430889	0.000409473	down	ENSMUSG00000032265_down	blood
ENSMUSG00000032289	1.44809	0.40885	3.54185	0.00132124	0.0714391	0.0273388	2.6131	0.0138892	-0.134009	0.0319532	-4.19393	0.000223523	-0.0625704	0.0185954	-3.36484	0.00293	0.0778632	0.288475	0.00828883	0.0163684	down	ENSMUSG00000032289_down	blood
ENSMUSG00000032290	-0.354893	0.254501	-1.39447	0.173418	0.00606033	0.0170179	0.356116	0.724246	0.117265	0.0198903	5.89561	1.86735e-06	0.123325	0.00894373	13.789	5.39152e-12	0.49964	0.924447	0.000578257	3.15364e-09	up	ENSMUSG00000032290_up	blood
ENSMUSG00000032294	1.28629	0.366389	3.51072	0.00143534	0.087862	0.0244995	3.58628	0.00117348	-0.0942087	0.0286347	-3.29002	0.00256511	-0.00634669	0.0166265	-0.38172	0.706504	0.0778632	0.177917	0.0325912	0.809946	down	ENSMUSG00000032294_down	blood
ENSMUSG00000032300	0.358482	0.310841	1.15326	0.257908	0.00353454	0.0207852	0.170051	0.866112	-0.0689959	0.0242935	-2.8401	0.00802382	-0.0654613	0.011801	-5.54711	1.66714e-05	0.596885	0.96887	0.0660001	0.000409473	down	ENSMUSG00000032300_down	blood
ENSMUSG00000032324	-1.47803	0.492171	-3.00308	0.00534837	-0.0030172	0.0329102	-0.0916796	0.927562	0.339214	0.0384651	8.81875	7.8494e-10	0.336197	0.0226188	14.8636	1.28298e-12	0.105479	0.98973	2.21096e-06	1.12567e-09	up	ENSMUSG00000032324_up	blood
ENSMUSG00000032334	1.30367	0.490921	2.65556	0.0125537	0.0742142	0.0328267	2.26079	0.031186	-0.163684	0.0383674	-4.26622	0.000182861	-0.0894694	0.0225501	-3.96759	0.000702017	0.151459	0.3518	0.00750398	0.00635891	down	ENSMUSG00000032334_down	blood
ENSMUSG00000032336	3.02246	0.840036	3.59801	0.00113723	0.140965	0.0561711	2.50956	0.0177171	-0.289909	0.0656521	-4.41584	0.000120478	-0.148944	0.0383366	-3.88517	0.000854638	0.0776584	0.316166	0.00615765	0.0072178	down	ENSMUSG00000032336_down	blood
ENSMUSG00000032340	-1.10953	0.458702	-2.41886	0.0218448	0.00263548	0.0306723	0.0859237	0.932098	0.151249	0.0358494	4.21901	0.000208491	0.153884	0.0179902	8.55381	2.77022e-08	0.197687	0.990678	0.00806074	2.89076e-06	up	ENSMUSG00000032340_up	blood
ENSMUSG00000032366	1.75517	0.766572	2.28964	0.02925	0.0830541	0.0512588	1.62029	0.115636	-0.207325	0.0599106	-3.46058	0.00163947	-0.124271	0.0325544	-3.81734	0.00100462	0.225966	0.502998	0.0242309	0.00803338	down	ENSMUSG00000032366_down	blood
ENSMUSG00000032374	-0.434371	0.420632	-1.03266	0.310015	-0.00499184	0.0281266	-0.177478	0.860326	0.0854963	0.032874	2.60073	0.0143027	0.0805044	0.018267	4.40708	0.000245476	0.644132	0.967353	0.0944327	0.00309402	up	ENSMUSG00000032374_up	blood
ENSMUSG00000032387	2.69782	0.956476	2.82058	0.00841793	0.137673	0.0639572	2.15259	0.0395175	-0.271618	0.0747524	-3.63357	0.00103383	-0.133945	0.0441782	-3.03192	0.00634133	0.12555	0.370554	0.0178246	0.0280607	down	ENSMUSG00000032387_down	blood
ENSMUSG00000032393	0.745988	0.320452	2.32793	0.026848	0.0301247	0.0214278	1.40587	0.170037	-0.0766417	0.0250446	-3.06021	0.00462966	-0.046517	0.0150565	-3.08949	0.00555586	0.217441	0.576732	0.0474626	0.0257388	down	ENSMUSG00000032393_down	blood
ENSMUSG00000032396	-0.568608	0.251661	-2.25943	0.0312803	-0.0263657	0.0168279	-1.56679	0.127653	0.0572895	0.0196683	2.91279	0.00670357	0.0309237	0.00922703	3.35143	0.0030235	0.231658	0.523113	0.0587837	0.0167192	up	ENSMUSG00000032396_up	blood
ENSMUSG00000032412	-0.494401	0.23389	-2.11382	0.0429546	-0.015563	0.0156397	-0.995099	0.327647	0.0514277	0.0182794	2.81342	0.00856708	0.0358647	0.00829611	4.32307	0.000300075	0.273541	0.714878	0.0689569	0.00356858	up	ENSMUSG00000032412_up	blood
ENSMUSG00000032413	-1.02852	0.268348	-3.83277	0.000603336	-0.0534577	0.0179438	-2.97917	0.00567945	0.0819189	0.0209725	3.90602	0.000494052	0.0284613	0.00964009	2.95238	0.00760435	0.0722689	0.248146	0.0119592	0.0318218	up	ENSMUSG00000032413_up	blood
ENSMUSG00000032422	-0.660805	0.229076	-2.88465	0.00718821	-0.0413578	0.0153177	-2.7	0.0112846	0.0824428	0.0179032	4.60493	7.09177e-05	0.041085	0.00800314	5.13361	4.37493e-05	0.119041	0.278973	0.0048276	0.000874599	up	ENSMUSG00000032422_up	blood
ENSMUSG00000032435	-0.18238	0.175889	-1.03691	0.308064	-0.0148823	0.0117612	-1.26537	0.21548	0.0371277	0.0137464	2.70091	0.0112598	0.0222455	0.00655386	3.39425	0.00273469	0.642732	0.621681	0.0814732	0.0156129	up	ENSMUSG00000032435_up	blood
ENSMUSG00000032446	-0.939848	0.397226	-2.36602	0.024637	-0.0293472	0.0265615	-1.10487	0.277997	0.271741	0.0310448	8.75318	9.24051e-10	0.242393	0.0174947	13.8553	4.92205e-12	0.20827	0.674513	2.21096e-06	3.15364e-09	up	ENSMUSG00000032446_up	blood
ENSMUSG00000032456	1.10141	0.368156	2.99169	0.00550381	0.055088	0.0246177	2.23774	0.0328153	-0.120419	0.0287728	-4.18516	0.000229023	-0.065331	0.016479	-3.9645	0.000707207	0.106511	0.356721	0.00843114	0.00640001	down	ENSMUSG00000032456_down	blood
ENSMUSG00000032469	-0.599946	0.265594	-2.25888	0.0313181	-0.0500232	0.0177596	-2.81669	0.00849871	0.0842916	0.0207572	4.06083	0.000322971	0.0342684	0.00942912	3.63431	0.00155212	0.231658	0.260439	0.00980899	0.0106809	up	ENSMUSG00000032469_up	blood
ENSMUSG00000032470	1.67868	0.740759	2.26616	0.0308169	0.0820301	0.0495327	1.65608	0.108131	-0.167	0.0578932	-2.88462	0.00718885	-0.0849698	0.0330723	-2.56922	0.0178794	0.230441	0.494499	0.0612297	0.0588514	down	ENSMUSG00000032470_down	blood
ENSMUSG00000032475	-0.243731	0.266274	-0.915342	0.367312	-0.000880103	0.0178051	-0.0494299	0.960904	0.0536167	0.0208103	2.57644	0.0151471	0.0527366	0.00949961	5.55144	1.65049e-05	0.687461	0.999124	0.0977795	0.000407284	up	ENSMUSG00000032475_up	blood
ENSMUSG00000032479	-0.0793407	0.162759	-0.487473	0.629467	0.000625411	0.0108833	0.0574652	0.954556	0.0385815	0.0127203	3.03307	0.00495879	0.0392069	0.00635199	6.17238	4.00748e-06	0.845913	0.997349	0.0494096	0.000142545	up	ENSMUSG00000032479_up	blood
ENSMUSG00000032481	-0.594667	0.219821	-2.70523	0.0111433	-0.0383408	0.0146989	-2.60841	0.0140445	0.0530047	0.0171799	3.08528	0.00434428	0.0146639	0.00967882	1.51505	0.144668	0.143298	0.289186	0.0457394	0.27323	up	ENSMUSG00000032481_up	blood
ENSMUSG00000032485	-0.770366	0.178533	-4.31499	0.000159642	-0.0535116	0.011938	-4.48245	9.99915e-05	0.0409981	0.013953	2.93829	0.00629102	-0.0125135	0.00703213	-1.77948	0.0896398	0.0684312	0.105278	0.0571087	0.19303	down	ENSMUSG00000032485_down	blood
ENSMUSG00000032497	1.12786	0.356556	3.16321	0.00355999	0.0435564	0.023842	1.82688	0.0776836	-0.0790702	0.0278663	-2.83749	0.00807549	-0.0355138	0.015138	-2.34599	0.0288712	0.0944644	0.444706	0.0663215	0.0833417	down	ENSMUSG00000032497_down	blood
ENSMUSG00000032503	2.16748	0.781334	2.77408	0.00943124	0.0609882	0.0522459	1.16733	0.252272	-0.198945	0.0610643	-3.25797	0.00278786	-0.137957	0.0356327	-3.87164	0.000882659	0.132398	0.65134	0.0342902	0.00737557	down	ENSMUSG00000032503_down	blood
ENSMUSG00000032507	2.76558	0.687562	4.02229	0.00035914	0.144565	0.0459755	3.14438	0.00373606	-0.286218	0.0537356	-5.32642	9.26692e-06	-0.141654	0.0305725	-4.63337	0.000143049	0.0684312	0.21852	0.0016044	0.00212328	down	ENSMUSG00000032507_down	blood
ENSMUSG00000032548	-0.597501	0.444509	-1.34418	0.188967	-0.0234091	0.0297232	-0.787569	0.437127	0.0959921	0.0347402	2.76315	0.00968558	0.072583	0.0148054	4.90247	7.54844e-05	0.519381	0.791587	0.074643	0.00132901	up	ENSMUSG00000032548_up	blood
ENSMUSG00000032554	2.00514	0.630342	3.18104	0.0034006	0.099228	0.0421494	2.3542	0.025305	-0.227014	0.0492637	-4.60814	7.02815e-05	-0.127786	0.0252993	-5.05095	5.31484e-05	0.0938584	0.337301	0.00482589	0.00101373	down	ENSMUSG00000032554_down	blood
ENSMUSG00000032562	0.863778	0.28337	3.04823	0.00477233	0.0569666	0.0189483	3.00643	0.00530348	-0.0628327	0.0221465	-2.83714	0.0080824	-0.00586612	0.0128836	-0.455317	0.653554	0.102053	0.246249	0.0663437	0.770095	down	ENSMUSG00000032562_down	blood
ENSMUSG00000032570	1.31043	0.427821	3.06303	0.0045967	0.0606091	0.0286073	2.11866	0.0425115	-0.126665	0.0334359	-3.7883	0.000680849	-0.066056	0.0198247	-3.332	0.00316413	0.100515	0.373248	0.0142987	0.0172493	down	ENSMUSG00000032570_down	blood
ENSMUSG00000032580	-0.498146	0.161202	-3.0902	0.00429015	-0.0396676	0.0107792	-3.68003	0.000912422	0.0387668	0.0125985	3.07708	0.00443566	-0.000900819	0.00655338	-0.137459	0.891978	0.0989115	0.177917	0.0462175	0.937013	down	ENSMUSG00000032580_down	blood
ENSMUSG00000032583	-0.672124	0.238863	-2.81385	0.00855806	-0.0159244	0.0159722	-0.997006	0.326736	0.0569059	0.0186681	3.0483	0.00477155	0.0409815	0.0107005	3.82986	0.000975108	0.126494	0.714206	0.0483536	0.0078771	up	ENSMUSG00000032583_up	blood
ENSMUSG00000032595	1.47087	0.536947	2.73932	0.0102622	0.0505567	0.0359043	1.40809	0.169383	-0.12791	0.0419645	-3.04806	0.00477445	-0.0773537	0.022201	-3.48424	0.00221305	0.138522	0.576031	0.0483536	0.0135352	down	ENSMUSG00000032595_down	blood
ENSMUSG00000032599	-0.692613	0.201721	-3.43352	0.00176098	-0.0539244	0.0134886	-3.99779	0.000384175	0.0487709	0.0157653	3.09356	0.00425363	-0.00515356	0.00724629	-0.711199	0.484786	0.0811556	0.139125	0.0451754	0.633899	down	ENSMUSG00000032599_down	blood
ENSMUSG00000032615	1.32396	0.354611	3.73354	0.000789718	0.0750718	0.023712	3.16599	0.00353471	-0.107503	0.0277143	-3.87897	0.000531937	-0.0324311	0.0132933	-2.43965	0.0236585	0.0748573	0.212972	0.0123496	0.0721171	down	ENSMUSG00000032615_down	blood
ENSMUSG00000032624	-0.850578	0.287972	-2.95369	0.00605373	-0.0495851	0.0192559	-2.57505	0.0151969	0.0933966	0.0225061	4.14983	0.00025257	0.0438115	0.0105414	4.15616	0.000447294	0.109674	0.296186	0.0089014	0.00470001	up	ENSMUSG00000032624_up	blood
ENSMUSG00000032637	-0.602039	0.173039	-3.47921	0.00156053	-0.0383458	0.0115707	-3.31405	0.00240943	0.0394844	0.0135237	2.91965	0.00659019	0.00113854	0.00727751	0.156446	0.877176	0.0805246	0.1993	0.0583726	0.927382	up	ENSMUSG00000032637_up	blood
ENSMUSG00000032643	0.473548	0.249546	1.89764	0.0674051	0.0238118	0.0166865	1.42701	0.163903	-0.0559337	0.019503	-2.86795	0.00749132	-0.0321219	0.0113031	-2.84187	0.00976631	0.334116	0.57104	0.062931	0.0380838	down	ENSMUSG00000032643_down	blood
ENSMUSG00000032656	1.53798	0.868165	1.77153	0.0866316	0.0777101	0.058052	1.33863	0.190749	-0.201886	0.0678505	-2.97546	0.00573265	-0.124176	0.0331237	-3.74886	0.00118249	0.370745	0.595676	0.0539868	0.00893791	down	ENSMUSG00000032656_down	blood
ENSMUSG00000032657	-1.22332	0.387113	-3.16012	0.00358838	-0.0340708	0.0258853	-1.31622	0.198068	0.0906624	0.0302544	2.99667	0.00543531	0.0565916	0.0142283	3.97739	0.000685775	0.0944644	0.602713	0.0522776	0.00625676	up	ENSMUSG00000032657_up	blood
ENSMUSG00000032667	1.31796	0.320564	4.11138	0.000280912	0.0738156	0.0214353	3.44364	0.00171454	-0.102827	0.0250533	-4.10434	0.00028643	-0.0290119	0.0131414	-2.20767	0.0385268	0.0684312	0.186873	0.00936505	0.10318	down	ENSMUSG00000032667_down	blood
ENSMUSG00000032673	-0.402311	0.220816	-1.82193	0.0784493	-0.02489	0.0147654	-1.6857	0.102229	0.0483764	0.0172576	2.80319	0.00878427	0.0234863	0.00955273	2.4586	0.0227164	0.355102	0.485088	0.0701011	0.0699883	up	ENSMUSG00000032673_up	blood
ENSMUSG00000032679	2.39499	1.52919	1.56618	0.127796	0.0794202	0.102253	0.7767	0.443417	-0.335238	0.119512	-2.80505	0.00874441	-0.255818	0.060826	-4.20574	0.000397277	0.440097	0.794312	0.0699597	0.00432703	down	ENSMUSG00000032679_down	blood
ENSMUSG00000032691	1.36684	0.600175	2.2774	0.0300578	0.0439676	0.0401322	1.09557	0.281985	-0.12138	0.0469061	-2.58773	0.0147492	-0.0774124	0.0256382	-3.01941	0.00652555	0.228287	0.678389	0.0963734	0.0286463	down	ENSMUSG00000032691_down	blood
ENSMUSG00000032698	1.05388	0.819463	1.28607	0.208258	0.0574349	0.0547955	1.04817	0.302932	-0.194589	0.0640443	-3.03836	0.00489306	-0.137154	0.0320776	-4.2757	0.000336062	0.543623	0.69548	0.0491234	0.00388983	down	ENSMUSG00000032698_down	blood
ENSMUSG00000032733	-0.822451	0.318518	-2.58212	0.0149458	-0.00225557	0.0212985	-0.105903	0.916364	0.130973	0.0248934	5.26134	1.11364e-05	0.128717	0.0129673	9.92628	2.20509e-09	0.165989	0.986715	0.00175877	4.14584e-07	up	ENSMUSG00000032733_up	blood
ENSMUSG00000032741	0.809375	0.471372	1.71706	0.0962763	0.0504799	0.0315194	1.60155	0.119735	-0.109887	0.0368395	-2.98285	0.00562736	-0.0594068	0.021441	-2.77071	0.0114569	0.387683	0.511243	0.053345	0.0425713	down	ENSMUSG00000032741_down	blood
ENSMUSG00000032766	4.03308	1.37462	2.93396	0.00635932	0.150638	0.0919173	1.63884	0.111694	-0.386794	0.107432	-3.60036	0.00113007	-0.236156	0.063207	-3.73623	0.00121854	0.112341	0.497361	0.0187668	0.00912924	down	ENSMUSG00000032766_down	blood
ENSMUSG00000032782	-1.11375	0.354123	-3.14509	0.00372931	-0.0764455	0.0236793	-3.22837	0.00300995	0.104759	0.0276761	3.78517	0.000686662	0.0283131	0.0142947	1.98067	0.0608774	0.0947631	0.209313	0.0143826	0.145364	up	ENSMUSG00000032782_up	blood
ENSMUSG00000032802	3.60271	1.13603	3.17132	0.0034866	0.137365	0.0759632	1.8083	0.0805941	-0.356843	0.0887849	-4.01918	0.000362226	-0.219478	0.0533072	-4.11723	0.000490931	0.0940558	0.4487	0.0102253	0.00501181	down	ENSMUSG00000032802_down	blood
ENSMUSG00000032816	-0.423997	0.434524	-0.975774	0.33698	0.0198092	0.0290555	0.681771	0.500614	0.142083	0.0339597	4.18387	0.000229843	0.161892	0.0169517	9.55022	4.31037e-09	0.664592	0.82433	0.00844167	7.0179e-07	up	ENSMUSG00000032816_up	blood
ENSMUSG00000032869	1.91169	1.03811	1.84152	0.0754531	0.114825	0.0694155	1.65417	0.108521	-0.233566	0.081132	-2.87884	0.00729246	-0.118741	0.0397929	-2.98397	0.00707621	0.34962	0.494623	0.0618196	0.0304012	down	ENSMUSG00000032869_down	blood
ENSMUSG00000032872	1.3176	0.336598	3.91446	0.000482776	0.0764434	0.0225075	3.39635	0.00194213	-0.10043	0.0263065	-3.81768	0.000628616	-0.0239863	0.0129866	-1.847	0.0788872	0.0710021	0.189334	0.0137303	0.176019	down	ENSMUSG00000032872_down	blood
ENSMUSG00000032898	-0.930829	0.314279	-2.96179	0.00593235	-0.0187715	0.0210151	-0.893238	0.37884	0.0747511	0.0245622	3.04334	0.00483173	0.0559796	0.0132541	4.22357	0.000380687	0.109163	0.753338	0.0486345	0.00421317	up	ENSMUSG00000032898_up	blood
ENSMUSG00000032905	1.23845	0.455583	2.71838	0.0107953	0.0881929	0.0304637	2.89502	0.00700597	-0.107387	0.0356056	-3.016	0.00517708	-0.0191936	0.0170022	-1.12889	0.271676	0.14126	0.257036	0.0505326	0.426608	down	ENSMUSG00000032905_down	blood
ENSMUSG00000032936	-1.07029	0.554338	-1.93076	0.0630117	-0.0318471	0.0370672	-0.859172	0.397059	0.193761	0.0433237	4.47239	0.000102847	0.161913	0.026057	6.21382	3.65202e-06	0.324257	0.766618	0.00580093	0.000133136	up	ENSMUSG00000032936_up	blood
ENSMUSG00000032946	0.790907	0.407044	1.94305	0.061446	0.0234368	0.027218	0.861076	0.396026	-0.0896587	0.0318121	-2.81839	0.00846333	-0.0662219	0.0184424	-3.59074	0.00172088	0.321055	0.766195	0.068334	0.0114481	down	ENSMUSG00000032946_down	blood
ENSMUSG00000032966	1.86127	0.536588	3.46871	0.00160456	0.103693	0.0358803	2.88998	0.00709399	-0.179711	0.0419365	-4.28532	0.000173397	-0.0760176	0.0227545	-3.34078	0.00309983	0.0805246	0.257036	0.0073568	0.0170103	down	ENSMUSG00000032966_down	blood
ENSMUSG00000033016	-0.260741	0.18722	-1.3927	0.173947	0.00224465	0.0125189	0.179301	0.858907	0.0379893	0.014632	2.59632	0.0144527	0.0402339	0.0081225	4.95339	6.69159e-05	0.500299	0.967237	0.0951198	0.00121751	up	ENSMUSG00000033016_up	blood
ENSMUSG00000033032	2.71823	0.796933	3.41087	0.00186935	0.161339	0.0532889	3.02762	0.00502755	-0.299353	0.0622834	-4.80631	4.02371e-05	-0.138015	0.0355794	-3.87906	0.000867192	0.0817141	0.240037	0.00392718	0.0073043	down	ENSMUSG00000033032_down	blood
ENSMUSG00000033059	1.87929	0.511505	3.67404	0.000927256	0.104245	0.0342031	3.04782	0.00477727	-0.189752	0.0399761	-4.74662	4.76053e-05	-0.0855067	0.022713	-3.76466	0.00113886	0.0755068	0.237627	0.00423336	0.00872682	down	ENSMUSG00000033059_down	blood
ENSMUSG00000033060	-1.05713	0.405	-2.61019	0.0139854	0.0359835	0.0270813	1.32872	0.19396	0.176244	0.0316523	5.56813	4.68657e-06	0.212228	0.016484	12.8747	1.96813e-11	0.160634	0.600384	0.00104246	9.14196e-09	up	ENSMUSG00000033060_up	blood
ENSMUSG00000033083	0.0776555	0.310345	0.250223	0.804121	0.0357908	0.020752	1.72469	0.0948739	0.075247	0.0242547	3.10237	0.00415933	0.111038	0.0122448	9.06818	1.04376e-08	0.925975	0.473111	0.0446909	1.35116e-06	up	ENSMUSG00000033083_up	blood
ENSMUSG00000033096	-0.640272	0.282469	-2.2667	0.0307799	-0.0452301	0.018888	-2.39465	0.0230861	0.0814615	0.022076	3.69005	0.00088812	0.0362314	0.0093225	3.88645	0.000852031	0.230441	0.331319	0.0164376	0.00720735	up	ENSMUSG00000033096_up	blood
ENSMUSG00000033106	-0.774467	0.228789	-3.38507	0.00200061	-0.0359399	0.0152986	-2.34923	0.0255904	0.0650691	0.0178808	3.63905	0.00101872	0.0291292	0.00933268	3.12121	0.00516423	0.0838272	0.33746	0.0176771	0.0244188	up	ENSMUSG00000033106_up	blood
ENSMUSG00000033124	0.550659	0.306109	1.7989	0.0821029	0.0225661	0.0204687	1.10247	0.279024	-0.0722904	0.0239236	-3.02172	0.00510296	-0.0497243	0.0141698	-3.50916	0.00208674	0.362497	0.675966	0.0501585	0.0130158	down	ENSMUSG00000033124_down	blood
ENSMUSG00000033174	1.28	0.54145	2.36402	0.0247493	0.0573894	0.0362054	1.58511	0.123428	-0.134976	0.0423164	-3.18969	0.00332574	-0.077587	0.0201891	-3.84301	0.000945019	0.208907	0.518432	0.03882	0.00771701	down	ENSMUSG00000033174_down	blood
ENSMUSG00000033186	0.754006	0.307359	2.45318	0.020189	0.0483661	0.0205523	2.35332	0.0253555	-0.0728317	0.0240213	-3.03197	0.00497269	-0.0244657	0.0122564	-1.99616	0.0590467	0.188777	0.337301	0.0494113	0.142088	down	ENSMUSG00000033186_down	blood
ENSMUSG00000033209	2.2451	1.07192	2.09447	0.044767	0.0915053	0.0716764	1.27665	0.211521	-0.285241	0.0837745	-3.40486	0.00189914	-0.193735	0.0501701	-3.86157	0.000904124	0.279891	0.616226	0.0267897	0.00751122	down	ENSMUSG00000033209_down	blood
ENSMUSG00000033278	-0.93468	0.596282	-1.56751	0.127484	0.0223613	0.0398719	0.560828	0.57908	0.253093	0.0466018	5.43098	6.89873e-06	0.275455	0.0230192	11.9663	7.66913e-11	0.439703	0.862917	0.00132868	2.75269e-08	up	ENSMUSG00000033278_up	blood
ENSMUSG00000033306	0.563401	0.448462	1.2563	0.218704	0.00991978	0.0299875	0.330797	0.743097	-0.105399	0.0350491	-3.0072	0.00529319	-0.0954797	0.020307	-4.70182	0.000121539	0.555393	0.929553	0.0512541	0.00188368	down	ENSMUSG00000033306_down	blood
ENSMUSG00000033323	-0.411584	0.189118	-2.17633	0.0375353	-0.0141617	0.0126459	-1.11987	0.271656	0.0448112	0.0147803	3.03181	0.00497461	0.0306495	0.00608176	5.03958	5.45922e-05	0.25552	0.669519	0.0494113	0.00103502	up	ENSMUSG00000033323_up	blood
ENSMUSG00000033352	-0.413273	0.221016	-1.86988	0.0712875	-0.0151939	0.0147788	-1.02809	0.312125	0.045802	0.0172732	2.65162	0.0126725	0.0306081	0.00952999	3.21177	0.00418754	0.341579	0.702907	0.0874341	0.0211764	up	ENSMUSG00000033352_up	blood
ENSMUSG00000033416	1.06947	0.444282	2.40719	0.0224352	0.03967	0.029708	1.33533	0.191813	-0.123541	0.0347224	-3.55796	0.00126567	-0.083871	0.0206946	-4.05281	0.000572689	0.199693	0.597574	0.0203345	0.00553517	down	ENSMUSG00000033416_down	blood
ENSMUSG00000033434	-0.956769	0.327246	-2.9237	0.00652406	-0.0543366	0.0218821	-2.48315	0.0188383	0.0715702	0.0255756	2.79838	0.00888817	0.0172337	0.0135942	1.26772	0.218774	0.11322	0.319907	0.0706091	0.3669	up	ENSMUSG00000033434_up	blood
ENSMUSG00000033450	-1.06392	0.323341	-3.2904	0.00256258	-0.0364381	0.021621	-1.68531	0.102304	0.0789498	0.0252703	3.12421	0.0039339	0.0425116	0.0122379	3.47376	0.0022684	0.0879097	0.485088	0.0432309	0.0137313	up	ENSMUSG00000033450_up	blood
ENSMUSG00000033460	2.06765	0.738831	2.79855	0.00888465	0.0447396	0.0494038	0.905592	0.372368	-0.186218	0.0577425	-3.22497	0.00303646	-0.141478	0.0344389	-4.10809	0.000501778	0.127637	0.746872	0.0363845	0.00509292	down	ENSMUSG00000033460_down	blood
ENSMUSG00000033470	1.58954	0.698244	2.27648	0.0301192	0.0705915	0.0466899	1.51192	0.141017	-0.14503	0.0545705	-2.65766	0.012491	-0.0744383	0.0311699	-2.38814	0.026406	0.228363	0.542007	0.0866358	0.078227	down	ENSMUSG00000033470_down	blood
ENSMUSG00000033488	1.27383	0.472408	2.69646	0.011381	0.057673	0.0315887	1.82575	0.0778581	-0.136235	0.0369205	-3.68996	0.000888338	-0.078562	0.0202798	-3.87391	0.000877905	0.144653	0.444706	0.0164376	0.00736421	down	ENSMUSG00000033488_down	blood
ENSMUSG00000033577	1.53014	0.677259	2.25931	0.0312887	0.0500517	0.0452866	1.10522	0.277849	-0.175407	0.0529305	-3.31392	0.00241024	-0.125356	0.0297143	-4.2187	0.000385155	0.231658	0.674385	0.0311751	0.00424181	down	ENSMUSG00000033577_down	blood
ENSMUSG00000033589	-0.725239	0.299483	-2.42163	0.0217063	-0.0362212	0.0200257	-1.80874	0.0805248	0.0736521	0.0234058	3.14675	0.00371349	0.0374308	0.01311	2.85514	0.00947841	0.19679	0.4487	0.0418013	0.0372648	up	ENSMUSG00000033589_up	blood
ENSMUSG00000033629	-1.07515	0.346245	-3.10518	0.00412966	-0.0469498	0.0231526	-2.02784	0.0515386	0.111932	0.0270604	4.13638	0.000262152	0.0649825	0.0142714	4.55335	0.000173117	0.0984477	0.39326	0.00902866	0.00244766	up	ENSMUSG00000033629_up	blood
ENSMUSG00000033669	-1.04458	0.395881	-2.63862	0.0130715	-0.0350484	0.0264716	-1.324	0.195503	0.0836053	0.0309397	2.7022	0.0112248	0.0485568	0.0135961	3.57138	0.00180152	0.154751	0.601514	0.0813771	0.011813	up	ENSMUSG00000033669_up	blood
ENSMUSG00000033684	2.44479	0.716458	3.41232	0.00186219	0.120458	0.0479077	2.51438	0.0175191	-0.220388	0.055994	-3.93593	0.000455227	-0.09993	0.0327192	-3.05417	0.00602585	0.0817141	0.313739	0.011553	0.0271671	down	ENSMUSG00000033684_down	blood
ENSMUSG00000033685	2.75892	1.12065	2.46189	0.0197874	0.166987	0.074935	2.22843	0.0334945	-0.336396	0.0875831	-3.84089	0.000590149	-0.169409	0.0457918	-3.69955	0.00132953	0.186569	0.357288	0.0132413	0.00965547	down	ENSMUSG00000033685_down	blood
ENSMUSG00000033697	0.407336	0.31822	1.28004	0.21034	0.0295275	0.0212786	1.38766	0.175462	-0.0751921	0.0248702	-3.02339	0.00508159	-0.0456646	0.014248	-3.20499	0.00425399	0.545648	0.580788	0.0500165	0.0214301	down	ENSMUSG00000033697_down	blood
ENSMUSG00000033705	1.46432	0.548058	2.67184	0.0120742	0.0584767	0.0366473	1.59566	0.121046	-0.145789	0.0428329	-3.40367	0.00190509	-0.0873125	0.0204113	-4.27765	0.000334505	0.149091	0.514446	0.0268109	0.00387589	down	ENSMUSG00000033705_down	blood
ENSMUSG00000033706	-1.0527	0.298084	-3.53154	0.00135803	-0.0521415	0.0199322	-2.61595	0.0137958	0.100187	0.0232965	4.3005	0.000166218	0.048045	0.00944758	5.08543	4.90009e-05	0.0778632	0.288475	0.0072005	0.000956577	up	ENSMUSG00000033706_up	blood
ENSMUSG00000033751	-0.792485	0.302269	-2.62179	0.0136057	-0.0226806	0.0202119	-1.12214	0.270705	0.0698413	0.0236235	2.95644	0.00601227	0.0471607	0.0128279	3.6764	0.00140464	0.158268	0.668875	0.0556264	0.00999233	up	ENSMUSG00000033751_up	blood
ENSMUSG00000033763	3.33386	0.973417	3.4249	0.00180147	0.173865	0.06509	2.67115	0.0120941	-0.340017	0.0760763	-4.46942	0.000103707	-0.166152	0.0433772	-3.83041	0.000973834	0.0815204	0.280809	0.00582862	0.00787091	down	ENSMUSG00000033763_down	blood
ENSMUSG00000033826	-1.81981	0.63637	-2.85968	0.00764596	-0.0341303	0.0425524	-0.802077	0.428817	0.185023	0.0497348	3.72019	0.000818749	0.150892	0.0261679	5.76632	1.00642e-05	0.121595	0.785377	0.0158075	0.000283828	up	ENSMUSG00000033826_up	blood
ENSMUSG00000033880	1.53704	0.460263	3.33947	0.00225462	0.0234366	0.0307767	0.761506	0.4523	-0.103842	0.0359714	-2.88678	0.00715044	-0.0804049	0.0184082	-4.36788	0.000269592	0.0853889	0.800434	0.0610416	0.00330052	down	ENSMUSG00000033880_down	blood
ENSMUSG00000033909	-1.04862	0.25874	-4.0528	0.000330204	-0.0497534	0.0173013	-2.87571	0.00734914	0.0820868	0.0202215	4.05938	0.000324267	0.0323334	0.0102388	3.15794	0.00474403	0.0684312	0.257036	0.00981063	0.023046	up	ENSMUSG00000033909_up	blood
ENSMUSG00000033910	-0.0140445	0.494033	-0.0284282	0.977509	0.0814906	0.0330348	2.46681	0.019564	0.113288	0.0386106	2.93413	0.00635675	0.194779	0.0194578	10.0104	1.90263e-09	0.990203	0.322317	0.057378	3.70966e-07	up	ENSMUSG00000033910_up	blood
ENSMUSG00000033955	-0.74369	0.296515	-2.5081	0.0177774	0.00761178	0.0198272	0.383906	0.703756	0.0936833	0.0231738	4.04264	0.000339579	0.101295	0.0124919	8.10883	6.62679e-08	0.178412	0.913789	0.00998692	5.71896e-06	up	ENSMUSG00000033955_up	blood
ENSMUSG00000033960	2.63557	0.950796	2.77196	0.00948008	0.100184	0.0635774	1.57578	0.125564	-0.269213	0.0743084	-3.62292	0.0010638	-0.169029	0.0434974	-3.88596	0.00085303	0.132847	0.520658	0.0182022	0.00720942	down	ENSMUSG00000033960_down	blood
ENSMUSG00000033987	1.96534	0.736377	2.66894	0.0121584	0.0727741	0.0492397	1.47796	0.149843	-0.238931	0.0575508	-4.15166	0.000251298	-0.166157	0.0341968	-4.85885	8.37039e-05	0.14943	0.553451	0.00889853	0.00144159	down	ENSMUSG00000033987_down	blood
ENSMUSG00000034028	3.98127	1.31915	3.01805	0.00515047	0.147271	0.0882085	1.66958	0.105406	-0.41827	0.103097	-4.05705	0.000326358	-0.270998	0.0612714	-4.42292	0.000236363	0.103633	0.490044	0.00983621	0.00301144	down	ENSMUSG00000034028_down	blood
ENSMUSG00000034042	-0.372749	0.174109	-2.1409	0.0405268	-0.0296817	0.0116422	-2.54948	0.0161386	0.0395164	0.0136073	2.90406	0.00685052	0.00983471	0.00674747	1.45754	0.15976	0.264589	0.301369	0.0596965	0.29294	up	ENSMUSG00000034042_up	blood
ENSMUSG00000034109	0.536862	0.216439	2.48043	0.0189574	0.0106757	0.0144727	0.73764	0.466464	-0.0453292	0.0169156	-2.67974	0.0118477	-0.0346536	0.00969517	-3.57431	0.00178907	0.183376	0.807147	0.0839059	0.0117484	down	ENSMUSG00000034109_down	blood
ENSMUSG00000034111	0.363908	0.264767	1.37445	0.179484	0.0124229	0.0177043	0.701687	0.488283	-0.0550198	0.0206926	-2.65891	0.0124535	-0.0425969	0.0114148	-3.73172	0.00123169	0.507172	0.818584	0.086528	0.00919923	down	ENSMUSG00000034111_down	blood
ENSMUSG00000034157	-0.476244	0.256164	-1.85914	0.0728415	-0.0413299	0.017129	-2.41285	0.0221469	0.0680602	0.0200202	3.39957	0.00192575	0.0267303	0.0108057	2.47371	0.02199	0.344221	0.328719	0.0270101	0.0683639	up	ENSMUSG00000034157_up	blood
ENSMUSG00000034165	1.24958	0.360367	3.46752	0.0016096	0.0732803	0.0240968	3.04108	0.0048595	-0.098105	0.0281641	-3.48334	0.00154355	-0.0248247	0.015662	-1.58503	0.127904	0.0805246	0.238625	0.0232608	0.250116	down	ENSMUSG00000034165_down	blood
ENSMUSG00000034168	-0.979437	0.389076	-2.51734	0.0173987	-0.00798394	0.0260165	-0.306879	0.761055	0.115515	0.0304078	3.79886	0.000661602	0.107531	0.0158814	6.77089	1.06991e-06	0.177276	0.938895	0.0140251	5.23127e-05	up	ENSMUSG00000034168_up	blood
ENSMUSG00000034171	-1.52534	0.373914	-4.0794	0.000306851	-0.0503234	0.0250027	-2.01272	0.0531956	0.121035	0.0292228	4.14179	0.000258259	0.0707113	0.0139444	5.07093	5.0704e-05	0.0684312	0.396469	0.0089839	0.000982538	up	ENSMUSG00000034171_up	blood
ENSMUSG00000034177	-0.355814	0.36564	-0.973125	0.338273	-0.0327373	0.0244495	-1.33898	0.190636	0.0989856	0.0285762	3.46391	0.00162506	0.0662483	0.0128729	5.14633	4.24605e-05	0.665789	0.595676	0.0241208	0.000856423	up	ENSMUSG00000034177_up	blood
ENSMUSG00000034201	4.08432	1.4525	2.81193	0.0085984	0.174485	0.097125	1.7965	0.0824923	-0.422564	0.113519	-3.72242	0.000813822	-0.248079	0.0682347	-3.63567	0.00154714	0.126494	0.450716	0.0158002	0.0106652	down	ENSMUSG00000034201_down	blood
ENSMUSG00000034205	1.76287	0.748481	2.35526	0.0252443	0.0830887	0.050049	1.66015	0.107304	-0.156394	0.0584967	-2.67355	0.0120246	-0.0733053	0.0319543	-2.29407	0.0321998	0.211359	0.493259	0.0846655	0.0903412	down	ENSMUSG00000034205_down	blood
ENSMUSG00000034235	1.05188	0.574047	1.83238	0.0768377	0.0288448	0.0383851	0.751458	0.458232	-0.12154	0.044864	-2.70907	0.0110405	-0.092695	0.0254261	-3.64567	0.00151089	0.352428	0.802853	0.0806491	0.0105116	down	ENSMUSG00000034235_down	blood
ENSMUSG00000034259	-0.685136	0.292255	-2.34431	0.0258759	-0.0237376	0.0195423	-1.21467	0.233965	0.0700361	0.0228408	3.06627	0.00455917	0.0462985	0.0117851	3.92858	0.000770548	0.213785	0.6374	0.04703	0.00674197	up	ENSMUSG00000034259_up	blood
ENSMUSG00000034266	-0.42811	0.384507	-1.1134	0.274378	-0.0111901	0.025711	-0.435228	0.666512	0.0821488	0.0300507	2.73367	0.0104035	0.0709587	0.0174914	4.05677	0.000567281	0.612306	0.900601	0.0779791	0.00551412	up	ENSMUSG00000034266_up	blood
ENSMUSG00000034274	-0.765969	0.295767	-2.58977	0.014678	-0.0321056	0.0197772	-1.62337	0.114974	0.0611312	0.0231153	2.64462	0.012886	0.0290255	0.0124716	2.32732	0.0300296	0.164404	0.501552	0.0883287	0.0858384	up	ENSMUSG00000034274_up	blood
ENSMUSG00000034282	-1.61114	0.528441	-3.04885	0.00476486	-0.0444539	0.0353356	-1.25805	0.218077	0.272454	0.0412998	6.59698	2.66327e-07	0.228	0.021707	10.5035	8.14063e-10	0.102053	0.625734	0.000155782	1.91888e-07	up	ENSMUSG00000034282_up	blood
ENSMUSG00000034292	-0.916128	0.316402	-2.89546	0.00699834	-0.0258686	0.021157	-1.2227	0.230963	0.136508	0.0247281	5.52036	5.36184e-06	0.110639	0.0125269	8.83212	1.62672e-08	0.117956	0.634807	0.0011142	1.88903e-06	up	ENSMUSG00000034292_up	blood
ENSMUSG00000034317	-0.675915	0.369972	-1.82694	0.0776739	-0.025978	0.0247391	-1.05008	0.302067	0.0903671	0.0289147	3.1253	0.00392297	0.064389	0.0142871	4.5068	0.000193455	0.353313	0.694706	0.0432265	0.00262252	up	ENSMUSG00000034317_up	blood
ENSMUSG00000034333	0.472043	0.218297	2.16239	0.0386881	0.00696019	0.014597	0.476824	0.636943	-0.0455184	0.0170608	-2.66802	0.0121852	-0.0385582	0.00820819	-4.69753	0.000122785	0.258604	0.887355	0.0852262	0.00189131	down	ENSMUSG00000034333_down	blood
ENSMUSG00000034341	1.94187	0.606576	3.20136	0.00322725	0.109997	0.0405603	2.71193	0.0109647	-0.20157	0.0474063	-4.25196	0.000190257	-0.091573	0.0261058	-3.50777	0.00209361	0.0938584	0.277953	0.0075877	0.0130431	down	ENSMUSG00000034341_down	blood
ENSMUSG00000034349	-1.28904	0.352941	-3.65229	0.000983136	-0.0627608	0.0236003	-2.65933	0.0124413	0.154918	0.0275837	5.6163	4.09212e-06	0.0921574	0.0120325	7.65906	1.64355e-07	0.0755068	0.28383	0.000971425	1.17985e-05	up	ENSMUSG00000034349_up	blood
ENSMUSG00000034353	2.15561	0.474431	4.54356	8.42495e-05	0.112853	0.031724	3.55732	0.00126784	-0.229928	0.0370787	-6.2011	7.9583e-07	-0.117076	0.0209258	-5.59481	1.49309e-05	0.0603385	0.181617	0.000332087	0.000376684	down	ENSMUSG00000034353_down	blood
ENSMUSG00000034412	-0.917203	0.248565	-3.69	0.000888235	-0.0260324	0.0166209	-1.56624	0.12778	0.0850347	0.0194263	4.3773	0.000134176	0.0590023	0.0103772	5.68577	1.21078e-05	0.0755068	0.523348	0.00652014	0.000326376	up	ENSMUSG00000034412_up	blood
ENSMUSG00000034416	-0.569514	0.433969	-1.31234	0.199359	0.00666696	0.0290184	0.229749	0.819846	0.15119	0.0339164	4.45774	0.000107153	0.157857	0.0173028	9.12322	9.42126e-09	0.530224	0.956437	0.00595869	1.26827e-06	up	ENSMUSG00000034416_up	blood
ENSMUSG00000034429	-0.953269	0.422028	-2.25878	0.0313251	-0.038502	0.02822	-1.36435	0.182605	0.102926	0.0329832	3.12055	0.00397083	0.0644236	0.0182182	3.53622	0.00195762	0.231658	0.587468	0.043459	0.012479	up	ENSMUSG00000034429_up	blood
ENSMUSG00000034544	-0.673319	0.280823	-2.39766	0.0229284	-0.0482868	0.018778	-2.57146	0.0153261	0.0628558	0.0219475	2.86392	0.00756631	0.014569	0.0115705	1.25915	0.221794	0.201808	0.296345	0.0633588	0.370481	up	ENSMUSG00000034544_up	blood
ENSMUSG00000034574	0.926273	0.426829	2.17013	0.0380445	0.0465942	0.028541	1.63253	0.113021	-0.103879	0.0333584	-3.11402	0.00403758	-0.0572844	0.0190539	-3.00644	0.00672217	0.25633	0.497855	0.043795	0.0292461	down	ENSMUSG00000034574_down	blood
ENSMUSG00000034584	-0.675473	0.695753	-0.970852	0.339385	0.0148666	0.0465233	0.319551	0.751523	0.235287	0.0543758	4.32706	0.000154365	0.250154	0.0303748	8.23556	5.15551e-08	0.666501	0.934889	0.00705866	4.78946e-06	up	ENSMUSG00000034584_up	blood
ENSMUSG00000034664	3.95922	1.36224	2.90641	0.00681067	0.160409	0.0910894	1.761	0.0884296	-0.399043	0.106464	-3.74814	0.000759132	-0.238634	0.0640248	-3.72722	0.00124493	0.116408	0.460883	0.0150995	0.00925309	down	ENSMUSG00000034664_down	blood
ENSMUSG00000034724	-0.314707	0.169187	-1.86012	0.0726989	-0.0166403	0.0113131	-1.47089	0.151733	0.0447736	0.0132226	3.38614	0.00199498	0.0281333	0.00790214	3.56021	0.00184973	0.343856	0.555002	0.0276375	0.0120167	up	ENSMUSG00000034724_up	blood
ENSMUSG00000034730	-1.53194	0.539825	-2.83785	0.00806838	0.0141962	0.0360967	0.393281	0.696893	0.262035	0.0421894	6.21092	7.74387e-07	0.276231	0.0170466	16.2045	2.40438e-13	0.123425	0.912454	0.000332087	3.45204e-10	up	ENSMUSG00000034730_up	blood
ENSMUSG00000034762	-1.44543	0.431782	-3.34759	0.00220725	-0.0524314	0.0288722	-1.81598	0.0793796	0.132197	0.0337455	3.91748	0.000478804	0.0797659	0.0157517	5.06395	5.15447e-05	0.0850975	0.446652	0.0117806	0.000990323	up	ENSMUSG00000034762_up	blood
ENSMUSG00000034793	0.558828	0.289934	1.92743	0.0634418	0.011568	0.0193872	0.596683	0.555195	-0.0597345	0.0226595	-2.63618	0.0131478	-0.0481665	0.0122754	-3.92383	0.000779335	0.324987	0.852111	0.0896558	0.006798	down	ENSMUSG00000034793_down	blood
ENSMUSG00000034845	1.77971	0.698176	2.54908	0.0161539	0.0756435	0.0466853	1.62029	0.115637	-0.183964	0.0545652	-3.37146	0.00207337	-0.108321	0.0308136	-3.51536	0.00205646	0.171681	0.502998	0.0284414	0.0128801	down	ENSMUSG00000034845_down	blood
ENSMUSG00000034848	-0.380176	0.366687	-1.03679	0.308121	-0.0419064	0.0245194	-1.70911	0.0977579	0.0755635	0.028658	2.63674	0.0131305	0.0336572	0.0108425	3.1042	0.00537082	0.642732	0.477569	0.0895986	0.0250506	up	ENSMUSG00000034848_up	blood
ENSMUSG00000034881	-1.05894	0.494017	-2.14353	0.0402977	-0.0161598	0.0330337	-0.489191	0.628264	0.111015	0.0386094	2.87534	0.00735574	0.0948555	0.020672	4.58859	0.000159161	0.263784	0.884093	0.0622149	0.00230606	up	ENSMUSG00000034881_up	blood
ENSMUSG00000034893	-0.575501	0.189072	-3.04382	0.0048259	-0.0330641	0.0126428	-2.61526	0.0138184	0.0652103	0.0147767	4.41305	0.000121422	0.0321462	0.00730914	4.39808	0.000250813	0.102303	0.288475	0.00616595	0.00313875	up	ENSMUSG00000034893_up	blood
ENSMUSG00000034903	-1.13016	0.372888	-3.03083	0.00498693	-0.0781427	0.0249341	-3.13397	0.00383696	0.130191	0.0291427	4.46737	0.000104304	0.0520484	0.0108961	4.7768	0.000101695	0.102339	0.219731	0.00584046	0.00165333	up	ENSMUSG00000034903_up	blood
ENSMUSG00000034923	2.65683	0.687582	3.86402	0.000554095	0.109362	0.0459769	2.37863	0.0239429	-0.248387	0.0537372	-4.62225	6.75496e-05	-0.139025	0.0308052	-4.51303	0.0001906	0.0710021	0.33552	0.00477691	0.00259943	down	ENSMUSG00000034923_down	blood
ENSMUSG00000034926	2.8053	0.879922	3.18812	0.0033392	0.143483	0.0588382	2.4386	0.0208777	-0.297414	0.0687693	-4.3248	0.000155339	-0.153931	0.0406958	-3.78247	0.0010916	0.0938584	0.325893	0.00705866	0.00848827	down	ENSMUSG00000034926_down	blood
ENSMUSG00000034936	-0.820921	0.528221	-1.55412	0.130642	-0.0160223	0.0353208	-0.453622	0.653365	0.14689	0.0412825	3.55815	0.00126504	0.130867	0.0196636	6.65532	1.37577e-06	0.44361	0.895323	0.0203345	6.33455e-05	up	ENSMUSG00000034936_up	blood
ENSMUSG00000034957	1.53231	0.46955	3.26335	0.00274917	0.0636671	0.0313976	2.02777	0.0515464	-0.109996	0.0366971	-2.9974	0.00542531	-0.0463289	0.0181369	-2.55441	0.0184657	0.0900782	0.39326	0.0522132	0.0603163	down	ENSMUSG00000034957_down	blood
ENSMUSG00000034993	-0.529698	0.337186	-1.57094	0.126686	0.0416384	0.0225468	1.84676	0.074668	0.0997155	0.0263524	3.78393	0.000688975	0.141354	0.0133443	10.5928	7.00165e-10	0.439145	0.440237	0.0144119	1.69321e-07	up	ENSMUSG00000034993_up	blood
ENSMUSG00000035000	-0.508813	0.262144	-1.94097	0.061709	-0.0608511	0.0175289	-3.47147	0.00159288	0.0621576	0.0204876	3.03392	0.00494825	0.00130656	0.00982342	0.133005	0.895456	0.321165	0.186873	0.0493595	0.939351	up	ENSMUSG00000035000_up	blood
ENSMUSG00000035027	0.719722	0.446386	1.61233	0.117362	0.0633092	0.0298488	2.121	0.0422986	-0.0922796	0.0348868	-2.64511	0.0128709	-0.0289704	0.0154042	-1.88068	0.0739566	0.423436	0.373248	0.0882632	0.168154	down	ENSMUSG00000035027_down	blood
ENSMUSG00000035047	-0.551514	0.160943	-3.42676	0.00179267	-0.0307627	0.0107619	-2.85849	0.00766842	0.0478082	0.0125783	3.80083	0.000658068	0.0170455	0.00619908	2.74968	0.0120075	0.0813553	0.257036	0.0139998	0.0440599	up	ENSMUSG00000035047_up	blood
ENSMUSG00000035086	1.706	0.935446	1.82373	0.0781708	0.0981769	0.062551	1.56955	0.127008	-0.216161	0.0731088	-2.9567	0.00600826	-0.117984	0.0359526	-3.28166	0.00355896	0.354451	0.522763	0.0556264	0.0187794	down	ENSMUSG00000035086_down	blood
ENSMUSG00000035105	2.06451	0.576524	3.58096	0.0011903	0.0986354	0.0385507	2.55859	0.0157973	-0.183655	0.0450576	-4.076	0.000309742	-0.0850194	0.0242583	-3.50475	0.00210858	0.0778632	0.299716	0.00959167	0.0130899	down	ENSMUSG00000035105_down	blood
ENSMUSG00000035139	-0.857359	0.215108	-3.98572	0.00039712	-0.0410353	0.0143837	-2.8529	0.00777484	0.0712266	0.0168115	4.23678	0.000198454	0.0301913	0.00755474	3.99634	0.000655415	0.0684312	0.257036	0.00785669	0.00605014	up	ENSMUSG00000035139_up	blood
ENSMUSG00000035158	1.23237	0.391019	3.15167	0.00366689	0.0531334	0.0261465	2.03214	0.0510757	-0.0923903	0.0305597	-3.02327	0.00508304	-0.0392569	0.0174676	-2.24741	0.0354873	0.0947631	0.393079	0.0500165	0.0973174	down	ENSMUSG00000035158_down	blood
ENSMUSG00000035161	-0.561406	0.206447	-2.71937	0.0107696	-0.0518841	0.0138046	-3.75846	0.000738211	0.050269	0.0161346	3.11559	0.00402139	-0.00161513	0.00865312	-0.186653	0.853724	0.141149	0.169635	0.0436975	0.912746	down	ENSMUSG00000035161_down	blood
ENSMUSG00000035165	1.02521	0.43714	2.34527	0.0258203	0.0476716	0.0292305	1.63089	0.11337	-0.0883412	0.0341642	-2.58578	0.0148171	-0.0406696	0.0126537	-3.21404	0.00416549	0.21364	0.498021	0.0965771	0.0210919	down	ENSMUSG00000035165_down	blood
ENSMUSG00000035181	0.672225	0.362291	1.85548	0.0733768	0.0235721	0.0242255	0.973028	0.33832	-0.0781002	0.0283145	-2.75831	0.00980007	-0.0545281	0.0160653	-3.39415	0.00273539	0.34551	0.722039	0.0749835	0.0156129	down	ENSMUSG00000035181_down	blood
ENSMUSG00000035183	1.46413	0.685574	2.13562	0.0409899	0.0392931	0.0458426	0.857131	0.398168	-0.140382	0.0535803	-2.62003	0.0136629	-0.101089	0.0292816	-3.45229	0.00238603	0.266101	0.767863	0.0920936	0.0142828	down	ENSMUSG00000035183_down	blood
ENSMUSG00000035199	-0.243076	0.225439	-1.07823	0.289524	-0.000376692	0.0150746	-0.0249886	0.98023	0.0529362	0.017619	3.0045	0.00532929	0.0525595	0.0102461	5.12969	4.41542e-05	0.624271	1	0.051572	0.000878246	up	ENSMUSG00000035199_up	blood
ENSMUSG00000035202	2.83899	1.29484	2.19253	0.0362343	0.235391	0.086583	2.71868	0.0107876	-0.304583	0.101197	-3.0098	0.00525861	-0.0691923	0.0529221	-1.30744	0.205199	0.250437	0.277474	0.051013	0.350157	down	ENSMUSG00000035202_down	blood
ENSMUSG00000035203	0.490002	0.331102	1.47991	0.149323	0.0427917	0.02214	1.93278	0.0627519	-0.0668125	0.0258769	-2.58193	0.0149524	-0.0240207	0.0119077	-2.01725	0.0566318	0.469514	0.418691	0.0970981	0.137746	down	ENSMUSG00000035203_down	blood
ENSMUSG00000035212	1.50447	0.371586	4.04877	0.000333888	0.0861494	0.024847	3.46719	0.00161103	-0.122895	0.0290409	-4.23178	0.000201232	-0.0367453	0.0169664	-2.16577	0.041987	0.0684312	0.186873	0.00792491	0.110241	down	ENSMUSG00000035212_down	blood
ENSMUSG00000035226	-1.20235	0.406897	-2.95492	0.00603516	0.0264193	0.0272082	0.971004	0.33931	0.255551	0.0318006	8.03604	5.70798e-09	0.28197	0.0168638	16.7205	1.30256e-13	0.109614	0.722694	7.80888e-06	3.05592e-10	up	ENSMUSG00000035226_up	blood
ENSMUSG00000035242	2.15472	1.14481	1.88215	0.0695477	0.13515	0.0765509	1.76549	0.0876588	-0.270973	0.0894718	-3.02858	0.00501535	-0.135823	0.0453788	-2.99309	0.00693041	0.33848	0.45893	0.0496909	0.0299213	down	ENSMUSG00000035242_down	blood
ENSMUSG00000035266	-0.798028	0.264386	-3.01842	0.00514562	-0.0461484	0.0176788	-2.61037	0.0139795	0.0640285	0.0206628	3.09873	0.00419799	0.0178802	0.010575	1.6908	0.105666	0.103633	0.288976	0.0448572	0.2176	up	ENSMUSG00000035266_up	blood
ENSMUSG00000035273	3.043	0.892267	3.41041	0.00187158	0.1291	0.0596637	2.16379	0.0385705	-0.285072	0.0697342	-4.08798	0.00029967	-0.155972	0.0409786	-3.80618	0.00103169	0.0817141	0.368731	0.0094743	0.00819177	down	ENSMUSG00000035273_down	blood
ENSMUSG00000035285	-1.07804	0.397403	-2.71272	0.0109438	-0.0463187	0.0265733	-1.74305	0.0915678	0.0846078	0.0310586	2.72413	0.0106463	0.0382891	0.011242	3.40591	0.0026609	0.141784	0.466456	0.0788637	0.0153259	up	ENSMUSG00000035285_up	blood
ENSMUSG00000035299	2.11378	0.804258	2.62824	0.0133987	0.115084	0.0537787	2.13996	0.0406089	-0.221143	0.0628559	-3.51825	0.00140689	-0.106059	0.0361706	-2.93218	0.00796185	0.157094	0.371094	0.0219339	0.0328908	down	ENSMUSG00000035299_down	blood
ENSMUSG00000035311	-0.330683	0.23246	-1.42253	0.165187	-0.0246357	0.015544	-1.58489	0.123476	0.0862426	0.0181677	4.74704	4.75503e-05	0.061607	0.00887994	6.93777	7.46458e-07	0.490967	0.518449	0.00423336	3.96929e-05	up	ENSMUSG00000035311_up	blood
ENSMUSG00000035314	-1.59918	0.480511	-3.32808	0.00232274	-0.0389423	0.0321306	-1.212	0.234972	0.236274	0.0375538	6.2916	6.18933e-07	0.197331	0.0182307	10.8241	4.75724e-10	0.0863043	0.638491	0.000296206	1.27341e-07	up	ENSMUSG00000035314_up	blood
ENSMUSG00000035397	-1.02215	0.376763	-2.71298	0.010937	-0.0272901	0.0251932	-1.08323	0.287335	0.109795	0.0294455	3.72876	0.000799986	0.0825052	0.0146792	5.62054	1.40703e-05	0.141784	0.682922	0.0156752	0.000362003	up	ENSMUSG00000035397_up	blood
ENSMUSG00000035530	1.83504	0.559379	3.28049	0.00262945	0.0860859	0.0374043	2.3015	0.0284859	-0.169543	0.0437177	-3.87812	0.000533175	-0.0834566	0.0235641	-3.54168	0.00193254	0.0889895	0.345981	0.0123496	0.012379	down	ENSMUSG00000035530_down	blood
ENSMUSG00000035547	0.463102	0.322419	1.43634	0.161254	-0.00933877	0.0215594	-0.433166	0.667993	-0.0660158	0.0251983	-2.61985	0.0136685	-0.0753546	0.0123277	-6.11264	4.58336e-06	0.486658	0.901063	0.0920936	0.000156339	down	ENSMUSG00000035547_down	blood
ENSMUSG00000035620	-0.804083	0.262406	-3.06427	0.00458224	-0.0136346	0.0175464	-0.777059	0.443208	0.09461	0.020508	4.61332	6.92656e-05	0.0809754	0.00844629	9.5871	4.03305e-09	0.100515	0.794248	0.00477691	6.63479e-07	up	ENSMUSG00000035620_up	blood
ENSMUSG00000035632	-0.432657	0.162713	-2.65901	0.0124505	-0.0221004	0.0108802	-2.03124	0.0511723	0.0393366	0.0127167	3.09331	0.00425638	0.0172362	0.00642258	2.68369	0.0139031	0.150779	0.393079	0.0451754	0.0488699	up	ENSMUSG00000035632_up	blood
ENSMUSG00000035640	-1.26316	0.522157	-2.41913	0.0218313	-0.0164652	0.0349154	-0.471575	0.640642	0.175309	0.0408086	4.29588	0.000168374	0.158844	0.0210406	7.5494	2.05944e-07	0.197687	0.889043	0.00722589	1.41412e-05	up	ENSMUSG00000035640_up	blood
ENSMUSG00000035678	-0.966721	0.656797	-1.47187	0.151469	-0.015018	0.0439184	-0.341953	0.73477	0.142692	0.0513312	2.77983	0.00930009	0.127674	0.0271681	4.69941	0.000122238	0.472474	0.927373	0.0728653	0.0018871	up	ENSMUSG00000035678_up	blood
ENSMUSG00000035696	0.804681	0.441585	1.82226	0.078399	0.0449977	0.0295277	1.52392	0.138003	-0.0895592	0.0345116	-2.59505	0.0144962	-0.0445615	0.0195982	-2.27375	0.0335955	0.354976	0.539995	0.0952437	0.0932138	down	ENSMUSG00000035696_down	blood
ENSMUSG00000035757	-0.556333	0.196326	-2.83372	0.0081506	-0.0234246	0.0131278	-1.78435	0.0844851	0.0691699	0.0153436	4.50805	9.30699e-05	0.0457453	0.00877848	5.21108	3.64731e-05	0.123772	0.453932	0.00551482	0.000755932	up	ENSMUSG00000035757_up	blood
ENSMUSG00000035765	1.19077	0.435243	2.73587	0.0103482	0.0621905	0.0291036	2.13687	0.0408804	-0.0982161	0.0340159	-2.88735	0.00714029	-0.0360255	0.0202709	-1.77721	0.0900221	0.138747	0.371094	0.0610336	0.193642	down	ENSMUSG00000035765_down	blood
ENSMUSG00000035776	1.82385	0.517703	3.52297	0.00138934	0.095858	0.0346175	2.76906	0.00954724	-0.172057	0.0404605	-4.25247	0.000189987	-0.0761991	0.0217464	-3.50399	0.00211239	0.0778632	0.268291	0.0075877	0.0131078	down	ENSMUSG00000035776_down	blood
ENSMUSG00000035781	1.88384	0.616812	3.05416	0.0047012	0.103183	0.0412447	2.50172	0.0180433	-0.180314	0.0482063	-3.74047	0.000775052	-0.0771316	0.0282764	-2.72777	0.0126078	0.101153	0.318505	0.0153197	0.0456267	down	ENSMUSG00000035781_down	blood
ENSMUSG00000035851	-0.58886	0.195797	-3.00751	0.00528908	-0.0275249	0.0130924	-2.10235	0.0440211	0.0499309	0.0153023	3.26297	0.0027519	0.022406	0.00830184	2.69892	0.0134421	0.105279	0.377055	0.0340335	0.0477859	up	ENSMUSG00000035851_up	blood
ENSMUSG00000035891	1.27698	0.511443	2.49682	0.0182498	0.0485084	0.0341989	1.41842	0.166374	-0.156744	0.0399713	-3.92142	0.000473678	-0.108236	0.0236976	-4.56736	0.000167426	0.180538	0.572812	0.0117705	0.00239074	down	ENSMUSG00000035891_down	blood
ENSMUSG00000035900	-0.765134	0.231175	-3.30976	0.00243653	-0.00611655	0.0154581	-0.395685	0.695137	0.112355	0.0180672	6.2187	7.57809e-07	0.106238	0.0101817	10.4342	9.15716e-10	0.086567	0.911973	0.000332087	2.09593e-07	up	ENSMUSG00000035900_up	blood
ENSMUSG00000035901	1.41359	0.533708	2.64861	0.0127638	0.0624515	0.0356877	1.74994	0.0903517	-0.143199	0.0417114	-3.4331	0.00176291	-0.080748	0.0248044	-3.25539	0.00378359	0.152827	0.464191	0.0254541	0.0196625	down	ENSMUSG00000035901_down	blood
ENSMUSG00000035929	-0.604856	0.343946	-1.75858	0.0888481	-0.0381121	0.0229988	-1.65713	0.107916	0.109201	0.0268808	4.06244	0.000321544	0.0710894	0.0131259	5.41594	2.26017e-05	0.375937	0.493862	0.00980338	0.000523385	up	ENSMUSG00000035929_up	blood
ENSMUSG00000036046	0.759444	0.371828	2.04246	0.0499801	0.0507182	0.0248632	2.03989	0.0502513	-0.0926693	0.0290598	-3.18892	0.00333238	-0.0419511	0.0163903	-2.5595	0.0182619	0.292694	0.391872	0.0388506	0.0598238	down	ENSMUSG00000036046_down	blood
ENSMUSG00000036054	-0.759414	0.246605	-3.07947	0.00440882	-0.0478775	0.0164899	-2.90345	0.00686093	0.0497147	0.0192732	2.57948	0.015039	0.00183725	0.0107038	0.171645	0.86536	0.0998975	0.257036	0.0974933	0.92025	up	ENSMUSG00000036054_up	blood
ENSMUSG00000036103	0.985766	0.565528	1.74309	0.0915605	0.0573922	0.0378154	1.51769	0.13956	-0.13428	0.0441982	-3.03813	0.00489586	-0.0768876	0.0191297	-4.01928	0.000620468	0.380831	0.541067	0.0491234	0.00581891	down	ENSMUSG00000036103_down	blood
ENSMUSG00000036136	-0.508682	0.458955	-1.10835	0.276519	0.0186927	0.0306892	0.609098	0.547045	0.117576	0.0358691	3.27791	0.00264719	0.136268	0.0164018	8.30814	4.46928e-08	0.614474	0.848505	0.033233	4.27778e-06	up	ENSMUSG00000036136_up	blood
ENSMUSG00000036181	2.78484	0.917662	3.03471	0.0049383	0.123136	0.0613618	2.00672	0.0538651	-0.2548	0.0717189	-3.55276	0.00128337	-0.131664	0.0416579	-3.16059	0.00471496	0.102339	0.398901	0.020556	0.0229613	down	ENSMUSG00000036181_down	blood
ENSMUSG00000036206	-1.22088	0.530593	-2.30097	0.0285193	-0.0521474	0.0354794	-1.46979	0.152028	0.142719	0.0414679	3.44167	0.0017235	0.0905712	0.0177557	5.10096	4.72414e-05	0.223061	0.555139	0.0250594	0.00092912	up	ENSMUSG00000036206_up	blood
ENSMUSG00000036225	1.24367	0.410432	3.03014	0.00499572	0.0591976	0.0274446	2.15699	0.0391433	-0.110634	0.0320769	-3.44903	0.00169029	-0.0514367	0.0169897	-3.02752	0.00640556	0.102339	0.369367	0.0247581	0.0282657	down	ENSMUSG00000036225_down	blood
ENSMUSG00000036241	1.96023	1.25757	1.55874	0.129545	0.0934628	0.0840908	1.11145	0.275202	-0.257075	0.0982842	-2.61563	0.0138063	-0.163612	0.0481905	-3.39511	0.00272919	0.442125	0.672237	0.0925088	0.0156129	down	ENSMUSG00000036241_down	blood
ENSMUSG00000036257	2.27314	0.734252	3.09585	0.00422889	0.0808222	0.0490976	1.64615	0.11017	-0.2248	0.0573847	-3.91742	0.000478892	-0.143977	0.0339658	-4.2389	0.000366986	0.0988748	0.496693	0.0117806	0.00409466	down	ENSMUSG00000036257_down	blood
ENSMUSG00000036295	1.54415	0.721792	2.13933	0.0406642	0.0653764	0.0482645	1.35455	0.185677	-0.158666	0.0564109	-2.81269	0.0085824	-0.0932897	0.033338	-2.7983	0.0107707	0.265048	0.590851	0.068978	0.0407786	down	ENSMUSG00000036295_down	blood
ENSMUSG00000036299	1.41639	0.499314	2.83666	0.00809195	0.0740231	0.0333879	2.21706	0.0343413	-0.11531	0.0390234	-2.95491	0.00603535	-0.0412872	0.0218121	-1.89286	0.072241	0.123594	0.358724	0.0557405	0.165205	down	ENSMUSG00000036299_down	blood
ENSMUSG00000036333	0.941707	0.379542	2.48116	0.0189251	0.0252184	0.0253791	0.993669	0.328331	-0.10373	0.0296627	-3.497	0.00148863	-0.078512	0.0172974	-4.53894	0.000179169	0.183376	0.715029	0.0227369	0.00249305	down	ENSMUSG00000036333_down	blood
ENSMUSG00000036352	1.57539	1.11455	1.41347	0.16781	0.0843138	0.0745275	1.13131	0.266887	-0.223296	0.0871068	-2.56347	0.0156169	-0.138982	0.0432459	-3.21377	0.00416814	0.493509	0.664989	0.0998531	0.0210985	down	ENSMUSG00000036352_down	blood
ENSMUSG00000036353	4.62417	1.49069	3.10203	0.00416288	0.168419	0.0996787	1.68962	0.101469	-0.453868	0.116503	-3.89575	0.000508113	-0.285449	0.0695828	-4.10229	0.00050879	0.0987185	0.483843	0.0120263	0.00515084	down	ENSMUSG00000036353_down	blood
ENSMUSG00000036356	3.02583	0.969937	3.11962	0.00398029	0.138045	0.0648573	2.12844	0.0416278	-0.308171	0.0758044	-4.06535	0.000318973	-0.170126	0.0450597	-3.77558	0.00110966	0.0965451	0.373248	0.0097438	0.00858734	down	ENSMUSG00000036356_down	blood
ENSMUSG00000036377	3.43171	1.17651	2.91685	0.0066362	0.13165	0.0786706	1.67343	0.10464	-0.361955	0.0919492	-3.93647	0.000454554	-0.230305	0.0549466	-4.19144	0.0004111	0.114167	0.488544	0.011553	0.00443175	down	ENSMUSG00000036377_down	blood
ENSMUSG00000036402	1.20832	0.340509	3.54856	0.00129784	0.0666579	0.022769	2.92757	0.00646146	-0.102264	0.0266121	-3.84278	0.000587117	-0.0356066	0.0157826	-2.25607	0.0348551	0.0778632	0.255201	0.0132254	0.0959169	down	ENSMUSG00000036402_down	blood
ENSMUSG00000036438	1.92166	0.509839	3.76915	0.000717143	0.0792495	0.0340916	2.3246	0.0270493	-0.177958	0.0398459	-4.46616	0.000104657	-0.0987087	0.0214728	-4.59692	0.000156033	0.0735444	0.340933	0.00584046	0.0022792	down	ENSMUSG00000036438_down	blood
ENSMUSG00000036466	-1.31968	0.347541	-3.79718	0.000664632	-0.0226826	0.0232392	-0.976047	0.336847	0.2224	0.0271617	8.18801	3.85919e-09	0.199718	0.0163369	12.2249	5.16608e-11	0.0725384	0.721943	6.09483e-06	2.092e-08	up	ENSMUSG00000036466_up	blood
ENSMUSG00000036492	-0.423516	0.382387	-1.10756	0.276853	0.0169215	0.0255692	0.661791	0.513157	0.0945458	0.029885	3.16365	0.00355595	0.111467	0.0147036	7.58097	1.92964e-07	0.614474	0.831891	0.040695	1.3425e-05	up	ENSMUSG00000036492_up	blood
ENSMUSG00000036503	0.784077	0.28017	2.79858	0.00888391	0.0278786	0.0187343	1.48811	0.14716	-0.0713497	0.0218964	-3.25852	0.00278387	-0.0434711	0.0115189	-3.77391	0.00111408	0.127637	0.548912	0.0342741	0.00860376	down	ENSMUSG00000036503_down	blood
ENSMUSG00000036529	-0.530823	0.163909	-3.23852	0.00293189	-0.0329138	0.0109602	-3.00303	0.00534898	0.0375949	0.0128101	2.93478	0.00634642	0.00468107	0.00681756	0.686619	0.499835	0.0921752	0.246789	0.0573721	0.647518	up	ENSMUSG00000036529_up	blood
ENSMUSG00000036565	0.867583	0.471148	1.84142	0.0754673	0.0348284	0.0315045	1.1055	0.277728	-0.103971	0.0368221	-2.82361	0.00835551	-0.0691429	0.021599	-3.20121	0.00429143	0.34962	0.674276	0.0678013	0.02155	down	ENSMUSG00000036565_down	blood
ENSMUSG00000036599	1.48628	0.470309	3.16021	0.00358746	0.0916957	0.0314484	2.91576	0.00665429	-0.136188	0.0367565	-3.70515	0.00085267	-0.0444924	0.021926	-2.02921	0.0553022	0.0944644	0.257036	0.0161052	0.135095	down	ENSMUSG00000036599_down	blood
ENSMUSG00000036613	2.507	0.751858	3.3344	0.00228472	0.109526	0.0502749	2.17855	0.0373548	-0.24309	0.0587607	-4.13695	0.000261738	-0.133564	0.0341275	-3.91367	0.000798451	0.086116	0.36547	0.00902866	0.00689939	down	ENSMUSG00000036613_down	blood
ENSMUSG00000036632	-0.543516	0.282299	-1.92532	0.0637157	-0.0190705	0.0188766	-1.01027	0.320444	0.0646105	0.0220628	2.92849	0.00644673	0.0455399	0.0116935	3.89445	0.000835917	0.32544	0.709429	0.0576004	0.00711679	up	ENSMUSG00000036632_up	blood
ENSMUSG00000036636	-0.459106	0.254455	-1.80427	0.0812382	-0.0143843	0.0170148	-0.8454	0.40458	0.0599297	0.0198867	3.01356	0.00520904	0.0455454	0.0110968	4.10437	0.000506262	0.361714	0.771568	0.050719	0.00513183	up	ENSMUSG00000036636_up	blood
ENSMUSG00000036655	1.53892	0.597289	2.57651	0.0151448	0.0608373	0.0399393	1.52325	0.13817	-0.144608	0.0466805	-3.09782	0.00420783	-0.0837703	0.0263288	-3.18169	0.00449013	0.16691	0.539995	0.0448818	0.0222366	down	ENSMUSG00000036655_down	blood
ENSMUSG00000036693	-0.870257	0.228397	-3.81028	0.000641396	-0.0450951	0.0152724	-2.95273	0.00606826	0.0649696	0.0178501	3.63972	0.00101689	0.0198744	0.0105901	1.8767	0.074525	0.0725384	0.251538	0.0176683	0.168902	up	ENSMUSG00000036693_up	blood
ENSMUSG00000036707	0.71341	0.226765	3.14603	0.00372032	0.0244416	0.0151632	1.6119	0.117456	-0.0529576	0.0177226	-2.98814	0.00555303	-0.028516	0.0100698	-2.83182	0.00998962	0.0947631	0.506548	0.0527672	0.0386492	down	ENSMUSG00000036707_down	blood
ENSMUSG00000036737	-0.736639	0.218654	-3.36898	0.00208694	-0.0278873	0.0146208	-1.90737	0.0660878	0.105869	0.0170886	6.19526	8.08859e-07	0.0779813	0.0099767	7.81634	1.19262e-07	0.0843338	0.425662	0.000332087	9.05532e-06	up	ENSMUSG00000036737_up	blood
ENSMUSG00000036751	1.53104	0.536291	2.85486	0.00773737	0.0701133	0.0358605	1.95517	0.0599352	-0.116349	0.0419132	-2.77594	0.00938861	-0.0462354	0.0241649	-1.91333	0.0694375	0.122148	0.414792	0.0732945	0.160466	down	ENSMUSG00000036751_down	blood
ENSMUSG00000036752	0.900873	0.291993	3.08526	0.00434445	0.0492493	0.0195248	2.52239	0.0171949	-0.0783696	0.0228204	-3.43419	0.00175784	-0.0291203	0.012288	-2.36981	0.0274532	0.099582	0.310353	0.0254227	0.0802757	down	ENSMUSG00000036752_down	blood
ENSMUSG00000036779	1.06042	0.400209	2.64968	0.0127313	0.0417299	0.0267609	1.55936	0.1294	-0.112382	0.0312779	-3.59303	0.00115249	-0.0706523	0.0173736	-4.06665	0.000554052	0.152554	0.526842	0.019039	0.00544841	down	ENSMUSG00000036779_down	blood
ENSMUSG00000036817	-0.79936	0.317439	-2.51816	0.0173657	-0.0235334	0.0212263	-1.10869	0.276374	0.119096	0.0248091	4.80052	4.08994e-05	0.095563	0.0142976	6.68384	1.29277e-06	0.177174	0.673056	0.00393856	6.03064e-05	up	ENSMUSG00000036817_up	blood
ENSMUSG00000036825	2.05962	0.653928	3.14961	0.00368632	0.135547	0.0437265	3.09987	0.00418586	-0.207019	0.051107	-4.05069	0.000332126	-0.0714723	0.0278442	-2.56687	0.0179712	0.0947631	0.226395	0.00991354	0.0590552	down	ENSMUSG00000036825_down	blood
ENSMUSG00000036835	1.0715	0.407966	2.62644	0.013456	0.0562129	0.0272797	2.06062	0.0481027	-0.0905597	0.0318841	-2.84027	0.00802033	-0.0343468	0.0173282	-1.98214	0.060702	0.157532	0.387979	0.0660001	0.144989	down	ENSMUSG00000036835_down	blood
ENSMUSG00000036864	-1.18143	0.281237	-4.20083	0.00021928	-0.0780538	0.0188056	-4.15056	0.000252063	0.0812385	0.0219798	3.69606	0.000873847	0.00318462	0.0118837	0.267982	0.791328	0.0684312	0.111355	0.0163321	0.870659	up	ENSMUSG00000036864_up	blood
ENSMUSG00000036873	-0.656748	0.362163	-1.8134	0.0797855	-0.0144344	0.024217	-0.596047	0.555615	0.0785615	0.0283045	2.77559	0.00939674	0.064127	0.0118782	5.39872	2.35259e-05	0.358033	0.852204	0.0733215	0.000540036	up	ENSMUSG00000036873_up	blood
ENSMUSG00000036879	0.693659	0.318954	2.17479	0.0376611	0.00476437	0.0213277	0.223389	0.824747	-0.0816364	0.0249275	-3.27495	0.00266762	-0.076872	0.0141106	-5.44783	2.09864e-05	0.25593	0.957208	0.0333685	0.000495111	down	ENSMUSG00000036879_down	blood
ENSMUSG00000036943	0.953591	0.300382	3.17459	0.00345745	0.056177	0.0200858	2.79685	0.00892165	-0.0692315	0.0234761	-2.94903	0.00612469	-0.0130546	0.0135664	-0.962271	0.346864	0.0940558	0.263611	0.0561714	0.503957	down	ENSMUSG00000036943_down	blood
ENSMUSG00000036966	-0.454733	0.295854	-1.53702	0.13477	-0.0069802	0.019783	-0.352838	0.726677	0.0598881	0.0231221	2.59008	0.0146675	0.0529079	0.0125546	4.21424	0.000389282	0.449664	0.925144	0.0959587	0.00426527	up	ENSMUSG00000036966_up	blood
ENSMUSG00000036990	-0.60912	0.205047	-2.97063	0.00580238	-0.0521371	0.013711	-3.80258	0.000654955	0.051907	0.0160252	3.23908	0.00292767	-0.000230105	0.00859719	-0.0267652	0.9789	0.108446	0.166834	0.0354576	0.986646	down	ENSMUSG00000036990_down	blood
ENSMUSG00000037012	1.90279	0.531614	3.57927	0.00119568	0.100816	0.0355477	2.83608	0.00810347	-0.186445	0.0415477	-4.4875	9.85856e-05	-0.0856293	0.0236922	-3.61423	0.00162776	0.0778632	0.257961	0.00565036	0.0110142	down	ENSMUSG00000037012_down	blood
ENSMUSG00000037032	1.21332	0.679662	1.78518	0.0843474	0.053849	0.0454473	1.18487	0.245372	-0.141008	0.0531183	-2.6546	0.0125827	-0.0871585	0.0277035	-3.14612	0.00487546	0.36707	0.645215	0.0870808	0.0234884	down	ENSMUSG00000037032_down	blood
ENSMUSG00000037049	0.704269	0.31483	2.23698	0.0328702	0.0306224	0.0210519	1.45461	0.156161	-0.0680839	0.0246052	-2.76705	0.00959408	-0.0374615	0.0114952	-3.25888	0.003753	0.236501	0.560514	0.0742729	0.019555	down	ENSMUSG00000037049_down	blood
ENSMUSG00000037058	2.00093	0.780201	2.56463	0.0155744	0.0752052	0.0521701	1.44154	0.159791	-0.207587	0.0609758	-3.40442	0.00190137	-0.132382	0.0338053	-3.916	0.000794022	0.169632	0.564685	0.0267897	0.00687499	down	ENSMUSG00000037058_down	blood
ENSMUSG00000037062	2.33669	1.11893	2.08833	0.0453562	0.138453	0.0748199	1.85048	0.0741141	-0.285629	0.0874485	-3.26625	0.00272854	-0.147176	0.0428369	-3.43573	0.0024808	0.280686	0.440237	0.0338506	0.014707	down	ENSMUSG00000037062_down	blood
ENSMUSG00000037071	0.185242	0.696815	0.265841	0.79218	-0.0436755	0.0465943	-0.937356	0.356061	-0.141792	0.0544588	-2.60366	0.0142036	-0.185468	0.0291311	-6.36667	2.5974e-06	0.920793	0.734357	0.0942511	0.000102809	down	ENSMUSG00000037071_down	blood
ENSMUSG00000037072	0.971434	0.406094	2.39214	0.0232186	0.0516874	0.0271545	1.90346	0.0666145	-0.0896239	0.0317379	-2.82388	0.00835004	-0.0379365	0.017798	-2.1315	0.0450233	0.202368	0.427818	0.0678013	0.115996	down	ENSMUSG00000037072_down	blood
ENSMUSG00000037075	-0.460287	0.183514	-2.50819	0.0177739	-0.010877	0.0122711	-0.886393	0.382456	0.0513931	0.0143423	3.58332	0.00118281	0.040516	0.00781401	5.18505	3.87692e-05	0.178412	0.756347	0.0194383	0.000793111	up	ENSMUSG00000037075_up	blood
ENSMUSG00000037098	-1.46833	0.459839	-3.19313	0.00329643	-0.0134095	0.0307483	-0.436105	0.665883	0.186794	0.0359382	5.19765	1.33311e-05	0.173385	0.0133638	12.9742	1.70356e-11	0.0938584	0.900213	0.0019862	8.1528e-09	up	ENSMUSG00000037098_up	blood
ENSMUSG00000037103	-0.761083	0.29227	-2.60404	0.0141907	-0.0384897	0.0195433	-1.96945	0.0581965	0.074256	0.022842	3.25085	0.00283976	0.0357663	0.0130543	2.73982	0.0122743	0.161451	0.409033	0.0348472	0.0447997	up	ENSMUSG00000037103_up	blood
ENSMUSG00000037104	-1.30457	0.318466	-4.09643	0.000292757	-0.0387952	0.021295	-1.8218	0.0784701	0.13105	0.0248893	5.26533	1.10116e-05	0.0922553	0.0135285	6.81932	9.63409e-07	0.0684312	0.445784	0.00175877	4.8302e-05	up	ENSMUSG00000037104_up	blood
ENSMUSG00000037124	1.08118	0.850336	1.27147	0.21333	0.0773026	0.0568598	1.35953	0.184111	-0.170605	0.0664571	-2.56715	0.0154824	-0.0933026	0.0331525	-2.81434	0.0103899	0.548985	0.589421	0.0993149	0.0396825	down	ENSMUSG00000037124_down	blood
ENSMUSG00000037148	3.30541	1.10557	2.98978	0.00553023	0.159208	0.0739267	2.15359	0.039432	-0.333103	0.0864046	-3.85515	0.000567648	-0.173895	0.0506972	-3.43008	0.00251398	0.106511	0.370554	0.0129738	0.0148157	down	ENSMUSG00000037148_down	blood
ENSMUSG00000037149	-0.374806	0.248433	-1.50868	0.141841	-0.0251216	0.0166121	-1.51225	0.140935	0.0506187	0.019416	2.60706	0.0140898	0.0254971	0.0105882	2.40808	0.0253093	0.46122	0.542007	0.0937323	0.07576	up	ENSMUSG00000037149_up	blood
ENSMUSG00000037174	-0.565586	0.207903	-2.72044	0.0107418	-0.0338535	0.0139019	-2.43517	0.021043	0.0513886	0.0162484	3.16269	0.00356478	0.0175351	0.00814291	2.15341	0.0430595	0.140902	0.325893	0.040737	0.112276	up	ENSMUSG00000037174_up	blood
ENSMUSG00000037185	1.00719	0.493371	2.04144	0.0500874	0.0894376	0.0329905	2.71101	0.010989	-0.111796	0.0385589	-2.89937	0.00693074	-0.0223588	0.0198223	-1.12796	0.272059	0.292974	0.278123	0.0601789	0.42693	down	ENSMUSG00000037185_down	blood
ENSMUSG00000037211	0.0901946	0.526963	0.171159	0.865248	0.0616226	0.0352367	1.74882	0.090549	0.124897	0.0411842	3.03265	0.00496411	0.18652	0.0207626	8.98347	1.22293e-08	0.950665	0.464903	0.0494113	1.53284e-06	up	ENSMUSG00000037211_up	blood
ENSMUSG00000037224	0.990691	0.464784	2.13151	0.0413544	0.0362611	0.0310789	1.16674	0.252506	-0.11265	0.0363247	-3.10119	0.00417181	-0.0763886	0.0168373	-4.53686	0.000180064	0.267998	0.651365	0.0446983	0.0025011	down	ENSMUSG00000037224_down	blood
ENSMUSG00000037242	3.55112	1.08595	3.27005	0.0027018	0.15411	0.0726151	2.12228	0.0421824	-0.357758	0.0848716	-4.21528	0.000210661	-0.203648	0.0503186	-4.04717	0.00058045	0.0899	0.373248	0.00806074	0.00559307	down	ENSMUSG00000037242_down	blood
ENSMUSG00000037257	0.991299	0.2866	3.45883	0.00164706	0.0402277	0.0191642	2.09911	0.044327	-0.0930733	0.0223989	-4.15526	0.000248801	-0.0528456	0.0132557	-3.98662	0.00067082	0.0807714	0.378409	0.00882993	0.00614871	down	ENSMUSG00000037257_down	blood
ENSMUSG00000037262	-0.840382	0.273561	-3.07201	0.00449318	-0.0286682	0.0182923	-1.56723	0.12755	0.0562254	0.0213799	2.62983	0.013348	0.0275572	0.0106039	2.59878	0.0167608	0.100515	0.523086	0.0904357	0.0560575	up	ENSMUSG00000037262_up	blood
ENSMUSG00000037266	-0.532736	0.250883	-2.12345	0.0420771	-0.0285416	0.0167759	-1.70134	0.0992226	0.0575091	0.0196075	2.93302	0.00637434	0.0289675	0.0102814	2.81746	0.0103173	0.270233	0.480829	0.057378	0.0395105	up	ENSMUSG00000037266_up	blood
ENSMUSG00000037306	-0.0948419	0.288609	-0.328617	0.744728	0.0202843	0.0192986	1.05108	0.301617	0.0840849	0.0225559	3.72784	0.000801993	0.104369	0.0106694	9.7821	2.84551e-09	0.901007	0.694039	0.015695	5.10671e-07	up	ENSMUSG00000037306_up	blood
ENSMUSG00000037316	-0.565042	0.223879	-2.52387	0.0171355	-0.00901513	0.0149702	-0.602204	0.551563	0.0559094	0.017497	3.19537	0.0032775	0.0468942	0.00967067	4.84912	8.56567e-05	0.175668	0.850784	0.0383703	0.00147041	up	ENSMUSG00000037316_up	blood
ENSMUSG00000037318	-0.980472	0.262375	-3.73691	0.00078256	-0.0497763	0.0175444	-2.83717	0.00808187	0.0847608	0.0205056	4.13354	0.000264222	0.0349845	0.0104184	3.35795	0.00297763	0.0748573	0.257961	0.00903419	0.0165235	up	ENSMUSG00000037318_up	blood
ENSMUSG00000037321	-0.243596	0.301102	-0.809015	0.424876	-0.0302152	0.020134	-1.50071	0.143883	0.0741516	0.0235323	3.15105	0.00367274	0.0439364	0.0126131	3.48338	0.00221753	0.730156	0.544927	0.0415111	0.0135371	up	ENSMUSG00000037321_up	blood
ENSMUSG00000037336	3.54478	1.24516	2.84684	0.0078917	0.162284	0.083261	1.9491	0.060688	-0.366871	0.0973144	-3.76996	0.000715575	-0.204587	0.0580854	-3.52218	0.00202362	0.122943	0.415465	0.0146574	0.0127479	down	ENSMUSG00000037336_down	blood
ENSMUSG00000037339	-0.914856	0.223622	-4.09109	0.000297109	-0.0230479	0.014953	-1.54135	0.133714	0.0703259	0.0174769	4.02393	0.000357526	0.047278	0.00801455	5.89902	7.43332e-06	0.0684312	0.53408	0.0102105	0.000225999	up	ENSMUSG00000037339_up	blood
ENSMUSG00000037370	-0.952263	0.463375	-2.05506	0.0486708	-0.0351543	0.0309847	-1.13457	0.265541	0.109947	0.0362146	3.03598	0.00492255	0.0747924	0.0177375	4.21663	0.00038706	0.288777	0.664326	0.0492602	0.00425686	up	ENSMUSG00000037370_up	blood
ENSMUSG00000037395	0.383425	0.285983	1.34073	0.190073	-0.0113607	0.019123	-0.594087	0.556908	-0.0766532	0.0223507	-3.42957	0.00177943	-0.0880139	0.0108432	-8.11698	6.5203e-08	0.520016	0.853089	0.0255709	5.65798e-06	down	ENSMUSG00000037395_down	blood
ENSMUSG00000037410	-0.25043	0.231386	-1.0823	0.287742	0.0181253	0.0154722	1.17147	0.25063	0.0715179	0.0180838	3.95481	0.000432273	0.0896432	0.00999634	8.96759	1.25991e-08	0.62302	0.649736	0.0114162	1.55451e-06	up	ENSMUSG00000037410_up	blood
ENSMUSG00000037419	-0.478191	0.482444	-0.991185	0.329523	0.0706615	0.0322598	2.19039	0.0364042	0.138776	0.0377048	3.68059	0.000911053	0.209437	0.0127055	16.484	1.72145e-13	0.658915	0.363651	0.0166724	3.05592e-10	up	ENSMUSG00000037419_up	blood
ENSMUSG00000037466	-0.515696	0.4756	-1.08431	0.286867	-0.0146677	0.0318022	-0.461216	0.64797	0.11015	0.03717	2.96341	0.00590831	0.0954823	0.0192192	4.96807	6.46336e-05	0.62225	0.892737	0.0551804	0.00118555	up	ENSMUSG00000037466_up	blood
ENSMUSG00000037531	-1.00583	0.378309	-2.65875	0.0124584	-0.0430093	0.0252966	-1.7002	0.099439	0.0801734	0.0295663	2.71165	0.0109721	0.0371641	0.0117474	3.1636	0.00468231	0.150779	0.48114	0.0805093	0.0228728	up	ENSMUSG00000037531_up	blood
ENSMUSG00000037552	-0.784021	0.303878	-2.58005	0.0150189	-0.0496847	0.0203196	-2.44516	0.0205652	0.0751498	0.0237493	3.1643	0.00355007	0.0254651	0.0121454	2.09669	0.0483103	0.166335	0.324781	0.0406572	0.12227	up	ENSMUSG00000037552_up	blood
ENSMUSG00000037553	-0.472984	0.174258	-2.71427	0.0109029	-0.0239239	0.0116522	-2.05317	0.0488651	0.0455554	0.0136189	3.345	0.00222223	0.0216315	0.00647715	3.33966	0.00310796	0.141679	0.389958	0.0295991	0.0170431	up	ENSMUSG00000037553_up	blood
ENSMUSG00000037679	2.24467	0.674095	3.3299	0.00231176	0.116068	0.0450751	2.57499	0.0151992	-0.228585	0.0526832	-4.33887	0.000149364	-0.112518	0.0306823	-3.66718	0.00143573	0.0863043	0.296186	0.00697903	0.0101226	down	ENSMUSG00000037679_down	blood
ENSMUSG00000037685	0.878204	0.432374	2.03112	0.0511856	0.015941	0.0289118	0.551366	0.585467	-0.114008	0.0337917	-3.37384	0.00206047	-0.098067	0.0195888	-5.00628	5.90559e-05	0.294489	0.865351	0.0283212	0.00110245	down	ENSMUSG00000037685_down	blood
ENSMUSG00000037706	2.78771	0.806846	3.45508	0.00166349	0.107525	0.0539518	1.99299	0.0554273	-0.290957	0.0630582	-4.61411	6.91115e-05	-0.183432	0.0379644	-4.83169	8.92719e-05	0.0808015	0.402243	0.00477691	0.00151112	down	ENSMUSG00000037706_down	blood
ENSMUSG00000037722	-0.802979	0.362852	-2.21297	0.0346513	-0.0333756	0.024263	-1.37557	0.179138	0.0811984	0.0283583	2.8633	0.00757786	0.0478228	0.0151643	3.15366	0.00479127	0.243113	0.584325	0.0633883	0.0232104	up	ENSMUSG00000037722_up	blood
ENSMUSG00000037815	2.7974	0.700061	3.99594	0.00038613	0.132224	0.0468114	2.82461	0.00833514	-0.262379	0.0547125	-4.79559	4.14712e-05	-0.130155	0.0320008	-4.06724	0.000553261	0.0684312	0.258794	0.00394551	0.00544841	down	ENSMUSG00000037815_down	blood
ENSMUSG00000037822	0.683972	0.435564	1.57031	0.126831	0.0205085	0.0291251	0.704152	0.486768	-0.1088	0.034041	-3.19615	0.00327087	-0.0882918	0.0201681	-4.37779	0.000263279	0.439232	0.81768	0.0383212	0.00325349	down	ENSMUSG00000037822_down	blood
ENSMUSG00000037824	1.19601	0.33267	3.59517	0.00114591	0.0853629	0.0222448	3.83743	0.000595733	-0.119734	0.0259995	-4.60524	7.08557e-05	-0.0343709	0.0140123	-2.45292	0.0229952	0.0776709	0.16506	0.0048276	0.0705995	down	ENSMUSG00000037824_down	blood
ENSMUSG00000037833	1.39636	0.516601	2.70297	0.0112041	0.05921	0.0345438	1.71406	0.0968344	-0.162011	0.0403744	-4.01273	0.000368714	-0.102801	0.0223647	-4.5966	0.000156151	0.143508	0.476713	0.0103247	0.0022792	down	ENSMUSG00000037833_down	blood
ENSMUSG00000037852	0.79238	0.427151	1.85504	0.0734422	0.0759443	0.0285625	2.65888	0.0124545	-0.115276	0.0333835	-3.45309	0.00167227	-0.0393318	0.0177693	-2.21346	0.0380694	0.345715	0.28383	0.0245676	0.10225	down	ENSMUSG00000037852_down	blood
ENSMUSG00000037860	-0.48681	0.234182	-2.07877	0.0462882	-0.0449643	0.0156592	-2.87143	0.00742717	0.0527252	0.0183023	2.8808	0.00725703	0.00776091	0.0103841	0.747386	0.463118	0.281926	0.257036	0.0616516	0.614468	up	ENSMUSG00000037860_up	blood
ENSMUSG00000037868	-1.11124	0.740272	-1.50112	0.143778	-0.0346232	0.0495001	-0.699457	0.489655	0.169735	0.0578551	2.9338	0.00636194	0.135112	0.0311258	4.34084	0.000287589	0.463327	0.819527	0.057378	0.00346181	up	ENSMUSG00000037868_up	blood
ENSMUSG00000037872	2.97774	0.900022	3.30852	0.00244445	0.141565	0.0601822	2.35227	0.0254156	-0.281731	0.0703402	-4.00527	0.000376358	-0.140167	0.0383438	-3.65552	0.00147598	0.086567	0.337301	0.0104597	0.0103371	down	ENSMUSG00000037872_down	blood
ENSMUSG00000037894	1.31571	0.35329	3.72418	0.000809964	0.0625572	0.0236236	2.64808	0.01278	-0.0894752	0.027611	-3.24056	0.00291646	-0.0269179	0.0132771	-2.02739	0.0555025	0.0748573	0.285481	0.035376	0.135458	down	ENSMUSG00000037894_down	blood
ENSMUSG00000037907	-1.25974	0.534532	-2.35673	0.0251609	-0.00152978	0.0357428	-0.0427997	0.966145	0.231862	0.0417758	5.55016	4.92993e-06	0.230332	0.0193623	11.896	8.5488e-11	0.211028	1	0.00108137	3.00025e-08	up	ENSMUSG00000037907_up	blood
[truncated: 11,657 more rows]

## Sheet: lml_modules
INFORMATION
[truncated: 1,081 more rows]

## Sheet: lmt_autoab
INFORMATION
[truncated: 46 more rows]

## Sheet: lmt_cytokines
INFORMATION
[truncated: 176 more rows]

[truncated: 5 more sheets: lmt_cytometry, lmt_genes, correlation_Blood_kidney, correlation_Blood_spleen, correlation_Spleen_kidney]
