# Supplementary material for: Assessing the translational relevance of specific molecular pathways in spontaneous lupus mouse models
Source: Front Immunol. 2026 May 13;17:1823650. doi: 10.3389/fimmu.2026.1823650 (PMC13212498; doi:10.3389/fimmu.2026.1823650)
Supplement: Additional File 2 — (xlsx): Statistical analyses for BXSB.Yaa. Statistics from regression and correlation analyses are included in the file. [file DataSheet2.xlsx]

## Sheet: lml_autoab
INFORMATION
feature	autoab		autoab
			anti.dsDNA	anti-dsDNA
summary of results of 2 different analysis:			anti.Jo1	anti-Jo1
cases and controls: lm(exp~group*time)			anti.CENT.B	anti-CENT-B
group.est	estimate of group contribution		anti.RNP	anti-RNP
group.std	standard deviation of group contribution		anti.SSB.La	anti-SSB/La
group.t	statistic of group contribution		anti.SSA.Ro	anti-SSA/Ro
group.p	p-value of group contribution		anti.histone	anti-histone
time.est	estimate of time contribution		anti.smith	anti-smith
time.std	standard deviation of time contribution
time.t	statistic of time contribution
time.p	p-value of time contribution
int.est	estimate of group-time interaction contribution
int.std	standard deviation of group-time interaction contribution
int.t	statistic of group-time interaction contribution
int.p	p-value of group-time interaction contribution
group.fdr	fdr of group contribution
time.fdr	fdr of time contribution
int.fdr	fdr of group-time interaction contribution
cases: lm(exp~time)
time2.est	estimate of time contribution
time2.std	standard deviation of time contribution
time2.t	statistic of time contribution
time2.p	p-value of time contribution
time2.fdr	fdr of time contribution
other results
updown lm	up or down regulation depending on the positive or negative value of time2.t respectively
autoab_updown	autoab and direction
TABLE
feature	group.est	group.std	group.t	group.p	time.est	time.std	time.t	time.p	int.est	int.std	int.t	int.p	time2.est	time2.std	time2.t	time2.p	group.fdr	time.fdr	int.fdr	time2.fdr	updown_lm	autoab_updown
anti.dsDNA	0.329845	0.282439	1.16785	0.250339	0.00598861	0.0156248	0.383275	0.703709	0.0159785	0.019064	0.838147	0.40733	0.0219671	0.0126374	1.73826	0.0935597	0.557252	0.865203	0.651728	0.131444	up	anti.dsDNA_up
anti.Jo1	0.280797	0.220493	1.2735	0.210785	0.0173789	0.0121979	1.42474	0.162612	0.00595304	0.0148828	0.399994	0.691461	0.0233319	0.00957435	2.43692	0.0216838	0.557252	0.865203	0.846847	0.0578234	up	anti.Jo1_up
anti.CENT.B	0.127999	0.156427	0.81827	0.418442	0.00147925	0.00865369	0.170939	0.865203	0.00195001	0.0105585	0.184687	0.854483	0.00342927	0.0065305	0.525115	0.603789	0.631195	0.865203	0.854483	0.690044	up	anti.CENT.B_up
anti.RNP	-0.00431783	0.288384	-0.0149725	0.988135	0.00428598	0.0159537	0.268651	0.78969	0.0368072	0.0194653	1.89091	0.0664859	0.0410932	0.00990295	4.14959	0.000297606	0.988135	0.865203	0.531887	0.00238085	up	anti.RNP_up
anti.SSB.La	0.01029	0.145663	0.0706421	0.944063	0.00200176	0.00805825	0.248411	0.80519	0.0141133	0.00983197	1.43545	0.159559	0.0161151	0.00628978	2.5621	0.0163006	0.988135	0.865203	0.638235	0.0578234	up	anti.SSB.La_up
anti.SSA.Ro	0.180279	0.163956	1.09956	0.278626	-0.00264251	0.00907021	-0.291339	0.772419	0.00368554	0.0110667	0.33303	0.740991	0.00104303	0.0071758	0.145354	0.885511	0.557252	0.865203	0.846847	0.885511	up	anti.SSA.Ro_up
anti.histone	0.608337	0.39505	1.5399	0.132094	0.00430699	0.0218546	0.197075	0.844847	0.0254977	0.026665	0.956222	0.345167	0.0298047	0.0174213	1.71082	0.0985828	0.557252	0.865203	0.651728	0.131444	up	anti.histone_up
anti.smith	0.166315	0.229601	0.724367	0.473396	0.00293705	0.0127018	0.231232	0.818409	0.0180553	0.0154976	1.16504	0.251459	0.0209924	0.00989203	2.12215	0.043146	0.631195	0.865203	0.651728	0.086292	up	anti.smith_up

## Sheet: lml_cytokines
INFORMATION
feature	cytokine		cytokines
			G.CSF	G-CSF
summary of results of 2 different analysis:			IL.10	IL-10
cases and controls: lm(exp~group*time)			IL.3	IL-3
group.est	estimate of group contribution		LIF	LIF
group.std	standard deviation of group contribution		IL.1_BETA	IL-1ß
group.t	statistic of group contribution		IL.2	IL-2
group.p	p-value of group contribution		M.CSF	M-CSF
time.est	estimate of time contribution		IP.10	IP-10
time.std	standard deviation of time contribution		IL.4	IL-4
time.t	statistic of time contribution		IL.5	IL-5
time.p	p-value of time contribution		IL.6	IL-6
int.est	estimate of group-time interaction contribution		INF_ALPHA	INF ⍺
int.std	standard deviation of group-time interaction contribution		IL.22	IL-22
int.t	statistic of group-time interaction contribution		IL.9	IL-9
int.p	p-value of group-time interaction contribution		IL.13	IL-13
group.fdr	fdr of group contribution		IL.27	IL-27
time.fdr	fdr of time contribution		IL.23	IL-23
int.fdr	fdr of group-time interaction contribution		INF_GAMMA	INF Ɣ
			IL.12p70	IL-12p70
cases: lm(exp~time)			GM.CSF	GM-CSF
time2.est	estimate of time contribution		CXCL.1	CXCL-1
time2.std	standard deviation of time contribution		RANTES	RANTES
time2.t	statistic of time contribution		TNF_ALPHA	TNF ⍺
time2.p	p-value of time contribution		MIP.1ALPHA	MIP-1⍺
time2.fdr	fdr of time contribution		MCP.3	MCP-3
			MCP.1	MCP-1
other results			IL.17A	IL-17A
updown lm	up or down regulation depending on the positive or negative value of time2.t respectively		IL.15.IL15R	IL-15/IL15R
cytokine_updown	cytokine and direction		MIP.2	MIP-2
			IL.1ALPHA	IL-1⍺
			ENA.78	ENA-78
			EOTAXIN	EOTAXIN
			IL.28	IL-28
			IL18	IL18
			MIP.1BETA	MIP-1ß
			IL.31	IL-31
TABLE
feature	group.est	group.std	group.t	group.p	time.est	time.std	time.t	time.p	int.est	int.std	int.t	int.p	time2.est	time2.std	time2.t	time2.p	group.fdr	time.fdr	int.fdr	time2.fdr	updown_lm	citokyne_updown
G.CSF	-0.224776	0.229074	-0.98123838934400798	0.33268152403957202	-0.0488492	0.0127766	-3.82333339466703	4.7518545618852699E-4	0.0159731	0.0156047	1.0236075947777501	0.31249311335202101	-0.0328761	0.00884911	-3.7151918752387498	9.3545587384153697E-4	0.69034934135530901	5.5438303221994802E-3	0.57564520880635395	3.6378839538282002E-3	down	G.CSF_down
IL.10	0.457283	0.580645	0.78754292160528605	0.435849067657055	-0.00899224	0.0323855	-0.27766253834191201	0.78277652213229498	0.00458773	0.039554	0.115986458800106	0.90827406877599803	-0.0044045	0.023939	-0.18398844045442	0.85539738742320504	0.69424104749077298	0.96529988154464497	0.96712734425892299	0.907239653327642	down	IL.10_down
IL.3	0.219094	0.288469	0.75950669450501995	0.45223568396012698	-0.0166218	0.0160894	-1.0330941077837399	0.30809027931523703	-0.026328	0.0196507	-1.3397972352086001	0.188268850023178	-0.0429498	0.0123998	-3.46375358035827	1.79281830894264E-3	0.69424104749077298	0.53915798880166399	0.41183810942570298	5.7044218920902197E-3	down	IL.3_down
LIF	-0.0810783	0.366033	-0.221505762936928	0.82588469547974097	-0.0620448	0.0204155	-3.0391099171884002	4.2783630261915197E-3	0.0279914	0.0249344	1.12260040542401	0.26865033329312998	-0.0340534	0.0162654	-2.0936061988722199	4.5820261992276901E-2	0.98555775150456104	2.49571176527838E-2	0.52237564806997405	8.0185458486484701E-2	down	LIF_down
IL.1_BETA	0.386415	0.532132	0.72616328347883397	0.47218799596088301	-0.00735593	0.0296797	-0.24784418398146901	0.80558936173210705	0.028294	0.0362493	0.78054068268100996	0.43990806010158101	0.0209381	0.0243015	0.86159731855226496	0.396496815871824	0.69424104749077298	0.96529988154464497	0.73318010016930202	0.49562101983978002	up	IL.1_BETA_up
IL.2	0.538001	0.692155	0.77728433899388505	0.44180332615450502	-0.0278393	0.0386049	-0.72113365391988205	0.475240881366845	0.0141537	0.0471502	0.30018307800526201	0.76567360668002904	-0.0136856	0.0313107	-0.43709192301587102	0.66552076639793101	0.69424104749077298	0.79206813561140899	0.90913696817966205	0.72791333824773696	down	IL.2_down
M.CSF	0.112776	0.115567	0.97584582356941496	0.33531253722972099	0.00307655	0.00644574	0.47729912087673998	0.63588299496864098	0.000601525	0.00787251	7.6408315032897203E-2	0.93949513442295396	0.00367807	0.0052282	0.70350668352345103	0.48776291701330798	0.69034934135530901	0.92732936766260099	0.96712734425892299	0.58867938260226804	up	M.CSF_up
IP.10	-0.10194	0.169272	-0.60222269049368804	0.55060275440573603	-0.00178233	0.00944115	-0.18878291334839201	0.85126761538433404	0.0190779	0.011531	1.6544919770503901	0.106265612631157	0.0172956	0.00716397	2.4142403986928098	2.2818738504039999E-2	0.77084385616802997	0.96529988154464497	0.28609972631465302	4.4369769313411099E-2	up	IP.10_up
IL.4	0.0389748	0.291443	0.13373030946600101	0.89432157932852796	0.00299122	0.0162553	0.18401533746604401	0.85497989508239902	0.0164919	0.0198534	0.83068440588655701	0.41134090693860098	0.0194831	0.0133226	1.46240521519331	0.15517371177879399	0.98555775150456104	0.96529988154464497	0.71984658714255301	0.22629499634407499	up	IL.4_up
IL.5	1.37125	0.439679	3.1187497844331502	3.4566007977155401E-3	0.0262063	0.0245231	1.0686368763116501	0.291975062493883	-0.0104274	0.0299513	-0.348145198997525	0.72965248169895602	0.0157789	0.0182704	0.86363184268826199	0.39539759382629602	5.3678854945258397E-2	0.53784879933083596	0.90913696817966205	0.49562101983978002	up	IL.5_up
IL.6	-0.49999	0.505867	-0.98838387993209098	0.32921667407496702	-0.0531133	0.0282147	-1.8824688855184999	6.7446024862202594E-2	0.0823906	0.03446	2.3909007869277898	2.1865779903568399E-2	0.0292773	0.0224379	1.3048140724723301	0.20296833889597399	0.69034934135530901	0.19671757251475799	7.6530229662489402E-2	0.28415567445436402	up	IL.6_up
INF_ALPHA	0	0	NA	NA	0	0	NA	NA	0	0	NA	NA	0	0	NA	NA	NA	NA	NA	NA	down	INF_ALPHA_down
IL.22	0.478519	0.664793	0.71980207692440501	0.47605100399367301	-0.0487548	0.0370788	-1.31489721431887	0.19642478063636101	-0.00365493	0.0452862	-8.0707188744238406E-2	0.93609839448466603	-0.0524098	0.0268073	-1.9550569669683799	6.1001266510529201E-2	0.69424104749077298	0.45832448815151	0.96712734425892299	0.10166877751754901	down	IL.22_down
IL.9	1.59703	0.530269	3.0117383772658401	4.6010447095935804E-3	0.0365987	0.0295757	1.23745807874725	0.22350925555277901	-0.12753	0.0361223	-3.53050862412268	1.10522027270343E-3	-0.0909315	0.0178638	-5.0902803453422996	2.3896665142593401E-5	5.3678854945258397E-2	0.46016611437336802	9.6706773861550393E-3	1.39397213331795E-4	down	IL.9_down
IL.13	0.834726	0.313596	2.6617879430765199	1.1328714125223099E-2	0.0319355	0.0174908	1.8258462891076099	7.5739341421093703E-2	-0.00603019	0.0213624	-0.28228049033255298	0.77926025843971103	0.0259053	0.0123397	2.0993516131480301	4.5270410611617302E-2	9.8245717347761094E-2	0.20391361151832901	0.90913696817966205	8.0185458486484701E-2	up	IL.13_up
IL.27	0.434407	0.384703	1.1292019687589401	0.265890843139023	-0.04069	0.0214568	-1.89637105775404	6.5532815223701496E-2	0.0140401	0.0262063	0.53575190747940804	0.59525216508451895	-0.02665	0.0166607	-1.5995732296017	0.121331184639055	0.69034934135530901	0.19671757251475799	0.90581851208513797	0.184634411407258	down	IL.27_down
IL.23	0.689556	0.610316	1.1298342518410001	0.26562761385365602	-0.0510394	0.0340404	-1.4993781617564199	0.14203841095530401	-0.018652	0.0415752	-0.44863157758896899	0.65624538323427495	-0.0696913	0.0230295	-3.0261795996296801	5.3880081214893998E-3	0.69034934135530901	0.35509602738826002	0.90913696817966205	1.50886058676709E-2	down	IL.23_down
INF_GAMMA	0.335394	0.206027	1.62790911830422	0.11180854365352	-0.00405567	0.0114912	-0.35293763445753301	0.72608552204477705	-0.0199388	0.0140348	-1.42067123247799	0.163566379803671	-0.0239944	0.00886934	-2.7053247320774001	1.1674091970177099E-2	0.55904271826759999	0.96529988154464497	0.38165488620856702	2.5537076184762499E-2	down	INF_GAMMA_down
IL.12p70	-0.188912	0.177817	-1.0623926232944501	0.29476278951625901	-1.87233e-17	0.00991775	-1.8878548760945098E-15	0.999999999999998	0.0349017	0.0121131	2.8813276414151501	6.4779965951507999E-3	0.0349017	0.00825035	4.2303286389659496	2.4002947112446E-4	0.69034934135530901	0.999999999999998	2.9018492352088102E-2	1.05012893616951E-3	up	IL.12p70_up
GM.CSF	-0.104966	0.421843	-0.24882753989742701	0.80483416341119896	-0.0295886	0.0235283	-1.2575758281012701	0.21621901185029399	0.0104347	0.0287363	0.36312018753184899	0.71852731403020398	-0.0191539	0.0180093	-1.06355773830101	0.29694913165492198	0.98555775150456104	0.46016611437336802	0.90913696817966205	0.39973921568931797	down	GM.CSF_down
CXCL.1	-0.563364	0.464198	-1.2136304229258099	0.23237850792312501	-0.0531426	0.0258906	-2.0525812479549201	4.7046684870993297E-2	0.0640092	0.0316215	2.0242279531666201	5.0017883685311501E-2	0.0108666	0.019992	0.54354681953608697	0.59121346905669703	0.69034934135530901	0.17320424613907601	0.15914781172599099	0.68974904723281405	up	CXCL.1_up
RANTES	0.363788	0.258105	1.40945601173213	0.16683221658133601	0.008298	0.0143958	0.57641754637651399	0.56773182819344603	0.0198931	0.0175823	1.1314269678498401	0.264965368599478	0.0281911	0.00982816	2.8684049071495199	7.9127247953543305E-3	0.69034934135530901	0.86393973855524397	0.52237564806997405	1.8463024522493401E-2	up	RANTES_up
TNF_ALPHA	-0.38964	0.350121	-1.1128711019576301	0.27275441569314801	-4.99287e-17	0.019528	-2.55677694788777E-15	0.999999999999998	0.097844	0.0238505	4.1023808063634304	2.0816442445368801E-4	0.097844	0.0162449	6.0230633835796299	1.9909456522016699E-6	0.69034934135530901	0.999999999999998	3.6428774279395298E-3	1.74207744567646E-5	up	TNF_ALPHA_up
MIP.1ALPHA	-0.00940806	0.26795	-3.5111290687918503E-2	0.97217479248060201	-0.000988428	0.0149449	-6.6138156263294806E-2	0.94761457984140196	0.0599754	0.018253	3.28579196136964	2.1923430755490898E-3	0.058987	0.0118794	4.9654996151722299	3.3414440915093697E-5	0.98555775150456104	0.999999999999998	1.53464015288436E-2	1.6707220457546799E-4	up	MIP.1ALPHA_up
MCP.3	-0.758365	0.209315	-3.62308286318788	8.4864790110735703E-4	-0.0573735	0.0116745	-4.91441066267069	1.73395794473034E-5	0.0767226	0.0142587	5.3807533474794402	4.0203850268239803E-6	0.0193491	0.0079004	2.4491291391204202	2.10944155112953E-2	2.9702676538757501E-2	6.0688528065561999E-4	1.40713475938839E-4	4.3429678993843202E-2	up	MCP.3_up
MCP.1	0.103661	0.829297	0.124998396562226	0.90118376393013599	-0.0967846	0.046254	-2.0924585944055298	4.3129540309629802E-2	0.0321129	0.0564924	0.568446173467414	0.57307626207683604	-0.0646717	0.0335367	-1.9283881920115999	6.43835130528886E-2	0.98555775150456104	0.17320424613907601	0.90581851208513797	0.10242831622050499	down	MCP.1_down
IL.17A	0.571942	0.222097	2.57519177364901	1.40351024782516E-2	-0.00791353	0.0123874	-0.63883491592844799	0.52676241340541996	-0.0573039	0.0151294	-3.7875811229341299	5.2745175578802501E-4	-0.0652174	0.009041	-7.21351873142022	9.2979436711042994E-8	9.8245717347761094E-2	0.83803111223589599	6.1536038175269503E-3	1.08476009496217E-6	down	IL.17A_down
IL.15.IL15R	-0.00497782	0.273189	-1.8221171104826801E-2	0.98555775150456104	-0.0346954	0.0152371	-2.27703597844258	2.85005885903751E-2	-0.00144202	0.0186098	-7.7487206295989999E-2	0.93864254214758003	-0.0361374	0.0121844	-2.9658721199953701	6.24604622450858E-3	0.98555775150456104	0.14250294295187599	0.96712734425892299	1.56151155612715E-2	down	IL.15.IL15R_down
MIP.2	0.0719777	0.362919	0.198329910514559	0.84384421018061395	0.0926427	0.0202418	4.5768025227058304	4.9321229989066899E-5	0.0354875	0.0247223	1.43544245131128	0.15934175879745199	0.12813	0.0158445	8.0867506422669404	1.0924972053872499E-8	0.98555775150456104	8.6312152480867103E-4	0.38165488620856702	3.2683293507497398E-7	up	MIP.2_up
IL.1ALPHA	0.452093	0.552481	0.81829611061854801	0.41829011421503998	6.20298e-05	0.0308146	2.01300054394764E-3	0.99840438988164304	-0.000394024	0.0376355	-1.04694956083945E-2	0.99170147690586496	-0.000331994	0.0248048	-1.33842685073E-2	0.98941962822720797	0.69424104749077298	0.999999999999998	0.99170147690586496	0.98941962822720797	down	IL.1ALPHA_down
ENA.78	1.41714	0.760301	1.8639182151118601	7.0073223139190496E-2	0.0860492	0.0424058	2.0291848671944699	4.94869274683074E-2	-0.0182613	0.0517924	-0.352587201529931	0.72634613752501398	0.0677879	0.0225197	3.0101561390206899	5.6043393222777703E-3	0.40876046831194501	0.17320424613907601	0.90913696817966205	1.50886058676709E-2	up	ENA.78_up
EOTAXIN	0.0254495	0.153147	0.16617628113852101	0.86889926250336702	-0.00373223	0.0085418	-0.43693710408898601	0.66462994559031197	0.0041587	0.0104325	0.39862859311387799	0.69239807667870801	0.000426477	0.00659383	6.46781332288585E-2	0.94890677608226104	0.98555775150456104	0.93048192382643702	0.90913696817966205	0.97681579890821002	up	EOTAXIN_up
IL.28	0.39245	0.507316	0.77358091059286405	0.44396470285170198	-0.03116	0.0282955	-1.1012351465874699	0.27772109539456902	-0.103142	0.0345588	-2.98453051364497	4.9443987082747696E-3	-0.134302	0.0232644	-5.7728515975649497	3.8573127972110798E-6	0.69424104749077298	0.53784879933083596	2.8842325798269501E-2	2.7001189580477501E-5	down	IL.28_down
IL18	-0.590595	0.518219	-1.1396629362208901	0.26155975991470398	-0.0923689	0.0289037	-3.1957487213033402	2.80586013600913E-3	0.101394	0.0353015	2.8722219672999998	6.63279825190585E-3	0.00902493	0.0187435	0.48149565235459402	0.63404388705260895	0.69034934135530901	1.9641020952063899E-2	2.9018492352088102E-2	0.71585600151101103	up	IL18_up
MIP.1BETA	-0.00988999	0.254742	-3.8823498347055098E-2	0.96923436385023898	-0.00408361	0.0142082	-0.28741102288343001	0.77535920300907402	0.0460856	0.0173533	2.65573504435844	1.15009834637309E-2	0.042002	0.0117399	3.5777234425330899	1.33684120605283E-3	0.98555775150456104	0.96529988154464497	4.4726046803398103E-2	4.6789442211848898E-3	up	MIP.1BETA_up
IL.31	0.0419354	0.24907	0.16836787662703401	0.86718684310423599	-0.0493255	0.0138919	-3.5506711738293601	1.0436627140601199E-3	-0.0298999	0.0169669	-1.76225433344282	8.6069247698815604E-2	-0.0792255	0.0100741	-7.86430664490931	1.86761677185699E-8	0.98555775150456104	9.1320487480260806E-3	0.25103530578821198	3.2683293507497398E-7	down	IL.31_down

## Sheet: lml_cytometry
INFORMATION
feature	cell		cell population
			B_cells	B cells
summary of results of 2 different analysis:			FO_B_cells	Follicular B cells
cases and controls: lm(exp~group*time)			MZ_B_cells	Marginal zone B cells
group.est	estimate of group contribution		ABCs	Age-associated B cells
group.std	standard deviation of group contribution		T1_B_cells	Transitional type 1 B cells
group.t	statistic of group contribution		T2_B_cells	Transitional type 2 B cells
group.p	p-value of group contribution		T3_B_cells	Transitional type 3 B cells
time.est	estimate of time contribution		IgMpos_IgDpos_B_cells	IgMpos IgDpos B cells
time.std	standard deviation of time contribution		IgMneg_IgDpos_B_cells	IgMneg IgDpo B cells
time.t	statistic of time contribution		IgMneg_IgDneg_B_cells	IgMneg IgDneg B cells
time.p	p-value of time contribution		B_1a_cells	B-1a cells
int.est	estimate of group-time interaction contribution		B_1b_cells	B-1b cells
int.std	standard deviation of group-time interaction contribution		T_cells	T cells
int.t	statistic of group-time interaction contribution		NK_cells	Natural killer cells
int.p	p-value of group-time interaction contribution		NKT.like_cells	Natural killer T-like cells
group.fdr	fdr of group contribution		CD4pos_T_cells	CD4pos T cells
time.fdr	fdr of time contribution		DP_T_cells	Double-Positive T cells
int.fdr	fdr of group-time interaction contribution		DN_T_cells	Double-Negative T cells
			CD8pos_T_cells	CD8pos T cells
cases: lm(exp~time)			Tregs	Regulatory T cells
time2.est	estimate of time contribution		Teff	Effector T cells CD4pos
time2.std	standard deviation of time contribution		Teff	Memory T Cell CD4pos
time2.t	statistic of time contribution		TN	Naive T cells CD4pos
time2.p	p-value of time contribution		DP_CD4pos	CD44+ CD62L+ CD4+ T cells
time2.fdr	fdr of time contribution		Monocytes	Monocytes
			pDCs	Plasmacytoid dendritic cells
other results			PCs	Plasma cells
updown lm	up or down regulation depending on the positive or negative value of time2.t respectively		cDCs	Conventional dendritic cells
cell_updown	cell and direction		Granulocytes	Granulocytes
			Eosinophils	Eosinophils
			Neutrophils	Neutrophils
TABLE
feature	group.est	group.std	group.t	group.p	time.est	time.std	time.t	time.p	int.est	int.std	int.t	int.p	time2.est	time2.std	time2.t	time2.p	group.fdr	time.fdr	int.fdr	time2.fdr	updown_lm	cell_updown
B_cells	0.0197979	0.0891943	0.221964	0.825632	-0.00260808	0.00548551	-0.475449	0.637421	-0.00186814	0.00647847	-0.288361	0.774771	-0.00447622	0.00388964	-1.1508	0.260287	0.928025	0.928961	0.935401	0.366768	down	B_cells_down
FO_B_cells	-0.0637642	0.106575	-0.598302	0.553491	-0.0083666	0.00655445	-1.27648	0.210192	0.00414266	0.00774091	0.535164	0.59592	-0.00422394	0.00459572	-0.919104	0.36649	0.817058	0.542997	0.839706	0.454447	down	FO_B_cells_down
MZ_B_cells	-0.0698131	0.0997432	-0.699928	0.488599	-0.000255845	0.00613427	-0.0417075	0.966969	-0.0193271	0.00724467	-2.66777	0.0114883	-0.019583	0.00408369	-4.79542	5.76715e-05	0.800801	0.966969	0.166684	0.00178782	down	MZ_B_cells_down
ABCs	0.136484	0.124127	1.09954	0.279036	0.00225965	0.00763391	0.296001	0.768978	0.00285271	0.00901577	0.316414	0.753568	0.00511236	0.00533197	0.958812	0.346485	0.702067	0.928961	0.935401	0.454447	up	ABCs_up
T1_B_cells	0.121107	0.0785388	1.54201	0.132066	-0.00320826	0.00483019	-0.66421	0.510909	-0.0109462	0.00570453	-1.91886	0.0631865	-0.0141544	0.00328123	-4.31377	0.00020547	0.702067	0.928961	0.235381	0.00293028	down	T1_B_cells_down
T2_B_cells	0.113391	0.107856	1.05132	0.300317	-0.00200713	0.00663321	-0.302589	0.763994	-0.0143283	0.00783393	-1.82901	0.0759293	-0.0163355	0.00432261	-3.77907	0.000829591	0.702067	0.928961	0.235381	0.00514346	down	T2_B_cells_down
T3_B_cells	0.0918998	0.0655781	1.40138	0.169907	-0.0025169	0.0040331	-0.624062	0.536633	-0.00676578	0.00476315	-1.42044	0.164327	-0.00928269	0.00250383	-3.70739	0.000997994	0.702067	0.928961	0.355781	0.0051563	down	T3_B_cells_down
IgMpos_IgDpos_B_cells	-0.0858206	0.0970761	-0.884055	0.382699	-0.00892029	0.00597024	-1.49412	0.144105	0.00499906	0.00705095	0.708991	0.483026	-0.00392123	0.00417341	-0.939575	0.356083	0.702067	0.406113	0.786614	0.454447	down	IgMpos_IgDpos_B_cells_down
IgMneg_IgDpos_B_cells	0.0435645	0.117344	0.371254	0.712686	0.00119876	0.00721674	0.166108	0.869028	-0.00102215	0.00852308	-0.119927	0.905226	0.000176605	0.00507316	0.0348117	0.972496	0.928025	0.928961	0.935401	0.972496	up	IgMneg_IgDpos_B_cells_up
IgMneg_IgDneg_B_cells	0.198531	0.186962	1.06187	0.295565	-0.00200056	0.0114983	-0.173987	0.862878	0.00291098	0.0135797	0.214363	0.831508	0.000910426	0.00831908	0.109438	0.913695	0.702067	0.928961	0.935401	0.953073	up	IgMneg_IgDneg_B_cells_up
B_1a_cells	-0.0295301	0.0328698	-0.898396	0.375113	-0.000691715	0.00202151	-0.342177	0.734264	0.00366454	0.00238744	1.53493	0.133793	0.00297283	0.00146924	2.02337	0.0534281	0.702067	0.928961	0.319046	0.0828136	up	B_1a_cells_up
B_1b_cells	0.195006	0.0592829	3.28941	0.00229467	-0.000998296	0.00364594	-0.27381	0.78584	-0.00893626	0.00430591	-2.07535	0.0453676	-0.00993455	0.00260447	-3.81442	0.000757149	0.0711346	0.928961	0.234399	0.00514346	down	B_1b_cells_down
T_cells	-0.0294359	0.10685	-0.275487	0.784517	-0.0030208	0.00620608	-0.486749	0.629387	-0.0101722	0.00750153	-1.35602	0.183537	-0.013193	0.00482621	-2.73362	0.0111199	0.928025	0.928961	0.355781	0.0246227	down	T_cells_down
NK_cells	0.170406	0.135009	1.26218	0.214999	0.0184596	0.0078416	2.35406	0.0241458	-0.0290137	0.00947844	-3.06103	0.004154	-0.0105541	0.00438762	-2.40544	0.0235637	0.702067	0.175869	0.128774	0.0405819	down	NK_cells_down
NKT.like_cells	-0.0113655	0.106853	-0.106366	0.915883	0.0140317	0.00620625	2.26089	0.0299073	-0.00629312	0.00750173	-0.838889	0.407068	0.00773854	0.0037641	2.05588	0.0499636	0.928025	0.175869	0.7423	0.0815196	up	NKT.like_cells_up
CD4pos_T_cells	-0.0217418	0.0957594	-0.227046	0.821672	-0.00166917	0.00556191	-0.300107	0.765822	-0.0112535	0.00672289	-1.67391	0.102817	-0.0129227	0.00423348	-3.0525	0.00517923	0.928025	0.928961	0.26561	0.0133797	down	CD4pos_T_cells_down
DP_T_cells	-0.0640885	0.0728756	-0.879423	0.385005	-0.000829745	0.00423277	-0.196029	0.84569	0.0119955	0.00511631	2.34456	0.0246837	0.0111658	0.00325956	3.42555	0.00204835	0.702067	0.928961	0.191299	0.00706244	up	DP_T_cells_up
DN_T_cells	-0.0815174	0.0789647	-1.03233	0.308805	-0.00780801	0.00458644	-1.70241	0.0972995	0.00257518	0.0055438	0.464514	0.645076	-0.00523283	0.00350209	-1.4942	0.147162	0.702067	0.301628	0.869451	0.217239	down	DN_T_cells_down
CD8pos_T_cells	0.0241797	0.178184	0.135701	0.892813	-0.00369638	0.0103493	-0.357163	0.723055	-0.0169596	0.0125096	-1.35573	0.183629	-0.020656	0.008212	-2.51535	0.0184062	0.928025	0.928961	0.355781	0.0335642	down	CD8pos_T_cells_down
Tregs	-0.022923	0.064417	-0.355854	0.724027	-0.010023	0.00374148	-2.67889	0.0110637	0.00302747	0.00452247	0.669429	0.507493	-0.00699552	0.00274	-2.5531	0.0168904	0.928025	0.175869	0.786614	0.0327251	down	Tregs_down
Teff	0.0516025	0.225738	0.228595	0.820478	-0.000909127	0.0131114	-0.0693389	0.945104	-0.000352332	0.0158482	-0.0222317	0.982386	-0.00126146	0.0088746	-0.142143	0.888063	0.928025	0.966969	0.982386	0.953073	down	Teff_down
Teff	0.0123283	0.135528	0.090965	0.928025	-0.0182578	0.00787177	-2.3194	0.0261607	0.0176535	0.00951491	1.85535	0.0717496	-0.000604334	0.00613835	-0.0984521	0.922328	0.928025	0.175869	0.235381	0.953073	down	Teff_down
TN	-0.0483948	0.245879	-0.196824	0.845073	0.00580999	0.0142812	0.406829	0.686543	-0.0371122	0.0172622	-2.14991	0.038355	-0.0313022	0.00913892	-3.42515	0.00205039	0.928025	0.928961	0.234399	0.00706244	down	TN_down
DP_CD4pos	0.0956154	0.0816548	1.17097	0.249303	-0.00992733	0.00474268	-2.09319	0.0434406	-0.00310844	0.00573266	-0.542233	0.590999	-0.0130358	0.00357866	-3.64264	0.00117859	0.702067	0.19238	0.839706	0.00521945	down	DP_CD4pos_down
Monocytes	0.0425298	0.0398676	1.06678	0.293174	0.00110554	0.00231559	0.477433	0.635939	-0.00480404	0.00279895	-1.71637	0.0946886	-0.00369849	0.00138442	-2.67151	0.0128566	0.702067	0.928961	0.26561	0.0265703	down	Monocytes_down
pDCs	-0.0215662	0.0314716	-0.68526	0.497569	-0.00337578	0.00182794	-1.84677	0.073013	-0.00173945	0.0022095	-0.787262	0.436281	-0.00511524	0.00122049	-4.19112	0.000283576	0.800801	0.251489	0.751373	0.00293028	down	pDCs_down
PCs	0.0984002	0.0991816	0.992122	0.32776	-0.00259397	0.00576068	-0.450288	0.655203	0.00130052	0.00696315	0.186771	0.852888	-0.00129345	0.00457607	-0.282655	0.77968	0.702067	0.928961	0.935401	0.895188	down	PCs_down
cDCs	0.0773385	0.0843919	0.916421	0.365544	0.0130364	0.00490166	2.65959	0.0116052	-0.014958	0.00592482	-2.52464	0.0161307	-0.00192163	0.00379146	-0.50683	0.616546	0.702067	0.175869	0.166684	0.735112	down	cDCs_down
Granulocytes	-0.0883895	0.13495	-0.654978	0.516646	-0.0152575	0.00783821	-1.94655	0.0594251	-0.00148682	0.00947434	-0.156931	0.876176	-0.0167443	0.00500162	-3.34777	0.00249169	0.800801	0.230272	0.935401	0.00772423	down	Granulocytes_down
Eosinophils	0.0431673	0.030882	1.39782	0.170723	0.000882465	0.00179369	0.491983	0.625718	-0.00408155	0.0021681	-1.88255	0.0678634	-0.00319909	0.00110279	-2.9009	0.00747597	0.702067	0.928961	0.235381	0.0178273	down	Eosinophils_down
Neutrophils	-0.141623	0.134485	-1.05308	0.299324	-0.0172123	0.00781119	-2.20354	0.0340391	0.00142201	0.00944168	0.15061	0.881124	-0.0157903	0.00485834	-3.25013	0.00318081	0.702067	0.175869	0.935401	0.00896411	down	Neutrophils_down

## Sheet: lml_genes
INFORMATION
feature	genes in ENSEMBL
summary of results of 2 different analysis:
cases and controls: lm(exp~group*time)
group.est	estimate of group contribution
group.std	standard deviation of group contribution
group.t	statistic of group contribution
group.p	p-value of group contribution
time.est	estimate of time contribution
time.std	standard deviation of time contribution
time.t	statistic of time contribution
time.p	p-value of time contribution
int.est	estimate of group-time interaction contribution
int.std	standard deviation of group-time interaction contribution		INFORMATION
int.t	statistic of group-time interaction contribution
int.p	p-value of group-time interaction contribution
group.fdr	fdr of group contribution
time.fdr	fdr of time contribution
int.fdr	fdr of group-time interaction contribution (<0.1)
cases: lm(exp~time)
time2.est	estimate of time contribution
time2.std	standard deviation of time contribution
time2.t	statistic of time contribution
time2.p	p-value of time contribution
time2.fdr	fdr of time contribution
other results
updown_lm	up or down regulation depending on the positive or negative value of time2.t respectively
gene_updown	gene and direction
TABLE
feature	group.est	group.std	group.t	group.p	time.est	time.std	time.t	time.p	int.est	int.std	int.t	int.p	time2.est	time2.std	time2.t	time2.p	group.fdr	time.fdr	int.fdr	time2.fdr	updown_lm	gene_updown	tissue
ENSMUSG00000000290	-0.812876	0.587457	-1.38372	0.172034	-0.0310851	0.0330806	-0.939678	0.351491	0.139584	0.0407993	3.42123	0.00118254	0.108499	0.0287888	3.76878	0.00057225	0.997671	0.509603	0.0805021	0.00298783	up	ENSMUSG00000000290_up	kidney
ENSMUSG00000000374	0.304306	0.198709	1.53141	0.1314	0.0409546	0.0111896	3.66004	0.000566672	-0.0433534	0.0138005	-3.14143	0.00270619	-0.00239885	0.00910351	-0.263508	0.793621	0.994215	0.00415446	0.0997712	0.856035	down	ENSMUSG00000000374_down	kidney
ENSMUSG00000000386	-0.184215	0.315046	-0.584724	0.561124	-0.0245678	0.0177407	-1.38482	0.171699	0.0707836	0.0218802	3.23505	0.00206025	0.0462158	0.0148451	3.11321	0.00356125	0.998095	0.302818	0.0920222	0.0124331	up	ENSMUSG00000000386_up	kidney
ENSMUSG00000000441	0.261603	0.120257	2.17536	0.0339189	0.0197582	0.00677188	2.91769	0.00509819	-0.0277543	0.00835197	-3.32308	0.0015879	-0.00799603	0.0050077	-1.59675	0.118829	0.825723	0.0207326	0.0862775	0.202966	down	ENSMUSG00000000441_down	kidney
ENSMUSG00000000538	0.421054	0.171476	2.45547	0.0172587	0.0340343	0.00965607	3.52465	0.000862621	-0.0446377	0.0119091	-3.7482	0.000429221	-0.0106035	0.00815414	-1.30038	0.201513	0.721473	0.00562173	0.0654659	0.306916	down	ENSMUSG00000000538_down	kidney
ENSMUSG00000000682	-0.827696	0.632364	-1.30889	0.196013	-0.0463739	0.0356094	-1.30229	0.198243	0.142823	0.0439181	3.25202	0.00195996	0.0964487	0.0301818	3.19559	0.00285279	0.997671	0.336793	0.089941	0.0104324	up	ENSMUSG00000000682_up	kidney
ENSMUSG00000000823	0.438501	0.132084	3.31988	0.00160313	0.0134107	0.00743784	1.80303	0.0768626	-0.0364913	0.00917331	-3.97798	0.000205006	-0.0230806	0.0058128	-3.97066	0.000317847	0.334563	0.165581	0.0652847	0.00192649	down	ENSMUSG00000000823_down	kidney
ENSMUSG00000001128	-0.818833	0.427595	-1.91497	0.0607025	-0.0731746	0.0240786	-3.03899	0.00362847	0.110787	0.0296968	3.73062	0.000453791	0.0376129	0.0207521	1.81249	0.0780316	0.927926	0.0160765	0.066671	0.145932	up	ENSMUSG00000001128_up	kidney
ENSMUSG00000001175	-0.414784	0.131288	-3.15935	0.00256944	-0.0198552	0.00739302	-2.68567	0.00955078	0.0353978	0.00911804	3.88217	0.000279689	0.0155426	0.00598226	2.59811	0.0133788	0.409221	0.0333905	0.0652847	0.0352969	up	ENSMUSG00000001175_up	kidney
ENSMUSG00000001281	-0.626379	0.335455	-1.86725	0.0671993	-0.0263058	0.01889	-1.39258	0.169352	0.0730045	0.0232976	3.13356	0.0027684	0.0466987	0.0155325	3.00652	0.0047278	0.945769	0.299587	0.0997712	0.0154964	up	ENSMUSG00000001281_up	kidney
ENSMUSG00000001521	0.305308	0.151464	2.01572	0.0487256	0.0107659	0.00852915	1.26224	0.212187	-0.0335377	0.0105193	-3.18822	0.0023627	-0.0227718	0.00598812	-3.80284	0.00051858	0.889109	0.353806	0.0963305	0.00276933	down	ENSMUSG00000001521_down	kidney
ENSMUSG00000001672	-0.446275	0.155308	-2.87349	0.0057592	-0.0343713	0.00874561	-3.93011	0.000239528	0.0364257	0.0107862	3.37705	0.00135106	0.00205444	0.00685374	0.299754	0.766043	0.536892	0.00232501	0.0837528	0.836407	up	ENSMUSG00000001672_up	kidney
ENSMUSG00000001827	0.458934	0.2704	1.69724	0.0953039	0.0196896	0.0152266	1.2931	0.201382	-0.0643751	0.0187795	-3.42795	0.00115871	-0.0446856	0.0124284	-3.59544	0.000940136	0.978923	0.340644	0.080301	0.00437393	down	ENSMUSG00000001827_down	kidney
ENSMUSG00000002033	-0.614668	0.363279	-1.692	0.0963049	-0.0121866	0.0204568	-0.595725	0.553803	0.0826104	0.02523	3.27429	0.00183531	0.0704238	0.0175234	4.01885	0.000275827	0.978923	0.695816	0.089941	0.00174614	up	ENSMUSG00000002033_up	kidney
ENSMUSG00000002221	0.270375	0.173143	1.56157	0.124126	0.043588	0.00974997	4.47058	3.94428e-05	-0.0381183	0.0120249	-3.16994	0.00249174	0.00546971	0.00806874	0.677889	0.50206	0.994215	0.000781311	0.0979888	0.619937	up	ENSMUSG00000002221_up	kidney
ENSMUSG00000002265	0.724106	0.216185	3.34948	0.00146755	-0.00589349	0.0121737	-0.484116	0.630226	-0.0492389	0.0150142	-3.27948	0.00180734	-0.0551324	0.00867037	-6.35871	2.05541e-07	0.310831	0.755736	0.089941	1.65369e-05	down	ENSMUSG00000002265_down	kidney
ENSMUSG00000002289	-1.29754	0.457611	-2.83546	0.00639055	-0.140102	0.0257688	-5.43691	1.28161e-06	0.111877	0.0317814	3.52019	0.000874516	-0.0282257	0.0192698	-1.46476	0.151432	0.556968	0.000195962	0.0787279	0.245827	down	ENSMUSG00000002289_down	kidney
ENSMUSG00000002546	0.244925	0.103356	2.36971	0.0213376	0.0100266	0.00582016	1.72274	0.0905539	-0.0253215	0.00717818	-3.52756	0.000854938	-0.0152948	0.00454105	-3.36812	0.0017786	0.749595	0.187059	0.0787279	0.00718679	down	ENSMUSG00000002546_down	kidney
ENSMUSG00000002668	-0.546524	0.383829	-1.42387	0.160132	-0.0348295	0.021614	-1.61143	0.112811	0.0889496	0.0266572	3.33679	0.00152426	0.0541202	0.0184577	2.93212	0.00574528	0.997216	0.220354	0.0849248	0.0180363	up	ENSMUSG00000002668_up	kidney
ENSMUSG00000002699	-0.489163	0.478963	-1.0213	0.311585	0.00172717	0.0269711	0.0640379	0.949172	0.104157	0.0332643	3.13118	0.00278746	0.105884	0.0234822	4.50912	6.35303e-05	0.997671	0.972797	0.0997712	0.000607674	up	ENSMUSG00000002699_up	kidney
ENSMUSG00000002983	-0.578382	0.314485	-1.83914	0.0712946	-0.0366787	0.0177091	-2.07118	0.0430471	0.0730973	0.0218412	3.34676	0.00147952	0.0364186	0.0149191	2.44108	0.0195481	0.955273	0.106215	0.0841217	0.0478452	up	ENSMUSG00000002983_up	kidney
ENSMUSG00000003283	-0.522919	0.541354	-0.965947	0.338299	-0.0123413	0.0304845	-0.404838	0.687167	0.120412	0.0375974	3.20267	0.00226515	0.108071	0.0265789	4.06604	0.000239953	0.997671	0.799178	0.0950569	0.00156879	up	ENSMUSG00000003283_up	kidney
ENSMUSG00000003617	-1.30783	0.38551	-3.39247	0.00128981	-0.0213862	0.0217087	-0.985145	0.328867	0.124389	0.026774	4.64587	2.15414e-05	0.103002	0.0179129	5.75019	1.36856e-06	0.307811	0.485853	0.0652847	4.97995e-05	up	ENSMUSG00000003617_up	kidney
ENSMUSG00000004612	-0.564144	0.262512	-2.14902	0.0360501	-0.0292219	0.0147825	-1.97679	0.0530875	0.0615032	0.0182317	3.37343	0.00136587	0.0322813	0.0115681	2.79055	0.00827103	0.832932	0.124563	0.0837528	0.0240572	up	ENSMUSG00000004612_up	kidney
ENSMUSG00000004654	-0.431747	0.193395	-2.23246	0.0296754	-0.0153234	0.0108904	-1.40706	0.165035	0.0448838	0.0134314	3.3417	0.00150208	0.0295604	0.00803377	3.67951	0.000739723	0.821706	0.29424	0.0846189	0.00361785	up	ENSMUSG00000004654_up	kidney
ENSMUSG00000004815	0.410251	0.189567	2.16415	0.0348117	-0.00115852	0.0106748	-0.108528	0.913972	-0.0423602	0.0131656	-3.2175	0.00216904	-0.0435187	0.00888661	-4.89711	1.93774e-05	0.82798	0.951913	0.0939947	0.000263215	down	ENSMUSG00000004815_down	kidney
ENSMUSG00000005087	-0.716887	0.530332	-1.35177	0.181982	0.0106864	0.0298638	0.357839	0.721834	0.119494	0.0368319	3.24431	0.00200494	0.130181	0.0248192	5.24516	6.59889e-06	0.997671	0.825021	0.0906914	0.000128242	up	ENSMUSG00000005087_up	kidney
ENSMUSG00000005540	-0.65111	0.224645	-2.89839	0.00537755	-0.0296928	0.0126501	-2.34724	0.0225403	0.0595182	0.0156018	3.81484	0.000347174	0.0298254	0.0099477	2.99822	0.00483236	0.535746	0.0642486	0.0652847	0.0157715	up	ENSMUSG00000005540_up	kidney
ENSMUSG00000005907	0.413559	0.160703	2.57344	0.0127953	0.0265943	0.00904943	2.93878	0.00480817	-0.0462402	0.0111609	-4.14304	0.000119096	-0.0196459	0.00728867	-2.69541	0.0105137	0.679152	0.0198758	0.0652847	0.0291527	down	ENSMUSG00000005907_down	kidney
ENSMUSG00000005951	0.339474	0.166623	2.03738	0.0464345	0.0183345	0.00938278	1.95406	0.0557865	-0.038159	0.0115721	-3.29751	0.00171333	-0.0198245	0.00779483	-2.54329	0.0152937	0.889109	0.129473	0.088214	0.0392329	down	ENSMUSG00000005951_down	kidney
ENSMUSG00000005973	-0.492807	0.30872	-1.59629	0.116155	-0.0160078	0.0173845	-0.920807	0.361172	0.0702275	0.0214409	3.2754	0.00182928	0.0542197	0.0146298	3.70612	0.000685404	0.983152	0.519171	0.089941	0.0034205	up	ENSMUSG00000005973_up	kidney
ENSMUSG00000006469	1.44796	0.702881	2.06003	0.0441394	0.0475301	0.0395803	1.20085	0.234955	-0.185262	0.0488156	-3.79514	0.000369714	-0.137732	0.0311476	-4.42191	8.274e-05	0.874037	0.379931	0.0652847	0.000734422	down	ENSMUSG00000006469_down	kidney
ENSMUSG00000006471	0.654962	0.165876	3.94851	0.000225641	0.00491941	0.00934072	0.526663	0.600545	-0.0391797	0.0115202	-3.40096	0.00125723	-0.0342603	0.00747758	-4.58173	5.09418e-05	0.129497	0.734037	0.0822929	0.000520616	down	ENSMUSG00000006471_down	kidney
ENSMUSG00000006676	0.345687	0.14638	2.36157	0.0217665	0.00257927	0.00824289	0.312909	0.755534	-0.032348	0.0101662	-3.18191	0.0024065	-0.0297687	0.00678355	-4.38837	9.15619e-05	0.752351	0.849114	0.0963305	0.000790567	down	ENSMUSG00000006676_down	kidney
ENSMUSG00000008318	-0.694175	0.227719	-3.04839	0.00353297	-0.0180805	0.0128232	-1.40998	0.164175	0.0706745	0.0158152	4.46876	3.96887e-05	0.052594	0.0101297	5.19208	7.78116e-06	0.471042	0.293324	0.0652847	0.000142332	up	ENSMUSG00000008318_up	kidney
ENSMUSG00000008333	-0.36434	0.121121	-3.00806	0.00396014	-0.0105571	0.00682053	-1.54784	0.127397	0.0270364	0.00841196	3.21404	0.00219112	0.0164793	0.0055326	2.97859	0.00508815	0.484967	0.242225	0.0940277	0.0163764	up	ENSMUSG00000008333_up	kidney
ENSMUSG00000008496	-0.378279	0.462746	-0.817466	0.41719	-0.0210694	0.026058	-0.808561	0.422252	0.103753	0.0321381	3.22834	0.00210124	0.0826832	0.0223786	3.69475	0.000708121	0.997671	0.578576	0.0928004	0.00350624	up	ENSMUSG00000008496_up	kidney
ENSMUSG00000008683	-0.47253	0.215105	-2.19674	0.0322717	-0.0413479	0.0121129	-3.41354	0.00121037	0.047532	0.0149392	3.18169	0.00240806	0.00618408	0.0102273	0.604664	0.549092	0.821706	0.00718208	0.0963305	0.661729	up	ENSMUSG00000008683_up	kidney
ENSMUSG00000009090	0.340945	0.123112	2.76938	0.00764211	0.00442578	0.00693266	0.638397	0.525865	-0.033791	0.00855026	-3.95205	0.000223066	-0.0293652	0.00539884	-5.43917	3.60891e-06	0.574791	0.672014	0.0652847	8.90828e-05	down	ENSMUSG00000009090_down	kidney
ENSMUSG00000009281	-1.35445	0.449091	-3.01599	0.00387248	-0.104098	0.025289	-4.11632	0.00013013	0.125161	0.0311897	4.01289	0.000182915	0.0210632	0.0204468	1.03015	0.309628	0.483797	0.00155935	0.0652847	0.429577	up	ENSMUSG00000009281_up	kidney
ENSMUSG00000009681	0.194409	0.13213	1.47135	0.146896	0.0144335	0.00744045	1.93987	0.0575307	-0.031615	0.00917653	-3.44521	0.00109962	-0.0171816	0.00601965	-2.85425	0.00702793	0.994876	0.132616	0.0798505	0.0211517	down	ENSMUSG00000009681_down	kidney
ENSMUSG00000009739	0.310408	0.123169	2.52019	0.0146612	-0.00892009	0.00693582	-1.28609	0.203799	-0.02779	0.00855416	-3.24871	0.00197916	-0.0367101	0.00540424	-6.79282	5.36096e-08	0.711144	0.34373	0.090259	8.2045e-06	down	ENSMUSG00000009739_down	kidney
ENSMUSG00000010066	0.698332	0.330443	2.11332	0.0391245	0.0112074	0.0186077	0.602296	0.549452	-0.0752966	0.0229495	-3.28097	0.00179941	-0.0640893	0.0140512	-4.56111	5.42424e-05	0.852138	0.692091	0.089941	0.000543689	down	ENSMUSG00000010066_down	kidney
ENSMUSG00000010307	0.875949	0.27611	3.17246	0.00247355	0.00257008	0.0155482	0.165297	0.869316	-0.0735289	0.0191761	-3.83441	0.00032609	-0.0709589	0.011205	-6.33276	2.22804e-07	0.405596	0.926205	0.0652847	1.68387e-05	down	ENSMUSG00000010307_down	kidney
ENSMUSG00000013495	0.22985	0.104312	2.20348	0.0317668	0.0166996	0.00587398	2.84297	0.00626103	-0.0275693	0.00724456	-3.80552	0.000357666	-0.0108697	0.00427241	-2.54417	0.0152612	0.821706	0.0242167	0.0652847	0.0391604	down	ENSMUSG00000013495_down	kidney
ENSMUSG00000013707	-0.641836	0.385629	-1.66439	0.101723	-0.0241429	0.0217154	-1.11179	0.271065	0.0836798	0.0267822	3.12446	0.00284203	0.0595369	0.0184316	3.23016	0.00259729	0.978923	0.421838	0.0998568	0.00968841	up	ENSMUSG00000013707_up	kidney
ENSMUSG00000014353	0.431956	0.171493	2.51879	0.0147134	0.0423783	0.00965707	4.38832	5.2226e-05	-0.0448639	0.0119104	-3.7668	0.000404612	-0.00248561	0.00782227	-0.317761	0.752453	0.711144	0.000898904	0.0652847	0.82589	down	ENSMUSG00000014353_down	kidney
ENSMUSG00000014418	0.487163	0.248332	1.96174	0.0548615	0.0332818	0.0139839	2.38	0.0208065	-0.0575082	0.0172468	-3.33442	0.00153509	-0.0242264	0.0115292	-2.10132	0.042483	0.915569	0.0603841	0.0849248	0.0895252	down	ENSMUSG00000014418_down	kidney
ENSMUSG00000014980	-0.264385	0.130345	-2.02834	0.0473791	-0.0211008	0.00733994	-2.87479	0.00573868	0.0303741	0.00905257	3.3553	0.00144217	0.00927334	0.00587434	1.57862	0.122936	0.889109	0.0227136	0.0837528	0.208201	up	ENSMUSG00000014980_up	kidney
ENSMUSG00000015214	0.364283	0.155326	2.34528	0.0226479	0.0411489	0.00874664	4.70454	1.75603e-05	-0.0351616	0.0107875	-3.25948	0.00191735	0.00598733	0.00667004	0.897645	0.375179	0.760919	0.000537276	0.089941	0.49788	up	ENSMUSG00000015214_up	kidney
ENSMUSG00000015314	-0.728145	0.31897	-2.2828	0.0263308	-0.0194099	0.0179617	-1.08063	0.284578	0.0818153	0.0221527	3.69325	0.000510569	0.0624054	0.0148938	4.19002	0.000166032	0.800604	0.437344	0.0690254	0.00120473	up	ENSMUSG00000015314_up	kidney
ENSMUSG00000015355	-0.60886	0.385444	-1.57963	0.119926	-0.00965543	0.021705	-0.444849	0.658175	0.0930126	0.0267694	3.47459	0.00100554	0.0833572	0.0186703	4.46469	7.26928e-05	0.990359	0.776824	0.0798505	0.000670182	up	ENSMUSG00000015355_up	kidney
ENSMUSG00000015947	-0.628158	0.482789	-1.3011	0.198648	-0.0233592	0.0271866	-0.859217	0.39395	0.115906	0.0335301	3.45679	0.00106157	0.0925472	0.0234133	3.95276	0.00033499	0.997671	0.551566	0.0798505	0.00200068	up	ENSMUSG00000015947_up	kidney
ENSMUSG00000016179	0.94532	0.244867	3.86054	0.000299853	-0.0156357	0.0137889	-1.13393	0.26174	-0.0639398	0.0170062	-3.75979	0.000413725	-0.0795754	0.00935008	-8.51066	3.06617e-10	0.130317	0.41103	0.0652847	7.89329e-07	down	ENSMUSG00000016179_down	kidney
ENSMUSG00000017002	-0.84857	0.414295	-2.04823	0.045323	-0.0219705	0.0233296	-0.941745	0.350441	0.0979775	0.0287731	3.40518	0.00124132	0.0760069	0.0201704	3.76825	0.000573132	0.884546	0.508683	0.0821713	0.00299085	up	ENSMUSG00000017002_up	kidney
ENSMUSG00000017692	-0.57059	0.163942	-3.48044	0.000987747	-0.0359468	0.00923184	-3.89379	0.000269395	0.0564043	0.0113859	4.95387	7.2976e-06	0.0204575	0.00741109	2.76039	0.00892871	0.25729	0.00250836	0.0652847	0.0255693	up	ENSMUSG00000017692_up	kidney
ENSMUSG00000017756	0.385363	0.191457	2.01279	0.0490421	0.0280768	0.0107812	2.60423	0.0118174	-0.0432492	0.0132968	-3.2526	0.00195661	-0.0151724	0.00842913	-1.79999	0.0800198	0.889109	0.0392595	0.089941	0.148922	down	ENSMUSG00000017756_down	kidney
ENSMUSG00000017830	-0.339648	0.294832	-1.152	0.254302	-0.0311748	0.0166025	-1.87772	0.0657256	0.0787301	0.0204763	3.84494	0.000315267	0.0475553	0.0143521	3.31349	0.00206797	0.997671	0.146825	0.0652847	0.00805479	up	ENSMUSG00000017830_up	kidney
ENSMUSG00000018008	-0.605848	0.530561	-1.1419	0.258442	-0.034018	0.0298767	-1.13861	0.2598	0.115152	0.0368478	3.12507	0.00283703	0.081134	0.0258453	3.13922	0.00332125	0.997671	0.408811	0.0998568	0.0117546	up	ENSMUSG00000018008_up	kidney
ENSMUSG00000018661	0.287431	0.0889899	3.22993	0.00209145	-6.4503e-05	0.00501116	-0.0128719	0.989777	-0.0228408	0.00618042	-3.69567	0.000506694	-0.0229053	0.00373869	-6.12656	4.23233e-07	0.367523	0.997544	0.0690254	2.4064e-05	down	ENSMUSG00000018661_down	kidney
ENSMUSG00000018774	-0.816475	0.513718	-1.58934	0.117715	-0.0370283	0.0289283	-1.28	0.205917	0.129373	0.0356781	3.62612	0.00063005	0.0923451	0.0252771	3.65331	0.00079728	0.98624	0.34637	0.0728981	0.00383238	up	ENSMUSG00000018774_up	kidney
ENSMUSG00000018819	-0.674657	0.456321	-1.47847	0.144986	-0.0622815	0.0256961	-2.42377	0.0186768	0.10333	0.0316918	3.26045	0.00191184	0.0410482	0.0219032	1.87407	0.0688335	0.994876	0.0556636	0.089941	0.131927	up	ENSMUSG00000018819_up	kidney
ENSMUSG00000018965	-0.398603	0.18438	-2.16185	0.0349974	0.016926	0.0103827	1.6302	0.108773	0.0448188	0.0128053	3.50001	0.000930373	0.0617447	0.0083698	7.37709	8.9661e-09	0.828257	0.214474	0.0798505	3.22815e-06	up	ENSMUSG00000018965_up	kidney
ENSMUSG00000019278	0.710879	0.393589	1.80615	0.0763683	0.0154086	0.0221636	0.69522	0.489844	-0.0884115	0.0273351	-3.23436	0.00206442	-0.0730029	0.0180117	-4.05309	0.000249316	0.955273	0.641243	0.0920222	0.00161356	down	ENSMUSG00000019278_down	kidney
ENSMUSG00000019876	-0.306066	0.183251	-1.6702	0.100562	-0.00752354	0.0103192	-0.729083	0.469044	0.042846	0.012727	3.36656	0.00139433	0.0353225	0.00799607	4.41748	8.38558e-05	0.978923	0.622787	0.0837528	0.000741721	up	ENSMUSG00000019876_up	kidney
ENSMUSG00000020019	-0.675147	0.167393	-4.0333	0.000171081	0.0154182	0.00942618	1.63568	0.107617	0.0485581	0.0116256	4.17683	0.000106439	0.0639763	0.00665309	9.61603	1.31934e-11	0.120843	0.21295	0.0652847	1.02942e-07	up	ENSMUSG00000020019_up	kidney
ENSMUSG00000020143	-0.793844	0.441438	-1.79831	0.0776163	-0.0294338	0.0248581	-1.18407	0.241476	0.113459	0.0306582	3.70075	0.000498646	0.0840248	0.0216198	3.88647	0.000406662	0.960178	0.387596	0.0690254	0.00230932	up	ENSMUSG00000020143_up	kidney
ENSMUSG00000020289	0.325341	0.117568	2.76727	0.00768556	0.00251624	0.00662041	0.380073	0.705355	-0.036122	0.00816515	-4.42392	4.6263e-05	-0.0336057	0.0051181	-6.56605	1.08036e-07	0.574791	0.813377	0.0652847	1.17401e-05	down	ENSMUSG00000020289_down	kidney
ENSMUSG00000020366	0.159556	0.0960042	1.66197	0.102208	0.0236986	0.00540615	4.38364	5.30633e-05	-0.0209491	0.00666757	-3.14195	0.00270217	0.00274948	0.00419676	0.655144	0.516428	0.978923	0.000905676	0.0997712	0.632828	up	ENSMUSG00000020366_up	kidney
ENSMUSG00000020393	0.440675	0.18533	2.37779	0.0209196	0.0326062	0.0104362	3.12434	0.00284298	-0.0473597	0.0128713	-3.67949	0.000533139	-0.0147535	0.00834028	-1.76894	0.0851466	0.749595	0.0135192	0.0690254	0.156247	down	ENSMUSG00000020393_down	kidney
ENSMUSG00000020399	-0.356834	0.269676	-1.32319	0.191245	0.0112539	0.0151859	0.741075	0.461801	0.0593388	0.0187292	3.16825	0.00250399	0.0705927	0.0125438	5.62769	2.0054e-06	0.997671	0.615678	0.0980507	6.26348e-05	up	ENSMUSG00000020399_up	kidney
ENSMUSG00000020407	-0.413427	0.207207	-1.99523	0.0509812	-0.0389542	0.0116682	-3.3385	0.0015165	0.0521379	0.0143907	3.62302	0.000636169	0.0131837	0.00946928	1.39226	0.172156	0.904877	0.00851957	0.0728981	0.271502	up	ENSMUSG00000020407_up	kidney
ENSMUSG00000020435	0.524474	0.399169	1.31392	0.194329	0.0480562	0.0224778	2.13794	0.0369809	-0.0866082	0.0277226	-3.1241	0.00284493	-0.038552	0.0188305	-2.04731	0.0477774	0.997671	0.0944451	0.0998568	0.0985146	down	ENSMUSG00000020435_down	kidney
ENSMUSG00000020628	0.291898	0.114307	2.55363	0.0134625	0.0210487	0.00643681	3.27004	0.00185849	-0.0269708	0.00793872	-3.39737	0.00127091	-0.0059221	0.00544323	-1.08798	0.283643	0.702881	0.00988975	0.0822929	0.400792	down	ENSMUSG00000020628_down	kidney
ENSMUSG00000020889	2.10083	0.434658	4.8333	1.11796e-05	0.0907491	0.0244763	3.70764	0.000487943	-0.126818	0.0301873	-4.20105	9.81782e-05	-0.0360693	0.0133011	-2.71175	0.0100923	0.0513281	0.00376991	0.0652847	0.0282323	down	ENSMUSG00000020889_down	kidney
ENSMUSG00000021057	-0.469427	0.124882	-3.75896	0.000414819	-0.0296499	0.00703232	-4.21624	9.33178e-05	0.0344426	0.00867317	3.97117	0.000209609	0.00479268	0.0051377	0.932847	0.356947	0.155939	0.00126106	0.0652847	0.479156	up	ENSMUSG00000021057_up	kidney
ENSMUSG00000021070	-0.500092	0.226036	-2.21244	0.0311065	-0.0154211	0.0127284	-1.21155	0.230865	0.0506045	0.0156984	3.22355	0.00213097	0.0351833	0.010378	3.39018	0.0016731	0.821706	0.375375	0.0935994	0.0068418	up	ENSMUSG00000021070_up	kidney
ENSMUSG00000021179	0.271313	0.110396	2.45764	0.0171656	0.00139294	0.00621657	0.224069	0.823534	-0.0278713	0.00766709	-3.63518	0.000612489	-0.0264783	0.00451443	-5.86527	9.55749e-07	0.721473	0.896667	0.0728981	3.96215e-05	down	ENSMUSG00000021179_down	kidney
ENSMUSG00000021187	0.434052	0.280744	1.54608	0.127822	0.0977047	0.0158091	6.18027	8.21655e-08	-0.0625083	0.0194979	-3.2059	0.00224392	0.0351965	0.0127	2.77137	0.00868387	0.994215	0.000104635	0.0945374	0.0250007	up	ENSMUSG00000021187_up	kidney
ENSMUSG00000021240	0.711827	0.190896	3.72887	0.0004563	0.0110938	0.0107497	1.03201	0.306583	-0.0579638	0.0132579	-4.37203	5.5199e-05	-0.0468701	0.00791564	-5.9212	8.02764e-07	0.164313	0.461545	0.0652847	3.5799e-05	down	ENSMUSG00000021240_down	kidney
ENSMUSG00000021423	-0.852342	0.520054	-1.63895	0.106932	-0.029211	0.029285	-0.997471	0.322904	0.121411	0.0361181	3.36151	0.00141559	0.0922005	0.0255331	3.61102	0.00089941	0.978923	0.479474	0.0837528	0.00421476	up	ENSMUSG00000021423_up	kidney
ENSMUSG00000021565	1.27961	0.645686	1.98178	0.0525099	0.100247	0.0363596	2.75711	0.00789784	-0.159456	0.0448434	-3.55584	0.000783601	-0.0592083	0.0292963	-2.02102	0.0505579	0.909087	0.0288874	0.0787279	0.103006	down	ENSMUSG00000021565_down	kidney
ENSMUSG00000021692	-0.388145	0.132264	-2.93463	0.00486397	-0.0189455	0.00744797	-2.54372	0.0138082	0.0315737	0.0091858	3.43723	0.00112657	0.0126282	0.00569282	2.21826	0.0327552	0.519094	0.0443335	0.0798505	0.0726947	up	ENSMUSG00000021692_up	kidney
ENSMUSG00000021697	0.454975	0.222531	2.04455	0.0456978	0.0333369	0.0125311	2.66034	0.0102089	-0.0519425	0.0154549	-3.3609	0.0014182	-0.0186055	0.0103575	-1.79634	0.0806094	0.887131	0.0350489	0.0837528	0.149792	down	ENSMUSG00000021697_down	kidney
ENSMUSG00000021820	0.387332	0.102869	3.76529	0.000406554	-0.00131841	0.00579272	-0.227598	0.820803	-0.025723	0.00714434	-3.60048	0.000682408	-0.0270415	0.00442291	-6.11395	4.40182e-07	0.155939	0.894443	0.0741564	2.46224e-05	down	ENSMUSG00000021820_down	kidney
ENSMUSG00000021850	-0.273374	0.161562	-1.69207	0.096292	-0.0373878	0.00909781	-4.10954	0.000133079	0.0398987	0.0112206	3.55584	0.000783587	0.00251086	0.00752439	0.333697	0.740492	0.978923	0.00158261	0.0787279	0.816964	up	ENSMUSG00000021850_up	kidney
ENSMUSG00000021886	-0.417113	0.335453	-1.24343	0.218983	-0.0113394	0.0188899	-0.600288	0.55078	0.0757663	0.0232974	3.25213	0.00195932	0.064427	0.0162751	3.95863	0.000329269	0.997671	0.693288	0.089941	0.00197615	up	ENSMUSG00000021886_up	kidney
ENSMUSG00000021913	0.375301	0.166549	2.25339	0.0282416	0.0338417	0.00937864	3.60838	0.000665853	-0.036847	0.011567	-3.18553	0.00238124	-0.00300528	0.00639875	-0.469666	0.64135	0.818072	0.00466733	0.0963305	0.740221	down	ENSMUSG00000021913_down	kidney
ENSMUSG00000021998	-0.590727	0.476722	-1.23914	0.220554	0.000683518	0.026845	0.0254617	0.979779	0.109919	0.0331087	3.31994	0.00160283	0.110602	0.0232356	4.76004	2.95349e-05	0.997671	0.991097	0.0863985	0.000355212	up	ENSMUSG00000021998_up	kidney
ENSMUSG00000022041	-0.543284	0.149737	-3.62824	0.000625899	-0.0175037	0.00843195	-2.07588	0.0425929	0.0330161	0.0103994	3.17482	0.00245666	0.0155124	0.00585656	2.64872	0.0118091	0.196645	0.105321	0.0970247	0.0319215	up	ENSMUSG00000022041_up	kidney
ENSMUSG00000022048	-0.622718	0.259722	-2.39763	0.0199237	-0.0295828	0.0146253	-2.02271	0.0479759	0.0711884	0.0180379	3.9466	0.000227046	0.0416056	0.0120078	3.46488	0.00135857	0.749595	0.115521	0.0652847	0.00582945	up	ENSMUSG00000022048_up	kidney
ENSMUSG00000022180	0.710456	0.366463	1.93868	0.0576784	0.0394619	0.0206361	1.91227	0.0610552	-0.0801723	0.0254512	-3.15004	0.00263965	-0.0407104	0.0143192	-2.84306	0.00723272	0.926505	0.138721	0.0997712	0.0216017	down	ENSMUSG00000022180_down	kidney
ENSMUSG00000022305	0.564349	0.213243	2.64651	0.0105858	0.0738015	0.012008	6.14602	9.3376e-08	-0.0512153	0.0148099	-3.45819	0.00105706	0.0225862	0.00854296	2.64384	0.0119528	0.640323	0.000104635	0.0798505	0.0322481	up	ENSMUSG00000022305_up	kidney
ENSMUSG00000022372	-0.681877	0.387334	-1.76044	0.0838937	0.000812391	0.0218114	0.0372462	0.970424	0.0927236	0.0269006	3.44689	0.00109401	0.093536	0.0185342	5.04668	1.22102e-05	0.964124	0.985682	0.0798505	0.000190523	up	ENSMUSG00000022372_up	kidney
ENSMUSG00000022390	0.172656	0.120836	1.42885	0.158702	0.0214262	0.00680446	3.14885	0.00264879	-0.0267832	0.00839214	-3.19146	0.00234047	-0.005357	0.0049533	-1.0815	0.286473	0.997216	0.0128047	0.0963305	0.403947	down	ENSMUSG00000022390_down	kidney
ENSMUSG00000022415	0.391797	0.13008	3.01197	0.00391668	0.0126403	0.00732501	1.72564	0.0900277	-0.0285594	0.00903416	-3.16126	0.00255524	-0.015919	0.00536166	-2.96905	0.00521697	0.484967	0.186105	0.099002	0.0167265	down	ENSMUSG00000022415_down	kidney
ENSMUSG00000022439	-0.640285	0.252689	-2.53388	0.0141592	-0.0213495	0.0142293	-1.50038	0.139234	0.0617989	0.0175495	3.52141	0.000871245	0.0404495	0.0118448	3.41495	0.00156179	0.710004	0.259334	0.0787279	0.00649066	up	ENSMUSG00000022439_up	kidney
ENSMUSG00000022488	-0.697605	0.49012	-1.42334	0.160287	-0.0217283	0.0275994	-0.787274	0.434501	0.114293	0.0340392	3.35767	0.00143198	0.0925642	0.02383	3.88435	0.000409182	0.997216	0.589841	0.0837528	0.00231933	up	ENSMUSG00000022488_up	kidney
ENSMUSG00000022678	-0.284023	0.136344	-2.08313	0.041901	0.00160869	0.00767776	0.209526	0.834812	0.0310254	0.00946921	3.27645	0.00182363	0.0326341	0.00548925	5.9451	7.45104e-07	0.862423	0.904396	0.089941	3.41243e-05	up	ENSMUSG00000022678_up	kidney
ENSMUSG00000022702	0.24893	0.138961	1.79137	0.0787359	0.0316716	0.00782509	4.04744	0.00016332	-0.0339795	0.00965092	-3.52085	0.000872747	-0.00230791	0.00575694	-0.400892	0.690806	0.962065	0.00181775	0.0787279	0.779304	down	ENSMUSG00000022702_down	kidney
ENSMUSG00000022761	0.337906	0.174525	1.93615	0.0579948	-0.00676092	0.00982776	-0.687941	0.494381	-0.0389452	0.0121209	-3.21307	0.00219734	-0.0457062	0.00782953	-5.83766	1.04172e-06	0.926505	0.644854	0.0940277	4.14992e-05	down	ENSMUSG00000022761_down	kidney
ENSMUSG00000022769	-0.730069	0.284415	-2.56692	0.0130117	-0.0622448	0.0160159	-3.88645	0.000275854	0.0627249	0.0197528	3.17549	0.00245187	0.000480132	0.0105289	0.0456014	0.963873	0.688644	0.00254704	0.0970247	0.97513	up	ENSMUSG00000022769_up	kidney
ENSMUSG00000022871	-0.694527	0.284952	-2.43734	0.0180573	-0.0638409	0.0160461	-3.97859	0.000204602	0.0715793	0.0197902	3.61691	0.000648402	0.00773839	0.0134243	0.576446	0.567804	0.721473	0.00210152	0.0729744	0.678226	up	ENSMUSG00000022871_up	kidney
ENSMUSG00000022947	-0.597348	0.18205	-3.28123	0.00179802	-0.021339	0.0102515	-2.08154	0.042052	0.0476674	0.0126435	3.77011	0.000400382	0.0263284	0.00799758	3.29205	0.00219335	0.346763	0.104278	0.0652847	0.00843047	up	ENSMUSG00000022947_up	kidney
ENSMUSG00000022971	-0.537004	0.245437	-2.18795	0.03294	-0.0515484	0.013821	-3.72973	0.000455065	0.0553585	0.0170458	3.24763	0.00198545	0.00381005	0.0116818	0.326153	0.746146	0.823053	0.00358835	0.090259	0.821275	up	ENSMUSG00000022971_up	kidney
ENSMUSG00000023030	0.421181	0.274936	1.53192	0.131274	0.0310255	0.0154821	2.00396	0.0500091	-0.0614304	0.0190945	-3.21717	0.00217113	-0.0304049	0.0132477	-2.29511	0.0274963	0.994215	0.118873	0.0939947	0.0631528	down	ENSMUSG00000023030_down	kidney
ENSMUSG00000023078	-0.643074	0.413487	-1.55525	0.125624	-0.00527808	0.0232841	-0.226682	0.821512	0.0941863	0.028717	3.27981	0.00180561	0.0889082	0.0193356	4.59817	4.84529e-05	0.994215	0.895053	0.089941	0.000502449	up	ENSMUSG00000023078_up	kidney
ENSMUSG00000023274	-0.53161	0.410988	-1.29349	0.201248	-0.0189511	0.0231434	-0.818858	0.416402	0.094881	0.0285435	3.32409	0.00158314	0.0759298	0.0194858	3.89667	0.000394734	0.997671	0.573083	0.086274	0.00226116	up	ENSMUSG00000023274_up	kidney
ENSMUSG00000023341	-0.180067	0.251035	-0.717298	0.476225	-0.0285134	0.0141362	-2.01705	0.0485819	0.0564086	0.0174346	3.23545	0.00205784	0.0278953	0.0116848	2.3873	0.0221949	0.997671	0.116563	0.0920222	0.0531573	up	ENSMUSG00000023341_up	kidney
ENSMUSG00000023349	-0.401656	0.380484	-1.05564	0.295746	-0.00915549	0.0214257	-0.427314	0.670819	0.0826835	0.0264249	3.129	0.00280509	0.073528	0.0183263	4.01216	0.00028132	0.997671	0.786653	0.0997712	0.00176933	up	ENSMUSG00000023349_up	kidney
ENSMUSG00000024127	0.357643	0.135537	2.63871	0.0108038	0.0390383	0.00763232	5.11487	4.10786e-06	-0.0376667	0.00941317	-4.00149	0.000189863	0.00137165	0.00608579	0.225385	0.82292	0.640323	0.00028006	0.0652847	0.87601	up	ENSMUSG00000024127_up	kidney
ENSMUSG00000024164	-1.47908	0.857848	-1.72417	0.0902933	-0.0153218	0.0483068	-0.317177	0.75231	0.189743	0.0595782	3.18477	0.00238656	0.174421	0.0389398	4.47925	6.95553e-05	0.970675	0.846213	0.0963305	0.000653059	up	ENSMUSG00000024164_up	kidney
ENSMUSG00000024271	0.241959	0.0895932	2.70064	0.00918	0.0114576	0.00504513	2.27102	0.0270822	-0.0242671	0.00622232	-3.90001	0.000264037	-0.0128095	0.00354358	-3.61485	0.000889683	0.618306	0.0741891	0.0652847	0.00417664	down	ENSMUSG00000024271_down	kidney
ENSMUSG00000024397	-0.724854	0.54894	-1.32046	0.192149	-0.0352733	0.0309116	-1.1411	0.258772	0.121325	0.0381243	3.18236	0.00240338	0.0860517	0.0267961	3.21135	0.0027335	0.997671	0.407682	0.0963305	0.0100825	up	ENSMUSG00000024397_up	kidney
ENSMUSG00000024399	-0.75281	0.315761	-2.38411	0.0205976	-0.0285971	0.017781	-1.60829	0.113497	0.0830804	0.0219299	3.78846	0.000377669	0.0544833	0.0146332	3.72327	0.000652446	0.749595	0.221436	0.0652847	0.00328909	up	ENSMUSG00000024399_up	kidney
ENSMUSG00000024493	0.306822	0.108473	2.82856	0.00651186	0.0258038	0.00610829	4.22439	9.08081e-05	-0.0245872	0.00753354	-3.2637	0.00189363	0.00121657	0.00441802	0.275366	0.784567	0.556968	0.00123716	0.089941	0.849062	up	ENSMUSG00000024493_up	kidney
ENSMUSG00000024516	-0.403092	0.145285	-2.77449	0.00753777	-0.0330198	0.00818123	-4.03604	0.00016955	0.0394268	0.0100902	3.90745	0.000257766	0.00640704	0.00660669	0.969781	0.338453	0.574791	0.00186342	0.0652847	0.459379	up	ENSMUSG00000024516_up	kidney
ENSMUSG00000024670	-0.750093	0.303153	-2.4743	0.0164631	-0.0183752	0.017071	-1.0764	0.286448	0.0831048	0.0210542	3.94718	0.000226621	0.0647296	0.0144557	4.4778	6.98612e-05	0.721473	0.439081	0.0652847	0.000654776	up	ENSMUSG00000024670_up	kidney
ENSMUSG00000024672	-0.531203	0.615285	-0.863345	0.391697	-0.00643591	0.0346477	-0.185753	0.853322	0.133788	0.042732	3.13086	0.00279009	0.127352	0.0302443	4.21077	0.000156061	0.997671	0.916355	0.0997712	0.00114872	up	ENSMUSG00000024672_up	kidney
ENSMUSG00000024673	-0.564794	0.301243	-1.87488	0.0661227	-0.0159564	0.0169634	-0.940635	0.351005	0.0723509	0.0209215	3.4582	0.00105702	0.0563945	0.0136382	4.13504	0.000195559	0.945769	0.509219	0.0798505	0.00135169	up	ENSMUSG00000024673_up	kidney
ENSMUSG00000024677	-0.579526	0.391735	-1.47938	0.144743	-0.00588421	0.0220592	-0.266746	0.790662	0.10249	0.0272063	3.76714	0.000404178	0.0966057	0.0189467	5.09882	1.03903e-05	0.994876	0.874045	0.0652847	0.000171041	up	ENSMUSG00000024677_up	kidney
ENSMUSG00000024678	-0.485322	0.254503	-1.90694	0.061757	0.0032637	0.0143315	0.22773	0.820701	0.056956	0.0176754	3.22232	0.00213862	0.0602197	0.01147	5.25017	6.49688e-06	0.931684	0.894443	0.0935994	0.00012761	up	ENSMUSG00000024678_up	kidney
ENSMUSG00000024679	-0.809622	0.526121	-1.53885	0.129575	-0.0151979	0.0296267	-0.51298	0.61002	0.138125	0.0365395	3.78016	0.00038778	0.122927	0.0255013	4.82044	2.4535e-05	0.994215	0.742216	0.0652847	0.000309468	up	ENSMUSG00000024679_up	kidney
ENSMUSG00000024696	-0.653752	0.302267	-2.16283	0.0349184	-0.0208055	0.0170211	-1.22233	0.226795	0.0806408	0.0209927	3.84138	0.000318888	0.0598353	0.0147234	4.06396	0.000241435	0.828257	0.37023	0.0652847	0.00157538	up	ENSMUSG00000024696_up	kidney
ENSMUSG00000024867	0.459684	0.193832	2.37155	0.0212418	0.0452615	0.010915	4.14673	0.000117649	-0.0442645	0.0134618	-3.28815	0.00176154	0.000997025	0.00708054	0.140812	0.888782	0.749595	0.00147382	0.089941	0.923635	up	ENSMUSG00000024867_up	kidney
ENSMUSG00000024908	0.226133	0.109107	2.07258	0.0429106	0.00991737	0.00614398	1.61416	0.112216	-0.0301443	0.00757756	-3.9781	0.000204924	-0.020227	0.00441187	-4.58467	5.04886e-05	0.872706	0.219636	0.0652847	0.000517423	down	ENSMUSG00000024908_down	kidney
ENSMUSG00000025092	0.542249	0.204217	2.65526	0.0103459	0.0255776	0.0114998	2.22418	0.0302601	-0.0543399	0.014183	-3.83134	0.000329315	-0.0287624	0.00872792	-3.29544	0.00217304	0.639738	0.0808331	0.0652847	0.00836819	down	ENSMUSG00000025092_down	kidney
ENSMUSG00000025140	-0.656311	0.220893	-2.97117	0.00439256	-0.024204	0.0124388	-1.94585	0.0567904	0.0590643	0.0153412	3.85005	0.000310135	0.0348603	0.0104058	3.35007	0.00186965	0.507355	0.131233	0.0652847	0.00746437	up	ENSMUSG00000025140_up	kidney
ENSMUSG00000025178	0.346714	0.162237	2.13708	0.0370542	0.00940613	0.00913584	1.02959	0.307711	-0.0393894	0.0112675	-3.49584	0.000942326	-0.0299832	0.00736191	-4.07275	0.000235237	0.839087	0.462789	0.0798505	0.00154622	down	ENSMUSG00000025178_down	kidney
ENSMUSG00000025217	0.243534	0.125986	1.93303	0.0583876	0.011009	0.00709446	1.55178	0.126452	-0.027325	0.00874982	-3.12292	0.00285461	-0.016316	0.00525289	-3.1061	0.0036296	0.926505	0.240776	0.0998568	0.0126006	down	ENSMUSG00000025217_down	kidney
ENSMUSG00000025264	-0.373707	0.0913485	-4.091	0.000141489	-0.0151834	0.00514398	-2.95169	0.00463831	0.0216158	0.00634422	3.40716	0.00123392	0.00643233	0.00372639	1.72616	0.0926621	0.120843	0.0193549	0.0821713	0.167214	up	ENSMUSG00000025264_up	kidney
ENSMUSG00000025280	0.353899	0.0953427	3.71186	0.000481488	0.00361962	0.0053689	0.674183	0.503019	-0.0254865	0.00662162	-3.84898	0.000311198	-0.0218669	0.00364832	-5.99368	6.40355e-07	0.169843	0.652443	0.0652847	3.1194e-05	down	ENSMUSG00000025280_down	kidney
ENSMUSG00000025290	-0.472527	0.22169	-2.13148	0.0375331	-0.0470992	0.0124837	-3.77286	0.000396897	0.0515942	0.0153965	3.35103	0.00146075	0.004495	0.0103288	0.435193	0.665951	0.841631	0.00325693	0.0838127	0.759922	up	ENSMUSG00000025290_up	kidney
ENSMUSG00000025492	-0.633201	0.534193	-1.18534	0.240979	-0.0872595	0.0300812	-2.90079	0.00534205	0.116321	0.0371001	3.13532	0.00275443	0.0290611	0.0250115	1.16191	0.252713	0.997671	0.0214629	0.0997712	0.366189	up	ENSMUSG00000025492_up	kidney
ENSMUSG00000025511	-0.64915	0.166082	-3.90862	0.000256792	-0.0356887	0.00935232	-3.81603	0.000345856	0.0483243	0.0115345	4.18954	0.000102022	0.0126356	0.00664638	1.90112	0.065096	0.130317	0.00296391	0.0652847	0.126219	up	ENSMUSG00000025511_up	kidney
ENSMUSG00000025583	0.262555	0.112404	2.33583	0.023174	0.0102966	0.00632963	1.62673	0.109512	-0.0270468	0.00780652	-3.46464	0.0010365	-0.0167502	0.00440009	-3.80679	0.000512672	0.765891	0.215538	0.0798505	0.00274736	down	ENSMUSG00000025583_down	kidney
ENSMUSG00000025737	0.402559	0.131735	3.05583	0.00345896	0.00129184	0.00741818	0.174145	0.862391	-0.0342523	0.00914907	-3.7438	0.000435236	-0.0329605	0.00536796	-6.14023	4.05586e-07	0.471042	0.921607	0.0654659	2.34232e-05	down	ENSMUSG00000025737_down	kidney
ENSMUSG00000025877	-0.424944	0.293176	-1.44945	0.15289	-0.0386	0.0165092	-2.33809	0.023047	0.0726493	0.0203613	3.56801	0.000754662	0.0340494	0.0138458	2.45918	0.0187238	0.996604	0.065408	0.0783015	0.0461562	up	ENSMUSG00000025877_up	kidney
ENSMUSG00000025964	-0.651864	0.270389	-2.41084	0.0192845	-0.0165417	0.015226	-1.08641	0.282037	0.0621317	0.0187787	3.30863	0.0016577	0.0455901	0.0123481	3.69208	0.000713556	0.740506	0.434495	0.087734	0.00352448	up	ENSMUSG00000025964_up	kidney
ENSMUSG00000026020	-0.381811	0.151338	-2.5229	0.0145606	-0.0144986	0.0085221	-1.7013	0.094535	0.0360556	0.0105106	3.43042	0.00115008	0.021557	0.00699279	3.08275	0.00386307	0.711144	0.193226	0.0800045	0.013204	up	ENSMUSG00000026020_up	kidney
ENSMUSG00000026021	-0.31181	0.10257	-3.03997	0.00361842	-0.00373271	0.00577588	-0.646259	0.520799	0.0251845	0.00712357	3.53538	0.000834623	0.0214518	0.00409476	5.23885	6.72959e-06	0.474659	0.667817	0.0787279	0.000129957	up	ENSMUSG00000026021_up	kidney
ENSMUSG00000026249	-0.421811	0.297097	-1.41977	0.161317	0.00473622	0.01673	0.283097	0.778165	0.0657762	0.0206336	3.18782	0.00236547	0.0705124	0.0137857	5.11491	9.88482e-06	0.997216	0.864602	0.0963305	0.000165296	up	ENSMUSG00000026249_up	kidney
ENSMUSG00000026271	-0.454802	0.303661	-1.49773	0.139921	-0.020256	0.0170996	-1.18458	0.241275	0.0666259	0.0210895	3.1592	0.00257057	0.04637	0.014049	3.30058	0.00214261	0.994876	0.387395	0.0993807	0.00827183	up	ENSMUSG00000026271_up	kidney
ENSMUSG00000026285	-0.329768	0.233602	-1.41166	0.163681	0.0029629	0.0131545	0.225238	0.822629	0.0563738	0.0162239	3.47474	0.00100507	0.0593367	0.0110576	5.36616	4.52995e-06	0.997372	0.895848	0.0798505	0.000101331	up	ENSMUSG00000026285_up	kidney
ENSMUSG00000026288	-0.550835	0.318791	-1.72789	0.0896193	-0.0242155	0.0179516	-1.34893	0.182886	0.0767148	0.0221403	3.46495	0.00103553	0.0524993	0.0151557	3.46399	0.00136195	0.970675	0.317337	0.0798505	0.00584125	up	ENSMUSG00000026288_up	kidney
ENSMUSG00000026295	1.61656	0.580507	2.78473	0.00733262	-0.0181495	0.0326893	-0.555214	0.581	-0.153836	0.0403166	-3.8157	0.000346211	-0.171986	0.0231751	-7.42116	7.84387e-09	0.570609	0.717772	0.0652847	3.21468e-06	down	ENSMUSG00000026295_down	kidney
ENSMUSG00000026395	-0.740216	0.513921	-1.44033	0.155442	-0.000517253	0.0289397	-0.0178735	0.985804	0.128326	0.0356922	3.59534	0.000693378	0.127809	0.024999	5.11255	9.95734e-06	0.997216	0.99496	0.0749052	0.00016579	up	ENSMUSG00000026395_up	kidney
ENSMUSG00000026436	-0.464214	0.153044	-3.03321	0.00368838	-0.0221515	0.00861813	-2.57033	0.012898	0.0425864	0.010629	4.00662	0.000186702	0.020435	0.00707869	2.88683	0.00646171	0.475264	0.041991	0.0652847	0.0198112	up	ENSMUSG00000026436_up	kidney
ENSMUSG00000026475	-0.477167	0.277448	-1.71984	0.0910846	-0.0218218	0.0156236	-1.39672	0.168108	0.0630461	0.019269	3.27189	0.00184837	0.0412243	0.0129509	3.18313	0.00295059	0.970847	0.297973	0.089941	0.0107132	up	ENSMUSG00000026475_up	kidney
ENSMUSG00000026535	-0.451273	0.336205	-1.34226	0.185028	-0.0153416	0.0189322	-0.810341	0.421237	0.0836583	0.0233497	3.58285	0.000720789	0.0683168	0.0160307	4.26162	0.000134039	0.997671	0.577616	0.0765161	0.00103647	up	ENSMUSG00000026535_up	kidney
ENSMUSG00000026554	0.273588	0.145901	1.87516	0.0660834	0.0261516	0.00821593	3.18303	0.00239864	-0.0317603	0.010133	-3.13436	0.00276204	-0.00560874	0.00667226	-0.840605	0.405969	0.945769	0.011925	0.0997712	0.528318	down	ENSMUSG00000026554_down	kidney
ENSMUSG00000026581	-0.534651	0.234032	-2.28452	0.0262227	-0.0108698	0.0131787	-0.824798	0.413049	0.0593071	0.0162537	3.64884	0.000586902	0.0484373	0.0102124	4.74298	3.1121e-05	0.799967	0.569579	0.0715282	0.000369927	up	ENSMUSG00000026581_up	kidney
ENSMUSG00000026587	0.367344	0.176859	2.07704	0.0424817	0.02271	0.00995923	2.28029	0.0264893	-0.0387775	0.012283	-3.157	0.002587	-0.0160675	0.00768242	-2.09147	0.0434083	0.868793	0.0728584	0.0996023	0.091087	down	ENSMUSG00000026587_down	kidney
ENSMUSG00000026662	0.195483	0.103399	1.89056	0.0639553	0.0212337	0.00582256	3.64679	0.000590677	-0.0228747	0.00718115	-3.18538	0.00238233	-0.001641	0.00348722	-0.470574	0.640707	0.937684	0.00428935	0.0963305	0.739665	down	ENSMUSG00000026662_down	kidney
ENSMUSG00000026715	0.492323	0.185909	2.64819	0.0105394	0.0273592	0.0104688	2.6134	0.0115399	-0.0458761	0.0129115	-3.55311	0.000790237	-0.0185168	0.00667835	-2.77266	0.00865539	0.640323	0.0385677	0.0787279	0.0249265	down	ENSMUSG00000026715_down	kidney
ENSMUSG00000026728	-0.604393	0.491055	-1.23081	0.223633	-0.0761919	0.0276521	-2.75538	0.00793459	0.109001	0.0341041	3.19612	0.00230888	0.0328091	0.0229622	1.42883	0.161442	0.997671	0.0289988	0.0959334	0.257995	up	ENSMUSG00000026728_up	kidney
ENSMUSG00000026737	-0.668806	0.347407	-1.92513	0.0593901	-0.0180824	0.0195631	-0.924315	0.35936	0.0853475	0.0241277	3.53732	0.000829634	0.0672651	0.0167113	4.02512	0.000270777	0.927229	0.517335	0.0787279	0.00172309	up	ENSMUSG00000026737_up	kidney
ENSMUSG00000026812	0.293163	0.141937	2.06545	0.0436057	0.0288322	0.00799268	3.60733	0.000668034	-0.0322466	0.00985762	-3.27123	0.00185197	-0.00341435	0.00587102	-0.581561	0.564389	0.873303	0.00467726	0.089941	0.675477	down	ENSMUSG00000026812_down	kidney
ENSMUSG00000026822	-1.95778	0.968705	-2.02103	0.0481549	-0.08148	0.0545493	-1.4937	0.14097	0.226345	0.0672773	3.36436	0.00140355	0.144865	0.0463157	3.12777	0.00342495	0.889109	0.261719	0.0837528	0.0120497	up	ENSMUSG00000026822_up	kidney
ENSMUSG00000027246	0.637545	0.224027	2.84584	0.00621218	0.0439927	0.0126153	3.48725	0.000967409	-0.0593179	0.0155588	-3.81249	0.000349789	-0.0153252	0.00932077	-1.6442	0.108607	0.552742	0.00609066	0.0652847	0.189399	down	ENSMUSG00000027246_down	kidney
ENSMUSG00000027291	0.239787	0.065204	3.67749	0.000536488	0.0141667	0.00367174	3.8583	0.000302022	-0.0173112	0.00452847	-3.82276	0.000338488	-0.00314456	0.00260447	-1.20737	0.23495	0.177191	0.00269516	0.0652847	0.345555	down	ENSMUSG00000027291_down	kidney
ENSMUSG00000027339	-0.321117	0.274674	-1.16908	0.247412	-0.0102174	0.0154673	-0.660582	0.511638	0.0606847	0.0190763	3.18115	0.0024118	0.0504672	0.0126755	3.98148	0.000307903	0.997671	0.660166	0.0963305	0.00188228	up	ENSMUSG00000027339_up	kidney
ENSMUSG00000027346	0.637992	0.19423	3.28472	0.00177954	0.0504729	0.0109374	4.6147	2.40025e-05	-0.0470871	0.0134894	-3.49066	0.000957358	0.00338582	0.00858905	0.394202	0.695695	0.346763	0.000608009	0.0798505	0.78287	up	ENSMUSG00000027346_up	kidney
ENSMUSG00000027435	-0.331846	0.263359	-1.26005	0.212971	-0.0252664	0.0148302	-1.70372	0.0940783	0.0578875	0.0182905	3.1649	0.00252844	0.0326211	0.0122606	2.66066	0.0114646	0.997671	0.192485	0.098379	0.0312384	up	ENSMUSG00000027435_up	kidney
ENSMUSG00000027452	0.742736	0.377468	1.96768	0.0541557	0.0819975	0.0212558	3.85765	0.000302652	-0.0823745	0.0262154	-3.14221	0.00270011	-0.000376935	0.0164542	-0.0229081	0.981847	0.913287	0.00269799	0.0997712	0.987086	down	ENSMUSG00000027452_down	kidney
ENSMUSG00000027514	-0.287003	0.377535	-0.760202	0.45038	-0.0152958	0.0212596	-0.719478	0.474893	0.0914077	0.0262201	3.48617	0.000970607	0.0761119	0.0181908	4.18408	0.000168999	0.997671	0.628343	0.0798505	0.00121979	up	ENSMUSG00000027514_up	kidney
ENSMUSG00000027524	-0.469829	0.20696	-2.27014	0.0271392	-0.0243704	0.0116543	-2.09112	0.0411504	0.0474058	0.0143736	3.29812	0.00171023	0.0230353	0.00905909	2.54278	0.0153125	0.810425	0.102555	0.088214	0.0392701	up	ENSMUSG00000027524_up	kidney
ENSMUSG00000027577	0.87109	0.413948	2.10435	0.0399327	0.0107845	0.0233101	0.462654	0.645438	-0.089785	0.028749	-3.12306	0.00285345	-0.0790006	0.0179947	-4.39022	9.10522e-05	0.852138	0.766418	0.0998568	0.000787808	down	ENSMUSG00000027577_down	kidney
ENSMUSG00000027639	-0.291082	0.252406	-1.15323	0.253803	-0.0060833	0.0142134	-0.427998	0.670324	0.0605381	0.0175298	3.45344	0.00107244	0.0544548	0.011922	4.56761	5.3181e-05	0.997671	0.786348	0.0798505	0.000536042	up	ENSMUSG00000027639_up	kidney
ENSMUSG00000027797	-0.696335	0.319017	-2.18275	0.033341	-0.0100251	0.0179643	-0.558057	0.57907	0.0743966	0.022156	3.35786	0.00143118	0.0643714	0.0148737	4.32786	0.000109871	0.824848	0.716378	0.0837528	0.000896393	up	ENSMUSG00000027797_up	kidney
ENSMUSG00000027890	0.501081	0.166702	3.00584	0.003985	0.0119056	0.00938728	1.26827	0.210045	-0.0396646	0.0115776	-3.42597	0.00116568	-0.027759	0.00656516	-4.22823	0.000148128	0.484967	0.351446	0.0804804	0.001109	down	ENSMUSG00000027890_down	kidney
ENSMUSG00000027947	-0.456171	0.261301	-1.74577	0.0864355	0.00641039	0.0147143	0.435658	0.66479	0.0578846	0.0181476	3.18966	0.00235277	0.064295	0.0119758	5.36874	4.4937e-06	0.968231	0.782069	0.0963305	0.000100981	up	ENSMUSG00000027947_up	kidney
ENSMUSG00000027956	0.450395	0.180799	2.49114	0.0157799	0.0303314	0.0101811	2.9792	0.00429486	-0.0480488	0.0125566	-3.82657	0.000334379	-0.0177174	0.00835392	-2.12084	0.0407	0.721473	0.0182581	0.0652847	0.086461	down	ENSMUSG00000027956_down	kidney
ENSMUSG00000028032	0.388801	0.183449	2.1194	0.0385858	0.0319931	0.0103303	3.09701	0.00307524	-0.0442304	0.0127407	-3.47159	0.00101477	-0.0122373	0.00824475	-1.48426	0.14621	0.846908	0.0142546	0.0798505	0.239019	down	ENSMUSG00000028032_down	kidney
ENSMUSG00000028064	0.365577	0.188806	1.93625	0.0579823	0.0240346	0.010632	2.26059	0.0277629	-0.0446153	0.0131127	-3.40244	0.00125164	-0.0205807	0.00861333	-2.3894	0.0220858	0.926505	0.0755677	0.0822929	0.0529236	down	ENSMUSG00000028064_down	kidney
ENSMUSG00000028159	-0.590383	0.300113	-1.9672	0.0542118	-0.019617	0.0168998	-1.16078	0.250744	0.0694774	0.0208431	3.33336	0.00153996	0.0498604	0.0144046	3.46142	0.00137181	0.913395	0.398553	0.0849292	0.00587802	up	ENSMUSG00000028159_up	kidney
ENSMUSG00000028270	-0.345414	0.343528	-1.00549	0.319064	0.0171519	0.0193446	0.886652	0.379127	0.0751287	0.0238583	3.14896	0.00264796	0.0922806	0.0161127	5.72721	1.47023e-06	0.997671	0.536994	0.0997712	5.21252e-05	up	ENSMUSG00000028270_up	kidney
ENSMUSG00000028454	0.352786	0.144751	2.43719	0.0180644	-0.00382062	0.00815118	-0.46872	0.641123	-0.0368384	0.0100531	-3.66438	0.000559018	-0.040659	0.00635937	-6.39357	1.8445e-07	0.721473	0.76352	0.0698392	1.59034e-05	down	ENSMUSG00000028454_down	kidney
ENSMUSG00000028459	-0.917538	0.687787	-1.33405	0.187687	-0.0507665	0.0387303	-1.31077	0.195383	0.167036	0.0477673	3.49686	0.000939375	0.116269	0.0338712	3.43269	0.00148647	0.997671	0.333105	0.0798505	0.00624691	up	ENSMUSG00000028459_up	kidney
ENSMUSG00000028544	0.614857	0.201581	3.05018	0.00351506	0.0312324	0.0113513	2.75144	0.00801884	-0.0568164	0.0139999	-4.05833	0.000157572	-0.025584	0.0087147	-2.93573	0.00569153	0.471042	0.029257	0.0652847	0.0179012	down	ENSMUSG00000028544_down	kidney
ENSMUSG00000028581	-0.717456	0.510113	-1.40646	0.165212	-0.00942738	0.0287253	-0.328191	0.744013	0.123618	0.0354277	3.48929	0.000961383	0.11419	0.0250175	4.56441	5.37009e-05	0.997671	0.84116	0.0798505	0.000540393	up	ENSMUSG00000028581_up	kidney
ENSMUSG00000028759	0.315826	0.128976	2.44873	0.0175521	0.0314671	0.00726283	4.33262	6.30866e-05	-0.0322517	0.00895747	-3.60054	0.000682288	-0.000784616	0.00588914	-0.133231	0.894733	0.721473	0.00100011	0.0741564	0.927219	down	ENSMUSG00000028759_down	kidney
ENSMUSG00000028874	-0.591472	0.445537	-1.32755	0.189812	-0.0266209	0.0250889	-1.06106	0.2933	0.105201	0.0309429	3.39986	0.00126142	0.0785806	0.0215665	3.64364	0.00081961	0.997671	0.446864	0.0822929	0.00391745	up	ENSMUSG00000028874_up	kidney
ENSMUSG00000028926	-0.512625	0.189556	-2.70435	0.00909042	0.0175193	0.0106742	1.64127	0.106448	0.0440458	0.0131648	3.34572	0.00148412	0.0615651	0.00808519	7.61455	4.37167e-09	0.618306	0.211274	0.084123	2.73552e-06	up	ENSMUSG00000028926_up	kidney
ENSMUSG00000029016	0.437887	0.158034	2.77084	0.00761204	0.00226162	0.00889914	0.25414	0.800335	-0.0393678	0.0109756	-3.58685	0.000711899	-0.0371061	0.00687416	-5.39791	4.10361e-06	0.574791	0.880888	0.0763117	9.56578e-05	down	ENSMUSG00000029016_down	kidney
ENSMUSG00000029136	0.385716	0.14615	2.63917	0.0107908	0.0101885	0.00822996	1.23798	0.220982	-0.0342663	0.0101503	-3.37591	0.00135573	-0.0240778	0.00578574	-4.16157	0.00018072	0.640323	0.364516	0.0837528	0.00127816	down	ENSMUSG00000029136_down	kidney
ENSMUSG00000029174	0.4806	0.209611	2.29281	0.025707	0.0460454	0.0118035	3.90098	0.000263212	-0.0537133	0.0145577	-3.68969	0.000516317	-0.00766788	0.00877974	-0.873361	0.3881	0.799749	0.00247258	0.0690254	0.510708	down	ENSMUSG00000029174_down	kidney
ENSMUSG00000029204	-0.484892	0.228673	-2.12047	0.0384916	-0.00651035	0.0128769	-0.505583	0.61517	0.0617442	0.0158815	3.88781	0.000274645	0.0552339	0.0104756	5.27262	6.05923e-06	0.846908	0.745853	0.0652847	0.000122627	up	ENSMUSG00000029204_up	kidney
ENSMUSG00000029311	0.461091	0.384019	1.2007	0.235014	0.0227805	0.0216247	1.05345	0.296742	-0.0841442	0.0266704	-3.15496	0.00260231	-0.0613637	0.0178715	-3.43361	0.00148263	0.997671	0.450689	0.0997712	0.00623364	down	ENSMUSG00000029311_down	kidney
ENSMUSG00000029322	-0.57843	0.40561	-1.42607	0.159499	-0.037605	0.0228405	-1.64642	0.105381	0.0992509	0.0281699	3.5233	0.000866218	0.0616459	0.0190559	3.23501	0.00256327	0.997216	0.209768	0.0787279	0.00957575	up	ENSMUSG00000029322_up	kidney
ENSMUSG00000029464	0.350992	0.144246	2.43329	0.0182402	0.0190855	0.0081227	2.34966	0.0224081	-0.033727	0.010018	-3.36665	0.00139394	-0.0146415	0.00528933	-2.76811	0.00875587	0.721473	0.063971	0.0837528	0.0251803	down	ENSMUSG00000029464_down	kidney
ENSMUSG00000029577	0.340873	0.111229	3.06461	0.00337362	0.0027908	0.00626347	0.445567	0.657659	-0.0310178	0.00772493	-4.01529	0.00018148	-0.0282271	0.00480959	-5.86891	9.4498e-07	0.471042	0.776645	0.0652847	3.94422e-05	down	ENSMUSG00000029577_down	kidney
ENSMUSG00000029591	-0.41738	0.147466	-2.83034	0.0064803	-0.0314141	0.00830405	-3.78299	0.000384303	0.0449298	0.0102416	4.38698	5.24649e-05	0.0135157	0.00690912	1.95621	0.0580209	0.556968	0.00318921	0.0652847	0.115183	up	ENSMUSG00000029591_up	kidney
ENSMUSG00000029659	-0.553383	0.274106	-2.01886	0.048387	-0.0333099	0.0154353	-2.15803	0.035308	0.0656782	0.0190369	3.45005	0.00108355	0.0323683	0.0121598	2.66191	0.011429	0.889109	0.0910063	0.0798505	0.0311674	up	ENSMUSG00000029659_up	kidney
ENSMUSG00000029915	-0.348087	0.230817	-1.50806	0.137262	-0.01726	0.0129977	-1.32793	0.189686	0.0507559	0.0160305	3.16622	0.00251877	0.0334959	0.00969929	3.45344	0.00140277	0.994876	0.325751	0.098379	0.00596894	up	ENSMUSG00000029915_up	kidney
ENSMUSG00000030019	-0.435206	0.14152	-3.07524	0.00327288	-0.0134791	0.00796919	-1.69141	0.0964186	0.0340755	0.00982864	3.46696	0.00102921	0.0205963	0.00616886	3.33876	0.00192891	0.471042	0.196202	0.0798505	0.00764199	up	ENSMUSG00000030019_up	kidney
ENSMUSG00000030124	-0.722449	0.258638	-2.79328	0.0071655	-0.0328054	0.0145643	-2.25244	0.0283053	0.0802187	0.0179626	4.46586	4.00844e-05	0.0474133	0.0123534	3.83808	0.000468185	0.569957	0.0766255	0.0652847	0.00256751	up	ENSMUSG00000030124_up	kidney
ENSMUSG00000030147	-0.836545	0.380153	-2.20055	0.0319854	-0.028278	0.021407	-1.32097	0.191981	0.099301	0.0264019	3.76113	0.00041197	0.071023	0.0180888	3.92635	0.000361932	0.821706	0.328495	0.0652847	0.00212808	up	ENSMUSG00000030147_up	kidney
ENSMUSG00000030157	-0.92002	0.354542	-2.59495	0.0121048	-0.0388583	0.0199648	-1.94634	0.0567299	0.108396	0.0246232	4.40219	4.98181e-05	0.069538	0.0160318	4.3375	0.00010673	0.668615	0.131116	0.0652847	0.000882898	up	ENSMUSG00000030157_up	kidney
ENSMUSG00000030413	-0.438603	0.266416	-1.64631	0.105403	-0.0326898	0.0150023	-2.17899	0.0336342	0.0629927	0.0185028	3.4045	0.00124387	0.0303029	0.0126136	2.40239	0.0214214	0.978923	0.0876655	0.0821713	0.0516482	up	ENSMUSG00000030413_up	kidney
ENSMUSG00000030560	-0.646894	0.430698	-1.50197	0.138826	0.0208673	0.0242533	0.86039	0.393309	0.0975332	0.0299123	3.26064	0.00191082	0.1184	0.0209439	5.65323	1.85188e-06	0.994876	0.550837	0.089941	5.94576e-05	up	ENSMUSG00000030560_up	kidney
ENSMUSG00000030579	-0.779587	0.58996	-1.32142	0.191831	-0.0571596	0.0332215	-1.72056	0.090953	0.137737	0.0409731	3.36165	0.001415	0.0805777	0.0284539	2.83187	0.00744335	0.997671	0.18768	0.0837528	0.0221264	up	ENSMUSG00000030579_up	kidney
ENSMUSG00000030707	-0.844784	0.612649	-1.37891	0.173506	-0.079671	0.0344992	-2.30936	0.024705	0.143715	0.0425489	3.37763	0.00134871	0.0640437	0.0292542	2.18921	0.0349662	0.997671	0.0690259	0.0837528	0.0766559	up	ENSMUSG00000030707_up	kidney
ENSMUSG00000030742	-0.620786	0.336694	-1.84377	0.0706064	-0.0363765	0.0189598	-1.91862	0.0602289	0.0758135	0.0233837	3.24216	0.00201768	0.039437	0.0153729	2.56536	0.0144945	0.955273	0.137353	0.0908204	0.0376029	up	ENSMUSG00000030742_up	kidney
ENSMUSG00000030745	-0.849428	0.403265	-2.10638	0.0397484	-0.0341892	0.0227085	-1.50557	0.137899	0.115693	0.028007	4.13084	0.000124018	0.0815033	0.0194391	4.19275	0.000164685	0.852138	0.257524	0.0652847	0.00119827	up	ENSMUSG00000030745_up	kidney
ENSMUSG00000030781	1.22896	0.540494	2.27377	0.0269048	0.00331714	0.0304361	0.108987	0.913609	-0.145451	0.0375377	-3.8748	0.000286405	-0.142134	0.0241234	-5.89197	8.79375e-07	0.807365	0.951752	0.0652847	3.7733e-05	down	ENSMUSG00000030781_down	kidney
ENSMUSG00000030786	-1.0825	0.64067	-1.68964	0.0967584	-0.0194241	0.0360771	-0.538405	0.59247	0.154552	0.044495	3.47347	0.00100899	0.135128	0.0313379	4.31196	0.000115249	0.978923	0.727338	0.0798505	0.000931583	up	ENSMUSG00000030786_up	kidney
ENSMUSG00000030789	-1.13888	0.526805	-2.16186	0.0349965	-0.0295202	0.0296652	-0.995113	0.32404	0.144588	0.036587	3.9519	0.000223171	0.115068	0.0256091	4.49325	6.66637e-05	0.828257	0.480732	0.0652847	0.000630746	up	ENSMUSG00000030789_up	kidney
ENSMUSG00000030844	-0.692011	0.422684	-1.63718	0.107302	-0.0265438	0.023802	-1.11519	0.269616	0.0969819	0.0293557	3.30368	0.00168226	0.070438	0.0201478	3.49607	0.00124478	0.978923	0.420118	0.0878851	0.00545204	up	ENSMUSG00000030844_up	kidney
ENSMUSG00000031093	-0.412226	0.25806	-1.5974	0.115906	-0.00519918	0.0145318	-0.357781	0.721877	0.0575176	0.0179225	3.20925	0.00222205	0.0523184	0.0123011	4.25315	0.000137484	0.983152	0.825021	0.0940277	0.00105467	up	ENSMUSG00000031093_up	kidney
ENSMUSG00000031101	-0.418048	0.35169	-1.18868	0.239672	0.000354872	0.0198042	0.017919	0.985768	0.0772364	0.0244252	3.16216	0.00254859	0.0775912	0.017031	4.55588	5.51131e-05	0.997671	0.99496	0.098953	0.000549486	up	ENSMUSG00000031101_up	kidney
ENSMUSG00000031258	0.61923	0.177802	3.48269	0.000980972	0.0362823	0.0100123	3.62377	0.0006347	-0.0413555	0.0123485	-3.34903	0.00146952	-0.00507317	0.00754147	-0.672703	0.505316	0.25729	0.00451269	0.0838127	0.623204	down	ENSMUSG00000031258_down	kidney
ENSMUSG00000031310	0.353942	0.12136	2.91645	0.00511562	0.00220848	0.00683399	0.323161	0.747799	-0.0279764	0.00842856	-3.31924	0.00160616	-0.025768	0.00546394	-4.71601	3.38024e-05	0.5278	0.843244	0.0863985	0.000392499	down	ENSMUSG00000031310_down	kidney
ENSMUSG00000031431	-1.01848	0.319215	-3.19057	0.00234657	-0.043405	0.0179755	-2.41467	0.0191025	0.0806948	0.0221697	3.63986	0.000603605	0.0372898	0.0145678	2.55974	0.0146941	0.396865	0.056675	0.0724523	0.0379653	up	ENSMUSG00000031431_up	kidney
ENSMUSG00000031445	0.472306	0.293962	1.60669	0.113849	0.0052752	0.0165535	0.318676	0.751179	-0.0640653	0.0204159	-3.13801	0.00273309	-0.0587901	0.0131978	-4.45456	7.49588e-05	0.983152	0.84555	0.0997712	0.000682846	down	ENSMUSG00000031445_down	kidney
ENSMUSG00000031662	-0.699774	0.290718	-2.40705	0.019466	-0.0405705	0.0163708	-2.47822	0.0163018	0.0831628	0.0201906	4.11888	0.000129028	0.0425923	0.0136924	3.11066	0.00358563	0.741198	0.0502399	0.0652847	0.0124858	up	ENSMUSG00000031662_up	kidney
ENSMUSG00000031736	-0.431187	0.19457	-2.2161	0.0308408	-0.0345681	0.0109566	-3.15501	0.00260197	0.0435382	0.0135131	3.22193	0.00214107	0.00897013	0.00785197	1.1424	0.260625	0.821706	0.0126233	0.0935994	0.375375	up	ENSMUSG00000031736_up	kidney
ENSMUSG00000031762	-0.932799	0.463884	-2.01085	0.049254	-0.0447704	0.026122	-1.7139	0.0921791	0.102821	0.0322171	3.1915	0.00234025	0.0580502	0.0219388	2.64601	0.0118887	0.889168	0.189395	0.0963305	0.0320941	up	ENSMUSG00000031762_up	kidney
ENSMUSG00000031778	-0.546945	0.295984	-1.84788	0.0699992	-0.0380135	0.0166674	-2.28072	0.0264624	0.067413	0.0205564	3.27943	0.00180765	0.0293995	0.0138764	2.11866	0.0408955	0.955273	0.0728063	0.089941	0.0867559	up	ENSMUSG00000031778_up	kidney
ENSMUSG00000031845	0.664843	0.210574	3.1573	0.00258479	0.053185	0.0118577	4.48526	3.7507e-05	-0.060298	0.0146245	-4.12308	0.000127247	-0.00711302	0.00918423	-0.774483	0.443567	0.409221	0.000762808	0.0652847	0.56542	down	ENSMUSG00000031845_down	kidney
ENSMUSG00000031933	-0.5344	0.199286	-2.68157	0.00965455	-0.0132586	0.0112221	-1.18147	0.242501	0.0559464	0.0138406	4.0422	0.000166154	0.0426879	0.00867975	4.9181	1.81637e-05	0.633235	0.3886	0.0652847	0.000249496	up	ENSMUSG00000031933_up	kidney
ENSMUSG00000031979	0.199091	0.0954223	2.08642	0.0415906	5.21939e-05	0.00537338	0.00971343	0.992285	-0.0208221	0.00662715	-3.14193	0.00270227	-0.0207699	0.00380904	-5.45278	3.45911e-06	0.860563	0.999028	0.0997712	8.76229e-05	down	ENSMUSG00000031979_down	kidney
ENSMUSG00000032062	0.324031	0.140284	2.30983	0.024677	0.0145252	0.0078996	1.83872	0.0713571	-0.0323045	0.00974282	-3.31573	0.00162306	-0.0177793	0.00584215	-3.04329	0.00429016	0.788216	0.156661	0.0863985	0.0143618	down	ENSMUSG00000032062_down	kidney
ENSMUSG00000032066	0.496766	0.27451	1.80965	0.0758156	0.013406	0.0154581	0.86725	0.389573	-0.0600125	0.0190649	-3.1478	0.00265686	-0.0466065	0.0129776	-3.59131	0.000951235	0.955273	0.547609	0.0997712	0.00441705	down	ENSMUSG00000032066_down	kidney
ENSMUSG00000032243	-0.480967	0.179984	-2.67228	0.00989367	-0.0197933	0.0101352	-1.95294	0.055923	0.0412661	0.0125	3.30129	0.00169424	0.0214728	0.00813489	2.63959	0.0120791	0.636726	0.129626	0.0880231	0.032522	up	ENSMUSG00000032243_up	kidney
ENSMUSG00000032308	0.525866	0.132996	3.95399	0.000221658	0.0420609	0.00748922	5.61619	6.64987e-07	-0.0393765	0.00923669	-4.26306	7.9762e-05	0.0026844	0.00581858	0.46135	0.647248	0.129497	0.000165417	0.0652847	0.745062	up	ENSMUSG00000032308_up	kidney
ENSMUSG00000032480	0.334023	0.1208	2.76509	0.00773065	0.0102769	0.00680245	1.51076	0.136574	-0.034277	0.00838967	-4.08562	0.000144025	-0.0240001	0.00518366	-4.62996	4.39748e-05	0.574791	0.255764	0.0652847	0.000468988	down	ENSMUSG00000032480_down	kidney
ENSMUSG00000032575	-0.542092	0.258339	-2.09838	0.0404784	-0.0718157	0.0145475	-4.93665	7.75767e-06	0.0579012	0.0179418	3.22717	0.00210848	-0.0139145	0.0110369	-1.26072	0.215302	0.852138	0.000373694	0.0928592	0.323331	down	ENSMUSG00000032575_down	kidney
ENSMUSG00000032661	-0.306886	0.285658	-1.07431	0.287374	-0.0257063	0.0160858	-1.59807	0.115757	0.0757073	0.0198392	3.81605	0.000345825	0.050001	0.0135736	3.68369	0.00073092	0.997671	0.224675	0.0652847	0.00358721	up	ENSMUSG00000032661_up	kidney
ENSMUSG00000032690	-0.307277	0.469733	-0.654152	0.51574	-0.0603478	0.0264514	-2.28146	0.0264156	0.119221	0.0326233	3.65448	0.000576639	0.0588734	0.0221415	2.65896	0.0115129	0.998095	0.0727321	0.0710736	0.0312932	up	ENSMUSG00000032690_up	kidney
ENSMUSG00000032796	0.436604	0.180663	2.41668	0.0190081	0.00168707	0.0101734	0.165831	0.868898	-0.0429358	0.0125472	-3.42195	0.00117998	-0.0412487	0.00783595	-5.26404	6.22292e-06	0.735021	0.925974	0.0805021	0.000124376	down	ENSMUSG00000032796_down	kidney
ENSMUSG00000032898	0.481958	0.188755	2.55336	0.013472	0.036144	0.0106291	3.40048	0.00125904	-0.0463819	0.0131092	-3.53813	0.000827582	-0.0102379	0.0083573	-1.22503	0.228307	0.702881	0.00740622	0.0787279	0.338134	down	ENSMUSG00000032898_down	kidney
ENSMUSG00000033016	-0.395377	0.169108	-2.33802	0.0230508	-0.00900796	0.00952271	-0.945945	0.348314	0.043982	0.0117447	3.74486	0.000433789	0.0349741	0.00776493	4.5041	6.4504e-05	0.765891	0.506436	0.0654659	0.000614427	up	ENSMUSG00000033016_up	kidney
ENSMUSG00000033124	0.460415	0.178564	2.57844	0.0126318	-0.00383883	0.0100552	-0.381775	0.704099	-0.0418814	0.0124014	-3.37716	0.00135065	-0.0457203	0.00800399	-5.71218	1.54082e-06	0.678313	0.812337	0.0837528	5.37969e-05	down	ENSMUSG00000033124_down	kidney
ENSMUSG00000033220	-0.716057	0.594513	-1.20444	0.233576	-0.0389226	0.033478	-1.16263	0.249998	0.138787	0.0412894	3.36132	0.00141639	0.0998643	0.0290981	3.43199	0.00148936	0.997671	0.397886	0.0837528	0.0062562	up	ENSMUSG00000033220_up	kidney
ENSMUSG00000033355	-0.306238	0.401657	-0.762439	0.449056	-0.0257714	0.0226179	-1.13942	0.259464	0.0930175	0.0278954	3.33451	0.00153466	0.0672461	0.0192314	3.49667	0.00124266	0.997671	0.408482	0.0849248	0.00544536	up	ENSMUSG00000033355_up	kidney
ENSMUSG00000033676	0.733435	0.553251	1.32568	0.190425	0.063302	0.0311545	2.03188	0.0470079	-0.122329	0.0384237	-3.18368	0.00239417	-0.0590267	0.0222682	-2.65072	0.0117509	0.997671	0.113772	0.0963305	0.0318067	down	ENSMUSG00000033676_down	kidney
ENSMUSG00000033777	-0.623915	0.371806	-1.67807	0.0990082	0.00495509	0.020937	0.236667	0.813794	0.0908342	0.0258222	3.51768	0.000881286	0.0957893	0.0178866	5.35538	4.68447e-06	0.978923	0.889286	0.0789504	0.000103717	up	ENSMUSG00000033777_up	kidney
ENSMUSG00000034032	0.324946	0.118607	2.73968	0.00827493	0.00346063	0.00667897	0.518137	0.606441	-0.0304176	0.00823738	-3.69263	0.000511554	-0.026957	0.00526794	-5.11718	9.81549e-06	0.593629	0.739282	0.0690254	0.000164472	down	ENSMUSG00000034032_down	kidney
ENSMUSG00000034116	-0.693435	0.451506	-1.53583	0.130314	-0.0274351	0.025425	-1.07906	0.285271	0.107272	0.0313574	3.42095	0.00118353	0.0798371	0.0218295	3.65731	0.000788236	0.994215	0.438104	0.0805021	0.00379647	up	ENSMUSG00000034116_up	kidney
ENSMUSG00000034266	-0.647386	0.340289	-1.90246	0.0623518	-0.0244631	0.0191622	-1.27663	0.207096	0.0830327	0.0236333	3.51337	0.000893027	0.0585695	0.0155314	3.77103	0.000568541	0.932291	0.347843	0.0796137	0.00297556	up	ENSMUSG00000034266_up	kidney
ENSMUSG00000034327	0.477348	0.191246	2.49599	0.0155879	0.0433978	0.0107694	4.02975	0.000173084	-0.0519528	0.0132822	-3.91147	0.000254436	-0.00855502	0.00831439	-1.02894	0.310187	0.717471	0.00188602	0.0652847	0.430126	down	ENSMUSG00000034327_down	kidney
ENSMUSG00000034709	0.17406	0.155599	1.11865	0.268154	0.0145981	0.00876204	1.66607	0.101386	-0.0338632	0.0108065	-3.1336	0.00276811	-0.0192651	0.00708089	-2.72071	0.00986774	0.997671	0.203961	0.0997712	0.0277181	down	ENSMUSG00000034709_down	kidney
ENSMUSG00000034902	0.2413	0.118435	2.0374	0.0464325	0.000489888	0.00666925	0.0734547	0.941711	-0.0268219	0.00822539	-3.26086	0.00190955	-0.026332	0.00496454	-5.30401	5.496e-06	0.889109	0.968772	0.089941	0.000115745	down	ENSMUSG00000034902_down	kidney
ENSMUSG00000034908	0.274291	0.0971896	2.82223	0.00662496	0.0108248	0.0054729	1.9779	0.052959	-0.0258153	0.00674989	-3.82455	0.000336556	-0.0149904	0.00433028	-3.46177	0.00137044	0.561257	0.124293	0.0652847	0.00587352	down	ENSMUSG00000034908_down	kidney
ENSMUSG00000034918	0.391822	0.251978	1.55498	0.125686	0.00704937	0.0141893	0.49681	0.621303	-0.0575273	0.0175001	-3.28727	0.00176618	-0.050478	0.0113893	-4.43207	8.0237e-05	0.994215	0.749837	0.089941	0.000717531	down	ENSMUSG00000034918_down	kidney
ENSMUSG00000034957	-0.555691	0.202174	-2.74858	0.00808033	-0.0403732	0.0113847	-3.54627	0.000807088	0.0485704	0.0140411	3.45915	0.00105397	0.00819713	0.00763271	1.07395	0.2898	0.589476	0.00537568	0.0798505	0.407771	up	ENSMUSG00000034957_up	kidney
ENSMUSG00000034987	-0.498581	0.189874	-2.62585	0.0111721	-0.00459105	0.0106921	-0.429387	0.669319	0.0416011	0.0131869	3.15473	0.00260406	0.03701	0.0082737	4.47322	7.08392e-05	0.649291	0.785434	0.0997712	0.000660722	up	ENSMUSG00000034987_up	kidney
ENSMUSG00000035004	-0.337257	0.35885	-0.939825	0.351417	-0.00752774	0.0202074	-0.372524	0.710935	0.0805272	0.0249224	3.23111	0.0020842	0.0729995	0.0174953	4.17252	0.000174923	0.997671	0.817041	0.0926789	0.00124764	up	ENSMUSG00000035004_up	kidney
ENSMUSG00000035373	-0.596621	0.33908	-1.75953	0.0840492	0.00506876	0.0190942	0.265461	0.791647	0.0776476	0.0235494	3.29722	0.00171481	0.0827164	0.0158727	5.21123	7.33223e-06	0.964124	0.874834	0.088214	0.000137264	up	ENSMUSG00000035373_up	kidney
ENSMUSG00000035439	-0.332838	0.198499	-1.67677	0.0992623	-0.0219179	0.0111778	-1.96084	0.0549693	0.0446072	0.0137859	3.23571	0.00205627	0.0226893	0.00886657	2.55898	0.0147215	0.978923	0.128062	0.0920222	0.0380255	up	ENSMUSG00000035439_up	kidney
ENSMUSG00000035493	-1.31035	0.582574	-2.24924	0.0285214	-0.040862	0.0328057	-1.24558	0.2182	0.151946	0.0404602	3.75544	0.000419472	0.111084	0.0278631	3.98678	0.00030314	0.819447	0.36137	0.0652847	0.00186581	up	ENSMUSG00000035493_up	kidney
ENSMUSG00000035509	0.419555	0.14306	2.93272	0.00488991	0.0321177	0.00805594	3.98684	0.00019917	-0.0400069	0.00993563	-4.02661	0.000174875	-0.00788919	0.00614346	-1.28416	0.207069	0.519094	0.00206221	0.0652847	0.313557	down	ENSMUSG00000035509_down	kidney
ENSMUSG00000035530	-0.57358	0.197227	-2.90823	0.00523345	-0.0547086	0.0111061	-4.92598	8.05671e-06	0.0514569	0.0136975	3.75666	0.000417858	-0.00325171	0.00925044	-0.351519	0.727193	0.532565	0.000378521	0.0652847	0.807561	down	ENSMUSG00000035530_down	kidney
ENSMUSG00000035697	-0.609454	0.475403	-1.28197	0.205229	-0.0787436	0.0267707	-2.94141	0.0047731	0.103296	0.0330171	3.12855	0.0028087	0.024552	0.02282	1.0759	0.288937	0.997671	0.0197695	0.0997712	0.406865	up	ENSMUSG00000035697_up	kidney
ENSMUSG00000036026	0.276072	0.162582	1.69805	0.0951501	0.0205583	0.00915525	2.24552	0.028774	-0.0353427	0.0112915	-3.13004	0.00279666	-0.0147844	0.00710778	-2.08004	0.0445044	0.978923	0.0776538	0.0997712	0.0930573	down	ENSMUSG00000036026_down	kidney
ENSMUSG00000036123	0.682783	0.296967	2.29919	0.0253169	0.0444273	0.0167227	2.65671	0.0103068	-0.0658041	0.0206246	-3.19057	0.0023466	-0.0213768	0.0136802	-1.56261	0.126658	0.797505	0.0353141	0.0963305	0.213245	down	ENSMUSG00000036123_down	kidney
ENSMUSG00000036206	-0.266394	0.157272	-1.69384	0.095952	-0.0118994	0.00885623	-1.34362	0.184589	0.0342575	0.0109227	3.13637	0.00274606	0.0223581	0.00687785	3.25074	0.00245573	0.978923	0.319513	0.0997712	0.00926448	up	ENSMUSG00000036206_up	kidney
ENSMUSG00000036225	-0.528096	0.198801	-2.6564	0.010315	-0.00963307	0.0111948	-0.860494	0.393253	0.054029	0.0138069	3.91319	0.000253026	0.0443959	0.00917358	4.83954	2.31352e-05	0.639738	0.550799	0.0652847	0.000297743	up	ENSMUSG00000036225_up	kidney
ENSMUSG00000036330	0.739811	0.435127	1.70022	0.0947387	0.0599047	0.0245027	2.44482	0.0177239	-0.100877	0.0302199	-3.3381	0.00151832	-0.0409723	0.0206311	-1.98595	0.0544852	0.978923	0.0534132	0.0849248	0.109461	down	ENSMUSG00000036330_down	kidney
ENSMUSG00000036526	-0.821121	0.434627	-1.88925	0.0641342	-0.0327372	0.0244746	-1.3376	0.186532	0.108231	0.0301852	3.58558	0.000714708	0.0754943	0.0211182	3.57484	0.000996698	0.937684	0.322172	0.0763117	0.00459677	up	ENSMUSG00000036526_up	kidney
ENSMUSG00000036661	0.433303	0.212863	2.0356	0.0466199	0.00316928	0.0119866	0.264402	0.792459	-0.0474733	0.0147835	-3.21124	0.00220917	-0.044304	0.00981794	-4.51255	6.28707e-05	0.889109	0.875294	0.0940277	0.00060483	down	ENSMUSG00000036661_down	kidney
ENSMUSG00000036880	0.585352	0.208116	2.81263	0.00679982	0.0209322	0.0117193	1.78613	0.0795908	-0.0496887	0.0144538	-3.43776	0.00112475	-0.0287565	0.00871152	-3.30097	0.00214032	0.566223	0.169622	0.0798505	0.00826472	down	ENSMUSG00000036880_down	kidney
ENSMUSG00000036887	-0.845682	0.69296	-1.22039	0.227523	-0.051887	0.0390216	-1.3297	0.189107	0.163476	0.0481266	3.39679	0.00127312	0.111589	0.0336675	3.31445	0.00206252	0.997671	0.325121	0.0822929	0.00804206	up	ENSMUSG00000036887_up	kidney
ENSMUSG00000036896	-0.792725	0.670808	-1.18175	0.242391	-0.0462121	0.0377743	-1.22338	0.226403	0.156051	0.0465881	3.34959	0.00146704	0.109839	0.032401	3.38999	0.00167399	0.997671	0.369887	0.0838127	0.00684237	up	ENSMUSG00000036896_up	kidney
ENSMUSG00000036905	-0.940541	0.678956	-1.38527	0.171561	-0.0377539	0.0382331	-0.987467	0.327738	0.169918	0.047154	3.60347	0.000676086	0.132164	0.0329686	4.0088	0.00028412	0.997671	0.484731	0.0741564	0.00178267	up	ENSMUSG00000036905_up	kidney
ENSMUSG00000037318	-0.505575	0.237476	-2.12895	0.0377514	-0.0201146	0.0133726	-1.50416	0.138261	0.0701641	0.0164929	4.2542	8.21695e-05	0.0500495	0.0111648	4.4828	6.88113e-05	0.843911	0.257992	0.0652847	0.000648377	up	ENSMUSG00000037318_up	kidney
ENSMUSG00000037337	-0.459486	0.268974	-1.70829	0.0932214	-0.0325154	0.0151464	-2.14675	0.0362391	0.0601736	0.0186805	3.2212	0.00214568	0.0276581	0.0126451	2.18726	0.0351191	0.978233	0.0928604	0.0935994	0.0768818	up	ENSMUSG00000037337_up	kidney
ENSMUSG00000037622	0.357577	0.195169	1.83214	0.0723463	0.0174817	0.0109903	1.59065	0.117419	-0.0451209	0.0135546	-3.32882	0.00156095	-0.0276392	0.00879583	-3.14231	0.00329383	0.955273	0.227397	0.0855142	0.0116846	down	ENSMUSG00000037622_down	kidney
ENSMUSG00000037913	-0.526007	0.182699	-2.87908	0.00567134	-0.0156013	0.0102881	-1.51644	0.135135	0.0500962	0.0126886	3.94812	0.000225932	0.0344949	0.00780973	4.41691	8.39998e-05	0.536892	0.253862	0.0652847	0.000742296	up	ENSMUSG00000037913_up	kidney
ENSMUSG00000037944	-0.453092	0.243331	-1.86204	0.0679427	-0.0185234	0.0137023	-1.35184	0.18196	0.0571403	0.0168995	3.38118	0.00133439	0.038617	0.0109769	3.51802	0.00117024	0.948654	0.316149	0.0837528	0.00518392	up	ENSMUSG00000037944_up	kidney
ENSMUSG00000038102	0.330051	0.13198	2.50077	0.0154007	0.0421452	0.00743198	5.67078	5.44059e-07	-0.0345822	0.00916609	-3.77285	0.000396911	0.00756292	0.00619304	1.2212	0.229736	0.712428	0.000155677	0.0652847	0.339866	up	ENSMUSG00000038102_up	kidney
ENSMUSG00000038178	0.516425	0.236667	2.18208	0.0333934	0.0190613	0.0133271	1.43027	0.158297	-0.0571922	0.0164367	-3.47955	0.000990432	-0.0381309	0.0101951	-3.74011	0.000621585	0.824848	0.28546	0.0798505	0.00317183	down	ENSMUSG00000038178_down	kidney
ENSMUSG00000038544	-0.303098	0.134103	-2.26019	0.0277898	-0.00893855	0.00755157	-1.18367	0.241636	0.0319883	0.00931358	3.43458	0.00113566	0.0230497	0.0056712	4.06434	0.000241161	0.812675	0.38777	0.0799095	0.00157477	up	ENSMUSG00000038544_up	kidney
ENSMUSG00000038642	-0.769114	0.667389	-1.15242	0.254132	0.0119509	0.0375817	0.317997	0.751691	0.161186	0.0463507	3.47753	0.000996542	0.173137	0.0322928	5.36148	4.59637e-06	0.997671	0.845935	0.0798505	0.000102442	up	ENSMUSG00000038642_up	kidney
ENSMUSG00000038740	0.360801	0.152467	2.36642	0.0215103	0.016688	0.00858566	1.94371	0.0570541	-0.0409088	0.010589	-3.86334	0.000297163	-0.0242208	0.00678234	-3.57115	0.00100717	0.749595	0.131683	0.0652847	0.00462999	down	ENSMUSG00000038740_down	kidney
ENSMUSG00000038936	0.322775	0.122481	2.63529	0.0109005	0.0331798	0.00689713	4.81067	1.21064e-05	-0.0308264	0.00850643	-3.62389	0.000634458	0.00235343	0.00537546	0.437809	0.66407	0.643692	0.000453744	0.0728981	0.758294	up	ENSMUSG00000038936_up	kidney
ENSMUSG00000038968	0.546459	0.154104	3.54605	0.000807627	0.0193163	0.00867782	2.22593	0.0301356	-0.0426485	0.0107026	-3.98486	0.000200459	-0.0233322	0.00621084	-3.75669	0.000592578	0.23543	0.0806177	0.0652847	0.00306355	down	ENSMUSG00000038968_down	kidney
ENSMUSG00000039050	0.190532	0.10844	1.75704	0.0844769	0.0225584	0.0061064	3.69422	0.000509014	-0.0281525	0.00753121	-3.73811	0.000443155	-0.00559413	0.00479624	-1.16636	0.250933	0.966014	0.00387886	0.0656334	0.364183	down	ENSMUSG00000039050_down	kidney
ENSMUSG00000039153	-0.517357	0.222461	-2.32561	0.0237543	0.000664517	0.0125271	0.0530463	0.957887	0.0491352	0.0154501	3.18026	0.0024181	0.0497997	0.0105748	4.70927	3.45069e-05	0.772121	0.978453	0.0963305	0.000396832	up	ENSMUSG00000039153_up	kidney
ENSMUSG00000039230	0.200777	0.123499	1.62573	0.109723	0.0224842	0.00695444	3.23307	0.00207224	-0.0274967	0.00857712	-3.20583	0.0022444	-0.00501254	0.00497386	-1.00778	0.320108	0.978923	0.0106961	0.0945374	0.440622	down	ENSMUSG00000039230_down	kidney
ENSMUSG00000039264	-0.668588	0.318101	-2.10181	0.0401639	-0.0134061	0.0179128	-0.748408	0.457403	0.0933015	0.0220924	4.22324	9.11577e-05	0.0798954	0.0151484	5.27418	6.02994e-06	0.852138	0.611457	0.0652847	0.000122229	up	ENSMUSG00000039264_up	kidney
ENSMUSG00000039364	0.725453	0.424393	1.70939	0.0930161	0.0438113	0.0238982	1.83325	0.0721799	-0.0988779	0.0294744	-3.3547	0.00144477	-0.0550666	0.0186758	-2.94855	0.00550431	0.978233	0.157733	0.0837528	0.0174317	down	ENSMUSG00000039364_down	kidney
ENSMUSG00000039385	-0.662205	0.303585	-2.18128	0.0334551	-0.036168	0.0170953	-2.11566	0.0389161	0.0664097	0.0210842	3.14973	0.00264202	0.0302416	0.0134321	2.25145	0.0303826	0.824848	0.0982959	0.0997712	0.0683544	up	ENSMUSG00000039385_up	kidney
ENSMUSG00000039452	-0.439843	0.172718	-2.54661	0.0137068	-0.0206928	0.009726	-2.12757	0.0378705	0.0451241	0.0119954	3.7618	0.000411096	0.0244313	0.00773617	3.15806	0.00315709	0.707501	0.0962557	0.0652847	0.0113047	up	ENSMUSG00000039452_up	kidney
ENSMUSG00000039476	-0.511685	0.19022	-2.68997	0.00944295	-0.038719	0.0107116	-3.61469	0.00065291	0.0451181	0.0132109	3.41521	0.00120427	0.00639903	0.00853903	0.749386	0.458363	0.623812	0.00460649	0.0813105	0.579382	up	ENSMUSG00000039476_up	kidney
ENSMUSG00000039521	-0.424257	0.22265	-1.90549	0.061949	-0.00266952	0.0125378	-0.212918	0.832178	0.0530655	0.0154632	3.43173	0.00114553	0.050396	0.00982307	5.13037	9.42249e-06	0.931684	0.902705	0.0800045	0.000160822	up	ENSMUSG00000039521_up	kidney
ENSMUSG00000039632	0.690288	0.273061	2.52796	0.0143744	0.000390083	0.0153765	0.0253688	0.979853	-0.0697301	0.0189643	-3.67691	0.00053747	-0.06934	0.0106082	-6.53646	1.18407e-07	0.710004	0.991097	0.0690254	1.20141e-05	down	ENSMUSG00000039632_down	kidney
ENSMUSG00000039936	-0.536942	0.389231	-1.3795	0.173325	-0.0308063	0.0219182	-1.40551	0.165493	0.0846515	0.0270324	3.13148	0.00278504	0.0538452	0.0187474	2.87215	0.00671131	0.997671	0.294812	0.0997712	0.020396	up	ENSMUSG00000039936_up	kidney
ENSMUSG00000039942	-0.489907	0.286357	-1.71082	0.092749	-0.0213012	0.0161252	-1.32099	0.191976	0.0704859	0.0198877	3.54419	0.000812276	0.0491847	0.0134529	3.65606	0.000791057	0.978196	0.328495	0.0787279	0.00380623	up	ENSMUSG00000039942_up	kidney
ENSMUSG00000040264	-0.448178	0.363173	-1.23406	0.222427	0.00824533	0.0204508	0.403178	0.68838	0.0870574	0.0252226	3.45156	0.0010786	0.0953028	0.0175552	5.42875	3.72799e-06	0.997671	0.800285	0.0798505	9.0421e-05	up	ENSMUSG00000040264_up	kidney
ENSMUSG00000040345	-0.355177	0.314261	-1.1302	0.263299	-0.00986103	0.0176965	-0.557229	0.579632	0.0686812	0.0218257	3.14681	0.00266449	0.0588202	0.0149054	3.94624	0.000341456	0.997671	0.716606	0.0997712	0.00203137	up	ENSMUSG00000040345_up	kidney
ENSMUSG00000040483	-0.415436	0.318593	-1.30397	0.197675	-0.0272855	0.0179405	-1.52089	0.134015	0.0876521	0.0221265	3.9614	0.000216381	0.0603665	0.0155465	3.88297	0.000410832	0.997671	0.252145	0.0652847	0.00232797	up	ENSMUSG00000040483_up	kidney
ENSMUSG00000040522	-0.356692	0.350065	-1.01893	0.312697	-0.00943881	0.0197127	-0.478819	0.633966	0.0761754	0.0243123	3.13321	0.00277125	0.0667365	0.0166808	4.00081	0.000290882	0.997671	0.758389	0.0997712	0.00181332	up	ENSMUSG00000040522_up	kidney
ENSMUSG00000040540	1.08104	0.334861	3.22833	0.00210128	0.086438	0.0188566	4.58397	2.66972e-05	-0.0858357	0.0232564	-3.69085	0.000514438	0.000602266	0.0116155	0.0518504	0.958927	0.367523	0.000641745	0.0690254	0.972053	up	ENSMUSG00000040540_up	kidney
ENSMUSG00000040552	-0.560609	0.529275	-1.0592	0.294137	-0.00377791	0.0298043	-0.126757	0.899595	0.116908	0.0367585	3.18043	0.00241692	0.11313	0.0258983	4.36823	9.72944e-05	0.997671	0.944061	0.0963305	0.000826845	up	ENSMUSG00000040552_up	kidney
ENSMUSG00000040659	-0.504719	0.35054	-1.43983	0.155582	-0.0214979	0.0197394	-1.08908	0.280867	0.0799133	0.0243453	3.2825	0.00179127	0.0584155	0.0168835	3.45991	0.00137759	0.997216	0.433237	0.089941	0.00589334	up	ENSMUSG00000040659_up	kidney
ENSMUSG00000040747	-0.935812	0.55297	-1.69234	0.0962402	0.00125666	0.0311386	0.0403569	0.967955	0.1483	0.0384042	3.86154	0.000298889	0.149556	0.0268272	5.57479	2.36506e-06	0.978923	0.984193	0.0652847	6.91629e-05	up	ENSMUSG00000040747_up	kidney
ENSMUSG00000040752	0.749129	0.228742	3.27499	0.00183153	0.0158921	0.0128808	1.23378	0.222532	-0.0542829	0.0158863	-3.41695	0.00119793	-0.0383908	0.00763807	-5.02624	1.30069e-05	0.346763	0.365905	0.0811808	0.000198564	down	ENSMUSG00000040752_down	kidney
ENSMUSG00000041372	0.844487	0.345433	2.44472	0.0177286	0.0492024	0.0194519	2.52944	0.0143203	-0.0965318	0.0239906	-4.02373	0.000176532	-0.0473293	0.0161635	-2.92817	0.00580464	0.721473	0.045595	0.0652847	0.0181769	down	ENSMUSG00000041372_down	kidney
ENSMUSG00000041528	0.46709	0.161774	2.8873	0.00554453	-0.0074227	0.00910974	-0.81481	0.418696	-0.0373228	0.0112353	-3.32192	0.00159342	-0.0447455	0.00726166	-6.16188	3.79144e-07	0.536892	0.575104	0.0863221	2.24612e-05	down	ENSMUSG00000041528_down	kidney
ENSMUSG00000041624	-0.698069	0.186353	-3.74595	0.000432289	-0.0359874	0.0104938	-3.42938	0.0011537	0.0439192	0.0129424	3.39344	0.00128604	0.00793182	0.00812736	0.97594	0.335432	0.15878	0.00692859	0.0822929	0.456278	up	ENSMUSG00000041624_up	kidney
ENSMUSG00000041707	-0.530305	0.251614	-2.10762	0.0396366	-0.0234129	0.0141688	-1.65243	0.104144	0.0604996	0.0174748	3.46211	0.00104451	0.0370867	0.0116344	3.18766	0.00291469	0.852138	0.207983	0.0798505	0.010602	up	ENSMUSG00000041707_up	kidney
ENSMUSG00000041782	-0.560233	0.17628	-3.17808	0.00243348	-0.0115879	0.00992663	-1.16736	0.248102	0.0473989	0.0122428	3.87157	0.0002894	0.035811	0.00773869	4.62752	4.43036e-05	0.40262	0.395623	0.0652847	0.0004714	up	ENSMUSG00000041782_up	kidney
ENSMUSG00000041857	-0.349083	0.19002	-1.83709	0.0716022	-0.00105017	0.0107003	-0.0981437	0.922175	0.0413642	0.013197	3.13435	0.00276207	0.040314	0.00923026	4.36759	9.74829e-05	0.955273	0.956984	0.0997712	0.000828063	up	ENSMUSG00000041857_up	kidney
ENSMUSG00000041895	0.464129	0.169916	2.73152	0.00845696	0.0330669	0.00956824	3.4559	0.00106444	-0.0416798	0.0118008	-3.53195	0.000843482	-0.00861286	0.00790315	-1.0898	0.282848	0.5985	0.00653931	0.0787279	0.400007	down	ENSMUSG00000041895_down	kidney
ENSMUSG00000041949	0.296042	0.186409	1.58813	0.117989	0.0333973	0.010497	3.18161	0.0024086	-0.0422661	0.0129462	-3.26474	0.00188784	-0.00886878	0.0083512	-1.06198	0.295129	0.986258	0.0119551	0.089941	0.41346	down	ENSMUSG00000041949_down	kidney
ENSMUSG00000041954	-0.568811	0.208503	-2.72807	0.00853505	-0.0143523	0.0117411	-1.2224	0.22677	0.0606338	0.0144807	4.18722	0.000102816	0.0462815	0.00900693	5.13843	9.18998e-06	0.5985	0.37023	0.0652847	0.000158176	up	ENSMUSG00000041954_up	kidney
ENSMUSG00000042055	0.321643	0.122473	2.62624	0.011161	0.0284331	0.00689665	4.12274	0.000127391	-0.0342631	0.00850584	-4.02818	0.000173974	-0.00583001	0.00556796	-1.04706	0.301863	0.649291	0.00154221	0.0652847	0.42119	down	ENSMUSG00000042055_down	kidney
ENSMUSG00000042165	-1.46739	0.481472	-3.04772	0.00353965	-0.0686356	0.0271125	-2.53152	0.0142448	0.113864	0.0334386	3.40516	0.00124138	0.0452283	0.018257	2.47731	0.01793	0.471042	0.0454414	0.0821713	0.0445384	up	ENSMUSG00000042165_up	kidney
ENSMUSG00000042351	-0.543133	0.269509	-2.01526	0.0487746	-0.0140011	0.0151765	-0.922549	0.360272	0.0649466	0.0187176	3.46981	0.0010203	0.0509455	0.0131141	3.88479	0.000408666	0.889109	0.518161	0.0798505	0.00231927	up	ENSMUSG00000042351_up	kidney
ENSMUSG00000042359	0.455695	0.243109	1.87445	0.0661835	0.0235393	0.0136898	1.71947	0.0911522	-0.0552229	0.0168841	-3.2707	0.00185488	-0.0316836	0.0108412	-2.9225	0.00589085	0.945769	0.187927	0.089941	0.0184032	down	ENSMUSG00000042359_down	kidney
ENSMUSG00000042622	-0.572488	0.228402	-2.5065	0.0151793	0.00391077	0.0128617	0.304064	0.762226	0.0578698	0.0158627	3.64818	0.000588117	0.0617806	0.00971853	6.35699	2.06641e-07	0.711144	0.853967	0.0715282	1.65369e-05	up	ENSMUSG00000042622_up	kidney
ENSMUSG00000042684	1.00218	0.43127	2.32378	0.0238601	0.0750226	0.0242855	3.08919	0.00314488	-0.0975761	0.029952	-3.25774	0.00192718	-0.0225535	0.0170816	-1.32034	0.194832	0.774189	0.014486	0.089941	0.299333	down	ENSMUSG00000042684_down	kidney
ENSMUSG00000042743	0.47514	0.345435	1.37548	0.174558	0.0909009	0.019452	4.6731	1.9595e-05	-0.0812566	0.0239907	-3.38701	0.00131122	0.00964429	0.0157216	0.613443	0.543337	0.997671	0.000552784	0.0833237	0.656645	up	ENSMUSG00000042743_up	kidney
ENSMUSG00000042759	-0.463529	0.294267	-1.5752	0.120947	-0.023458	0.0165707	-1.41563	0.162521	0.0642272	0.0204371	3.14268	0.00269647	0.0407693	0.0139439	2.9238	0.005871	0.993818	0.291143	0.0997712	0.0183525	up	ENSMUSG00000042759_up	kidney
ENSMUSG00000042842	-0.452223	0.278236	-1.62532	0.109811	-0.00396588	0.0156679	-0.253121	0.801118	0.0744318	0.0193237	3.85184	0.000308357	0.0704659	0.0131455	5.36045	4.61114e-06	0.978923	0.881465	0.0652847	0.000102586	up	ENSMUSG00000042842_up	kidney
ENSMUSG00000042918	-0.399343	0.154281	-2.58842	0.0123109	-0.035286	0.0086878	-4.06155	0.000155912	0.0340672	0.0107149	3.17942	0.00242402	-0.00121874	0.0064583	-0.188709	0.851352	0.672399	0.00176313	0.0963574	0.896712	down	ENSMUSG00000042918_down	kidney
ENSMUSG00000043252	0.745924	0.423804	1.76007	0.0839566	0.101328	0.0238651	4.24588	8.44977e-05	-0.101136	0.0294335	-3.43609	0.00113047	0.000191982	0.0194422	0.00987452	0.992174	0.964124	0.00118639	0.0798505	0.994394	up	ENSMUSG00000043252_up	kidney
ENSMUSG00000043263	-0.378341	0.27025	-1.39996	0.16714	-0.0143583	0.0152182	-0.943496	0.349554	0.0702241	0.0187691	3.74148	0.000438459	0.0558658	0.0120979	4.61783	4.56341e-05	0.997671	0.507756	0.0654659	0.00048165	up	ENSMUSG00000043263_up	kidney
ENSMUSG00000043439	-0.531902	0.192501	-2.76311	0.00777171	-0.0402999	0.01084	-3.71769	0.000472703	0.0482749	0.0133693	3.61086	0.000660723	0.00797496	0.00782304	1.01942	0.314624	0.575514	0.0036861	0.0734586	0.434702	up	ENSMUSG00000043439_up	kidney
ENSMUSG00000043518	-0.365222	0.136109	-2.6833	0.00961058	-0.00730621	0.00766452	-0.953251	0.344634	0.0299833	0.00945289	3.17187	0.0024778	0.0226771	0.00544157	4.16738	0.00017762	0.63261	0.502397	0.0976497	0.00126189	up	ENSMUSG00000043518_up	kidney
ENSMUSG00000043556	-0.481221	0.163967	-2.93487	0.00486076	-0.0156371	0.00923322	-1.69357	0.0960043	0.0401345	0.0113876	3.5244	0.000863291	0.0244974	0.00736978	3.32403	0.00200883	0.519094	0.195533	0.0787279	0.00788966	up	ENSMUSG00000043556_up	kidney
ENSMUSG00000043664	-0.443064	0.196973	-2.24936	0.0285131	-0.0381502	0.0110919	-3.43947	0.00111893	0.0515964	0.01368	3.77168	0.00039839	0.0134461	0.00851986	1.57821	0.12303	0.819447	0.00678331	0.0652847	0.20834	up	ENSMUSG00000043664_up	kidney
ENSMUSG00000043716	-0.397963	0.16908	-2.3537	0.0221884	-0.0324158	0.00952113	-3.40462	0.00124341	0.0386834	0.0117427	3.29425	0.00172999	0.00626757	0.00810825	0.772987	0.444441	0.75601	0.00733326	0.0887464	0.56603	up	ENSMUSG00000043716_up	kidney
ENSMUSG00000043962	0.307914	0.11827	2.60349	0.0118404	0.0304523	0.00665997	4.57243	2.77837e-05	-0.0281102	0.00821394	-3.42226	0.00117886	0.00234202	0.00542505	0.431705	0.668461	0.668615	0.000651841	0.0805021	0.761698	up	ENSMUSG00000043962_up	kidney
ENSMUSG00000044485	0.667728	0.165026	4.0462	0.000163987	0.0171183	0.00929287	1.84209	0.0708562	-0.0395653	0.0114612	-3.45211	0.00107678	-0.022447	0.00668878	-3.35592	0.00183965	0.120843	0.155785	0.0798505	0.00737829	down	ENSMUSG00000044485_down	kidney
ENSMUSG00000044505	-0.768422	0.174871	-4.39421	5.11897e-05	-0.0543089	0.00984728	-5.51512	9.63189e-07	0.042622	0.0121449	3.50944	0.000903859	-0.011687	0.00680119	-1.71837	0.0940877	0.0707231	0.000178532	0.0798047	0.169239	down	ENSMUSG00000044505_down	kidney
ENSMUSG00000044811	-0.473205	0.440023	-1.07541	0.286886	-0.026188	0.0247784	-1.05689	0.295183	0.100034	0.0305599	3.27337	0.00184033	0.0738458	0.0214202	3.44748	0.00142632	0.997671	0.44891	0.089941	0.00604391	up	ENSMUSG00000044811_up	kidney
ENSMUSG00000044816	1.05766	0.437817	2.41577	0.0190509	0.0672774	0.0246541	2.72885	0.00851743	-0.105996	0.0304067	-3.48595	0.000971238	-0.0387189	0.0169901	-2.27892	0.0285366	0.735021	0.0306411	0.0798505	0.0648849	down	ENSMUSG00000044816_down	kidney
ENSMUSG00000044827	-0.514733	0.381632	-1.34877	0.182939	-0.0172084	0.0214903	-0.800749	0.426722	0.0898956	0.0265047	3.39169	0.00129285	0.0726872	0.0186144	3.9049	0.000385361	0.997671	0.582875	0.0824419	0.00222272	up	ENSMUSG00000044827_up	kidney
ENSMUSG00000045034	0.666678	0.19754	3.3749	0.00135983	0.0428371	0.0111238	3.85095	0.000309243	-0.0629813	0.0137193	-4.5907	2.60834e-05	-0.0201441	0.00772562	-2.60744	0.0130755	0.310831	0.00272873	0.0652847	0.0346761	down	ENSMUSG00000045034_down	kidney
ENSMUSG00000045165	-0.334925	0.214083	-1.56446	0.123446	-0.0157909	0.0120554	-1.30986	0.195688	0.0485133	0.0148683	3.26287	0.00189825	0.0327224	0.00951163	3.44025	0.00145542	0.994215	0.333543	0.089941	0.00614287	up	ENSMUSG00000045165_up	kidney
ENSMUSG00000045725	-0.578977	0.168599	-3.43404	0.00113751	-0.0378509	0.00949408	-3.98679	0.000199203	0.0425228	0.0117093	3.63153	0.000619513	0.00467196	0.00742356	0.629342	0.532992	0.289394	0.00206221	0.0728981	0.648109	up	ENSMUSG00000045725_up	kidney
ENSMUSG00000046718	-0.569528	0.493633	-1.15375	0.253593	-0.0829409	0.0277972	-2.98378	0.00424005	0.124829	0.0342832	3.6411	0.000601273	0.0418877	0.0233992	1.79013	0.0816188	0.997671	0.0180795	0.0724523	0.151346	up	ENSMUSG00000046718_up	kidney
ENSMUSG00000046731	-0.659403	0.141574	-4.65767	2.06761e-05	-0.023814	0.00797223	-2.98712	0.00420047	0.0497585	0.0098324	5.06066	4.98783e-06	0.0259444	0.00621147	4.17686	0.000172677	0.0612836	0.0179429	0.0652847	0.00123716	up	ENSMUSG00000046731_up	kidney
ENSMUSG00000046897	0.320263	0.088549	3.61679	0.00064864	0.00585095	0.00498633	1.1734	0.245693	-0.0285975	0.0061498	-4.65016	2.12232e-05	-0.0227466	0.00404499	-5.62339	2.03247e-06	0.197511	0.392635	0.0652847	6.31579e-05	down	ENSMUSG00000046897_down	kidney
ENSMUSG00000046959	0.446971	0.289455	1.54418	0.12828	0.0101945	0.0162997	0.62544	0.534269	-0.0640295	0.0201029	-3.18509	0.00238431	-0.0538351	0.0131391	-4.09733	0.00021872	0.994215	0.678892	0.0963305	0.00146491	down	ENSMUSG00000046959_down	kidney
ENSMUSG00000047878	-0.586557	0.20972	-2.79685	0.0070966	-0.0206076	0.0118097	-1.74498	0.0865744	0.0603359	0.0145652	4.14246	0.000119328	0.0397283	0.0092039	4.31646	0.000113701	0.569957	0.180901	0.0652847	0.000921415	up	ENSMUSG00000047878_up	kidney
ENSMUSG00000047880	-0.480863	0.196321	-2.44937	0.017524	-0.0157326	0.0110552	-1.4231	0.160356	0.0465377	0.0136347	3.41319	0.00121164	0.0308051	0.00821184	3.7513	0.000601852	0.721473	0.288432	0.0815086	0.00309695	up	ENSMUSG00000047880_up	kidney
ENSMUSG00000048163	-0.618321	0.421766	-1.46603	0.148334	-0.00918818	0.0237503	-0.386866	0.700348	0.0940736	0.0292919	3.21159	0.00220691	0.0848854	0.0200775	4.22789	0.000148276	0.994876	0.809154	0.0940277	0.00110965	up	ENSMUSG00000048163_up	kidney
ENSMUSG00000048310	0.237276	0.127093	1.86695	0.0672426	0.0304473	0.00715681	4.25431	8.21399e-05	-0.0327351	0.00882671	-3.70864	0.000486408	-0.00228776	0.00562114	-0.406992	0.686359	0.945769	0.00116397	0.0690254	0.775834	down	ENSMUSG00000048310_down	kidney
ENSMUSG00000048498	-0.391975	0.549705	-0.713063	0.478821	-0.00960888	0.0309548	-0.310417	0.757417	0.120957	0.0381775	3.16829	0.00250365	0.111348	0.0268639	4.14491	0.000189906	0.997671	0.850399	0.0980507	0.00132609	up	ENSMUSG00000048498_up	kidney
ENSMUSG00000048534	-0.395318	0.17336	-2.28034	0.0264865	-0.00110918	0.00976215	-0.11362	0.909953	0.0384971	0.01204	3.19744	0.0023	0.0373879	0.00809078	4.62105	4.5188e-05	0.801357	0.949505	0.0959334	0.000478591	up	ENSMUSG00000048534_up	kidney
ENSMUSG00000048865	-0.724731	0.421161	-1.72079	0.0909099	-0.0307819	0.0237162	-1.29793	0.19973	0.111672	0.0292499	3.81786	0.000343839	0.0808901	0.020301	3.98454	0.000305143	0.970675	0.338723	0.0652847	0.00187298	up	ENSMUSG00000048865_up	kidney
ENSMUSG00000048911	1.05264	0.415838	2.53137	0.0142501	-0.00355961	0.0234165	-0.152013	0.879733	-0.0973358	0.0288802	-3.37032	0.00137865	-0.100895	0.0177296	-5.6908	1.64711e-06	0.710004	0.932704	0.0837528	5.52817e-05	down	ENSMUSG00000048911_down	kidney
ENSMUSG00000049866	-0.4947	0.330172	-1.49831	0.13977	-0.0218261	0.0185925	-1.17392	0.245485	0.072874	0.0229307	3.17801	0.00243395	0.0510478	0.0157503	3.24108	0.00252125	0.994876	0.392335	0.096543	0.00945148	up	ENSMUSG00000049866_up	kidney
ENSMUSG00000050075	-0.656702	0.254822	-2.5771	0.0126754	-0.0344099	0.0143494	-2.398	0.0199058	0.0705242	0.0176976	3.98496	0.000200395	0.0361143	0.0107314	3.36528	0.00179262	0.67867	0.0584725	0.0652847	0.00722913	up	ENSMUSG00000050075_up	kidney
ENSMUSG00000051000	0.486822	0.144187	3.37632	0.00135404	0.0377329	0.00811939	4.64725	2.14384e-05	-0.0325764	0.0100139	-3.25312	0.00195361	0.00515647	0.00638611	0.807451	0.424568	0.310831	0.000573929	0.089941	0.546634	up	ENSMUSG00000051000_up	kidney
ENSMUSG00000051343	0.203162	0.127711	1.59079	0.117389	0.0227711	0.00719162	3.16634	0.0025179	-0.0371546	0.00886964	-4.18896	0.000102221	-0.0143835	0.00582021	-2.4713	0.0181898	0.984556	0.0123277	0.0652847	0.0450757	down	ENSMUSG00000051343_down	kidney
ENSMUSG00000051391	-0.38511	0.10623	-3.62526	0.000631747	0.00211122	0.00598196	0.352931	0.725489	0.0256941	0.00737773	3.48266	0.000981066	0.0278053	0.00440866	6.30699	2.41387e-07	0.196645	0.827399	0.0798505	1.71129e-05	up	ENSMUSG00000051391_up	kidney
ENSMUSG00000051457	-0.719285	0.499551	-1.43986	0.155575	-0.0222664	0.0281305	-0.791538	0.432031	0.1319	0.0346942	3.80179	0.000361947	0.109634	0.0245298	4.46941	7.16616e-05	0.997216	0.587619	0.0652847	0.000664244	up	ENSMUSG00000051457_up	kidney
ENSMUSG00000051506	-0.567592	0.354557	-1.60085	0.11514	-0.0264799	0.0199657	-1.32627	0.190232	0.0777757	0.0246243	3.15849	0.00257584	0.0512958	0.0171652	2.98836	0.00495927	0.983152	0.326413	0.0993807	0.0160828	up	ENSMUSG00000051506_up	kidney
ENSMUSG00000052013	-0.398496	0.247864	-1.60772	0.113622	-0.0076181	0.0139576	-0.545804	0.587408	0.0539667	0.0172143	3.13499	0.002757	0.0463486	0.0116618	3.9744	0.000314374	0.983152	0.722894	0.0997712	0.00191175	up	ENSMUSG00000052013_up	kidney
ENSMUSG00000052160	-0.482109	0.588675	-0.818974	0.416336	-0.0242414	0.0331492	-0.73128	0.467712	0.128047	0.0408839	3.13197	0.00278115	0.103806	0.0285219	3.63951	0.000829312	0.997671	0.621439	0.0997712	0.00395455	up	ENSMUSG00000052160_up	kidney
ENSMUSG00000052688	-0.536391	0.339784	-1.57862	0.120157	-0.0189515	0.0191338	-0.990471	0.326281	0.078246	0.0235983	3.31575	0.00162293	0.0592946	0.0163587	3.62466	0.000865182	0.99105	0.483044	0.0863985	0.00408354	up	ENSMUSG00000052688_up	kidney
ENSMUSG00000052776	-0.241716	0.36333	-0.66528	0.508652	-0.0220337	0.0204597	-1.07694	0.28621	0.0881432	0.0252335	3.4931	0.000950253	0.0661094	0.0168791	3.91666	0.000372347	0.998095	0.438972	0.0798505	0.00216947	up	ENSMUSG00000052776_up	kidney
ENSMUSG00000052889	-0.585048	0.375526	-1.55794	0.124983	-0.00516809	0.0211465	-0.244395	0.807834	0.0864487	0.0260806	3.31468	0.00162814	0.0812806	0.018269	4.4491	7.62078e-05	0.994215	0.885407	0.0864183	0.000690116	up	ENSMUSG00000052889_up	kidney
ENSMUSG00000053063	-0.824254	0.563551	-1.46261	0.149266	-0.0131793	0.0317345	-0.415301	0.679538	0.1308	0.0391391	3.34193	0.00150104	0.117621	0.0277052	4.24544	0.000140694	0.994876	0.793723	0.0846189	0.00107258	up	ENSMUSG00000053063_up	kidney
ENSMUSG00000053113	-0.73882	0.52768	-1.40013	0.167091	-0.0321892	0.0297145	-1.08329	0.283408	0.115417	0.0366478	3.14936	0.00264491	0.0832276	0.0252514	3.29596	0.00216995	0.997671	0.436131	0.0997712	0.00835977	up	ENSMUSG00000053113_up	kidney
ENSMUSG00000053460	0.346866	0.127439	2.72181	0.00867849	0.0163654	0.00717631	2.28047	0.0264781	-0.0288915	0.00885077	-3.26429	0.00189032	-0.0125261	0.00536064	-2.33668	0.0249789	0.603714	0.0728385	0.089941	0.0584155	down	ENSMUSG00000053460_down	kidney
ENSMUSG00000053838	0.155631	0.0780414	1.99421	0.051096	0.0295279	0.00439463	6.71907	1.08767e-08	-0.020112	0.00542003	-3.71067	0.00048329	0.00941588	0.00337819	2.78726	0.00834063	0.904877	6.01221e-05	0.0690254	0.0242405	up	ENSMUSG00000053838_up	kidney
ENSMUSG00000054000	-0.376173	0.159485	-2.35868	0.0219209	-0.0122332	0.00898083	-1.36215	0.178704	0.0369515	0.0110763	3.33608	0.00152752	0.0247183	0.00737817	3.35019	0.00186902	0.752351	0.311848	0.0849248	0.00746437	up	ENSMUSG00000054000_up	kidney
ENSMUSG00000054135	-0.295188	0.145492	-2.0289	0.0473204	-0.018192	0.00819287	-2.22046	0.0305263	0.0317976	0.0101045	3.14687	0.00266398	0.0136057	0.00616548	2.20675	0.0336159	0.889109	0.0813901	0.0997712	0.0742817	up	ENSMUSG00000054135_up	kidney
ENSMUSG00000054364	-0.713638	0.387776	-1.84034	0.0711164	-0.0475381	0.0218363	-2.17702	0.033788	0.0852375	0.0269313	3.165	0.00252772	0.0376995	0.0186493	2.02149	0.050507	0.955273	0.0879665	0.098379	0.102926	up	ENSMUSG00000054364_up	kidney
ENSMUSG00000054763	-0.55152	0.26195	-2.10544	0.0398335	-0.0561894	0.0147508	-3.80924	0.000353437	0.060546	0.0181926	3.32805	0.00156454	0.00435661	0.0113857	0.382639	0.704177	0.852138	0.00300471	0.0855142	0.790188	up	ENSMUSG00000054763_up	kidney
ENSMUSG00000054766	-0.403315	0.106417	-3.78994	0.000375894	0.00912614	0.00599253	1.52292	0.133508	0.0273672	0.00739077	3.70289	0.000495302	0.0364933	0.00462771	7.88582	1.93762e-09	0.153406	0.251294	0.0690254	1.87286e-06	up	ENSMUSG00000054766_up	kidney
ENSMUSG00000055717	-0.385791	0.198449	-1.94403	0.0570145	-0.00280894	0.011175	-0.25136	0.802473	0.0449123	0.0137824	3.25866	0.00192198	0.0421034	0.00916179	4.59554	4.88433e-05	0.925029	0.882427	0.089941	0.000504787	up	ENSMUSG00000055717_up	kidney
ENSMUSG00000055866	-1.34832	0.33401	-4.03677	0.000169144	-0.0843255	0.0188086	-4.48334	3.7755e-05	0.0962057	0.0231973	4.14728	0.000117431	0.0118802	0.014734	0.806314	0.425214	0.120843	0.000763623	0.0652847	0.547159	up	ENSMUSG00000055866_up	kidney
ENSMUSG00000056145	-0.563142	0.301031	-1.87071	0.066709	-0.00782917	0.0169515	-0.461857	0.646006	0.0704858	0.0209068	3.37142	0.0013741	0.0626566	0.0140162	4.47031	7.1466e-05	0.945769	0.766897	0.0837528	0.000664207	up	ENSMUSG00000056145_up	kidney
ENSMUSG00000056598	0.511414	0.156386	3.27021	0.00185757	0.0179224	0.00880633	2.03518	0.0466635	-0.0379835	0.0108611	-3.4972	0.0009384	-0.020061	0.00577538	-3.47354	0.00132601	0.348104	0.113102	0.0798505	0.00571916	down	ENSMUSG00000056598_down	kidney
ENSMUSG00000056671	-0.444739	0.154353	-2.88131	0.00563669	-0.00875752	0.00869185	-1.00756	0.31808	0.0381964	0.0107199	3.56312	0.000766166	0.0294389	0.00670038	4.39361	9.01235e-05	0.536892	0.474575	0.0786069	0.000781084	up	ENSMUSG00000056671_up	kidney
ENSMUSG00000056752	0.381621	0.143025	2.66821	0.0100002	0.0234514	0.00805398	2.91177	0.00518237	-0.0338547	0.00993322	-3.40823	0.00122992	-0.0104034	0.00560908	-1.85474	0.0716162	0.636726	0.0209681	0.0821713	0.136383	down	ENSMUSG00000056752_down	kidney
ENSMUSG00000057113	-0.534396	0.1927	-2.7732	0.00756395	0.00147557	0.0108513	0.135981	0.892333	0.0461492	0.0133832	3.4483	0.00108935	0.0476248	0.00879754	5.41342	3.91027e-06	0.574791	0.939769	0.0798505	9.26609e-05	up	ENSMUSG00000057113_up	kidney
ENSMUSG00000057143	-0.345967	0.273413	-1.26536	0.211075	-0.022728	0.0153963	-1.4762	0.145593	0.062678	0.0189887	3.3008	0.00169671	0.0399499	0.0128368	3.11214	0.00357143	0.997671	0.26824	0.0880231	0.0124482	up	ENSMUSG00000057143_up	kidney
ENSMUSG00000057191	-0.666528	0.404905	-1.64613	0.10544	-0.0190538	0.0228009	-0.835663	0.40696	0.0946055	0.028121	3.36423	0.00140409	0.0755517	0.0195954	3.85558	0.000444953	0.978923	0.563878	0.0837528	0.00246875	up	ENSMUSG00000057191_up	kidney
ENSMUSG00000057219	-0.419168	0.171289	-2.44714	0.0176218	-0.0258172	0.00964557	-2.67658	0.00978228	0.0410613	0.0118962	3.45164	0.00107833	0.0152442	0.00750996	2.02986	0.0496078	0.721473	0.0339735	0.0798505	0.101464	up	ENSMUSG00000057219_up	kidney
ENSMUSG00000058099	-0.634568	0.349634	-1.81495	0.0749863	-0.027696	0.0196885	-1.40671	0.165138	0.0902126	0.0242824	3.71515	0.000476517	0.0625166	0.0169446	3.68948	0.000718907	0.955273	0.294328	0.0690254	0.00354436	up	ENSMUSG00000058099_up	kidney
ENSMUSG00000058396	-0.612667	0.227083	-2.69799	0.00924473	-0.0344041	0.0127874	-2.69047	0.00943047	0.0541198	0.0157711	3.43158	0.00114603	0.0197157	0.0105903	1.86168	0.0706066	0.618306	0.0331148	0.0800045	0.134735	up	ENSMUSG00000058396_up	kidney
ENSMUSG00000058486	0.448166	0.190011	2.35863	0.0219234	-0.0102761	0.0106998	-0.960401	0.341057	-0.0423584	0.0131964	-3.20984	0.00221819	-0.0526346	0.0089111	-5.90663	8.40082e-07	0.752351	0.499163	0.0940277	3.63145e-05	down	ENSMUSG00000058486_down	kidney
ENSMUSG00000058715	-0.806543	0.693757	-1.16257	0.250023	-0.0362979	0.0390665	-0.929129	0.356882	0.16559	0.048182	3.43677	0.00112816	0.129292	0.0338761	3.81662	0.000498268	0.997671	0.514752	0.0798505	0.00269099	up	ENSMUSG00000058715_up	kidney
ENSMUSG00000058818	-0.753054	0.562823	-1.33799	0.186404	-0.02136	0.0316935	-0.673956	0.503162	0.126754	0.0390885	3.24273	0.00201426	0.105394	0.0275751	3.82206	0.000490473	0.997671	0.65249	0.0908204	0.00266338	up	ENSMUSG00000058818_up	kidney
ENSMUSG00000059439	0.317174	0.151197	2.09775	0.0405357	0.00273759	0.00851414	0.321535	0.749024	-0.0341439	0.0105007	-3.25157	0.00196256	-0.0314063	0.00571564	-5.4948	3.03468e-06	0.852138	0.844074	0.089941	8.10058e-05	down	ENSMUSG00000059439_down	kidney
ENSMUSG00000059498	-0.50774	0.410163	-1.2379	0.221012	-0.0060513	0.0230969	-0.261996	0.794304	0.0985404	0.0284862	3.45924	0.00105369	0.0924891	0.0200268	4.61827	4.55728e-05	0.997671	0.87654	0.0798505	0.00048165	up	ENSMUSG00000059498_up	kidney
ENSMUSG00000059602	0.322908	0.166745	1.93654	0.0579458	0.00545997	0.00938966	0.581488	0.563287	-0.0426306	0.0115805	-3.68123	0.000530238	-0.0371706	0.00658824	-5.64197	1.91807e-06	0.926505	0.703407	0.0690254	6.05247e-05	down	ENSMUSG00000059602_down	kidney
ENSMUSG00000059775	-1.4431	0.471125	-3.0631	0.0033882	-0.0411902	0.0265298	-1.5526	0.126253	0.107146	0.03272	3.27463	0.00183347	0.0659555	0.0189636	3.47801	0.0013095	0.471042	0.240473	0.089941	0.00566391	up	ENSMUSG00000059775_up	kidney
ENSMUSG00000060063	-0.536834	0.389605	-1.37789	0.173816	-0.0153561	0.0219392	-0.699936	0.486917	0.0865392	0.0270583	3.19825	0.00229462	0.0711831	0.018805	3.78533	0.000545525	0.997671	0.638662	0.0959334	0.00288221	up	ENSMUSG00000060063_up	kidney
ENSMUSG00000060131	-0.432047	0.180048	-2.39963	0.019826	-0.00905838	0.0101388	-0.89344	0.375515	0.0437508	0.0125045	3.49882	0.000933756	0.0346925	0.0084266	4.11702	0.000206313	0.749595	0.533349	0.0798505	0.00140435	up	ENSMUSG00000060131_up	kidney
ENSMUSG00000060224	0.512601	0.244987	2.09236	0.0410351	-0.00605468	0.0137956	-0.438884	0.662465	-0.0554061	0.0170146	-3.25639	0.00193487	-0.0614608	0.0113312	-5.42402	3.78331e-06	0.854433	0.780533	0.089941	9.09431e-05	down	ENSMUSG00000060224_down	kidney
ENSMUSG00000060487	-0.847104	0.379989	-2.22929	0.0298985	-0.0174172	0.0213978	-0.813972	0.419171	0.0872372	0.0263905	3.30563	0.00167254	0.06982	0.0183631	3.8022	0.000519536	0.821706	0.575471	0.0877606	0.00277201	up	ENSMUSG00000060487_up	kidney
ENSMUSG00000060519	-0.444704	0.273979	-1.62313	0.11028	-0.00732316	0.0154282	-0.474661	0.636908	0.0686777	0.0190281	3.60928	0.000663988	0.0613545	0.0127114	4.82674	2.40637e-05	0.978923	0.76064	0.0734586	0.000305411	up	ENSMUSG00000060519_up	kidney
ENSMUSG00000060586	-0.700501	0.577898	-1.21215	0.230635	-0.0481555	0.0325423	-1.47978	0.144637	0.130494	0.0401354	3.25134	0.00196386	0.0823387	0.0277785	2.96412	0.00528474	0.997671	0.266693	0.089941	0.0168849	up	ENSMUSG00000060586_up	kidney
ENSMUSG00000062488	-0.51008	0.352296	-1.44788	0.153329	-0.0221219	0.0198383	-1.11511	0.269652	0.0815078	0.0244672	3.33131	0.00154942	0.0593859	0.015796	3.75956	0.000587687	0.996604	0.420138	0.0851949	0.00304128	up	ENSMUSG00000062488_up	kidney
ENSMUSG00000062939	-0.461352	0.229604	-2.00934	0.0494185	-0.0136092	0.0129294	-1.05258	0.297135	0.0561919	0.0159462	3.52385	0.000864756	0.0425827	0.0105338	4.04248	0.000257256	0.890649	0.451169	0.0787279	0.00165251	up	ENSMUSG00000062939_up	kidney
ENSMUSG00000063286	-0.494536	0.322612	-1.53291	0.131031	-0.00949325	0.0181668	-0.52256	0.603379	0.073067	0.0224057	3.26109	0.00190824	0.0635738	0.0151973	4.18324	0.000169424	0.994215	0.736429	0.089941	0.00122103	up	ENSMUSG00000063286_up	kidney
ENSMUSG00000063543	1.64558	0.437886	3.75801	0.000416063	0.0526967	0.024658	2.1371	0.0370519	-0.104623	0.0304115	-3.44025	0.00111629	-0.0519265	0.015021	-3.45692	0.00138918	0.155939	0.0945834	0.0798505	0.00592757	down	ENSMUSG00000063543_down	kidney
ENSMUSG00000064193	1.40748	0.766987	1.83507	0.0719044	0.240059	0.0431902	5.55819	8.22692e-07	-0.188214	0.0532678	-3.53334	0.000839863	0.0518458	0.03287	1.5773	0.12324	0.955273	0.000167875	0.0787279	0.208599	up	ENSMUSG00000064193_up	kidney
ENSMUSG00000065037	-3.87047	1.00585	-3.84796	0.000312221	-0.315396	0.0566409	-5.56834	7.92635e-07	0.252991	0.069857	3.62156	0.000639074	-0.0624045	0.0334992	-1.86287	0.0704347	0.130317	0.000165417	0.0728981	0.134435	down	ENSMUSG00000065037_down	kidney
ENSMUSG00000065968	1.05241	0.226843	4.63937	2.20335e-05	0.0189843	0.0127739	1.48618	0.142941	-0.064932	0.0157544	-4.12152	0.000127907	-0.0459477	0.00932839	-4.92558	1.77493e-05	0.0612836	0.264575	0.0652847	0.000245271	down	ENSMUSG00000065968_down	kidney
ENSMUSG00000066151	0.256233	0.113304	2.26146	0.0277059	0.00609776	0.00638035	0.955709	0.343401	-0.0256378	0.00786908	-3.25805	0.00192546	-0.0195401	0.00484729	-4.03114	0.000266011	0.812359	0.501356	0.089941	0.00169628	down	ENSMUSG00000066151_down	kidney
ENSMUSG00000066357	0.47184	0.127515	3.70027	0.000499403	0.0227548	0.00718057	3.16894	0.00249896	-0.0332817	0.00885601	-3.75809	0.000415965	-0.0105269	0.00503021	-2.09273	0.0432886	0.169843	0.0122546	0.0652847	0.0909085	down	ENSMUSG00000066357_down	kidney
ENSMUSG00000066366	-1.36907	0.608963	-2.2482	0.0285915	-0.17191	0.0342917	-5.01318	5.90915e-06	0.141967	0.042293	3.35676	0.00143589	-0.0299431	0.0277737	-1.07811	0.287964	0.819447	0.000325191	0.0837528	0.405712	down	ENSMUSG00000066366_down	kidney
ENSMUSG00000066760	-0.517855	0.12659	-4.0908	0.000141582	-0.0359811	0.00712849	-5.04751	5.22794e-06	0.0373936	0.00879178	4.25324	8.24359e-05	0.00141246	0.00504257	0.280106	0.780956	0.120843	0.0003082	0.0652847	0.846482	up	ENSMUSG00000066760_up	kidney
ENSMUSG00000066861	-0.371839	0.483373	-0.769257	0.445032	-0.0597077	0.0272195	-2.19356	0.0325117	0.116649	0.0335707	3.47472	0.00100513	0.056941	0.0226741	2.51128	0.0165248	0.997671	0.0854555	0.0798505	0.0417784	up	ENSMUSG00000066861_up	kidney
ENSMUSG00000067149	-1.44449	0.738211	-1.95674	0.0554617	0.0334287	0.0415698	0.804159	0.424768	0.198755	0.0512693	3.87667	0.000284683	0.232183	0.0338725	6.85463	4.43153e-08	0.915569	0.58109	0.0652847	7.60607e-06	up	ENSMUSG00000067149_up	kidney
ENSMUSG00000067341	-0.417252	0.220246	-1.89448	0.0634242	-0.00827494	0.0124024	-0.667203	0.507432	0.0492445	0.0152963	3.21938	0.00215715	0.0409696	0.00947866	4.3223	0.000111723	0.937684	0.656439	0.0938771	0.000907473	up	ENSMUSG00000067341_up	kidney
ENSMUSG00000068129	-0.393165	0.15643	-2.51337	0.0149174	-0.017393	0.0088088	-1.9745	0.0533543	0.0464455	0.0108642	4.27511	7.65933e-05	0.0290526	0.00667161	4.35465	0.000101358	0.711144	0.125045	0.0652847	0.000852087	up	ENSMUSG00000068129_up	kidney
ENSMUSG00000068663	0.357301	0.167532	2.13274	0.0374251	0.0194861	0.00943398	2.06553	0.043598	-0.0430577	0.0116352	-3.70064	0.000498825	-0.0235716	0.00758955	-3.1058	0.00363256	0.840256	0.107211	0.0690254	0.0126038	down	ENSMUSG00000068663_down	kidney
ENSMUSG00000069516	-0.690825	0.654997	-1.0547	0.296174	-0.0104564	0.0368839	-0.283493	0.777863	0.156622	0.0454901	3.44299	0.00110704	0.146166	0.0312379	4.67912	3.78429e-05	0.997671	0.864371	0.0798505	0.000421203	up	ENSMUSG00000069516_up	kidney
ENSMUSG00000069792	-0.615112	0.414247	-1.48489	0.143282	-0.00433063	0.0233269	-0.18565	0.853403	0.0951392	0.0287698	3.30691	0.00166617	0.0908086	0.0196875	4.6125	4.6381e-05	0.994876	0.916355	0.0877606	0.000486512	up	ENSMUSG00000069792_up	kidney
ENSMUSG00000069808	-0.413907	0.174858	-2.36711	0.0214742	-0.0133593	0.00984653	-1.35675	0.180403	0.0401515	0.012144	3.30628	0.00166932	0.0267922	0.00784989	3.41307	0.00156998	0.749595	0.314157	0.0877606	0.00651919	up	ENSMUSG00000069808_up	kidney
ENSMUSG00000070031	-0.263508	0.323222	-0.815253	0.418444	-0.0158106	0.0182012	-0.868661	0.388807	0.070785	0.022448	3.15328	0.00261504	0.0549743	0.0155869	3.52696	0.00114114	0.997671	0.5467	0.0997712	0.00509229	up	ENSMUSG00000070031_up	kidney
ENSMUSG00000070034	-0.327844	0.355003	-0.923498	0.359782	-0.0266421	0.0199907	-1.33272	0.188118	0.0774474	0.0246552	3.14122	0.00270785	0.0508053	0.0169102	3.00442	0.0047541	0.997671	0.323876	0.0997712	0.0155603	up	ENSMUSG00000070034_up	kidney
ENSMUSG00000070427	-0.163355	0.193777	-0.843003	0.402878	-0.018743	0.0109119	-1.71767	0.0914828	0.0437032	0.013458	3.24738	0.00198689	0.0249602	0.00908369	2.7478	0.00921721	0.997671	0.188371	0.090259	0.0262197	up	ENSMUSG00000070427_up	kidney
ENSMUSG00000070469	0.56471	0.17456	3.23505	0.00206027	0.0369995	0.00982975	3.76403	0.00040819	-0.044366	0.0121233	-3.65955	0.000567541	-0.00736652	0.00749506	-0.982851	0.332065	0.367523	0.00331113	0.070425	0.45267	down	ENSMUSG00000070469_down	kidney
ENSMUSG00000070501	-0.417185	0.194613	-2.14366	0.0364975	-0.0138745	0.010959	-1.26604	0.210837	0.0490014	0.013516	3.62542	0.000631428	0.0351269	0.00820109	4.2832	0.000125643	0.836195	0.352253	0.0728981	0.000990198	up	ENSMUSG00000070501_up	kidney
ENSMUSG00000070873	-0.557842	0.332384	-1.67831	0.0989615	-0.0172828	0.0187171	-0.92337	0.359848	0.0805507	0.0230843	3.48941	0.000961027	0.0632679	0.01572	4.02467	0.000271134	0.978923	0.517875	0.0798505	0.00172356	up	ENSMUSG00000070873_up	kidney
ENSMUSG00000071005	-0.621198	0.306638	-2.02583	0.0476441	-0.0334051	0.0172673	-1.93459	0.058191	0.0717521	0.0212963	3.36924	0.00138316	0.038347	0.0143663	2.66924	0.0112226	0.889109	0.133652	0.0837528	0.0307111	up	ENSMUSG00000071005_up	kidney
ENSMUSG00000071068	-0.665091	0.23205	-2.86615	0.0058763	-0.0326454	0.0130671	-2.49829	0.0154975	0.0643878	0.016116	3.99526	0.000193765	0.0317424	0.0108637	2.92189	0.00590026	0.544579	0.0484034	0.0652847	0.0184157	up	ENSMUSG00000071068_up	kidney
ENSMUSG00000071552	-0.389754	0.173633	-2.2447	0.0288297	-0.00199694	0.00977757	-0.204237	0.838922	0.0513707	0.012059	4.25996	8.05961e-05	0.0493738	0.00786179	6.28022	2.62336e-07	0.819447	0.907083	0.0652847	1.80233e-05	up	ENSMUSG00000071552_up	kidney
ENSMUSG00000071637	-0.696908	0.320415	-2.17501	0.0339462	-0.0633058	0.0180431	-3.50859	0.000906223	0.0731427	0.0222531	3.28686	0.00176833	0.00983694	0.0148225	0.66365	0.511028	0.825723	0.00581306	0.089941	0.628087	up	ENSMUSG00000071637_up	kidney
ENSMUSG00000071661	-0.479674	0.142907	-3.35655	0.00143681	-0.0279613	0.00804731	-3.47461	0.00100548	0.0332829	0.009925	3.35344	0.00145022	0.00532165	0.00603053	0.882451	0.38323	0.310831	0.00626376	0.0837528	0.505885	up	ENSMUSG00000071661_up	kidney
ENSMUSG00000072620	-0.628764	0.456645	-1.37692	0.174116	-0.0315203	0.0257144	-1.22578	0.225503	0.120931	0.0317144	3.81313	0.000349067	0.0894108	0.0222658	4.01561	0.000278471	0.997671	0.368809	0.0652847	0.0017579	up	ENSMUSG00000072620_up	kidney
ENSMUSG00000072972	-0.646534	0.184592	-3.50251	0.00092326	-0.0233923	0.0103946	-2.25041	0.028442	0.0511319	0.01282	3.98844	0.000198132	0.0277396	0.00802842	3.45518	0.00139594	0.256904	0.0768821	0.0652847	0.00594443	up	ENSMUSG00000072972_up	kidney
ENSMUSG00000073489	-0.539206	0.301111	-1.79072	0.0788416	-0.0429948	0.016956	-2.53566	0.014095	0.0913111	0.0209124	4.36637	5.62703e-05	0.0483163	0.0145457	3.3217	0.00202179	0.962077	0.0450741	0.0652847	0.00792701	up	ENSMUSG00000073489_up	kidney
ENSMUSG00000073867	-1.35315	0.34268	-3.94871	0.000225496	-0.118566	0.0192969	-6.14433	9.39651e-08	0.0832728	0.0237994	3.49895	0.000933399	-0.0352935	0.0104317	-3.3833	0.00170535	0.129497	0.000104635	0.0798505	0.00694431	down	ENSMUSG00000073867_down	kidney
ENSMUSG00000074361	-0.682619	0.22777	-2.99697	0.00408574	-0.0222963	0.0128261	-1.73836	0.087744	0.063616	0.0158188	4.02155	0.000177798	0.0413197	0.01053	3.924	0.000364434	0.484967	0.182494	0.0652847	0.00213692	up	ENSMUSG00000074361_up	kidney
ENSMUSG00000074896	-0.529255	0.451801	-1.17143	0.246474	-0.0378372	0.0254416	-1.48722	0.142668	0.104107	0.0313779	3.31785	0.00161282	0.0662701	0.0195972	3.38162	0.00171333	0.997671	0.264336	0.0863985	0.00696905	up	ENSMUSG00000074896_up	kidney
ENSMUSG00000074934	-0.810275	0.354294	-2.28701	0.0260669	-0.0112661	0.0199509	-0.564693	0.574579	0.0977972	0.024606	3.97452	0.000207331	0.086531	0.0159764	5.41619	3.87669e-06	0.799967	0.712453	0.0652847	9.23416e-05	up	ENSMUSG00000074934_up	kidney
ENSMUSG00000075033	0.445107	0.296227	1.50259	0.138666	0.0713547	0.016681	4.2776	7.59559e-05	-0.0732058	0.0205732	-3.55831	0.000777645	-0.00185113	0.0132945	-0.13924	0.890015	0.994876	0.00111148	0.0787279	0.924603	down	ENSMUSG00000075033_down	kidney
ENSMUSG00000075302	-0.497453	0.125911	-3.95085	0.000223937	-0.0388285	0.00709022	-5.47635	1.10981e-06	0.0331045	0.00874458	3.78572	0.000380981	-0.00572404	0.00499432	-1.14611	0.259109	0.129497	0.000194051	0.0652847	0.373776	down	ENSMUSG00000075302_down	kidney
ENSMUSG00000075334	-0.812609	0.280919	-2.89268	0.00546302	-0.0322155	0.015819	-2.03651	0.0465251	0.0695412	0.01951	3.56438	0.000763199	0.0373256	0.0125809	2.96686	0.005247	0.536892	0.112826	0.0786069	0.0168023	up	ENSMUSG00000075334_up	kidney
ENSMUSG00000076498	-0.875224	0.426438	-2.05241	0.0449009	-0.0472253	0.0240134	-1.96663	0.0542804	0.108553	0.0296164	3.66531	0.000557405	0.0613279	0.0202845	3.02338	0.00452213	0.878174	0.12679	0.0698392	0.0149989	up	ENSMUSG00000076498_up	kidney
ENSMUSG00000076552	-0.908372	0.414164	-2.19327	0.0325341	-0.00143491	0.0233222	-0.0615253	0.951164	0.102091	0.028764	3.54928	0.000799628	0.100656	0.0193235	5.20902	7.38256e-06	0.821706	0.974131	0.0787279	0.000138066	up	ENSMUSG00000076552_up	kidney
ENSMUSG00000076587	-0.866449	0.423771	-2.04462	0.0456904	-0.0062089	0.0238632	-0.260187	0.795691	0.0991208	0.0294312	3.36788	0.00138879	0.0929119	0.0204876	4.53504	5.87189e-05	0.887131	0.877548	0.0837528	0.000576054	up	ENSMUSG00000076587_up	kidney
ENSMUSG00000076596	-1.02911	0.482518	-2.13279	0.0374203	-0.000501474	0.0271714	-0.018456	0.985342	0.118031	0.0335113	3.52212	0.000869363	0.117529	0.0228	5.15478	8.73577e-06	0.840256	0.994767	0.0787279	0.000153377	up	ENSMUSG00000076596_up	kidney
ENSMUSG00000076609	-1.38357	1.01581	-1.36204	0.178738	0.00519911	0.0572019	0.0908906	0.92791	0.259981	0.0705489	3.68512	0.000523787	0.26518	0.0477731	5.55083	2.54846e-06	0.997671	0.960926	0.0690254	7.28585e-05	up	ENSMUSG00000076609_up	kidney
ENSMUSG00000076612	-1.05563	1.17598	-0.897656	0.373282	-0.0245713	0.0662214	-0.371048	0.712027	0.316908	0.0816728	3.88022	0.000281449	0.292337	0.0562289	5.19905	7.61453e-06	0.997671	0.817683	0.0652847	0.000140544	up	ENSMUSG00000076612_up	kidney
ENSMUSG00000076617	-1.00854	0.971484	-1.03815	0.303744	-0.0274514	0.0547058	-0.5018	0.617811	0.231995	0.0674703	3.43847	0.00112234	0.204543	0.0471143	4.34143	0.000105474	0.997671	0.747782	0.0798505	0.000877184	up	ENSMUSG00000076617_up	kidney
ENSMUSG00000076934	-0.778985	0.434094	-1.79451	0.0782288	0.0227478	0.0244445	0.930586	0.356134	0.105726	0.0301482	3.50689	0.000910956	0.128474	0.0203032	6.32778	2.26277e-07	0.960178	0.514345	0.0798505	1.70056e-05	up	ENSMUSG00000076934_up	kidney
ENSMUSG00000077714	-1.40477	0.308064	-4.56	2.90027e-05	-0.0782988	0.0173476	-4.51353	3.40373e-05	0.0818278	0.0213953	3.82457	0.000336529	0.00352905	0.00682806	0.516846	0.60834	0.0612836	0.000731105	0.0652847	0.712011	up	ENSMUSG00000077714_up	kidney
ENSMUSG00000078487	0.375505	0.223378	1.68103	0.0984288	0.020519	0.0125788	1.63124	0.108553	-0.0494257	0.0155138	-3.18592	0.00237856	-0.0289067	0.00930396	-3.10692	0.00362161	0.978923	0.214226	0.0963305	0.0125872	down	ENSMUSG00000078487_down	kidney
ENSMUSG00000078502	-0.769885	0.35062	-2.19578	0.0323435	-0.00166639	0.019744	-0.0844	0.933045	0.0779807	0.0243508	3.20238	0.00226708	0.0763143	0.016023	4.76279	2.9287e-05	0.821706	0.96396	0.0950569	0.000353619	up	ENSMUSG00000078502_up	kidney
ENSMUSG00000078684	0.685388	0.243594	2.81365	0.00678105	0.030027	0.0137172	2.18901	0.0328587	-0.0614387	0.0169178	-3.63161	0.00061937	-0.0314117	0.011173	-2.81139	0.00784345	0.566223	0.0861332	0.0728981	0.0230214	down	ENSMUSG00000078684_down	kidney
ENSMUSG00000078789	0.553828	0.196264	2.82185	0.00663179	0.0283534	0.0110519	2.56547	0.0130601	-0.0460358	0.0136307	-3.37736	0.00134981	-0.0176824	0.00696053	-2.54038	0.0154021	0.561257	0.0424361	0.0837528	0.0394482	down	ENSMUSG00000078789_down	kidney
ENSMUSG00000079017	-0.594054	0.63162	-0.940525	0.351061	-0.0776922	0.0355675	-2.18436	0.0332166	0.141098	0.0438665	3.21653	0.00217521	0.0634057	0.0258536	2.45249	0.0190249	0.997671	0.0868607	0.0939947	0.0467852	up	ENSMUSG00000079017_up	kidney
ENSMUSG00000079018	-0.432011	0.225716	-1.91396	0.0608344	-0.0319195	0.0127104	-2.51129	0.0149961	0.0541224	0.0156761	3.45254	0.00107539	0.022203	0.0100682	2.20525	0.0337299	0.927926	0.0472441	0.0798505	0.0744709	up	ENSMUSG00000079018_up	kidney
ENSMUSG00000079227	-1.11627	0.587652	-1.89955	0.0627414	-0.0115614	0.0330916	-0.349375	0.728142	0.15741	0.0408129	3.85687	0.000303411	0.145849	0.0289677	5.03488	1.2664e-05	0.933749	0.829394	0.0652847	0.000195113	up	ENSMUSG00000079227_up	kidney
ENSMUSG00000079298	-0.92955	0.531967	-1.74738	0.0861524	-0.00260946	0.0299559	-0.0871102	0.9309	0.125432	0.0369455	3.39507	0.00127977	0.122823	0.0257896	4.7625	2.93127e-05	0.968231	0.962745	0.0822929	0.000353698	up	ENSMUSG00000079298_up	kidney
ENSMUSG00000079419	-0.428699	0.462971	-0.925973	0.358505	0.00966088	0.0260706	0.370566	0.712384	0.107858	0.0321537	3.35445	0.00144588	0.117519	0.0225658	5.20782	7.41016e-06	0.997671	0.817939	0.0837528	0.000138068	up	ENSMUSG00000079419_up	kidney
ENSMUSG00000079499	-0.375207	0.170057	-2.20636	0.0315534	-0.0107975	0.00957619	-1.12754	0.264409	0.0390132	0.0118106	3.30323	0.00168448	0.0282156	0.00740939	3.80809	0.000510746	0.821706	0.414112	0.0878851	0.00273887	up	ENSMUSG00000079499_up	kidney
ENSMUSG00000080977	-1.25593	0.321442	-3.90717	0.000258002	-0.0757481	0.0181009	-4.18477	0.00010366	0.0712476	0.0223244	3.19147	0.00234045	-0.00450053	0.0031041	-1.44986	0.155521	0.130317	0.00135634	0.0963305	0.250802	down	ENSMUSG00000080977_down	kidney
ENSMUSG00000082465	-1.06376	0.301229	-3.53142	0.000844857	-0.0624958	0.0169627	-3.68432	0.000525108	0.0738143	0.0209206	3.52831	0.000852956	0.0113185	0.012325	0.918339	0.36439	0.238705	0.00395716	0.0787279	0.486869	up	ENSMUSG00000082465_up	kidney
ENSMUSG00000083161	-0.523182	0.247983	-2.10975	0.0394447	-0.0262783	0.0139643	-1.88182	0.0651563	0.055918	0.0172226	3.24677	0.00199046	0.0296396	0.0117776	2.51662	0.0163135	0.852138	0.145873	0.090259	0.0413752	up	ENSMUSG00000083161_up	kidney
ENSMUSG00000083405	-1.12118	0.289883	-3.86771	0.000293019	-0.082096	0.0163238	-5.02923	5.58042e-06	0.0655551	0.0201326	3.25617	0.00193614	-0.0165408	0.00517669	-3.19525	0.0028554	0.130317	0.000317289	0.089941	0.0104399	down	ENSMUSG00000083405_down	kidney
ENSMUSG00000085525	-0.488028	0.150482	-3.24309	0.00201216	-0.0446084	0.0084739	-5.26421	2.39918e-06	0.0341455	0.0104511	3.26716	0.00187436	-0.0104629	0.00588232	-1.7787	0.0835069	0.365874	0.000223162	0.089941	0.153884	down	ENSMUSG00000085525_down	kidney
ENSMUSG00000085786	-0.284843	0.261743	-1.08826	0.281228	-0.00710662	0.0147391	-0.48216	0.631606	0.061409	0.0181782	3.37816	0.00134657	0.0543024	0.0119271	4.55286	5.56212e-05	0.997671	0.756551	0.0837528	0.00055365	up	ENSMUSG00000085786_up	kidney
ENSMUSG00000085887	-0.473761	0.280416	-1.6895	0.0967863	-0.0247325	0.0157906	-1.56628	0.12302	0.0611533	0.0194751	3.14008	0.0027168	0.0364208	0.0128538	2.83346	0.00741297	0.978923	0.235463	0.0997712	0.0220471	up	ENSMUSG00000085887_up	kidney
ENSMUSG00000086010	0.709492	0.273448	2.59461	0.0121154	0.00772991	0.0153983	0.501998	0.617673	-0.0609838	0.0189912	-3.21116	0.00220964	-0.0532539	0.0122132	-4.36035	9.96344e-05	0.668615	0.747665	0.0940277	0.000842584	down	ENSMUSG00000086010_down	kidney
ENSMUSG00000086245	0.357377	0.159641	2.23863	0.0292463	0.0251962	0.00898963	2.8028	0.00698325	-0.0356284	0.0110872	-3.21348	0.00219472	-0.0104323	0.00698369	-1.4938	0.143707	0.821706	0.0263992	0.0940277	0.235746	down	ENSMUSG00000086245_down	kidney
ENSMUSG00000086247	0.59858	0.154019	3.88642	0.000275882	0.042508	0.00867303	4.90117	8.79684e-06	-0.0433816	0.0106967	-4.0556	0.000158995	-0.000873582	0.00632686	-0.138075	0.89093	0.130317	0.000395966	0.0652847	0.92503	down	ENSMUSG00000086247_down	kidney
ENSMUSG00000086320	-0.656302	0.299454	-2.19166	0.0326564	-0.0367333	0.0168627	-2.17837	0.0336824	0.0730271	0.0207973	3.51137	0.000898534	0.0362938	0.0127181	2.85371	0.00703764	0.821706	0.087754	0.0797178	0.0211706	up	ENSMUSG00000086320_up	kidney
ENSMUSG00000086596	0.31754	0.247842	1.28122	0.205492	0.0440798	0.0139563	3.1584	0.0025765	-0.0560623	0.0172128	-3.25701	0.00193133	-0.0119825	0.0108542	-1.10395	0.276741	0.997671	0.0125311	0.089941	0.393421	down	ENSMUSG00000086596_down	kidney
ENSMUSG00000086763	-0.343897	0.217731	-1.57946	0.119966	-0.0205071	0.0122608	-1.67257	0.100091	0.0537265	0.0151216	3.55296	0.000790598	0.0332194	0.0101652	3.26794	0.00234304	0.990359	0.201998	0.0787279	0.00889233	up	ENSMUSG00000086763_up	kidney
ENSMUSG00000087013	0.423297	0.155128	2.7287	0.00852087	0.00484868	0.00873548	0.555055	0.581107	-0.033674	0.0107737	-3.12556	0.00283301	-0.0288253	0.00514507	-5.60251	2.16923e-06	0.5985	0.717817	0.0998568	6.54153e-05	down	ENSMUSG00000087013_down	kidney
ENSMUSG00000087107	-0.467806	0.295437	-1.58344	0.119056	-0.0081489	0.0166365	-0.489819	0.62621	0.0816449	0.0205184	3.97911	0.000204251	0.073496	0.0139244	5.27822	5.95472e-06	0.988593	0.752493	0.0652847	0.000121374	up	ENSMUSG00000087107_up	kidney
ENSMUSG00000087290	-0.471639	0.170544	-2.7655	0.00772217	-0.0275114	0.0096036	-2.86469	0.00589987	0.0394938	0.0118444	3.33438	0.00153526	0.0119825	0.00729098	1.64346	0.10876	0.574791	0.0232164	0.0849248	0.189576	up	ENSMUSG00000087290_up	kidney
ENSMUSG00000087589	-0.402941	0.12873	-3.13013	0.00279591	-0.0306098	0.00724897	-4.22264	9.13415e-05	0.0292679	0.00894037	3.27368	0.00183865	-0.00134189	0.00599858	-0.223701	0.824221	0.429582	0.00124258	0.089941	0.877141	down	ENSMUSG00000087589_down	kidney
ENSMUSG00000088088	-2.66606	0.604396	-4.41111	4.83283e-05	-0.193972	0.0340345	-5.69929	4.89839e-07	0.158043	0.0419758	3.7651	0.000406809	-0.0359297	0.0145129	-2.47571	0.017999	0.0707231	0.000152473	0.0652847	0.0446691	down	ENSMUSG00000088088_down	kidney
ENSMUSG00000089417	-1.31781	0.291598	-4.51929	3.33698e-05	-0.0971249	0.0164203	-5.91492	2.20687e-07	0.0807275	0.0202517	3.98621	0.000199575	-0.0163974	0.0068032	-2.41025	0.0210283	0.0612836	0.000137523	0.0652847	0.0508005	down	ENSMUSG00000089417_down	kidney
ENSMUSG00000089942	-0.718468	0.271616	-2.64516	0.0106231	-0.0333554	0.0152951	-2.18079	0.0334939	0.0590509	0.0188639	3.13036	0.00279406	0.0256956	0.0118322	2.17167	0.0363643	0.640323	0.0873686	0.0997712	0.0791269	up	ENSMUSG00000089942_up	kidney
ENSMUSG00000089943	-3.16597	0.797783	-3.96846	0.000211464	-0.135986	0.0449244	-3.027	0.00375379	0.203784	0.0554066	3.67797	0.000535694	0.0677974	0.03179	2.13266	0.039653	0.129497	0.0164491	0.0690254	0.0846382	up	ENSMUSG00000089943_up	kidney
ENSMUSG00000090236	-0.321314	0.333477	-0.963528	0.3395	-0.0702099	0.0187786	-3.73882	0.000442161	0.0756454	0.0231602	3.26618	0.00187984	0.00543553	0.0161168	0.337259	0.737827	0.997671	0.00350769	0.089941	0.815086	up	ENSMUSG00000090236_up	kidney
ENSMUSG00000090427	-0.460727	0.173339	-2.65795	0.0102732	-0.0120411	0.00976099	-1.2336	0.222598	0.0403761	0.0120385	3.35391	0.0014482	0.028335	0.00755636	3.74982	0.000604432	0.639738	0.365916	0.0837528	0.00310849	up	ENSMUSG00000090427_up	kidney
ENSMUSG00000091931	-0.443554	0.146322	-3.03135	0.00370787	-0.0285066	0.00823962	-3.45969	0.00105224	0.034046	0.0101622	3.35027	0.00146407	0.00553947	0.00609232	0.909255	0.3691	0.475264	0.00648468	0.0838127	0.491483	up	ENSMUSG00000091931_up	kidney
ENSMUSG00000091938	-0.479215	0.288671	-1.66007	0.102591	-0.049989	0.0162555	-3.0752	0.0032732	0.0699846	0.0200484	3.49078	0.000957024	0.0199955	0.0124221	1.60968	0.115968	0.978923	0.0149174	0.0798505	0.199246	up	ENSMUSG00000091938_up	kidney
ENSMUSG00000092008	0.483488	0.192737	2.50854	0.015101	0.0335488	0.0108533	3.09111	0.0031277	-0.0436053	0.0133857	-3.2576	0.001928	-0.0100566	0.00755638	-1.33087	0.191374	0.711144	0.01442	0.089941	0.29546	down	ENSMUSG00000092008_down	kidney
ENSMUSG00000092345	-0.772004	0.208358	-3.70518	0.000491735	-0.0452346	0.011733	-3.85534	0.000304905	0.0452346	0.0144706	3.12596	0.00282973	4.32208e-17	1.684e-16	0.256656	0.798866	0.169843	0.00270904	0.0998568	0.857312	up	ENSMUSG00000092345_up	kidney
ENSMUSG00000092837	-3.0675	0.70742	-4.33617	6.23324e-05	-0.248939	0.0398359	-6.24911	6.35225e-08	0.200713	0.0491309	4.08528	0.000144188	-0.0482259	0.0216264	-2.22995	0.0319012	0.0707231	0.000104635	0.0652847	0.0710917	down	ENSMUSG00000092837_down	kidney
ENSMUSG00000094546	-0.896065	0.6098	-1.46944	0.147411	0.0191578	0.0343388	0.557906	0.579172	0.135963	0.0423511	3.21037	0.00221476	0.155121	0.0265633	5.83966	1.03524e-06	0.994876	0.716407	0.0940277	4.14209e-05	up	ENSMUSG00000094546_up	kidney
ENSMUSG00000094694	-0.463839	0.295774	-1.56822	0.122565	0.0107795	0.0166555	0.647204	0.520192	0.0715945	0.0205417	3.48532	0.000973124	0.082374	0.0135982	6.05771	5.24498e-07	0.994215	0.667476	0.0798505	2.76793e-05	up	ENSMUSG00000094694_up	kidney
ENSMUSG00000095079	-2.21558	0.793875	-2.79084	0.00721282	0.054724	0.0447044	1.22413	0.22612	0.199552	0.0551353	3.61932	0.00064355	0.254276	0.0319878	7.94916	1.60412e-09	0.569957	0.369457	0.0729556	1.64617e-06	up	ENSMUSG00000095079_up	kidney
ENSMUSG00000095335	-0.84552	0.571434	-1.47965	0.144673	0.0131797	0.0321783	0.409584	0.683702	0.124495	0.0396865	3.13695	0.00274148	0.137674	0.0278442	4.94445	1.67457e-05	0.994876	0.796864	0.0997712	0.000236929	up	ENSMUSG00000095335_up	kidney
ENSMUSG00000095351	-1.34366	0.833257	-1.61254	0.112568	-0.00235567	0.046922	-0.0502039	0.960142	0.217977	0.0578703	3.76664	0.000404819	0.215621	0.0408231	5.28184	5.88809e-06	0.980236	0.97972	0.0652847	0.000120821	up	ENSMUSG00000095351_up	kidney
ENSMUSG00000095794	-0.882518	0.393221	-2.24433	0.0288548	-0.0186828	0.0221429	-0.843736	0.402472	0.120719	0.0273095	4.42039	4.68224e-05	0.102036	0.0186081	5.48342	3.14426e-06	0.819447	0.559921	0.0652847	8.29461e-05	up	ENSMUSG00000095794_up	kidney
ENSMUSG00000096594	-0.60275	0.274282	-2.19756	0.0322097	-0.00639714	0.0154452	-0.414182	0.680352	0.0599935	0.0190491	3.14942	0.00264441	0.0535964	0.011289	4.74769	3.06754e-05	0.821706	0.794554	0.0997712	0.000366194	up	ENSMUSG00000096594_up	kidney
ENSMUSG00000096687	0.411808	0.142145	2.8971	0.00539684	0.0212276	0.0080044	2.65199	0.010435	-0.0349807	0.00987207	-3.5434	0.00081425	-0.0137531	0.00601626	-2.28599	0.0280777	0.535746	0.0356207	0.0787279	0.0641193	down	ENSMUSG00000096687_down	kidney
ENSMUSG00000097195	-0.38193	0.180264	-2.11873	0.0386446	-0.0128336	0.0101509	-1.26427	0.211464	0.0452616	0.0125195	3.6153	0.000651663	0.0324281	0.00773119	4.19445	0.000163854	0.846908	0.352985	0.0729744	0.00119364	up	ENSMUSG00000097195_up	kidney
ENSMUSG00000097354	-0.401175	0.164057	-2.44534	0.0177009	-0.0178797	0.0092383	-1.93539	0.058091	0.0385464	0.0113939	3.38308	0.00132679	0.0206668	0.00694035	2.97777	0.00509906	0.721473	0.133507	0.0837528	0.0164029	up	ENSMUSG00000097354_up	kidney
ENSMUSG00000097471	-0.754144	0.19207	-3.92641	0.000242423	-0.0188176	0.0108157	-1.73983	0.087482	0.0598059	0.0133394	4.48341	3.77461e-05	0.0409883	0.00854123	4.79888	2.62155e-05	0.130317	0.182129	0.0652847	0.000325983	up	ENSMUSG00000097471_up	kidney
ENSMUSG00000097565	0.474926	0.163324	2.90788	0.00523851	0.0461042	0.00919702	5.01294	5.91418e-06	-0.0470288	0.011343	-4.14608	0.000117903	-0.000924635	0.00517792	-0.178573	0.859247	0.532565	0.000325191	0.0652847	0.902744	down	ENSMUSG00000097565_down	kidney
ENSMUSG00000097643	0.480001	0.15347	3.12766	0.00281591	0.0234227	0.00864212	2.7103	0.00894811	-0.0381405	0.0106586	-3.57838	0.000730833	-0.0147178	0.00532621	-2.76327	0.00886374	0.429582	0.0318473	0.0769326	0.0254198	down	ENSMUSG00000097643_down	kidney
ENSMUSG00000097757	0.631821	0.176622	3.57725	0.00073339	0.0404678	0.00994586	4.06881	0.00015223	-0.0450726	0.0122665	-3.67443	0.000541668	-0.00460472	0.00702012	-0.655931	0.515927	0.217237	0.0017343	0.0690815	0.632425	down	ENSMUSG00000097757_down	kidney
ENSMUSG00000099021	-4.69613	1.21684	-3.85927	0.000301081	-0.353478	0.0685224	-5.15858	3.51126e-06	0.302172	0.0845108	3.57554	0.000737279	-0.051306	0.0429394	-1.19485	0.23975	0.130317	0.000263202	0.0769326	0.351565	down	ENSMUSG00000099021_down	kidney
ENSMUSG00000099081	0.469574	0.190925	2.45946	0.0170874	0.0395214	0.0107513	3.67597	0.000539071	-0.0417373	0.0132599	-3.14763	0.00265817	-0.00221582	0.00684882	-0.323534	0.748113	0.721473	0.00401382	0.0997712	0.822552	down	ENSMUSG00000099081_down	kidney
ENSMUSG00000099250	-4.69613	1.21684	-3.85927	0.000301081	-0.353478	0.0685224	-5.15858	3.51126e-06	0.302172	0.0845108	3.57554	0.000737279	-0.051306	0.0429394	-1.19485	0.23975	0.130317	0.000263202	0.0769326	0.351565	down	ENSMUSG00000099250_down	kidney
ENSMUSG00000100846	0.474377	0.22055	2.15088	0.0358954	0.0397614	0.0124195	3.20153	0.00227276	-0.0528488	0.0153174	-3.45026	0.00108288	-0.0130874	0.00865968	-1.5113	0.139206	0.832932	0.0114477	0.0798505	0.229861	down	ENSMUSG00000100846_down	kidney
ENSMUSG00000101609	-1.26275	0.377126	-3.34835	0.00147249	-0.0978227	0.0212365	-4.60634	2.47086e-05	0.0907166	0.0261917	3.46357	0.0010399	-0.00710612	0.0119292	-0.595692	0.555008	0.310831	0.000616532	0.0798505	0.6672	down	ENSMUSG00000101609_down	kidney
ENSMUSG00000102145	-0.724103	0.197022	-3.67524	0.000540306	-0.0510981	0.0110946	-4.60566	2.47666e-05	0.0501915	0.0136833	3.66808	0.000552581	-0.000906549	0.00459816	-0.197155	0.844785	0.177191	0.000616532	0.0698392	0.891854	down	ENSMUSG00000102145_down	kidney
ENSMUSG00000102389	0.619564	0.170319	3.63767	0.000607757	0.0217243	0.00959093	2.26509	0.0274675	-0.0406596	0.0118288	-3.43734	0.00112619	-0.0189353	0.00701916	-2.69765	0.0104548	0.195815	0.0749429	0.0798505	0.0290209	down	ENSMUSG00000102389_down	kidney
ENSMUSG00000102418	-0.648576	0.33066	-1.96146	0.0548951	-0.0159855	0.01862	-0.858515	0.394334	0.076154	0.0229646	3.31615	0.00162101	0.0601685	0.0157027	3.83174	0.00047689	0.915569	0.551964	0.0863985	0.00260502	up	ENSMUSG00000102418_up	kidney
ENSMUSG00000103149	-0.52012	0.177749	-2.92615	0.00497997	-0.0198557	0.0100093	-1.98372	0.0522871	0.038874	0.0123448	3.14902	0.00264751	0.0190183	0.00762666	2.49366	0.0172408	0.522797	0.123078	0.0997712	0.0432262	up	ENSMUSG00000103149_up	kidney
ENSMUSG00000103756	-0.686029	0.16982	-4.03974	0.000167503	-0.0368032	0.00956285	-3.84856	0.00031162	0.046299	0.0117942	3.92559	0.000243067	0.00949577	0.00660048	1.43865	0.158656	0.120843	0.002739	0.0652847	0.254485	up	ENSMUSG00000103756_up	kidney
ENSMUSG00000104649	-0.706874	0.223316	-3.16535	0.00252511	-0.0345565	0.0125753	-2.74797	0.00809351	0.0526463	0.0155095	3.39446	0.00128211	0.0180897	0.00816583	2.2153	0.032975	0.408414	0.0294652	0.0822929	0.0730855	up	ENSMUSG00000104649_up	kidney
ENSMUSG00000104684	0.315656	0.152091	2.07545	0.0426346	0.0302218	0.00856446	3.52874	0.000851828	-0.0372647	0.0105628	-3.52792	0.000854002	-0.00704291	0.00662843	-1.06253	0.294881	0.870949	0.00556918	0.0787279	0.41322	down	ENSMUSG00000104684_down	kidney
ENSMUSG00000104690	-3.33025	0.770593	-4.32167	6.54665e-05	-0.232278	0.0433933	-5.35286	1.74005e-06	0.204202	0.0535183	3.81556	0.000346377	-0.0280764	0.0199519	-1.4072	0.167713	0.0707231	0.00019901	0.0652847	0.265889	down	ENSMUSG00000104690_down	kidney
ENSMUSG00000105398	-3.33025	0.770593	-4.32167	6.54665e-05	-0.232278	0.0433933	-5.35286	1.74005e-06	0.204202	0.0535183	3.81556	0.000346377	-0.0280764	0.0199519	-1.4072	0.167713	0.0707231	0.00019901	0.0652847	0.265889	down	ENSMUSG00000105398_down	kidney
ENSMUSG00000105419	0.329202	0.151549	2.17225	0.0341646	0.0226847	0.00853397	2.65816	0.0102675	-0.0329863	0.0105252	-3.13403	0.00276463	-0.0103017	0.00689049	-1.49506	0.143381	0.826658	0.0352125	0.0997712	0.235295	down	ENSMUSG00000105419_down	kidney
ENSMUSG00000105788	-4.22275	1.06589	-3.96173	0.000216154	-0.330272	0.0600217	-5.50254	1.00853e-06	0.251297	0.0740266	3.39468	0.00128125	-0.0789752	0.0266042	-2.96852	0.00522419	0.129497	0.000181585	0.0822929	0.0167427	down	ENSMUSG00000105788_down	kidney
ENSMUSG00000106106	-3.92337	0.95192	-4.12154	0.000127899	-0.261124	0.0536041	-4.87134	9.77548e-06	0.247857	0.0661115	3.74907	0.000428033	-0.0132668	0.0291224	-0.455553	0.651374	0.120843	0.000413656	0.0654659	0.748144	down	ENSMUSG00000106106_down	kidney
ENSMUSG00000106189	-0.478506	0.207422	-2.30692	0.0248503	-0.048258	0.0116802	-4.13159	0.00012371	0.0450717	0.0144056	3.12876	0.00280701	-0.00318628	0.00809078	-0.393816	0.695977	0.789577	0.00151847	0.0997712	0.78295	down	ENSMUSG00000106189_down	kidney
ENSMUSG00000106279	-3.33025	0.770593	-4.32167	6.54665e-05	-0.232278	0.0433933	-5.35286	1.74005e-06	0.204202	0.0535183	3.81556	0.000346377	-0.0280764	0.0199519	-1.4072	0.167713	0.0707231	0.00019901	0.0652847	0.265889	down	ENSMUSG00000106279_down	kidney
ENSMUSG00000106927	-0.515192	0.1338	-3.85048	0.000309708	-0.0203597	0.00753446	-2.70221	0.00914195	0.0342231	0.00929248	3.68288	0.000527494	0.0138633	0.0054903	2.52506	0.0159842	0.130317	0.0323678	0.0690254	0.0407144	up	ENSMUSG00000106927_up	kidney
ENSMUSG00000107597	0.347938	0.15827	2.19838	0.0321478	0.0235488	0.00891245	2.64224	0.0107046	-0.0359015	0.010992	-3.26615	0.00187996	-0.0123527	0.00663974	-1.86042	0.0707882	0.821706	0.0363518	0.089941	0.134997	down	ENSMUSG00000107597_down	kidney
ENSMUSG00000108494	-0.640399	0.220582	-2.90322	0.00530631	-0.0631769	0.0124213	-5.08617	4.55278e-06	0.0489744	0.0153196	3.19685	0.00230398	-0.0142025	0.00913657	-1.55447	0.128586	0.532565	0.000291082	0.0959334	0.215818	down	ENSMUSG00000108494_down	kidney
ENSMUSG00000109036	-0.273993	0.165771	-1.65284	0.104061	0.00471589	0.00933483	0.505193	0.615442	0.0371748	0.0115129	3.22896	0.00209743	0.0418907	0.00713218	5.87347	9.31625e-07	0.978923	0.745996	0.0928004	3.90623e-05	up	ENSMUSG00000109036_up	kidney
ENSMUSG00000109510	-2.05604	0.591132	-3.47814	0.000994695	-0.122706	0.0332876	-3.68625	0.000521936	0.132532	0.0410546	3.2282	0.00210209	0.00982616	0.0262603	0.374183	0.710404	0.25729	0.00394297	0.0928004	0.794554	up	ENSMUSG00000109510_up	kidney
ENSMUSG00000109555	-0.4529	0.164255	-2.75731	0.00789375	-0.0416256	0.00924944	-4.50033	3.56162e-05	0.0356489	0.0114076	3.12501	0.00283751	-0.00597665	0.00695092	-0.859836	0.395417	0.582204	0.000746721	0.0998568	0.517877	down	ENSMUSG00000109555_down	kidney
ENSMUSG00000110355	0.771107	0.24626	3.13128	0.0027867	0.0719917	0.0138673	5.19148	3.11915e-06	-0.060672	0.0171029	-3.54747	0.000804103	0.0113196	0.00967817	1.16961	0.249639	0.429582	0.000252349	0.0787279	0.362765	up	ENSMUSG00000110355_up	kidney
ENSMUSG00000110605	-0.348844	0.152007	-2.29492	0.0255777	-0.0118254	0.00855975	-1.38151	0.172709	0.0390457	0.010557	3.69856	0.000502105	0.0272203	0.00627189	4.34005	0.000105915	0.799749	0.304192	0.0690254	0.000878834	up	ENSMUSG00000110605_up	kidney
ENSMUSG00000111212	-0.903164	0.222204	-4.06456	0.000154376	-0.0540785	0.0125127	-4.3219	6.54152e-05	0.0581249	0.0154323	3.76645	0.000405064	0.00404631	0.00831411	0.48668	0.629356	0.120843	0.00102304	0.0652847	0.729844	up	ENSMUSG00000111212_up	kidney
ENSMUSG00000112843	-0.46163	0.200362	-2.30398	0.0250267	-0.0187585	0.0112827	-1.66259	0.102084	0.0452786	0.0139153	3.25388	0.00194927	0.0265201	0.0085858	3.08884	0.00380087	0.792441	0.204893	0.089941	0.01304	up	ENSMUSG00000112843_up	kidney
ENSMUSG00000113581	-0.884777	0.216287	-4.09076	0.000141603	-0.0524212	0.0121795	-4.30407	6.94743e-05	0.0530818	0.0150213	3.53377	0.000838767	0.00066053	0.00985911	0.0669969	0.946945	0.120843	0.00105871	0.0787279	0.964111	up	ENSMUSG00000113581_up	kidney
ENSMUSG00000115388	-0.537934	0.207894	-2.58754	0.0123386	-0.0341138	0.0117068	-2.91402	0.00515028	0.0572968	0.0144384	3.96837	0.00021153	0.0231829	0.00871724	2.65943	0.0114995	0.672399	0.020875	0.0652847	0.0312768	up	ENSMUSG00000115388_up	kidney
ENSMUSG00000115420	-1.84073	0.400271	-4.59872	2.53695e-05	-0.108399	0.0225399	-4.80922	1.21684e-05	0.109218	0.0277991	3.92885	0.000240514	0.000819213	0.00954177	0.0858555	0.932044	0.0612836	0.000454706	0.0652847	0.953191	up	ENSMUSG00000115420_up	kidney
ENSMUSG00000000194	-0.0706162	0.0656586	-1.07551	0.286931	-0.00886975	0.00381334	-2.32598	0.0238038	0.0131888	0.00463565	2.84507	0.006261	0.00431902	0.00263867	1.63681	0.110148	0.594856	0.133822	0.0780629	0.188331	up	ENSMUSG00000000194_up	spleen
ENSMUSG00000000276	0.103356	0.169598	0.609416	0.544805	0.036329	0.00984998	3.68823	0.000525641	-0.0334402	0.011974	-2.79273	0.00721492	0.00288878	0.00750335	0.384998	0.702443	0.793496	0.0142424	0.0845131	0.784032	up	ENSMUSG00000000276_up	spleen
ENSMUSG00000000317	-0.711465	0.304969	-2.33291	0.0234085	-0.00234331	0.0177121	-0.1323	0.895238	0.0790138	0.0215315	3.66968	0.000557066	0.0766705	0.0143862	5.32946	5.07782e-06	0.152565	0.962579	0.0231862	5.33853e-05	up	ENSMUSG00000000317_up	spleen
ENSMUSG00000000384	0.466915	0.120497	3.87491	0.000290808	-0.011941	0.00699826	-1.70628	0.0937026	-0.0312603	0.00850737	-3.67449	0.000548749	-0.0432012	0.00485695	-8.89473	1.01011e-10	0.00997666	0.305469	0.0231862	3.3814e-08	down	ENSMUSG00000000384_down	spleen
ENSMUSG00000000409	0.346735	0.27463	1.26255	0.212175	-0.0133567	0.0159501	-0.837409	0.406054	-0.0582499	0.0193896	-3.00419	0.00403103	-0.0716066	0.0122764	-5.83287	1.0574e-06	0.512676	0.684792	0.060764	1.5999e-05	down	ENSMUSG00000000409_down	spleen
ENSMUSG00000000420	-0.425897	0.10807	-3.94094	0.000235103	0.00966399	0.00627652	1.5397	0.129472	0.0302656	0.00763	3.96665	0.000216319	0.0399296	0.00429067	9.30614	3.13785e-11	0.00896702	0.368237	0.0157435	1.84123e-08	up	ENSMUSG00000000420_up	spleen
ENSMUSG00000000440	0.0265959	0.402663	0.06605	0.947582	0.0135589	0.023386	0.579788	0.564469	0.0988718	0.028429	3.47786	0.0010066	0.112431	0.0184553	6.09204	4.71276e-07	0.982213	0.797119	0.0298592	8.70123e-06	up	ENSMUSG00000000440_up	spleen
ENSMUSG00000000441	0.391737	0.0678911	5.77008	3.97486e-07	0.000352312	0.003943	0.0893513	0.929133	-0.0202311	0.00479327	-4.22072	9.3828e-05	-0.0198788	0.00293998	-6.76153	5.90408e-08	0.000207322	0.97624	0.0107427	1.86635e-06	down	ENSMUSG00000000441_down	spleen
ENSMUSG00000000486	0.0794299	0.208438	0.381072	0.704645	-0.0222692	0.0121057	-1.83956	0.0713327	-0.0450506	0.0147162	-3.06129	0.00343054	-0.0673198	0.00958057	-7.0267	2.61187e-08	0.878955	0.262579	0.0554519	1.08307e-06	down	ENSMUSG00000000486_down	spleen
ENSMUSG00000000489	-0.137461	0.264354	-0.519989	0.605196	-0.0164635	0.0153532	-1.07232	0.288347	0.0633166	0.018664	3.39245	0.00130309	0.0468532	0.0119322	3.92661	0.000361664	0.827419	0.576419	0.0340781	0.00172491	up	ENSMUSG00000000489_up	spleen
ENSMUSG00000000530	-0.349126	0.235232	-1.48418	0.143576	-0.0146109	0.0136619	-1.06947	0.289616	0.0512985	0.0166079	3.08879	0.00317217	0.0366875	0.0109928	3.33741	0.00193614	0.419419	0.578093	0.0534573	0.00684006	up	ENSMUSG00000000530_up	spleen
ENSMUSG00000000555	-0.184573	0.281877	-0.654799	0.515377	-0.0121829	0.0163709	-0.744178	0.459995	0.0591803	0.0199012	2.97371	0.00439046	0.0469975	0.0131671	3.5693	0.00101246	0.775883	0.723475	0.0639676	0.00404575	up	ENSMUSG00000000555_up	spleen
ENSMUSG00000000561	0.157318	0.102807	1.53023	0.131797	0.0245785	0.00597083	4.11643	0.000132561	-0.0267378	0.00725839	-3.68372	0.000533131	-0.00215933	0.00444432	-0.485862	0.62993	0.402333	0.00666818	0.0230905	0.725256	down	ENSMUSG00000000561_down	spleen
ENSMUSG00000000627	-0.0112483	0.237881	-0.0472855	0.96246	-0.00815008	0.0138157	-0.589914	0.557709	-0.0464747	0.016795	-2.76718	0.00772768	-0.0546247	0.0108487	-5.03513	1.26544e-05	0.987005	0.792628	0.0875924	0.000111294	down	ENSMUSG00000000627_down	spleen
ENSMUSG00000000730	-0.507117	0.206796	-2.45226	0.0174592	-0.0181553	0.0120103	-1.51164	0.136456	0.043164	0.0146003	2.95639	0.00460779	0.0250087	0.00866192	2.8872	0.00645543	0.129027	0.379704	0.0656951	0.0187809	up	ENSMUSG00000000730_up	spleen
ENSMUSG00000000782	0.424059	0.379629	1.11703	0.268925	-0.00796193	0.0220482	-0.361115	0.719423	-0.0906371	0.0268027	-3.38164	0.00134605	-0.098599	0.0179564	-5.49102	3.07064e-06	0.57598	0.879523	0.0347808	3.57676e-05	down	ENSMUSG00000000782_down	spleen
ENSMUSG00000000823	0.395225	0.228305	1.73113	0.0891391	0.0148642	0.0132595	1.12102	0.267239	-0.0718923	0.0161189	-4.46014	4.18822e-05	-0.0570281	0.0103219	-5.52495	2.76255e-06	0.32431	0.551424	0.00718933	3.30187e-05	down	ENSMUSG00000000823_down	spleen
ENSMUSG00000000916	0.219046	0.164714	1.32986	0.189155	0.00360589	0.00956628	0.376938	0.707697	-0.0412663	0.0116292	-3.54852	0.000810984	-0.0376604	0.00700254	-5.37811	4.36449e-06	0.484054	0.872726	0.0272412	4.7426e-05	down	ENSMUSG00000000916_down	spleen
ENSMUSG00000000982	0.168256	0.272224	0.618078	0.539122	-0.0208862	0.0158103	-1.32105	0.192055	0.0631679	0.0192197	3.28663	0.00178583	0.0422816	0.0122096	3.46298	0.00136583	0.789695	0.460723	0.0401277	0.00517853	up	ENSMUSG00000000982_up	spleen
ENSMUSG00000000983	-0.448725	0.229688	-1.95363	0.0559335	-0.00915472	0.0133399	-0.686269	0.49548	0.0517565	0.0162165	3.1916	0.00235912	0.0426018	0.00901048	4.72803	3.25803e-05	0.252243	0.747474	0.0455733	0.000240094	up	ENSMUSG00000000983_up	spleen
ENSMUSG00000001025	-0.371211	0.256762	-1.44574	0.154029	-0.0139748	0.0149123	-0.937137	0.352861	0.0494281	0.018128	2.72662	0.00861101	0.0354532	0.0111251	3.18677	0.00292173	0.436097	0.641276	0.0926054	0.00964341	up	ENSMUSG00000001025_up	spleen
ENSMUSG00000001054	0.0344735	0.116674	0.295467	0.76877	-0.00147286	0.00677625	-0.217356	0.82875	-0.0289218	0.00823749	-3.511	0.000909838	-0.0303946	0.00487718	-6.23201	3.04782e-07	0.909751	0.935688	0.0286165	6.24794e-06	down	ENSMUSG00000001054_down	spleen
ENSMUSG00000001119	-0.646211	0.286873	-2.2526	0.0283705	-0.0471487	0.0166611	-2.82987	0.00652528	0.0741898	0.0202539	3.66299	0.000568834	0.0270411	0.0131668	2.05373	0.0471192	0.16952	0.060293	0.0233603	0.0948801	up	ENSMUSG00000001119_up	spleen
ENSMUSG00000001127	0.0268784	0.120986	0.222161	0.825026	0.00498606	0.00702665	0.709594	0.481009	-0.029428	0.00854189	-3.44514	0.00111166	-0.024442	0.0056794	-4.30361	0.000118176	0.934098	0.737315	0.0317577	0.000687418	down	ENSMUSG00000001127_down	spleen
ENSMUSG00000001128	-0.276962	0.215758	-1.28367	0.204738	-0.0388134	0.0125308	-3.09743	0.00309486	0.073394	0.015233	4.81809	1.21626e-05	0.0345807	0.00966332	3.57855	0.000986282	0.503457	0.0380134	0.00432526	0.00395714	up	ENSMUSG00000001128_up	spleen
ENSMUSG00000001211	0.0973895	0.0930483	1.04666	0.299921	-0.0100977	0.00540408	-1.86853	0.0671176	-0.0184368	0.00656943	-2.80646	0.0069525	-0.0285345	0.00408724	-6.98137	3.00155e-08	0.606398	0.253141	0.0829067	1.17391e-06	down	ENSMUSG00000001211_down	spleen
ENSMUSG00000001227	-0.384027	0.263687	-1.45637	0.151079	-0.0311577	0.0153145	-2.03453	0.0468213	0.0593258	0.0186169	3.18666	0.00239323	0.028168	0.0111775	2.52007	0.0161781	0.431752	0.203322	0.0458705	0.0398081	up	ENSMUSG00000001227_up	spleen
ENSMUSG00000001240	-0.730388	0.316245	-2.30957	0.0247641	-0.0128556	0.0183669	-0.699933	0.486974	0.0825138	0.0223276	3.69559	0.000513653	0.0696581	0.0144184	4.83121	2.37358e-05	0.157253	0.741715	0.0230188	0.000185086	up	ENSMUSG00000001240_up	spleen
ENSMUSG00000001270	-0.735188	0.353751	-2.07826	0.042452	-0.0537032	0.0205452	-2.6139	0.011575	0.0813965	0.0249757	3.25903	0.00193709	0.0276933	0.0156849	1.7656	0.0857142	0.214107	0.0841111	0.0416171	0.154503	up	ENSMUSG00000001270_up	spleen
ENSMUSG00000001348	-0.477261	0.18391	-2.59508	0.012152	-0.0290128	0.0106811	-2.71626	0.00885093	0.0635141	0.0129845	4.89155	9.39899e-06	0.0345013	0.00791414	4.35945	9.99026e-05	0.104311	0.0722268	0.00420202	0.000599511	up	ENSMUSG00000001348_up	spleen
ENSMUSG00000001472	0.154572	0.0910794	1.69711	0.0954323	0.00289536	0.00528973	0.547354	0.586391	-0.0210622	0.00643042	-3.2754	0.00184595	-0.0181669	0.00425333	-4.27121	0.000130241	0.336352	0.810501	0.0406824	0.000745136	down	ENSMUSG00000001472_down	spleen
ENSMUSG00000001506	-0.673207	0.348011	-1.93444	0.0583055	-0.0881102	0.0202119	-4.35933	5.89478e-05	0.0878034	0.0245704	3.57354	0.000750847	-0.00030684	0.0158615	-0.0193449	0.98467	0.257048	0.00436239	0.0260332	0.990154	down	ENSMUSG00000001506_down	spleen
ENSMUSG00000001518	0.262402	0.107005	2.45223	0.0174605	0.00761285	0.00621469	1.22498	0.225901	-0.0328706	0.00755484	-4.35093	6.06425e-05	-0.0252577	0.00461383	-5.47434	3.23443e-06	0.129027	0.503891	0.00869784	3.7374e-05	down	ENSMUSG00000001518_down	spleen
ENSMUSG00000001552	-0.409886	0.194753	-2.10464	0.0399918	-0.0319869	0.0113109	-2.82797	0.00655909	0.054573	0.01375	3.96893	0.000214726	0.0225861	0.00881642	2.56182	0.01462	0.207323	0.0604455	0.0157082	0.0367495	up	ENSMUSG00000001552_up	spleen
ENSMUSG00000001555	-0.331207	0.235384	-1.40709	0.165131	-0.0298465	0.0136707	-2.18324	0.0333836	0.0461831	0.0166187	2.77898	0.00748667	0.0163366	0.0108785	1.50173	0.141654	0.451531	0.166007	0.0864266	0.230309	up	ENSMUSG00000001555_up	spleen
ENSMUSG00000001844	0.241586	0.121167	1.99382	0.0512328	0.0068349	0.00703719	0.971253	0.335753	-0.0289683	0.00855471	-3.38624	0.00132758	-0.0221334	0.00504459	-4.38756	9.17848e-05	0.238654	0.624881	0.0344785	0.000559015	down	ENSMUSG00000001844_down	spleen
ENSMUSG00000001847	-0.201461	0.109492	-1.83996	0.0712732	0.00660899	0.00635912	1.03929	0.303299	0.0235317	0.00773041	3.04404	0.00360251	0.0301407	0.00510433	5.90492	8.44573e-07	0.288505	0.592309	0.0569902	1.34394e-05	up	ENSMUSG00000001847_up	spleen
ENSMUSG00000001864	1.273	0.322341	3.94925	0.000228867	-0.00126363	0.018721	-0.0674979	0.946435	-0.0934611	0.022758	-4.10673	0.000136866	-0.0947247	0.0141695	-6.68512	7.47508e-08	0.00880622	0.984112	0.0124915	2.20691e-06	down	ENSMUSG00000001864_down	spleen
ENSMUSG00000001870	-0.804698	0.196384	-4.09758	0.000141053	-0.0127347	0.0114056	-1.11652	0.269142	0.058064	0.0138652	4.18776	0.000104698	0.0453293	0.00885784	5.11742	9.80824e-06	0.00641294	0.554045	0.0110266	9.08356e-05	up	ENSMUSG00000001870_up	spleen
ENSMUSG00000001909	0.241062	0.158291	1.5229	0.133618	-0.0113891	0.00919329	-1.23885	0.22076	-0.0357593	0.0111757	-3.19972	0.00230406	-0.0471483	0.00715291	-6.59149	9.98531e-08	0.404461	0.498057	0.0453971	2.75727e-06	down	ENSMUSG00000001909_down	spleen
ENSMUSG00000001911	-0.36129	0.188428	-1.91739	0.0604852	-0.030648	0.0109436	-2.80055	0.00706439	0.0437416	0.0133035	3.28798	0.00177872	0.0130936	0.00845311	1.54896	0.129902	0.262243	0.0635616	0.0401277	0.214716	up	ENSMUSG00000001911_up	spleen
ENSMUSG00000001946	-0.690707	0.252061	-2.74024	0.00830452	-0.00951363	0.0146393	-0.649871	0.518531	0.0476882	0.0177961	2.6797	0.00974803	0.0381746	0.0116225	3.28455	0.00223891	0.0824031	0.763703	0.0982494	0.00772512	up	ENSMUSG00000001946_up	spleen
ENSMUSG00000002006	-0.196868	0.236812	-0.831325	0.409451	-0.00597412	0.0137536	-0.434366	0.665753	-0.0502269	0.0167195	-3.00409	0.00403216	-0.056201	0.010313	-5.44954	3.49422e-06	0.703972	0.853266	0.060764	3.98125e-05	down	ENSMUSG00000002006_down	spleen
ENSMUSG00000002015	-0.354839	0.119269	-2.97512	0.0043732	-0.0109759	0.00692692	-1.58453	0.118912	0.0239794	0.00842065	2.84769	0.00621656	0.0130035	0.00508938	2.55502	0.014864	0.0552616	0.35111	0.0777657	0.0372185	up	ENSMUSG00000002015_up	spleen
ENSMUSG00000002020	-0.951053	0.329093	-2.88992	0.00553798	0.00560627	0.0191132	0.29332	0.770402	0.0858334	0.0232348	3.69418	0.000515929	0.0914397	0.0152741	5.98657	6.54721e-07	0.0642289	0.906958	0.0230657	1.12066e-05	up	ENSMUSG00000002020_up	spleen
ENSMUSG00000002103	0.00530586	0.204402	0.025958	0.979387	-0.00646327	0.0118713	-0.544444	0.588377	0.0563325	0.0144313	3.9035	0.00026528	0.0498692	0.00947608	5.26264	6.25005e-06	0.992241	0.81215	0.0165079	6.34706e-05	up	ENSMUSG00000002103_up	spleen
ENSMUSG00000002109	0.202702	0.250913	0.807857	0.422717	0.0220234	0.0145726	1.51129	0.136546	-0.0718318	0.0177151	-4.05485	0.000162288	-0.0498085	0.0115812	-4.30079	0.000119182	0.713138	0.37984	0.0134836	0.000691985	down	ENSMUSG00000002109_down	spleen
ENSMUSG00000002228	0.104024	0.250305	0.415589	0.679358	0.0105677	0.0145373	0.726939	0.470403	-0.0594022	0.0176721	-3.36136	0.00143029	-0.0488345	0.0112238	-4.351	0.00010248	0.866597	0.730282	0.0358322	0.000613662	down	ENSMUSG00000002228_down	spleen
ENSMUSG00000002233	-0.365284	0.268646	-1.35972	0.179569	-0.0194977	0.0156025	-1.24965	0.216817	0.0569039	0.0189671	3.00014	0.00407714	0.0374062	0.0123578	3.02692	0.00448003	0.471642	0.493057	0.0610598	0.0138403	up	ENSMUSG00000002233_up	spleen
ENSMUSG00000002289	-0.66703	0.492316	-1.35488	0.181097	-0.111528	0.0285929	-3.90054	0.00026782	0.116238	0.0347587	3.34414	0.00150569	0.00471042	0.0197532	0.238463	0.812837	0.473534	0.00989934	0.0369436	0.869122	up	ENSMUSG00000002289_up	spleen
ENSMUSG00000002602	0.131018	0.207764	0.630608	0.530957	-0.00438279	0.0120666	-0.363217	0.717861	0.059178	0.0146687	4.03432	0.00017356	0.0547952	0.00967596	5.66302	1.79616e-06	0.785146	0.878586	0.013809	2.37343e-05	up	ENSMUSG00000002602_up	spleen
ENSMUSG00000002625	0.031565	0.210574	0.1499	0.881402	-0.00892446	0.0122298	-0.729731	0.468709	-0.043485	0.0148671	-2.92492	0.00502836	-0.0524094	0.00991905	-5.28371	5.85388e-06	0.957538	0.72934	0.0692718	6.00318e-05	down	ENSMUSG00000002625_down	spleen
ENSMUSG00000002731	-0.39736	0.160773	-2.47156	0.016637	-0.00388353	0.00933742	-0.41591	0.679124	0.030617	0.011351	2.6973	0.0093062	0.0267335	0.00725341	3.68564	0.000726861	0.125157	0.859428	0.0960652	0.0030691	up	ENSMUSG00000002731_up	spleen
ENSMUSG00000002732	-0.534347	0.159733	-3.34525	0.00150073	-0.00293444	0.00927702	-0.316312	0.752985	0.0382055	0.0112775	3.38775	0.00132158	0.0352711	0.006764	5.21453	7.25735e-06	0.0282074	0.896859	0.0343702	7.1684e-05	up	ENSMUSG00000002732_up	spleen
ENSMUSG00000002778	-0.0809141	0.15797	-0.512211	0.610592	-0.0100186	0.00917464	-1.09199	0.279686	0.0348128	0.0111531	3.12136	0.00288977	0.0247942	0.00722109	3.43358	0.00148276	0.830683	0.566768	0.0509495	0.0055268	up	ENSMUSG00000002778_up	spleen
ENSMUSG00000002814	0.310833	0.132781	2.34095	0.0229568	-0.00514675	0.00771167	-0.667398	0.50736	-0.0272943	0.00937463	-2.91151	0.00521826	-0.0324411	0.0056845	-5.70693	1.56625e-06	0.151408	0.755189	0.0705623	2.1365e-05	down	ENSMUSG00000002814_down	spleen
ENSMUSG00000002997	-1.06298	0.675256	-1.57418	0.121287	-0.00830075	0.0392177	-0.211658	0.83317	0.128397	0.0476747	2.6932	0.00940756	0.120097	0.0322577	3.72304	0.000652873	0.383465	0.937483	0.0966862	0.00281299	up	ENSMUSG00000002997_up	spleen
ENSMUSG00000003031	-0.613276	0.160699	-3.81631	0.000350712	0.0319605	0.00933309	3.42443	0.00118346	0.0337254	0.0113457	2.97253	0.00440492	0.065686	0.00622494	10.5521	1.03922e-12	0.0112561	0.0214761	0.0641173	3.25222e-09	up	ENSMUSG00000003031_up	spleen
ENSMUSG00000003099	0.22386	0.0957267	2.33853	0.0230919	-0.0168937	0.00555964	-3.03864	0.00365797	-0.0282353	0.00675853	-4.17773	0.000108243	-0.045129	0.00431434	-10.4602	1.32669e-12	0.151859	0.042451	0.011046	3.5069e-09	down	ENSMUSG00000003099_down	spleen
ENSMUSG00000003134	-0.0222217	0.168194	-0.132119	0.895381	0.00369701	0.00976841	0.378465	0.706569	-0.0489141	0.0118749	-4.11912	0.000131391	-0.0452171	0.00713967	-6.33322	2.22483e-07	0.963185	0.872328	0.0123357	4.95577e-06	down	ENSMUSG00000003134_down	spleen
ENSMUSG00000003228	-0.303023	0.142378	-2.1283	0.0378921	0.00544261	0.00826907	0.658189	0.513213	0.0488803	0.0100522	4.86264	1.04043e-05	0.0543229	0.00610205	8.9024	9.88131e-11	0.200085	0.760107	0.00432526	3.3814e-08	up	ENSMUSG00000003228_up	spleen
ENSMUSG00000003283	-0.370484	0.220533	-1.67995	0.0987439	-0.000779619	0.0128081	-0.060869	0.951688	0.0499529	0.0155701	3.20825	0.00224751	0.0491733	0.010478	4.69299	3.627e-05	0.343672	0.986293	0.0448475	0.000260936	up	ENSMUSG00000003283_up	spleen
ENSMUSG00000003363	0.125245	0.164785	0.760055	0.450528	-0.0294555	0.00957041	-3.07777	0.00327348	0.0381665	0.0116342	3.28055	0.00181816	0.00871105	0.00680664	1.27979	0.208587	0.733568	0.0394014	0.0404019	0.312655	up	ENSMUSG00000003363_up	spleen
ENSMUSG00000003378	0.374473	0.178063	2.10304	0.0401373	-0.0205242	0.0103416	-1.98463	0.0522758	-0.0374743	0.0125716	-2.98086	0.0043035	-0.0579986	0.00745939	-7.77524	2.69725e-09	0.207906	0.218324	0.0631593	2.27114e-07	down	ENSMUSG00000003378_down	spleen
ENSMUSG00000003420	-0.841985	0.335256	-2.51147	0.0150464	-0.0328379	0.0194711	-1.6865	0.09747	0.10597	0.0236699	4.47702	3.95412e-05	0.0731324	0.0159154	4.59509	4.89106e-05	0.11767	0.313175	0.00718933	0.000333114	up	ENSMUSG00000003420_up	spleen
ENSMUSG00000003518	-0.420153	0.116202	-3.61572	0.000658993	0.00988381	0.00674879	1.46453	0.148847	0.0431287	0.00820411	5.25696	2.56307e-06	0.0530125	0.00426439	12.4315	8.88733e-15	0.0164985	0.399957	0.00356516	1.66877e-10	up	ENSMUSG00000003518_up	spleen
ENSMUSG00000003575	0.112561	0.168464	0.66816	0.506877	-0.0141918	0.00978408	-1.4505	0.152704	-0.0380059	0.0118939	-3.1954	0.00233319	-0.0521977	0.00750581	-6.9543	3.26162e-08	0.771552	0.405561	0.0455346	1.24417e-06	down	ENSMUSG00000003575_down	spleen
ENSMUSG00000003617	-0.40988	0.258291	-1.58689	0.118377	0.00145914	0.0150011	0.0972687	0.922873	0.0799815	0.018236	4.38592	5.3882e-05	0.0814406	0.011832	6.88309	4.05988e-08	0.378343	0.973801	0.00790423	1.44717e-06	up	ENSMUSG00000003617_up	spleen
ENSMUSG00000003644	0.245774	0.106577	2.30606	0.0249738	-0.0159192	0.00618982	-2.57183	0.0129014	-0.0240934	0.00752461	-3.20194	0.00228921	-0.0400125	0.00457282	-8.75008	1.5313e-10	0.15821	0.0906282	0.0452705	4.47738e-08	down	ENSMUSG00000003644_down	spleen
ENSMUSG00000003812	-0.374963	0.145531	-2.57651	0.0127474	-0.00768687	0.00845221	-0.90945	0.367154	0.0288075	0.0102749	2.80369	0.00700465	0.0211207	0.00647639	3.26118	0.00238672	0.10748	0.65293	0.0832972	0.00814235	up	ENSMUSG00000003812_up	spleen
ENSMUSG00000003848	0.181369	0.123129	1.47301	0.146555	-0.00582261	0.0071511	-0.814226	0.419092	-0.0239603	0.00869318	-2.75622	0.00795763	-0.029783	0.00501856	-5.93456	7.70005e-07	0.423558	0.693982	0.089203	1.27051e-05	down	ENSMUSG00000003848_down	spleen
ENSMUSG00000004044	-1.01505	0.258768	-3.92261	0.000249436	-0.0137974	0.0150288	-0.918062	0.362669	0.0594313	0.0182696	3.25301	0.00197169	0.0456339	0.0116687	3.91078	0.000378798	0.00914778	0.650087	0.0417807	0.00178775	up	ENSMUSG00000004044_up	spleen
ENSMUSG00000004056	-0.0846527	0.0764058	-1.10793	0.272801	-0.0230401	0.00443752	-5.19212	3.23398e-06	0.0144869	0.00539443	2.68553	0.00959973	-0.00855324	0.00305049	-2.80389	0.00799494	0.580308	0.0012119	0.0976908	0.0224262	down	ENSMUSG00000004056_down	spleen
ENSMUSG00000004071	0.105625	0.137067	0.770612	0.444295	0.0205368	0.00796061	2.57981	0.0126397	-0.0385027	0.00967725	-3.97868	0.000208037	-0.0179659	0.00609086	-2.94965	0.00548856	0.729242	0.0893917	0.0155913	0.0164289	down	ENSMUSG00000004071_down	spleen
ENSMUSG00000004151	-0.96564	0.214182	-4.50851	3.55099e-05	0.00361177	0.0124393	0.290351	0.77266	0.0707195	0.0151217	4.67668	1.99033e-05	0.0743313	0.00851395	8.73053	1.62022e-10	0.0025998	0.907942	0.0049018	4.47738e-08	up	ENSMUSG00000004151_up	spleen
ENSMUSG00000004267	0.327703	0.21149	1.5495	0.127104	-0.00463282	0.012283	-0.377175	0.707522	-0.066031	0.0149317	-4.42221	4.76468e-05	-0.0706638	0.00915592	-7.71783	3.20419e-09	0.393668	0.872645	0.00753392	2.59332e-07	down	ENSMUSG00000004267_down	spleen
ENSMUSG00000004359	-0.162615	0.311674	-0.521746	0.603981	0.0246048	0.0181015	1.35927	0.17971	0.0600989	0.0220049	2.73116	0.00850769	0.0847038	0.0145146	5.83576	1.04791e-06	0.826826	0.444269	0.0921133	1.59419e-05	up	ENSMUSG00000004359_up	spleen
ENSMUSG00000004446	0.147122	0.119332	1.23288	0.222962	0.00208887	0.0069306	0.301398	0.764269	-0.0323929	0.00842513	-3.8448	0.000320239	-0.0303041	0.00497271	-6.09407	4.68311e-07	0.524895	0.903638	0.0187325	8.655e-06	down	ENSMUSG00000004446_down	spleen
ENSMUSG00000004451	-0.0786682	0.178869	-0.439808	0.661831	-9.81837e-05	0.0103884	-0.00945126	0.992494	0.0361532	0.0126286	2.8628	0.00596532	0.036055	0.00816027	4.41836	8.36334e-05	0.857344	1	0.07575	0.000516404	up	ENSMUSG00000004451_up	spleen
ENSMUSG00000004473	-0.605747	0.221441	-2.73548	0.00841043	-0.0366813	0.0128609	-2.85216	0.00614122	0.0488864	0.0156342	3.12688	0.00284433	0.0122051	0.00980841	1.24435	0.221195	0.0829861	0.0580892	0.0504325	0.327565	up	ENSMUSG00000004473_up	spleen
ENSMUSG00000004535	-0.401494	0.101624	-3.95077	0.000227744	0.00272277	0.00590217	0.461316	0.646425	0.0240743	0.00717492	3.35533	0.00145625	0.026797	0.00407668	6.57326	1.05653e-07	0.00878955	0.842092	0.0362565	2.84219e-06	up	ENSMUSG00000004535_up	spleen
ENSMUSG00000004709	-0.750748	0.335098	-2.24038	0.029202	0.0204271	0.0194619	1.04959	0.29858	0.0817973	0.0236587	3.45739	0.00107117	0.102224	0.0157944	6.47219	1.44512e-07	0.17243	0.587123	0.0311834	3.56885e-06	up	ENSMUSG00000004709_up	spleen
ENSMUSG00000004730	-1.13905	0.437506	-2.60351	0.0118903	0.0264974	0.0254096	1.04281	0.301681	0.11799	0.030889	3.81982	0.000346819	0.144488	0.0204571	7.06297	2.33709e-08	0.103077	0.590358	0.0194114	1.00882e-06	up	ENSMUSG00000004730_up	spleen
ENSMUSG00000004791	0.536116	0.2486	2.15654	0.0355126	0.00897483	0.0144383	0.621599	0.536821	-0.0526672	0.0175518	-3.00067	0.00407107	-0.0436923	0.0107731	-4.05568	0.000247415	0.19289	0.77879	0.0610598	0.00125934	down	ENSMUSG00000004791_down	spleen
ENSMUSG00000004865	0.205017	0.135328	1.51496	0.135614	0.00899965	0.00785962	1.14505	0.257238	-0.0478283	0.00955448	-5.00585	6.27849e-06	-0.0388287	0.00612193	-6.34255	2.16126e-07	0.408264	0.540408	0.00406521	4.8657e-06	down	ENSMUSG00000004865_down	spleen
ENSMUSG00000004933	0.314748	0.243529	1.29244	0.201707	-0.0227212	0.0141438	-1.60645	0.114008	-0.0558122	0.0171938	-3.24608	0.0020122	-0.0785335	0.0106609	-7.36648	9.25965e-09	0.500059	0.343172	0.042263	5.20869e-07	down	ENSMUSG00000004933_down	spleen
ENSMUSG00000004996	0.195492	0.14583	1.34054	0.185682	-0.0180835	0.00846958	-2.13512	0.0373052	-0.0298471	0.010296	-2.89891	0.00540266	-0.0479307	0.00579803	-8.26671	6.26458e-10	0.479053	0.177292	0.0720495	9.2902e-08	down	ENSMUSG00000004996_down	spleen
ENSMUSG00000005057	1.11305	0.344635	3.22963	0.0021115	-0.0410806	0.0200158	-2.05241	0.0449903	-0.0819167	0.0243321	-3.36661	0.00140799	-0.122997	0.0160379	-7.66918	3.70866e-09	0.035305	0.198866	0.0356553	2.81054e-07	down	ENSMUSG00000005057_down	spleen
ENSMUSG00000005131	0.736769	0.217055	3.39438	0.00129553	0.0446148	0.0126062	3.53912	0.000834738	-0.04258	0.0153246	-2.77853	0.00749574	0.00203484	0.00744856	0.273186	0.786229	0.0255259	0.017791	0.0864543	0.850846	up	ENSMUSG00000005131_up	spleen
ENSMUSG00000005360	0.0400396	0.205585	0.19476	0.846312	-0.00411951	0.01194	-0.345017	0.731422	0.0398984	0.0145148	2.74881	0.00811676	0.0357789	0.00939082	3.80999	0.000507948	0.942706	0.885955	0.0900733	0.00227522	up	ENSMUSG00000005360_up	spleen
ENSMUSG00000005378	0.290093	0.123432	2.35023	0.0224456	-0.0156141	0.0071687	-2.17809	0.0337851	-0.0242921	0.00871457	-2.78753	0.00731663	-0.0399062	0.00497142	-8.02712	1.27214e-09	0.149599	0.167207	0.085226	1.41976e-07	down	ENSMUSG00000005378_down	spleen
ENSMUSG00000005397	-0.683077	0.26633	-2.56478	0.0131367	0.00282642	0.015468	0.182727	0.855697	0.0718238	0.0188035	3.8197	0.000346947	0.0746502	0.0126218	5.91437	8.20043e-07	0.109339	0.945893	0.0194114	1.31945e-05	up	ENSMUSG00000005397_up	spleen
ENSMUSG00000005413	-0.841444	0.477209	-1.76326	0.0835143	0.00735595	0.0277155	0.26541	0.791705	0.125286	0.0336921	3.71856	0.000477908	0.132642	0.0212697	6.23619	3.00845e-07	0.313692	0.916938	0.0223139	6.18049e-06	up	ENSMUSG00000005413_up	spleen
ENSMUSG00000005609	-0.35446	0.0703239	-5.04039	5.55468e-06	-0.0129129	0.00408429	-3.1616	0.00257344	0.0156882	0.00496503	3.15975	0.0025873	0.00277534	0.00264061	1.05102	0.300065	0.00083205	0.0339336	0.0475379	0.414898	up	ENSMUSG00000005609_up	spleen
ENSMUSG00000005615	-0.41729	0.317973	-1.31235	0.194954	-0.00170311	0.0184673	-0.0922229	0.926862	0.0659604	0.0224496	2.93815	0.00484735	0.0642573	0.0151145	4.25136	0.000138222	0.491536	0.97527	0.0680768	0.000783632	up	ENSMUSG00000005615_up	spleen
ENSMUSG00000005682	-0.0347547	0.139527	-0.249089	0.804237	0.00894155	0.00810351	1.10342	0.274739	-0.0322873	0.00985096	-3.27758	0.00183417	-0.0233457	0.00664901	-3.51116	0.00119308	0.925339	0.560249	0.0406136	0.00463853	down	ENSMUSG00000005682_down	spleen
ENSMUSG00000005763	0.275053	0.262679	1.04711	0.299713	-0.00703136	0.0152559	-0.460894	0.646726	-0.0510846	0.0185457	-2.75452	0.00799395	-0.0581159	0.0120992	-4.80327	2.58641e-05	0.606346	0.842277	0.0892404	0.000197982	down	ENSMUSG00000005763_down	spleen
ENSMUSG00000005800	-0.198104	0.478211	-0.414261	0.680324	-0.00420547	0.0277737	-0.151419	0.880209	0.0992025	0.0337628	2.93822	0.00484645	0.0949971	0.0220837	4.30169	0.00011886	0.86671	0.957128	0.0680768	0.000690758	up	ENSMUSG00000005800_up	spleen
ENSMUSG00000005803	-0.417076	0.229147	-1.82013	0.0742839	0.018347	0.0133084	1.3786	0.173704	0.0554382	0.0161783	3.4267	0.00117539	0.0737852	0.0105401	7.0004	2.83124e-08	0.294316	0.43564	0.032255	1.14821e-06	up	ENSMUSG00000005803_up	spleen
ENSMUSG00000005813	0.214068	0.0990992	2.16014	0.0352186	0.0201609	0.00575551	3.50289	0.000932663	-0.0212906	0.00699664	-3.04298	0.00361336	-0.00112972	0.0036319	-0.311055	0.757505	0.192336	0.0190074	0.0570631	0.827789	down	ENSMUSG00000005813_down	spleen
ENSMUSG00000005836	-0.626489	0.271255	-2.30959	0.0247627	-0.0152431	0.015754	-0.967566	0.337575	0.0569174	0.0191513	2.972	0.00441152	0.0416744	0.0119135	3.49807	0.0012378	0.157253	0.626728	0.0641633	0.00477842	up	ENSMUSG00000005836_up	spleen
ENSMUSG00000005949	-0.419072	0.0780178	-5.37149	1.69674e-06	0.00273775	0.00453114	0.604209	0.548235	0.016331	0.00550824	2.96484	0.00450055	0.0190688	0.00342003	5.57562	2.3589e-06	0.000473906	0.786058	0.0647077	2.92582e-05	up	ENSMUSG00000005949_up	spleen
ENSMUSG00000005981	0.367711	0.071142	5.16868	3.51685e-06	-0.00386097	0.00413181	-0.934452	0.354231	-0.0196423	0.0050228	-3.91062	0.000259265	-0.0235032	0.0030989	-7.58438	4.78802e-09	0.000660359	0.642614	0.0165079	3.24953e-07	down	ENSMUSG00000005981_down	spleen
ENSMUSG00000006021	0.187533	0.129254	1.45089	0.152595	-0.0112228	0.00750682	-1.49501	0.140733	-0.0272016	0.00912561	-2.9808	0.00430424	-0.0384244	0.00540226	-7.11266	2.00735e-08	0.433876	0.386339	0.0631593	9.12638e-07	down	ENSMUSG00000006021_down	spleen
ENSMUSG00000006205	-0.257473	0.172847	-1.4896	0.142147	-0.00700616	0.0100387	-0.697918	0.488223	0.0389923	0.0122034	3.1952	0.00233457	0.0319861	0.00775717	4.12343	0.000202424	0.417878	0.742511	0.0455346	0.00107101	up	ENSMUSG00000006205_up	spleen
ENSMUSG00000006219	-0.182827	0.242227	-0.754773	0.453664	-0.0303844	0.0140681	-2.1598	0.0352462	0.0704628	0.0171018	4.12019	0.000130929	0.0400784	0.0113453	3.5326	0.00112312	0.736289	0.171234	0.0123357	0.0044081	up	ENSMUSG00000006219_up	spleen
ENSMUSG00000006273	-0.286747	0.132939	-2.15698	0.0354763	0.000118282	0.00772088	0.0153198	0.987834	0.0302237	0.00938583	3.22014	0.00217087	0.030342	0.00594351	5.10507	1.0191e-05	0.192791	0.998931	0.0441152	9.35733e-05	up	ENSMUSG00000006273_up	spleen
ENSMUSG00000006301	-0.100761	0.172534	-0.584005	0.561649	0.00495545	0.0100205	0.494532	0.622937	0.041007	0.0121813	3.36638	0.00140897	0.0459625	0.007447	6.17194	3.67448e-07	0.804831	0.830498	0.0356553	7.16466e-06	up	ENSMUSG00000006301_up	spleen
ENSMUSG00000006342	-0.0851255	0.250284	-0.340116	0.735089	-0.0361822	0.014536	-2.48914	0.0159187	0.0508166	0.0176706	2.87577	0.00575732	0.0146344	0.010752	1.36109	0.181718	0.892863	0.10332	0.0746067	0.280414	up	ENSMUSG00000006342_up	spleen
ENSMUSG00000006345	0.390974	0.370885	1.05417	0.296501	-0.0214553	0.0215404	-0.996051	0.323668	-0.073453	0.0261854	-2.80512	0.00697774	-0.0949083	0.0160287	-5.92115	8.02891e-07	0.604084	0.613474	0.0830824	1.30527e-05	down	ENSMUSG00000006345_down	spleen
ENSMUSG00000006356	-0.56399	0.314031	-1.79597	0.0780951	-0.0366494	0.0182384	-2.00946	0.0494968	0.0618393	0.0221714	2.78915	0.00728473	0.0251899	0.0141877	1.77548	0.0840456	0.302598	0.210892	0.0850656	0.151977	up	ENSMUSG00000006356_up	spleen
ENSMUSG00000006369	-0.406021	0.317583	-1.27847	0.206551	-0.0218859	0.0184447	-1.18657	0.240591	0.0623251	0.0224221	2.77962	0.00747382	0.0404392	0.0141074	2.86653	0.00680923	0.505989	0.521721	0.0864137	0.019645	up	ENSMUSG00000006369_up	spleen
ENSMUSG00000006373	-0.253847	0.109582	-2.3165	0.0243545	0.00836854	0.00636434	1.31491	0.194096	0.0225995	0.00773676	2.92106	0.00508243	0.030968	0.00458815	6.74957	6.12603e-08	0.155864	0.46386	0.0696081	1.90445e-06	up	ENSMUSG00000006373_up	spleen
ENSMUSG00000006386	-1.02636	0.256041	-4.00859	0.000188758	-0.00128804	0.0148704	-0.0866173	0.931296	0.061594	0.0180771	3.4073	0.00124619	0.060306	0.0113173	5.32865	5.09064e-06	0.00790492	0.977088	0.0334281	5.34005e-05	up	ENSMUSG00000006386_up	spleen
ENSMUSG00000006471	0.333894	0.264321	1.26322	0.211939	0.00548369	0.0153513	0.357213	0.722324	-0.0528602	0.0186617	-2.83255	0.00647787	-0.0473765	0.0115765	-4.09247	0.000221896	0.512567	0.88112	0.0794252	0.00114863	down	ENSMUSG00000006471_down	spleen
ENSMUSG00000006498	0.360642	0.086292	4.17932	0.000107673	-0.0124702	0.00501169	-2.48822	0.0159552	-0.0169136	0.00609242	-2.77618	0.0075433	-0.0293838	0.00384842	-7.6353	4.10677e-09	0.00539069	0.103486	0.0867515	3.012e-07	down	ENSMUSG00000006498_down	spleen
ENSMUSG00000006574	-1.39505	1.4034	-0.994055	0.32463	-0.10947	0.0815068	-1.34307	0.184866	0.268983	0.0990831	2.71472	0.00888723	0.159513	0.0608681	2.62064	0.0126577	0.62841	0.45131	0.0937503	0.0327014	up	ENSMUSG00000006574_up	spleen
ENSMUSG00000006611	-0.723358	0.270886	-2.67034	0.00999076	0.00658268	0.0157326	0.41841	0.677307	0.0612775	0.0191252	3.20402	0.00227541	0.0678602	0.0121751	5.57371	2.37304e-06	0.0928236	0.858614	0.0452081	2.93728e-05	up	ENSMUSG00000006611_up	spleen
ENSMUSG00000006641	0.2581	0.155382	1.66107	0.102496	0.0143527	0.00902433	1.59044	0.117573	-0.0514589	0.0109704	-4.69072	1.89572e-05	-0.0371062	0.00671727	-5.52401	2.77068e-06	0.349495	0.349149	0.0049018	3.30948e-05	down	ENSMUSG00000006641_down	spleen
ENSMUSG00000006649	0.517578	0.314361	1.64644	0.105481	9.49722e-05	0.0182576	0.0052018	0.995869	-0.0856286	0.0221946	-3.85807	0.000306929	-0.0855336	0.0144462	-5.92083	8.03679e-07	0.354885	1	0.0181814	1.30542e-05	down	ENSMUSG00000006649_down	spleen
ENSMUSG00000006732	0.442099	0.110872	3.98748	0.000202179	0.00760744	0.00643925	1.18142	0.242614	-0.028351	0.00782782	-3.62183	0.000646611	-0.0207436	0.00437756	-4.73862	3.15398e-05	0.00823203	0.524713	0.0245317	0.000233342	down	ENSMUSG00000006732_down	spleen
ENSMUSG00000006958	-0.507687	0.212079	-2.39386	0.0201756	-0.0179323	0.0123172	-1.45587	0.151217	0.0405549	0.0149733	2.70849	0.00903513	0.0226227	0.00870458	2.59894	0.0133515	0.140244	0.403726	0.094451	0.0341928	up	ENSMUSG00000006958_up	spleen
ENSMUSG00000007035	0.331701	0.19766	1.67814	0.0990995	-0.00879331	0.0114797	-0.765985	0.447021	-0.0460552	0.0139553	-3.3002	0.0017156	-0.0548485	0.00835221	-6.56694	1.0774e-07	0.344081	0.712849	0.0393614	2.87772e-06	down	ENSMUSG00000007035_down	spleen
ENSMUSG00000007589	0.197402	0.0839844	2.35046	0.0224333	0.00126083	0.00487767	0.258489	0.797012	-0.0205442	0.0059295	-3.46474	0.00104752	-0.0192834	0.00309039	-6.23978	2.97503e-07	0.149599	0.919256	0.0308216	6.13197e-06	down	ENSMUSG00000007589_down	spleen
ENSMUSG00000007655	-0.878373	0.393583	-2.23173	0.0298038	0.023833	0.0228586	1.04263	0.301766	0.0851789	0.0277879	3.06532	0.00339144	0.109012	0.0160611	6.78731	5.45287e-08	0.174556	0.590358	0.0551352	1.75323e-06	up	ENSMUSG00000007655_up	spleen
ENSMUSG00000007815	-0.35002	0.115653	-3.02647	0.00378587	0.00134383	0.00671691	0.200067	0.84218	0.0251421	0.00816536	3.07912	0.00326086	0.026486	0.00526468	5.03088	1.28218e-05	0.05056	0.941366	0.0540691	0.000112345	up	ENSMUSG00000007815_up	spleen
ENSMUSG00000008200	0.170984	0.171467	0.997179	0.323125	0.0191061	0.00995852	1.91856	0.0603324	-0.0509174	0.012106	-4.20596	9.85515e-05	-0.0318113	0.00727748	-4.3712	9.64266e-05	0.626983	0.237746	0.0110023	0.000581813	down	ENSMUSG00000008200_down	spleen
ENSMUSG00000008461	0.374581	0.327747	1.1429	0.258123	-0.0069808	0.019035	-0.366735	0.71525	0.0752689	0.0231397	3.2528	0.00197289	0.0682881	0.015438	4.42336	8.23783e-05	0.564104	0.877459	0.0417807	0.000510501	up	ENSMUSG00000008461_up	spleen
ENSMUSG00000008540	-0.617375	0.202036	-3.05578	0.00348465	0.00186805	0.0117339	0.159202	0.874104	0.0687108	0.0142642	4.81702	1.22085e-05	0.0705789	0.00950753	7.42347	7.78914e-09	0.0479909	0.954081	0.00432526	4.59158e-07	up	ENSMUSG00000008540_up	spleen
ENSMUSG00000008658	-0.399286	0.201882	-1.97782	0.0530611	-0.00444595	0.0117249	-0.379188	0.706035	0.0418624	0.0142533	2.93703	0.0048625	0.0374164	0.00835928	4.47603	7.02368e-05	0.244798	0.872041	0.0681541	0.000448288	up	ENSMUSG00000008658_up	spleen
ENSMUSG00000009079	0.241317	0.0933937	2.58387	0.0125083	-0.0212919	0.00542414	-3.92539	0.000247207	-0.0248131	0.00659382	-3.76309	0.000415266	-0.046105	0.00407514	-11.3137	1.42933e-13	0.106323	0.0093209	0.021177	6.70962e-10	down	ENSMUSG00000009079_down	spleen
ENSMUSG00000009246	0.658023	0.280088	2.34934	0.0224941	-0.00507624	0.016267	-0.312057	0.756199	-0.063891	0.0197749	-3.23092	0.00210356	-0.0689673	0.0121626	-5.67045	1.75503e-06	0.149671	0.898518	0.0433141	2.33209e-05	down	ENSMUSG00000009246_down	spleen
ENSMUSG00000009281	-0.491301	0.232721	-2.11112	0.039407	-0.0339665	0.013516	-2.51305	0.0149863	0.0484001	0.0164306	2.94572	0.00474649	0.0144337	0.0103033	1.40088	0.169581	0.205452	0.0996452	0.0671121	0.265351	up	ENSMUSG00000009281_up	spleen
ENSMUSG00000009291	-0.44439	0.0970509	-4.57894	2.78908e-05	0.000120499	0.00563654	0.0213781	0.983023	0.0389747	0.00685202	5.68806	5.36774e-07	0.0390952	0.00431432	9.06172	6.26842e-11	0.00242456	0.99758	0.00356516	2.5043e-08	up	ENSMUSG00000009291_up	spleen
ENSMUSG00000009588	0.883259	0.244378	3.61432	0.000661859	0.0464729	0.014193	3.27435	0.00185171	-0.0758262	0.0172536	-4.3948	5.22863e-05	-0.0293534	0.00962274	-3.05042	0.00420981	0.0165009	0.0279793	0.00779191	0.0131289	down	ENSMUSG00000009588_down	spleen
ENSMUSG00000009633	-1.06129	0.292103	-3.63329	0.000623991	-0.0556044	0.0169648	-3.27763	0.0018339	0.0779308	0.0206232	3.7788	0.00039511	0.0223264	0.0133117	1.6772	0.101933	0.0160064	0.0277702	0.0209293	0.17714	up	ENSMUSG00000009633_up	spleen
ENSMUSG00000009654	-0.563958	0.252108	-2.23697	0.0294383	-0.013205	0.014642	-0.901859	0.371137	0.0564328	0.0177994	3.17048	0.00250815	0.0432277	0.0113524	3.80781	0.000511161	0.173225	0.656632	0.0469408	0.00228852	up	ENSMUSG00000009654_up	spleen
ENSMUSG00000009739	0.228472	0.201964	1.13125	0.26295	0.0180845	0.0117297	1.54177	0.12897	-0.0421992	0.0142592	-2.95945	0.00456868	-0.0241147	0.00961687	-2.50754	0.0166747	0.569367	0.367846	0.065336	0.0407896	down	ENSMUSG00000009739_down	spleen
ENSMUSG00000010095	0.236433	0.230997	1.02353	0.310619	-0.0168566	0.0134159	-1.25647	0.214355	0.0511881	0.0163089	3.13866	0.0027496	0.0343315	0.0109481	3.13583	0.00335169	0.616848	0.489354	0.0493587	0.0108377	up	ENSMUSG00000010095_up	spleen
ENSMUSG00000010097	-0.0537226	0.12369	-0.434334	0.665776	0.00395689	0.00718368	0.550817	0.584031	-0.027755	0.00873278	-3.17826	0.00245229	-0.0237981	0.00567441	-4.19394	0.0001641	0.859288	0.809314	0.0464405	0.000907603	down	ENSMUSG00000010097_down	spleen
ENSMUSG00000010175	-0.654703	0.240755	-2.71938	0.00877809	0.00130282	0.0139826	0.0931744	0.92611	0.0712264	0.0169979	4.19032	0.000103813	0.0725292	0.0104493	6.94104	3.39727e-08	0.0853138	0.974865	0.0110266	1.27326e-06	up	ENSMUSG00000010175_up	spleen
ENSMUSG00000010307	-0.0499668	0.205601	-0.243028	0.808904	-0.0245465	0.0119409	-2.05566	0.0446641	0.0408693	0.0145159	2.81548	0.00678481	0.0163228	0.0090278	1.80806	0.0787312	0.927277	0.198077	0.0818167	0.144032	up	ENSMUSG00000010307_up	spleen
ENSMUSG00000010911	-0.222586	0.155894	-1.42781	0.159105	-0.0253566	0.00905404	-2.80059	0.00706359	0.0320853	0.0110065	2.91513	0.00516631	0.0067287	0.00675244	0.996484	0.325488	0.443972	0.0635616	0.070188	0.441755	up	ENSMUSG00000010911_up	spleen
ENSMUSG00000011158	0.0539052	0.1587	0.339666	0.735425	-0.0070237	0.00921704	-0.762035	0.449355	-0.0349205	0.0112046	-3.11662	0.00292942	-0.0419442	0.00689405	-6.08412	4.83062e-07	0.892992	0.714497	0.0513113	8.85277e-06	down	ENSMUSG00000011158_down	spleen
ENSMUSG00000011254	0.465882	0.100955	4.61476	2.46537e-05	0.00675021	0.00586327	1.15127	0.254693	-0.0256811	0.00712764	-3.60304	0.000685423	-0.0189309	0.00354283	-5.34345	4.86159e-06	0.00226564	0.537541	0.0251863	5.14735e-05	down	ENSMUSG00000011254_down	spleen
ENSMUSG00000011831	-0.764753	0.352248	-2.17107	0.03434	0.0143772	0.0204579	0.702769	0.485218	0.0709899	0.0248695	2.8545	0.00610217	0.0853671	0.0165092	5.17088	8.31008e-06	0.189258	0.740515	0.0768996	7.97742e-05	up	ENSMUSG00000011831_up	spleen
ENSMUSG00000011958	-0.346425	0.108389	-3.19613	0.00232827	-0.00318972	0.00629505	-0.506704	0.614425	0.0221258	0.00765252	2.8913	0.00551698	0.018936	0.00472426	4.00825	0.000284579	0.0373179	0.825874	0.0727474	0.00140879	up	ENSMUSG00000011958_up	spleen
ENSMUSG00000012123	0.404669	0.164954	2.45323	0.0174173	-0.00445926	0.00958022	-0.465466	0.64347	-0.0412921	0.0116461	-3.54557	0.000818374	-0.0457514	0.00619779	-7.38188	8.83655e-09	0.129027	0.841006	0.0273427	5.05866e-07	down	ENSMUSG00000012123_down	spleen
ENSMUSG00000013089	0.26619	0.25004	1.06459	0.291798	-0.000633965	0.0145219	-0.0436558	0.96534	0.0541365	0.0176534	3.06663	0.00337889	0.0535025	0.0111284	4.80775	2.55107e-05	0.599989	0.99061	0.0549788	0.000195916	up	ENSMUSG00000013089_up	spleen
ENSMUSG00000013160	-0.132818	0.130578	-1.01716	0.313615	-0.00522149	0.00758372	-0.688513	0.494077	0.024992	0.00921908	2.7109	0.00897768	0.0197705	0.00572262	3.4548	0.00139744	0.618834	0.746543	0.0940968	0.00527115	up	ENSMUSG00000013160_up	spleen
ENSMUSG00000013698	-0.328949	0.139024	-2.36612	0.0215934	-0.00686322	0.00807429	-0.850009	0.399073	0.0347563	0.00981545	3.54098	0.000829984	0.0278931	0.00654528	4.26156	0.000134065	0.146322	0.679342	0.0274861	0.00076306	up	ENSMUSG00000013698_up	spleen
ENSMUSG00000014164	0.267947	0.199406	1.34373	0.184656	0.0133358	0.0115812	1.1515	0.254598	-0.0546027	0.0140786	-3.87843	0.000287541	-0.0412669	0.00883779	-4.66937	3.89878e-05	0.478097	0.537541	0.017305	0.000276777	down	ENSMUSG00000014164_down	spleen
ENSMUSG00000014361	0.00215033	0.274173	0.00784296	0.993771	-0.00428844	0.0159235	-0.269315	0.788714	0.0644947	0.0193573	3.33181	0.00156203	0.0602063	0.0120846	4.98207	1.49097e-05	0.997596	0.915987	0.03751	0.000126736	up	ENSMUSG00000014361_up	spleen
ENSMUSG00000014418	0.0884571	0.143315	0.61722	0.539683	0.0262767	0.0083235	3.15693	0.00260843	-0.0276507	0.0101184	-2.73272	0.00847251	-0.00137399	0.00624069	-0.220167	0.826951	0.790181	0.0342902	0.0919055	0.879505	down	ENSMUSG00000014418_down	spleen
ENSMUSG00000014543	-0.665811	0.428418	-1.55412	0.125999	0.000858591	0.0248818	0.0345068	0.9726	0.107761	0.0302473	3.56267	0.000776438	0.10862	0.0200321	5.42227	3.80392e-06	0.391961	0.993572	0.0264115	4.25663e-05	up	ENSMUSG00000014543_up	spleen
ENSMUSG00000014599	-0.180544	0.159443	-1.13234	0.262493	-0.0188666	0.00926014	-2.0374	0.0465227	0.0364089	0.011257	3.23433	0.0020827	0.0175422	0.00654101	2.68188	0.0108747	0.56907	0.202578	0.0430218	0.0288491	up	ENSMUSG00000014599_up	spleen
ENSMUSG00000014602	-0.0990426	0.350303	-0.282734	0.778462	-0.00161692	0.020345	-0.079475	0.936949	0.081162	0.0247323	3.28163	0.00181239	0.0795451	0.0153273	5.18975	7.83763e-06	0.914578	0.979763	0.0404019	7.63315e-05	up	ENSMUSG00000014602_up	spleen
ENSMUSG00000014686	0.566129	0.238092	2.37778	0.0209871	-0.0218057	0.0138279	-1.57693	0.120653	-0.0469989	0.0168098	-2.79592	0.00715312	-0.0688046	0.0106506	-6.46014	1.50019e-07	0.143777	0.353102	0.0841568	3.67743e-06	down	ENSMUSG00000014686_down	spleen
ENSMUSG00000014725	-0.171792	0.225511	-0.761788	0.449501	0.046486	0.0130973	3.54928	0.000809081	-0.0744419	0.0159216	-4.67552	1.99833e-05	-0.0279559	0.00925839	-3.01952	0.00456853	0.733208	0.0176564	0.0049018	0.0140628	down	ENSMUSG00000014725_down	spleen
ENSMUSG00000014773	-0.586356	0.173909	-3.37162	0.00138706	-0.0194195	0.0101004	-1.92265	0.0598047	0.0386024	0.0122784	3.14392	0.00270822	0.0191829	0.00669821	2.86388	0.00685582	0.026878	0.236461	0.0489644	0.0197471	up	ENSMUSG00000014773_up	spleen
ENSMUSG00000014850	0.511637	0.114547	4.46662	4.09675e-05	-0.000145524	0.00665268	-0.0218744	0.982629	-0.0305421	0.00808728	-3.77656	0.000397921	-0.0306877	0.00431559	-7.11088	2.01831e-08	0.00284168	0.997396	0.0209293	9.13176e-07	down	ENSMUSG00000014850_down	spleen
ENSMUSG00000014873	0.000782841	0.152134	0.00514575	0.995913	0.000165312	0.00883565	0.0187096	0.985142	-0.0331616	0.010741	-3.08739	0.00318491	-0.0329963	0.00662834	-4.97806	1.50952e-05	0.998219	0.998685	0.0534573	0.000127779	down	ENSMUSG00000014873_down	spleen
ENSMUSG00000014932	-0.355412	0.210206	-1.69078	0.0966438	0.0155024	0.0122084	1.26981	0.209597	0.0549708	0.014841	3.70397	0.000500323	0.0704731	0.0091428	7.70805	3.29976e-09	0.339022	0.483489	0.0227271	2.65921e-07	up	ENSMUSG00000014932_up	spleen
ENSMUSG00000015053	-0.727854	0.256352	-2.83927	0.0063606	-0.025618	0.0148885	-1.72066	0.0910391	0.0646268	0.0180991	3.57072	0.000757398	0.0390088	0.0115055	3.39044	0.00167188	0.0698848	0.300535	0.026047	0.00610044	up	ENSMUSG00000015053_up	spleen
ENSMUSG00000015094	-0.424658	0.221892	-1.9138	0.0609517	-0.0502387	0.0128871	-3.89837	0.000269695	0.0422711	0.0156661	2.69825	0.00928297	-0.00796764	0.00965041	-0.825627	0.414307	0.262799	0.00994905	0.0959308	0.531166	down	ENSMUSG00000015094_down	spleen
ENSMUSG00000015095	0.165215	0.133412	1.23838	0.220931	0.00212413	0.00774835	0.27414	0.785023	-0.0265353	0.00941922	-2.81715	0.00675432	-0.0244112	0.00588582	-4.14746	0.000188471	0.522405	0.914188	0.081715	0.00101576	down	ENSMUSG00000015095_down	spleen
ENSMUSG00000015112	1.02146	0.195224	5.23223	2.80099e-06	0.0131696	0.0113383	1.16152	0.250541	-0.0429912	0.0137833	-3.11908	0.00290878	-0.0298216	0.00779964	-3.82346	0.000488481	0.000565529	0.532598	0.0511139	0.00219851	down	ENSMUSG00000015112_down	spleen
ENSMUSG00000015305	-0.374384	0.257766	-1.45242	0.152171	-0.00189351	0.0149706	-0.126482	0.89982	0.0685899	0.0181989	3.76891	0.000407689	0.0666964	0.0116982	5.70143	1.59339e-06	0.433256	0.96392	0.0211469	2.16178e-05	up	ENSMUSG00000015305_up	spleen
ENSMUSG00000015316	-0.101801	0.164399	-0.619232	0.538368	-0.0046831	0.00954798	-0.490481	0.625781	0.0370489	0.0116069	3.19196	0.00235664	0.0323658	0.00750914	4.31018	0.000115867	0.789508	0.831584	0.0455733	0.000678192	up	ENSMUSG00000015316_up	spleen
ENSMUSG00000015377	0.00339608	0.275733	0.0123166	0.990218	0.00143436	0.0160141	0.0895685	0.928962	-0.0576753	0.0194674	-2.96266	0.00452795	-0.0562409	0.0130468	-4.31072	0.00011568	0.996172	0.97624	0.0649514	0.000677503	down	ENSMUSG00000015377_down	spleen
ENSMUSG00000015474	0.0211137	0.240474	0.0878005	0.93036	-0.0163362	0.0139663	-1.16969	0.247262	0.0595135	0.016978	3.50533	0.000925724	0.0431773	0.011213	3.85065	0.000451389	0.975924	0.530056	0.0287364	0.00206309	up	ENSMUSG00000015474_up	spleen
ENSMUSG00000015568	-0.203978	0.279015	-0.731064	0.467901	-0.00582828	0.0162047	-0.359666	0.7205	0.0597753	0.0196991	3.03442	0.0037019	0.053947	0.0130768	4.12539	0.000201248	0.746157	0.880152	0.0580221	0.00106596	up	ENSMUSG00000015568_up	spleen
ENSMUSG00000015647	0.410977	0.182125	2.25656	0.0281054	-0.0189289	0.0105775	-1.78955	0.0791351	-0.0374817	0.0128585	-2.91494	0.00516903	-0.0564106	0.00760792	-7.41472	7.99853e-09	0.168623	0.277846	0.070188	4.67876e-07	down	ENSMUSG00000015647_down	spleen
ENSMUSG00000015697	0.276125	0.0943103	2.92784	0.00498796	0.0110993	0.00547738	2.02639	0.0476762	-0.02334	0.00665853	-3.50527	0.000925895	-0.0122407	0.00403243	-3.03555	0.00437893	0.0598502	0.205844	0.0287364	0.0135794	down	ENSMUSG00000015697_down	spleen
ENSMUSG00000015766	-0.686376	0.229664	-2.98861	0.00421119	0.00774957	0.0133385	0.580993	0.563662	0.04487	0.0162148	2.76722	0.00772671	0.0526196	0.00943064	5.57964	2.32953e-06	0.053975	0.796679	0.0875924	2.90642e-05	up	ENSMUSG00000015766_up	spleen
ENSMUSG00000015839	-0.267107	0.117461	-2.27401	0.0269642	0.0157834	0.00682193	2.31362	0.0245237	0.0242491	0.00829303	2.92403	0.00504077	0.0400324	0.00523231	7.65101	3.91715e-09	0.16519	0.13648	0.0693919	2.90721e-07	up	ENSMUSG00000015839_up	spleen
ENSMUSG00000015846	0.0369253	0.160672	0.229817	0.819102	-0.00921005	0.00933158	-0.986976	0.328056	0.0317477	0.0113439	2.79867	0.00710028	0.0225376	0.00729443	3.0897	0.00379209	0.931799	0.617968	0.0837515	0.012044	up	ENSMUSG00000015846_up	spleen
ENSMUSG00000015854	-0.220669	0.737061	-0.29939	0.765792	-0.00518386	0.0428072	-0.121098	0.904063	0.220177	0.0520383	4.23105	9.06524e-05	0.214993	0.0343808	6.25328	2.85264e-07	0.908528	0.965918	0.0104545	5.93836e-06	up	ENSMUSG00000015854_up	spleen
ENSMUSG00000015942	0.289565	0.156478	1.85051	0.0697132	-0.00553511	0.00908797	-0.609059	0.545039	-0.0407429	0.0110477	-3.6879	0.000526191	-0.046278	0.00698891	-6.62163	9.09615e-08	0.284299	0.784226	0.0230905	2.5607e-06	down	ENSMUSG00000015942_down	spleen
ENSMUSG00000015947	0.308528	0.52223	0.590789	0.557126	-0.0288468	0.0303302	-0.951092	0.345795	0.14069	0.0368706	3.81577	0.000351323	0.111843	0.0249478	4.48308	6.87513e-05	0.802052	0.634929	0.0194775	0.00044106	up	ENSMUSG00000015947_up	spleen
ENSMUSG00000015966	-0.185665	0.294382	-0.630695	0.5309	-0.050967	0.0170972	-2.98102	0.00430161	-0.0612345	0.020784	-2.94622	0.0047399	-0.112202	0.0119672	-9.37578	2.5799e-11	0.785146	0.0463212	0.0671121	1.61476e-08	down	ENSMUSG00000015966_down	spleen
ENSMUSG00000016024	0.0634894	0.294505	0.21558	0.830128	-0.0221328	0.0171043	-1.29398	0.201178	0.0663184	0.0207928	3.1895	0.00237358	0.0441857	0.0125845	3.51113	0.00119317	0.935613	0.472537	0.0457115	0.00463853	up	ENSMUSG00000016024_up	spleen
ENSMUSG00000016028	0.553215	0.237994	2.32449	0.0238897	-0.0174989	0.0138223	-1.26599	0.210951	-0.0530483	0.016803	-3.15708	0.00260729	-0.0705472	0.0106131	-6.64716	8.40568e-08	0.15415	0.485627	0.04767	2.42076e-06	down	ENSMUSG00000016028_down	spleen
ENSMUSG00000016382	-0.663491	0.210893	-3.1461	0.00269127	0.0143759	0.0122483	1.1737	0.245665	0.0516091	0.0148896	3.46612	0.00104315	0.0659849	0.00955633	6.90484	3.79711e-08	0.0407532	0.528023	0.0307667	1.3814e-06	up	ENSMUSG00000016382_up	spleen
ENSMUSG00000016495	-0.0484166	0.132968	-0.364122	0.717189	0.00122122	0.00772254	0.158137	0.874939	-0.0358609	0.00938784	-3.81993	0.000346694	-0.0346397	0.00587804	-5.89307	8.76368e-07	0.884398	0.954382	0.0194114	1.38515e-05	down	ENSMUSG00000016495_down	spleen
ENSMUSG00000016763	-0.729043	0.398222	-1.83075	0.0726587	-0.0161198	0.023128	-0.696982	0.488804	0.0967498	0.0281154	3.44117	0.00112511	0.08063	0.018593	4.33659	0.000107023	0.291484	0.742819	0.0317577	0.00063614	up	ENSMUSG00000016763_up	spleen
ENSMUSG00000016918	-0.540069	0.240722	-2.24354	0.0289853	-0.00446231	0.0139807	-0.319176	0.750824	0.0822026	0.0169955	4.83672	1.13945e-05	0.0777402	0.0103386	7.51938	5.82629e-09	0.171608	0.89558	0.00432526	3.74658e-07	up	ENSMUSG00000016918_up	spleen
ENSMUSG00000016921	-0.0036471	0.100676	-0.0362259	0.971236	0.0165363	0.00584711	2.82811	0.00655646	-0.0257589	0.007108	-3.62393	0.000642405	-0.00922261	0.00452013	-2.04034	0.0485015	0.990274	0.0604455	0.0245171	0.0972257	down	ENSMUSG00000016921_down	spleen
ENSMUSG00000016933	0.216613	0.194528	1.11353	0.270414	0.00619207	0.0112979	0.548074	0.5859	-0.0481978	0.0137342	-3.50934	0.000914461	-0.0420058	0.00877855	-4.78505	2.7353e-05	0.577961	0.810415	0.0286658	0.000207817	down	ENSMUSG00000016933_down	spleen
ENSMUSG00000017009	-0.802812	0.144603	-5.55182	8.82397e-07	-0.0153357	0.00839831	-1.82605	0.0733737	0.0515851	0.0102093	5.05274	5.31631e-06	0.0362494	0.00630528	5.74905	1.37342e-06	0.000345083	0.266281	0.00356516	1.93609e-05	up	ENSMUSG00000017009_up	spleen
ENSMUSG00000017176	0.261317	0.158826	1.6453	0.105717	-0.0176559	0.00922436	-1.91405	0.0609197	-0.0322931	0.0112135	-2.87984	0.00569341	-0.049949	0.00702508	-7.1101	2.02312e-08	0.355487	0.238758	0.073934	9.13176e-07	down	ENSMUSG00000017176_down	spleen
ENSMUSG00000017210	0.226802	0.0857185	2.64589	0.0106509	-0.0122962	0.00497838	-2.46992	0.0167055	-0.0184641	0.00605193	-3.05095	0.00353264	-0.0307603	0.00367005	-8.38145	4.47273e-10	0.0967079	0.106549	0.0563625	7.8706e-08	down	ENSMUSG00000017210_down	spleen
ENSMUSG00000017466	-0.294744	0.145873	-2.02056	0.0482964	0.000856006	0.00847203	0.101039	0.919894	0.048203	0.0102989	4.68038	1.96496e-05	0.049059	0.00659328	7.44075	7.39163e-09	0.230402	0.973063	0.0049018	4.47718e-07	up	ENSMUSG00000017466_up	spleen
ENSMUSG00000017639	0.88815	0.225704	3.93501	0.000239645	0.0185187	0.0131085	1.41272	0.163475	-0.0841168	0.0159353	-5.27866	2.37083e-06	-0.0655981	0.0104973	-6.24903	2.89062e-07	0.00903661	0.421167	0.00356516	5.99086e-06	down	ENSMUSG00000017639_down	spleen
ENSMUSG00000017734	-0.347326	0.219553	-1.58197	0.119497	-0.0249439	0.0127513	-1.95619	0.0556231	0.0492971	0.015501	3.18026	0.00243807	0.0243532	0.00957256	2.54406	0.015265	0.379883	0.225935	0.0463412	0.0379695	up	ENSMUSG00000017734_up	spleen
ENSMUSG00000017737	-0.571666	0.385308	-1.48366	0.143713	-0.0294863	0.022378	-1.31765	0.193184	0.0898921	0.0272036	3.30441	0.00169432	0.0604057	0.0176347	3.42539	0.00151701	0.419541	0.462504	0.0390839	0.00562983	up	ENSMUSG00000017737_up	spleen
ENSMUSG00000018102	-0.455433	0.308687	-1.47539	0.145916	-0.0576789	0.017928	-3.21725	0.00218929	0.0591858	0.021794	2.71569	0.00886445	0.00150689	0.0135722	0.111028	0.912194	0.42306	0.031037	0.0936152	0.940393	up	ENSMUSG00000018102_up	spleen
ENSMUSG00000018217	-0.702161	0.181506	-3.86853	0.000296813	-0.00377214	0.0105415	-0.357836	0.721861	0.0494564	0.0128147	3.85934	0.000305684	0.0456843	0.00811124	5.63222	1.97727e-06	0.0100394	0.880784	0.0181814	2.56936e-05	up	ENSMUSG00000018217_up	spleen
ENSMUSG00000018326	-0.192194	0.110463	-1.7399	0.0875743	0.00375563	0.00641548	0.5854	0.560717	0.0217896	0.00779893	2.79392	0.00719169	0.0255452	0.0048557	5.26087	6.28452e-06	0.321545	0.795197	0.0845131	6.37173e-05	up	ENSMUSG00000018326_up	spleen
ENSMUSG00000018593	-0.802301	0.26858	-2.9872	0.00422786	-0.0481725	0.0155986	-3.08825	0.00317711	0.0933642	0.0189624	4.92366	8.39443e-06	0.0451917	0.0126113	3.58342	0.000972755	0.054078	0.0386627	0.00420202	0.00391039	up	ENSMUSG00000018593_up	spleen
ENSMUSG00000018634	-0.509617	0.241716	-2.10833	0.039658	-0.00710883	0.0140384	-0.506383	0.614649	0.0589358	0.0170657	3.45346	0.001084	0.051827	0.010443	4.96284	1.58217e-05	0.206448	0.825874	0.031405	0.000133222	up	ENSMUSG00000018634_up	spleen
ENSMUSG00000018654	0.0677696	0.134283	0.504676	0.61584	0.0124458	0.00779895	1.59583	0.116364	-0.0292663	0.00948073	-3.08692	0.00318915	-0.0168205	0.00620547	-2.71059	0.0101216	0.833475	0.347316	0.0534573	0.0272204	down	ENSMUSG00000018654_down	spleen
ENSMUSG00000018672	-0.0986425	0.226485	-0.435537	0.664909	-0.0158854	0.0131538	-1.20766	0.232441	0.0486973	0.0159904	3.04542	0.00358848	0.032812	0.00963695	3.40481	0.00160649	0.859197	0.510951	0.0569095	0.00589966	up	ENSMUSG00000018672_up	spleen
ENSMUSG00000018752	-0.315027	0.216332	-1.45622	0.151121	0.00431486	0.0125642	0.343426	0.732612	0.05636	0.0152735	3.69005	0.000522658	0.0606749	0.00942021	6.44093	1.59231e-07	0.43177	0.886185	0.0230905	3.87291e-06	up	ENSMUSG00000018752_up	spleen
ENSMUSG00000018774	0.0552776	0.252143	0.219231	0.827297	-0.00981829	0.014644	-0.670463	0.50542	0.0552304	0.0178019	3.1025	0.00305031	0.0454121	0.0116623	3.89393	0.000397903	0.934835	0.754274	0.0521636	0.00186181	up	ENSMUSG00000018774_up	spleen
ENSMUSG00000018809	0.313932	0.121455	2.58477	0.0124794	0.0219376	0.00705388	3.11001	0.00298543	-0.0303132	0.00857499	-3.53507	0.000845181	-0.00837554	0.00489736	-1.71022	0.0956003	0.106142	0.0372475	0.0276963	0.168489	down	ENSMUSG00000018809_down	spleen
ENSMUSG00000018906	-0.346442	0.18482	-1.87449	0.0662765	-0.00141969	0.010734	-0.132261	0.89527	0.0372862	0.0130487	2.85746	0.00605294	0.0358665	0.00772043	4.64566	4.19172e-05	0.275951	0.962579	0.0763818	0.000293577	up	ENSMUSG00000018906_up	spleen
ENSMUSG00000018925	0.840285	0.268625	3.1281	0.00283438	0.0463243	0.0156012	2.96927	0.00444524	-0.0702414	0.0189655	-3.70364	0.00050085	-0.0239171	0.0104145	-2.29651	0.0274075	0.0421386	0.0473713	0.0227271	0.0613165	down	ENSMUSG00000018925_down	spleen
ENSMUSG00000018927	-0.763218	0.3497	-2.18249	0.0334419	0.0326518	0.02031	1.60767	0.113738	0.0855102	0.0246897	3.4634	0.0010518	0.118162	0.0155541	7.59684	4.61138e-09	0.186428	0.342694	0.0308216	3.20696e-07	up	ENSMUSG00000018927_up	spleen
ENSMUSG00000019055	-0.18331	0.217423	-0.843104	0.40289	-0.0258289	0.0126276	-2.04544	0.0456966	0.0550464	0.0153506	3.58594	0.000722644	0.0292175	0.00939186	3.11094	0.00358292	0.699561	0.200431	0.0257002	0.0114826	up	ENSMUSG00000019055_up	spleen
ENSMUSG00000019066	-0.0727664	0.17618	-0.413023	0.681225	0.00159299	0.0102322	0.155684	0.876863	0.0349194	0.0124387	2.80732	0.00693632	0.0365124	0.00794729	4.59432	4.90246e-05	0.867404	0.955435	0.082852	0.000333572	up	ENSMUSG00000019066_up	spleen
ENSMUSG00000019082	0.416931	0.154389	2.70052	0.00922755	-0.0126505	0.00896667	-1.41084	0.164028	-0.0331868	0.0109003	-3.04459	0.00359693	-0.0458373	0.00655733	-6.99024	2.92092e-08	0.0879522	0.421742	0.0569902	1.16729e-06	down	ENSMUSG00000019082_down	spleen
ENSMUSG00000019087	-0.455199	0.0943702	-4.82355	1.19325e-05	0.0046614	0.00548086	0.850489	0.398809	0.0338926	0.00666276	5.08687	4.70869e-06	0.038554	0.00376692	10.2349	2.42737e-12	0.00131945	0.679278	0.00356516	4.41298e-09	up	ENSMUSG00000019087_up	spleen
ENSMUSG00000019143	0.187149	0.107013	1.74885	0.0859997	0.0212018	0.00621511	3.41132	0.00123117	-0.0362303	0.00755535	-4.79532	1.31709e-05	-0.0150286	0.00476236	-3.1557	0.0031773	0.318128	0.0219234	0.00437121	0.0103505	down	ENSMUSG00000019143_down	spleen
ENSMUSG00000019173	-0.0396079	0.117487	-0.337126	0.737329	-0.0214054	0.00682344	-3.13704	0.00276239	0.0222572	0.00829486	2.68325	0.00965729	0.000851784	0.00544233	0.156511	0.876481	0.893987	0.03543	0.09779	0.914672	up	ENSMUSG00000019173_up	spleen
ENSMUSG00000019194	0.0430937	0.254944	0.169032	0.866403	-0.0290656	0.0148067	-1.963	0.0548054	0.0614821	0.0179997	3.41574	0.00121491	0.0324165	0.0118528	2.73491	0.00952156	0.951434	0.224705	0.0329659	0.0259524	up	ENSMUSG00000019194_up	spleen
ENSMUSG00000019210	-0.141678	0.17735	-0.798863	0.42787	-0.0169431	0.0103002	-1.64493	0.105793	0.034167	0.0125213	2.7287	0.00856348	0.0172238	0.00794631	2.16753	0.0367018	0.717649	0.328469	0.0924649	0.0775283	up	ENSMUSG00000019210_up	spleen
ENSMUSG00000019235	0.575517	0.156174	3.68509	0.000530836	0.00373781	0.00907033	0.412092	0.681903	-0.0338136	0.0110263	-3.06664	0.00337883	-0.0300757	0.00639236	-4.70495	3.49667e-05	0.0145064	0.861235	0.0549788	0.000254484	down	ENSMUSG00000019235_down	spleen
ENSMUSG00000019359	-1.01806	0.583185	-1.74569	0.0865521	-0.0277892	0.0338704	-0.820458	0.415562	0.141711	0.0411743	3.44175	0.00112314	0.113922	0.0260979	4.36519	9.81912e-05	0.31934	0.692132	0.0317577	0.000590941	up	ENSMUSG00000019359_up	spleen
ENSMUSG00000019432	0.0983525	0.094904	1.03634	0.304663	-0.0120576	0.00551186	-2.18758	0.0330489	-0.0222348	0.00670044	-3.3184	0.00162549	-0.0342924	0.00406724	-8.43137	3.86471e-10	0.611117	0.16513	0.0380572	7.33006e-08	down	ENSMUSG00000019432_down	spleen
ENSMUSG00000019528	-0.053839	0.118715	-0.453517	0.651994	-0.000927538	0.00689473	-0.134529	0.893485	0.0224973	0.00838153	2.68416	0.00963436	0.0215698	0.00534135	4.03826	0.000260477	0.853135	0.961998	0.0977825	0.00131337	up	ENSMUSG00000019528_up	spleen
ENSMUSG00000019539	-0.634302	0.240243	-2.64025	0.0108086	-0.0528567	0.0139529	-3.78823	0.000383473	0.0519475	0.0169617	3.06263	0.00341749	-0.000909191	0.0106929	-0.0850276	0.932698	0.0971535	0.0117729	0.0553371	0.954871	down	ENSMUSG00000019539_down	spleen
ENSMUSG00000019789	0.194267	0.2271	0.855427	0.396094	0.0323789	0.0131896	2.45488	0.0173453	-0.0583757	0.0160338	-3.6408	0.000609586	-0.0259969	0.00915825	-2.83863	0.00731544	0.694775	0.109037	0.0239962	0.020882	down	ENSMUSG00000019789_down	spleen
ENSMUSG00000019806	-0.340249	0.14886	-2.2857	0.0262225	0.000324032	0.00864553	0.0374797	0.970241	0.0285737	0.0105099	2.71875	0.00879282	0.0288977	0.0067099	4.30673	0.000117075	0.162555	0.99239	0.0933311	0.000682961	up	ENSMUSG00000019806_up	spleen
ENSMUSG00000019810	-0.0604004	0.134054	-0.450567	0.654106	0.00108146	0.00778563	0.138905	0.890042	0.0299031	0.00946454	3.15949	0.00258921	0.0309846	0.0062197	4.98168	1.49273e-05	0.854101	0.960869	0.0475379	0.000126828	up	ENSMUSG00000019810_up	spleen
ENSMUSG00000019813	0.0937797	0.122274	0.766966	0.446442	0.00633598	0.00710144	0.892211	0.376239	-0.0238233	0.00863281	-2.75962	0.0078857	-0.0174873	0.00533006	-3.28088	0.00226154	0.730977	0.660921	0.0886823	0.00778317	down	ENSMUSG00000019813_down	spleen
ENSMUSG00000019823	0.0882485	0.166529	0.52993	0.598333	-0.00267069	0.0096717	-0.276134	0.783499	-0.0321933	0.0117573	-2.73815	0.00835085	-0.034864	0.00750798	-4.64359	4.21825e-05	0.824701	0.913594	0.0914841	0.000294666	down	ENSMUSG00000019823_down	spleen
ENSMUSG00000019832	-0.154214	0.181016	-0.851936	0.398012	0.0112989	0.0105131	1.07474	0.287269	0.0380564	0.0127802	2.97777	0.00434087	0.0493553	0.00853179	5.78487	1.22823e-06	0.695707	0.57555	0.0635296	1.77325e-05	up	ENSMUSG00000019832_up	spleen
ENSMUSG00000019842	0.0975468	0.173421	0.562485	0.576114	-0.00362076	0.010072	-0.359487	0.720633	-0.033389	0.012244	-2.72698	0.00860275	-0.0370098	0.00804715	-4.59911	4.83144e-05	0.813543	0.8802	0.0926054	0.000329595	down	ENSMUSG00000019842_down	spleen
ENSMUSG00000019843	0.370577	0.124527	2.97588	0.00436385	-0.00151891	0.0072323	-0.210018	0.834444	-0.0334986	0.00879189	-3.81017	0.000357636	-0.0350175	0.00552267	-6.34068	2.17383e-07	0.0552528	0.938225	0.0196617	4.8767e-06	down	ENSMUSG00000019843_down	spleen
ENSMUSG00000019856	0.68759	0.218223	3.15086	0.00265452	0.0403268	0.012674	3.18185	0.00242687	-0.0419105	0.015407	-2.72021	0.00875867	-0.00158369	0.00849515	-0.186423	0.853131	0.040425	0.0331322	0.0930875	0.897893	down	ENSMUSG00000019856_down	spleen
ENSMUSG00000019863	0.160305	0.145636	1.10073	0.275898	0.00274118	0.00845826	0.324083	0.747127	-0.0310819	0.0102822	-3.02288	0.00382449	-0.0283407	0.00600108	-4.7226	3.31265e-05	0.583001	0.894061	0.0592512	0.000243165	down	ENSMUSG00000019863_down	spleen
ENSMUSG00000019864	0.320406	0.128521	2.49302	0.0157638	-0.00202214	0.0074643	-0.270908	0.787495	-0.0334061	0.00907392	-3.68155	0.000536754	-0.0354282	0.00580123	-6.10702	4.49793e-07	0.121112	0.915137	0.0231619	8.36214e-06	down	ENSMUSG00000019864_down	spleen
ENSMUSG00000019890	-0.709473	0.481985	-1.47198	0.14683	-0.0281749	0.0279928	-1.00651	0.318662	0.159348	0.0340293	4.68266	1.94946e-05	0.131173	0.0229694	5.71075	1.54772e-06	0.423897	0.608513	0.0049018	2.12427e-05	up	ENSMUSG00000019890_up	spleen
ENSMUSG00000019916	-0.480978	0.27516	-1.74799	0.0861495	-0.00958953	0.0159808	-0.600065	0.550973	0.0598271	0.019427	3.07959	0.00325652	0.0502376	0.0113803	4.41443	8.46309e-05	0.318431	0.787701	0.0540691	0.000521192	up	ENSMUSG00000019916_up	spleen
ENSMUSG00000019960	-0.752533	0.185411	-4.05872	0.00016024	0.00752681	0.0107684	0.698975	0.487567	0.0472279	0.0130905	3.60781	0.000675357	0.0547547	0.00737638	7.42299	7.80058e-09	0.00699729	0.741961	0.0251125	4.59158e-07	up	ENSMUSG00000019960_up	spleen
ENSMUSG00000020009	-0.628735	0.119784	-5.24889	2.63842e-06	0.000994834	0.00695687	0.143	0.886822	0.0250737	0.00845706	2.96483	0.00450063	0.0260686	0.00531074	4.90865	1.87006e-05	0.000561005	0.959966	0.0647077	0.00015327	up	ENSMUSG00000020009_up	spleen
ENSMUSG00000020010	-0.224436	0.265476	-0.84541	0.401612	-0.00451529	0.0154184	-0.292851	0.770758	0.0551745	0.0187432	2.9437	0.00477324	0.0506592	0.0119377	4.24362	0.000141463	0.699015	0.907141	0.0672876	0.000799596	up	ENSMUSG00000020010_up	spleen
ENSMUSG00000020019	-0.885164	0.280127	-3.15987	0.00258636	-0.000751584	0.0162693	-0.0461966	0.963324	0.0635841	0.0197776	3.21495	0.00220401	0.0628325	0.0128887	4.875	2.0743e-05	0.039841	0.989949	0.0444659	0.000165953	up	ENSMUSG00000020019_up	spleen
ENSMUSG00000020057	-0.110593	0.25054	-0.441419	0.660672	-0.00790189	0.0145509	-0.543052	0.589329	0.0564821	0.0176887	3.19312	0.00234872	0.0485802	0.0117509	4.13417	0.000196068	0.85688	0.812768	0.0455733	0.00104679	up	ENSMUSG00000020057_up	spleen
ENSMUSG00000020070	0.288492	0.242368	1.19031	0.239132	0.0240218	0.0140763	1.70654	0.0936527	-0.0481868	0.0171117	-2.81601	0.00677519	-0.024165	0.0107592	-2.24598	0.0307626	0.543403	0.305404	0.0818123	0.0673228	down	ENSMUSG00000020070_down	spleen
ENSMUSG00000020078	-0.336263	0.102263	-3.28822	0.00177747	0.00560063	0.00593926	0.942985	0.349889	0.0215721	0.00722001	2.98782	0.00422047	0.0271727	0.00429318	6.32928	2.25227e-07	0.0313362	0.638818	0.062449	4.98126e-06	up	ENSMUSG00000020078_up	spleen
ENSMUSG00000020092	-0.309138	0.20673	-1.49538	0.140638	-0.00583208	0.0120065	-0.485744	0.629114	0.0579502	0.0145956	3.97039	0.000213713	0.0521181	0.0093187	5.59285	2.23554e-06	0.416027	0.833359	0.0157082	2.81036e-05	up	ENSMUSG00000020092_up	spleen
ENSMUSG00000020097	-0.100441	0.104115	-0.964715	0.338988	0.00648559	0.00604682	1.07256	0.288238	0.0201368	0.00735077	2.73942	0.00832268	0.0266224	0.00449211	5.92648	7.89635e-07	0.641845	0.576402	0.0912858	1.29493e-05	up	ENSMUSG00000020097_up	spleen
ENSMUSG00000020140	0.970317	0.246863	3.93059	0.000243093	0.00985066	0.0143374	0.687062	0.494984	-0.0504288	0.0174291	-2.89337	0.00548576	-0.0405781	0.00961833	-4.21883	0.000152349	0.00907466	0.747011	0.0726419	0.000850878	down	ENSMUSG00000020140_down	spleen
ENSMUSG00000020156	0.206641	0.160771	1.28531	0.204169	-0.017104	0.0093373	-1.83179	0.0725004	-0.0425365	0.0113508	-3.74744	0.000436327	-0.0596404	0.00745446	-8.00064	1.37629e-09	0.503001	0.264831	0.0214702	1.4817e-07	down	ENSMUSG00000020156_down	spleen
ENSMUSG00000020176	-0.562585	0.212978	-2.64152	0.0107731	0.0119366	0.0123694	0.965009	0.338842	0.0533363	0.0150368	3.54706	0.000814617	0.0652729	0.00981502	6.65031	8.32418e-08	0.0971339	0.628266	0.0272657	2.40097e-06	up	ENSMUSG00000020176_up	spleen
ENSMUSG00000020182	0.575716	0.21973	2.6201	0.0113903	0.0120425	0.0127616	0.943653	0.34955	-0.046097	0.0155135	-2.97141	0.00441869	-0.0340545	0.00987955	-3.44697	0.00142837	0.100223	0.638496	0.0641684	0.0053598	down	ENSMUSG00000020182_down	spleen
ENSMUSG00000020212	0.598143	0.1701	3.51642	0.000894875	0.0271044	0.00987912	2.74361	0.00823024	-0.0404916	0.0120095	-3.37164	0.00138699	-0.0133871	0.00694593	-1.92733	0.0616425	0.0200037	0.0689937	0.0354333	0.118043	down	ENSMUSG00000020212_down	spleen
ENSMUSG00000020225	-0.0698678	0.162611	-0.429662	0.669151	0.0123467	0.00944417	1.30734	0.196637	0.0336069	0.0114807	2.92725	0.00499608	0.0459537	0.00709597	6.47602	1.42805e-07	0.86071	0.466606	0.0691645	3.5422e-06	up	ENSMUSG00000020225_up	spleen
ENSMUSG00000020227	-0.885225	0.161477	-5.48206	1.13702e-06	0.0162074	0.00937829	1.72818	0.0896711	0.0379495	0.0114006	3.32872	0.00157644	0.0541569	0.00675497	8.01733	1.30968e-09	0.000383552	0.298471	0.0375442	1.43812e-07	up	ENSMUSG00000020227_up	spleen
ENSMUSG00000020241	-0.911734	0.387335	-2.35387	0.022248	-0.0504013	0.0224957	-2.24048	0.0291953	0.0923397	0.0273467	3.37663	0.00136642	0.0419384	0.0170222	2.46374	0.0185211	0.148934	0.1533	0.0351468	0.0445174	up	ENSMUSG00000020241_up	spleen
ENSMUSG00000020253	0.102441	0.160048	0.640069	0.524835	0.00169255	0.00929528	0.182087	0.856196	-0.0345136	0.0112997	-3.05437	0.00349859	-0.032821	0.00701375	-4.67953	3.77953e-05	0.78189	0.946084	0.0560043	0.000270047	down	ENSMUSG00000020253_down	spleen
ENSMUSG00000020263	-0.127998	0.168576	-0.75929	0.450981	0.0151434	0.00979059	1.54673	0.127769	-0.0320362	0.0119019	-2.69169	0.00944493	-0.0168927	0.00721516	-2.34129	0.0247131	0.733674	0.365999	0.0968053	0.0562812	down	ENSMUSG00000020263_down	spleen
ENSMUSG00000020282	0.413192	0.195115	2.11768	0.0388222	-0.00146514	0.011332	-0.129292	0.897607	-0.0394199	0.0137756	-2.86157	0.00598538	-0.040885	0.00791564	-5.1651	8.46065e-06	0.203466	0.963289	0.0757838	8.09402e-05	down	ENSMUSG00000020282_down	spleen
ENSMUSG00000020297	0.64795	0.457248	1.41707	0.162208	0.0181283	0.0265562	0.68264	0.497752	-0.131708	0.0322828	-4.07983	0.000149524	-0.11358	0.0217874	-5.21311	7.28945e-06	0.448238	0.748962	0.0128202	7.19632e-05	down	ENSMUSG00000020297_down	spleen
ENSMUSG00000020376	-0.838947	0.147155	-5.70109	5.11778e-07	0.0186577	0.00854653	2.18307	0.033397	0.0343443	0.0103895	3.30567	0.00168804	0.053002	0.00659693	8.03434	1.24517e-09	0.000235312	0.16603	0.0390367	1.40846e-07	up	ENSMUSG00000020376_up	spleen
ENSMUSG00000020385	-0.0356337	0.155847	-0.228646	0.820008	0.0306698	0.00905132	3.38843	0.00131889	-0.0347653	0.0110032	-3.15957	0.00258858	-0.00409553	0.00662659	-0.618045	0.540332	0.932435	0.0227797	0.0475379	0.647149	down	ENSMUSG00000020385_down	spleen
ENSMUSG00000020395	0.270717	0.371812	0.728103	0.469696	0.000538139	0.0215942	0.0249205	0.98021	-0.0960634	0.0262508	-3.65944	0.000575164	-0.0955252	0.0175367	-5.44715	3.52035e-06	0.746903	0.996285	0.023478	3.99794e-05	down	ENSMUSG00000020395_down	spleen
ENSMUSG00000020401	0.585648	0.231858	2.52589	0.0145066	0.00112453	0.0134659	0.0835093	0.933755	-0.0558628	0.0163697	-3.41256	0.00122659	-0.0547382	0.0098691	-5.54643	2.58368e-06	0.115292	0.978356	0.0332347	3.1482e-05	down	ENSMUSG00000020401_down	spleen
ENSMUSG00000020412	0.29365	0.0764617	3.84049	0.000324683	-0.00980635	0.00444076	-2.20826	0.0314922	-0.0175767	0.00539837	-3.25592	0.00195489	-0.027383	0.0029873	-9.16648	4.65526e-11	0.0106957	0.160775	0.0417807	2.24133e-08	down	ENSMUSG00000020412_down	spleen
ENSMUSG00000020422	-0.228815	0.268381	-0.852576	0.39766	0.0133816	0.0155871	0.858506	0.394408	0.0594463	0.0189483	3.13729	0.00276044	0.0728279	0.0121092	6.01426	6.00569e-07	0.695454	0.67639	0.0493669	1.04901e-05	up	ENSMUSG00000020422_up	spleen
ENSMUSG00000020427	-1.54308	0.369112	-4.18051	0.000107246	-0.00298033	0.0214374	-0.139025	0.889947	0.0841125	0.0260602	3.22763	0.00212392	0.0811321	0.0176666	4.5924	4.93134e-05	0.00538438	0.960869	0.043538	0.000335249	up	ENSMUSG00000020427_up	spleen
ENSMUSG00000020432	-0.183851	0.216399	-0.849592	0.399303	-0.0165318	0.0125681	-1.31538	0.19394	0.0545338	0.0152783	3.56937	0.000760563	0.038002	0.00990064	3.83834	0.00046783	0.696814	0.46378	0.0260604	0.00212492	up	ENSMUSG00000020432_up	spleen
ENSMUSG00000020437	0.227288	0.144471	1.57324	0.121504	-0.007262	0.00839061	-0.865491	0.390598	-0.0409854	0.0102	-4.01818	0.000182946	-0.0482474	0.00637629	-7.56668	5.0506e-09	0.383753	0.673486	0.0142539	3.37492e-07	down	ENSMUSG00000020437_down	spleen
ENSMUSG00000020448	-0.117111	0.110493	-1.0599	0.29391	0.00297828	0.00641723	0.464108	0.644436	0.020874	0.00780105	2.6758	0.00984851	0.0238523	0.00486855	4.89926	1.92494e-05	0.60183	0.841206	0.098785	0.000156386	up	ENSMUSG00000020448_up	spleen
ENSMUSG00000020451	0.0319646	0.150427	0.212492	0.832523	-0.00754129	0.00873655	-0.863189	0.391852	-0.0364519	0.0106205	-3.43222	0.00115596	-0.0439932	0.00701191	-6.27407	2.67405e-07	0.936274	0.674594	0.0319199	5.64164e-06	down	ENSMUSG00000020451_down	spleen
ENSMUSG00000020455	0.122683	0.168485	0.728156	0.469664	-0.00775173	0.00978531	-0.792181	0.431722	-0.0462268	0.0118954	-3.8861	0.000280546	-0.0539786	0.00773919	-6.97471	3.06355e-08	0.746903	0.702952	0.0170479	1.19098e-06	down	ENSMUSG00000020455_down	spleen
ENSMUSG00000020458	-0.2103	0.137094	-1.53398	0.130872	0.0252188	0.00796217	3.16732	0.00253122	0.0262933	0.00967915	2.71649	0.00884569	0.051512	0.00622739	8.27186	6.17044e-10	0.400879	0.0336367	0.0936004	9.2902e-08	up	ENSMUSG00000020458_up	spleen
ENSMUSG00000020459	0.0531231	0.112043	0.47413	0.637319	0.0141253	0.00650728	2.17069	0.0343697	-0.024678	0.00791052	-3.11964	0.00290413	-0.0105526	0.00504475	-2.09181	0.043376	0.845113	0.16908	0.0511139	0.0887417	down	ENSMUSG00000020459_down	spleen
ENSMUSG00000020473	-0.818374	0.297102	-2.75452	0.00799394	-0.023997	0.0172552	-1.39071	0.170017	0.0729952	0.0209761	3.47992	0.00100028	0.0489982	0.0129804	3.77478	0.000562427	0.0801828	0.430535	0.0298374	0.00248136	up	ENSMUSG00000020473_up	spleen
ENSMUSG00000020516	0.44171	0.152522	2.89604	0.0054455	0.0313636	0.0088582	3.54063	0.000830873	-0.0310253	0.0107684	-2.88114	0.00567308	0.000338316	0.0066521	0.0508585	0.959712	0.0635884	0.0177288	0.0737936	0.973135	up	ENSMUSG00000020516_up	spleen
ENSMUSG00000020547	0.340709	0.12544	2.71612	0.00885435	0.00456582	0.00728533	0.626714	0.533487	-0.0323678	0.00885635	-3.65475	0.000583641	-0.027802	0.00571466	-4.86502	2.13906e-05	0.0857443	0.775993	0.0235648	0.000170191	down	ENSMUSG00000020547_down	spleen
ENSMUSG00000020549	0.266901	0.107286	2.48775	0.0159745	-0.010957	0.006231	-1.75846	0.0843354	-0.0218737	0.00757467	-2.88774	0.00557119	-0.0328307	0.00464819	-7.06311	2.3361e-08	0.12218	0.288075	0.0731029	1.00882e-06	down	ENSMUSG00000020549_down	spleen
ENSMUSG00000020585	-0.265464	0.140031	-1.89575	0.06335	0.00959068	0.00813278	1.17926	0.243463	0.0456031	0.00988654	4.61265	2.48338e-05	0.0551938	0.00657535	8.39405	4.31067e-10	0.268273	0.525642	0.00555124	7.82576e-08	up	ENSMUSG00000020585_up	spleen
ENSMUSG00000020599	0.907572	0.225303	4.02823	0.000177043	-0.000713377	0.0130852	-0.0545179	0.956724	-0.0771421	0.0159069	-4.8496	1.08915e-05	-0.0778555	0.00974062	-7.99287	1.40847e-09	0.00756606	0.988246	0.00432526	1.48578e-07	down	ENSMUSG00000020599_down	spleen
ENSMUSG00000020605	-0.483889	0.117606	-4.11449	0.000133412	-0.0135286	0.00683035	-1.98066	0.0527327	0.0304102	0.00830326	3.66245	0.000569794	0.0168816	0.00504607	3.3455	0.00189339	0.00616363	0.219451	0.0233603	0.00672383	up	ENSMUSG00000020605_up	spleen
ENSMUSG00000020621	-0.604489	0.14439	-4.18651	0.000105133	-0.0126411	0.0083859	-1.50743	0.137529	0.0282206	0.0101943	2.76829	0.00770471	0.0155795	0.00587361	2.65245	0.0117003	0.00532096	0.381785	0.0875924	0.0305899	up	ENSMUSG00000020621_up	spleen
ENSMUSG00000020653	-0.811196	0.314747	-2.5773	0.0127215	-0.0147711	0.01828	-0.808049	0.422608	0.071973	0.0222219	3.23883	0.00205538	0.0572019	0.0138083	4.14257	0.00019123	0.107325	0.696222	0.0426665	0.00102673	up	ENSMUSG00000020653_up	spleen
ENSMUSG00000020679	0.946223	0.257662	3.67235	0.000552437	0.0174507	0.0149645	1.16614	0.248684	-0.0616738	0.0181915	-3.39025	0.00131171	-0.0442231	0.0116668	-3.79052	0.000537401	0.0147765	0.531288	0.0342083	0.00239175	down	ENSMUSG00000020679_down	spleen
ENSMUSG00000020684	0.528023	0.160196	3.29611	0.0017365	-0.00137392	0.00930391	-0.147672	0.883152	-0.0394294	0.0113102	-3.48617	0.000981431	-0.0408033	0.00617016	-6.61301	9.34205e-08	0.0309634	0.958075	0.0296275	2.61424e-06	down	ENSMUSG00000020684_down	spleen
ENSMUSG00000020692	0.18295	0.161807	1.13067	0.26319	-0.0201429	0.00939745	-2.14344	0.0365995	-0.0344638	0.0114239	-3.01681	0.00389049	-0.0546067	0.00695658	-7.84964	2.15879e-09	0.569384	0.175224	0.0597315	2.00671e-07	down	ENSMUSG00000020692_down	spleen
ENSMUSG00000020695	-0.575402	0.311243	-1.84872	0.0699755	-0.0254272	0.0180764	-1.40665	0.165261	0.0733204	0.0219745	3.33662	0.00153983	0.0478932	0.0145845	3.28384	0.00224329	0.28496	0.423574	0.0374041	0.00773681	up	ENSMUSG00000020695_up	spleen
ENSMUSG00000020705	0.0782872	0.08845	0.885101	0.380026	0.00932057	0.00513702	1.81439	0.0751743	-0.0214605	0.00624478	-3.43654	0.00114095	-0.0121399	0.00394341	-3.07853	0.00390678	0.681738	0.269946	0.0318527	0.0123414	down	ENSMUSG00000020705_down	spleen
ENSMUSG00000020706	0.24336	0.103584	2.3494	0.0224912	0.00487446	0.00601599	0.810251	0.421352	-0.0207833	0.00731329	-2.84185	0.00631614	-0.0159088	0.00393795	-4.03987	0.000259244	0.149671	0.695598	0.0783528	0.00131067	down	ENSMUSG00000020706_down	spleen
ENSMUSG00000020717	-0.878378	0.146093	-6.01246	1.62872e-07	-0.00543804	0.00848483	-0.640913	0.52429	0.02916	0.0103145	2.82709	0.00657471	0.023722	0.00655712	3.61775	0.000882367	0.00012898	0.768535	0.0803209	0.003601	up	ENSMUSG00000020717_up	spleen
ENSMUSG00000020732	0.221	0.233431	0.946747	0.347985	0.000533368	0.0135572	0.0393419	0.968763	-0.0629035	0.0164807	-3.81679	0.000350182	-0.0623701	0.0107155	-5.82057	1.09877e-06	0.650809	0.992118	0.0194775	1.63965e-05	down	ENSMUSG00000020732_down	spleen
ENSMUSG00000020734	-0.981659	0.29765	-3.29803	0.00172663	-0.0225822	0.017287	-1.30631	0.196984	0.0884218	0.0210148	4.2076	9.80174e-05	0.0658396	0.0137826	4.77702	2.80355e-05	0.0308458	0.467127	0.0110023	0.000212011	up	ENSMUSG00000020734_up	spleen
ENSMUSG00000020740	0.0510815	0.130628	0.391046	0.697302	-0.00325071	0.00758663	-0.428479	0.670007	-0.0301192	0.00922263	-3.26579	0.00189895	-0.0333699	0.00591654	-5.6401	1.92926e-06	0.874771	0.855427	0.0412982	2.52092e-05	down	ENSMUSG00000020740_down	spleen
ENSMUSG00000020741	0.303843	0.103964	2.92258	0.00506111	-0.000198105	0.00603805	-0.0328095	0.973948	-0.0234612	0.0073401	-3.1963	0.00232712	-0.0236593	0.00451912	-5.23537	6.80263e-06	0.0605029	0.993903	0.0455346	6.77988e-05	down	ENSMUSG00000020741_down	spleen
ENSMUSG00000020752	0.20105	0.128041	1.5702	0.12221	-0.0188353	0.00743637	-2.53286	0.0142517	-0.0263746	0.00903997	-2.91755	0.00513191	-0.0452099	0.00581391	-7.77616	2.68984e-09	0.38522	0.0967128	0.0700305	2.27114e-07	down	ENSMUSG00000020752_down	spleen
ENSMUSG00000020758	0.502796	0.251593	1.99845	0.0507135	-0.0142183	0.0146121	-0.973053	0.334866	-0.0605861	0.0177631	-3.41079	0.00123316	-0.0748045	0.011035	-6.77884	5.59718e-08	0.237232	0.623833	0.0333295	1.78435e-06	down	ENSMUSG00000020758_down	spleen
ENSMUSG00000020770	0.0349031	0.125487	0.278141	0.781966	-0.0203307	0.00728807	-2.78959	0.00727615	-0.0278436	0.00885968	-3.14273	0.0027175	-0.0481743	0.00547421	-8.80024	1.32519e-10	0.916083	0.0645977	0.0489686	4.07918e-08	down	ENSMUSG00000020770_down	spleen
ENSMUSG00000020773	-0.244154	0.229743	-1.06272	0.292637	-0.0392267	0.0133431	-2.93985	0.00482455	0.0548492	0.0162204	3.38149	0.00134663	0.0156225	0.0104287	1.49804	0.142607	0.600638	0.0498847	0.0347808	0.231577	up	ENSMUSG00000020773_up	spleen
ENSMUSG00000020785	0.02681	0.205466	0.130484	0.896669	-0.0317394	0.0119331	-2.65977	0.0102713	0.0441269	0.0145064	3.04189	0.00362446	0.0123875	0.00869723	1.42431	0.162737	0.963862	0.0789458	0.0571904	0.256934	up	ENSMUSG00000020785_up	spleen
ENSMUSG00000020798	0.0509351	0.242383	0.210143	0.834347	0.0160935	0.0140772	1.14324	0.257984	-0.0614778	0.0171128	-3.5925	0.000708146	-0.0453842	0.0104051	-4.36171	9.92245e-05	0.936826	0.541092	0.0255155	0.000596095	down	ENSMUSG00000020798_down	spleen
ENSMUSG00000020814	-0.906155	0.163382	-5.54623	9.00521e-07	-0.0137398	0.00948895	-1.44798	0.153405	0.0397009	0.0115352	3.44173	0.00112321	0.0259611	0.00693872	3.74148	0.000619128	0.000345083	0.406447	0.0317577	0.00269253	up	ENSMUSG00000020814_up	spleen
ENSMUSG00000020818	-0.0723704	0.124721	-0.580259	0.564154	-0.00449235	0.00724357	-0.620184	0.537745	0.02393	0.00880559	2.7176	0.00881972	0.0194377	0.00552868	3.51579	0.00117762	0.806664	0.779169	0.0935638	0.00459139	up	ENSMUSG00000020818_up	spleen
ENSMUSG00000020823	0.182271	0.151369	1.20415	0.233784	-0.0279973	0.00879124	-3.18468	0.002407	0.0349411	0.010687	3.26949	0.00187837	0.00694378	0.00666927	1.04116	0.304557	0.536974	0.0329792	0.0411555	0.419873	up	ENSMUSG00000020823_up	spleen
ENSMUSG00000020826	-0.760661	0.299345	-2.54109	0.0139564	-0.0268916	0.0173854	-1.54679	0.127754	0.0948374	0.0211344	4.48734	3.8173e-05	0.0679457	0.0137915	4.92664	1.76915e-05	0.112617	0.365999	0.00718933	0.000146212	up	ENSMUSG00000020826_up	spleen
ENSMUSG00000020841	-0.10554	0.294688	-0.358139	0.721635	0.00802507	0.017115	0.468892	0.641035	0.0716899	0.0208057	3.44569	0.00110983	0.079715	0.0136831	5.8258	1.081e-06	0.885896	0.840274	0.0317577	1.62254e-05	up	ENSMUSG00000020841_up	spleen
ENSMUSG00000020844	-0.18529	0.166216	-1.11475	0.269894	-0.0177721	0.00965356	-1.84099	0.0711191	0.0334297	0.0117353	2.84865	0.00620018	0.0156576	0.00727328	2.15276	0.0379273	0.577067	0.262152	0.0776657	0.0796155	up	ENSMUSG00000020844_up	spleen
ENSMUSG00000020865	-0.154746	0.287111	-0.538977	0.592118	0.00490081	0.0166749	0.293904	0.769958	0.0683155	0.0202707	3.37016	0.00139312	0.0732163	0.0132414	5.52937	2.7248e-06	0.820955	0.906768	0.0354543	3.27133e-05	up	ENSMUSG00000020865_up	spleen
ENSMUSG00000020876	0.146579	0.105285	1.39221	0.169567	-0.0136583	0.00611479	-2.23366	0.0296691	-0.0199795	0.0074334	-2.6878	0.00954227	-0.0336379	0.00413694	-8.13109	9.34734e-10	0.457204	0.15531	0.0975368	1.18591e-07	down	ENSMUSG00000020876_down	spleen
ENSMUSG00000020898	0.46212	0.132601	3.48504	0.000984833	0.000616299	0.00770125	0.0800258	0.936513	-0.0268974	0.00936196	-2.87305	0.00580038	-0.0262811	0.00481479	-5.4584	3.39907e-06	0.0212554	0.979715	0.0749439	3.8941e-05	down	ENSMUSG00000020898_down	spleen
ENSMUSG00000020899	0.744164	0.173114	4.29869	7.22938e-05	0.0056632	0.0100542	0.56327	0.575583	-0.0373442	0.0122223	-3.05542	0.00348815	-0.031681	0.00757712	-4.18114	0.000170488	0.00421572	0.803798	0.0560043	0.000937136	down	ENSMUSG00000020899_down	spleen
ENSMUSG00000020926	0.407675	0.357505	1.14033	0.25918	-0.0299213	0.0207633	-1.44107	0.15534	-0.0878792	0.0252407	-3.48164	0.000995059	-0.117801	0.015495	-7.60248	4.53363e-09	0.565068	0.409838	0.0297994	3.17642e-07	down	ENSMUSG00000020926_down	spleen
ENSMUSG00000020961	-0.521729	0.25113	-2.07752	0.0425229	-0.012345	0.0145852	-0.846409	0.40106	0.0900223	0.0177304	5.07729	4.87202e-06	0.0776773	0.0117923	6.58713	1.0121e-07	0.214235	0.68099	0.00356516	2.78245e-06	up	ENSMUSG00000020961_up	spleen
ENSMUSG00000021069	-0.463161	0.201405	-2.29966	0.0253608	-0.00992382	0.0116972	-0.84839	0.399966	0.0543839	0.0142196	3.82456	0.000341614	0.0444601	0.00949332	4.6833	3.73613e-05	0.159691	0.679872	0.0193791	0.000267659	up	ENSMUSG00000021069_up	spleen
ENSMUSG00000021097	0.48194	0.251339	1.91749	0.0604712	0.00618985	0.0145973	0.42404	0.673221	-0.054348	0.0177451	-3.0627	0.0034168	-0.0481581	0.0105598	-4.56052	5.43408e-05	0.262243	0.857312	0.0553371	0.000364712	down	ENSMUSG00000021097_down	spleen
ENSMUSG00000021108	0.432523	0.167712	2.57897	0.012667	-0.00391345	0.00974041	-0.401774	0.689436	-0.0364389	0.0118408	-3.07739	0.00327698	-0.0403524	0.0073522	-5.48848	3.09508e-06	0.107129	0.865343	0.0541654	3.59853e-05	down	ENSMUSG00000021108_down	spleen
ENSMUSG00000021182	0.095889	0.207528	0.462054	0.645899	0.00857645	0.0120528	0.71157	0.479794	-0.0450394	0.0146519	-3.07395	0.00330923	-0.0364629	0.00969332	-3.76165	0.000584146	0.849524	0.736826	0.054411	0.00256394	down	ENSMUSG00000021182_down	spleen
ENSMUSG00000021186	-1.03058	0.26631	-3.86987	0.000295542	0.0152346	0.0154668	0.984984	0.329025	0.0674001	0.0188021	3.58471	0.000725394	0.0826347	0.0119662	6.90569	3.78714e-08	0.0100351	0.6188	0.0257146	1.3814e-06	up	ENSMUSG00000021186_up	spleen
ENSMUSG00000021190	0.140354	0.282106	0.497524	0.62084	-0.00670105	0.0163842	-0.408994	0.684162	0.0624781	0.0199174	3.13687	0.00276381	0.055777	0.0133758	4.16998	0.000176249	0.836151	0.862664	0.0493778	0.000964004	up	ENSMUSG00000021190_up	spleen
ENSMUSG00000021222	0.0210392	0.124295	0.169268	0.866218	-0.00825916	0.00721882	-1.14411	0.257623	-0.0258414	0.00877551	-2.94472	0.00475975	-0.0341006	0.00485217	-7.0279	2.60224e-08	0.951434	0.540795	0.0671983	1.08307e-06	down	ENSMUSG00000021222_down	spleen
ENSMUSG00000021260	-0.516264	0.202028	-2.55541	0.0134554	-0.0142049	0.0117334	-1.21064	0.231307	0.0441631	0.0142636	3.0962	0.00310575	0.0299582	0.00859269	3.48647	0.00127877	0.110464	0.509712	0.0527275	0.00490431	up	ENSMUSG00000021260_up	spleen
ENSMUSG00000021298	-0.129595	0.240155	-0.539631	0.59167	0.0171042	0.0139478	1.2263	0.225405	-0.0624819	0.0169555	-3.68504	0.000530918	-0.0453776	0.0111457	-4.07132	0.000236232	0.820531	0.503663	0.0230905	0.00120996	down	ENSMUSG00000021298_down	spleen
ENSMUSG00000021322	0.351879	0.375933	0.936016	0.353432	-0.0121638	0.0218335	-0.557114	0.579751	0.0946432	0.0265417	3.56583	0.000768919	0.0824794	0.017799	4.63395	4.34436e-05	0.655836	0.80643	0.0262509	0.000301345	up	ENSMUSG00000021322_up	spleen
ENSMUSG00000021360	-0.568804	0.342053	-1.66291	0.102125	-0.00964996	0.0198659	-0.485756	0.629106	0.116418	0.0241498	4.82065	1.2054e-05	0.106768	0.015053	7.0928	2.13307e-08	0.348844	0.833359	0.00432526	9.51371e-07	up	ENSMUSG00000021360_up	spleen
ENSMUSG00000021431	-0.0545711	0.184827	-0.295256	0.768931	0.0182603	0.0107344	1.7011	0.0946771	-0.0395856	0.0130492	-3.03357	0.00371081	-0.0213253	0.00834607	-2.55514	0.0148598	0.909751	0.30725	0.0581133	0.0372185	down	ENSMUSG00000021431_down	spleen
ENSMUSG00000021432	-0.126778	0.152066	-0.833706	0.408119	0.0111841	0.00883173	1.26635	0.210823	-0.0307319	0.0107362	-2.86245	0.00597102	-0.0195479	0.00706963	-2.76505	0.008824	0.703107	0.485543	0.0757553	0.0243516	down	ENSMUSG00000021432_down	spleen
ENSMUSG00000021453	-0.183057	0.336224	-0.544449	0.588374	-0.0773738	0.0195273	-3.96235	0.000219361	0.0641922	0.0237382	2.70418	0.00913876	-0.0131816	0.0151901	-0.867776	0.391111	0.819394	0.00852785	0.0949106	0.508756	down	ENSMUSG00000021453_down	spleen
ENSMUSG00000021476	0.150817	0.211753	0.712231	0.479388	0.0111311	0.0122982	0.905096	0.369435	-0.0468728	0.0149503	-3.13525	0.0027767	-0.0357417	0.00945402	-3.78058	0.000553073	0.754271	0.654776	0.049561	0.00244584	down	ENSMUSG00000021476_down	spleen
ENSMUSG00000021477	-0.289795	0.208546	-1.3896	0.170354	-0.000624452	0.012112	-0.0515565	0.959072	0.0453266	0.0147238	3.07845	0.0032671	0.0447022	0.00975194	4.58393	5.06028e-05	0.458272	0.988784	0.0540691	0.000342897	up	ENSMUSG00000021477_up	spleen
ENSMUSG00000021494	0.265294	0.144187	1.83993	0.0712773	-0.00634394	0.00837414	-0.757563	0.452006	-0.0295452	0.01018	-2.90229	0.00535261	-0.0358891	0.00658798	-5.44767	3.51461e-06	0.288505	0.716652	0.0715454	3.99698e-05	down	ENSMUSG00000021494_down	spleen
ENSMUSG00000021500	0.0797382	0.122029	0.653435	0.516248	0.0107392	0.00708724	1.51529	0.135532	-0.0250795	0.00861555	-2.91096	0.00522616	-0.0143403	0.00515518	-2.78173	0.00845858	0.776171	0.378028	0.0705983	0.0234673	down	ENSMUSG00000021500_down	spleen
ENSMUSG00000021508	-0.373643	0.468223	-0.798001	0.428365	-0.000263304	0.0271936	-0.00968259	0.99231	0.129124	0.0330576	3.90604	0.000263122	0.128861	0.0221995	5.80468	1.15462e-06	0.71791	1	0.0165079	1.70174e-05	up	ENSMUSG00000021508_up	spleen
ENSMUSG00000021552	-0.278794	0.193349	-1.44192	0.1551	-0.0104581	0.0112294	-0.931314	0.355836	0.0379043	0.0136509	2.77669	0.007533	0.0274462	0.00791974	3.46555	0.00135603	0.43781	0.643942	0.0867242	0.00514909	up	ENSMUSG00000021552_up	spleen
ENSMUSG00000021559	-0.801772	0.179516	-4.4663	4.10126e-05	-0.00604158	0.010426	-0.579473	0.56468	0.0368885	0.0126743	2.9105	0.00523275	0.0308469	0.00815571	3.78225	0.000550412	0.00284168	0.797188	0.0706365	0.00243695	up	ENSMUSG00000021559_up	spleen
ENSMUSG00000021665	-0.536057	0.184629	-2.90343	0.00533584	0.00573023	0.0107229	0.534391	0.595265	0.0566055	0.0130352	4.34251	6.23889e-05	0.0623358	0.00873079	7.13976	1.84768e-08	0.0626691	0.815733	0.00876573	8.5034e-07	up	ENSMUSG00000021665_up	spleen
ENSMUSG00000021676	0.266848	0.213883	1.24764	0.217547	0.0165658	0.0124219	1.3336	0.187935	-0.0579606	0.0151006	-3.8383	0.000326965	-0.0413948	0.00992727	-4.16981	0.000176341	0.519176	0.455394	0.0188141	0.000964226	down	ENSMUSG00000021676_down	spleen
ENSMUSG00000021687	-0.443555	0.206411	-2.1489	0.0361431	0.00762316	0.011988	0.635901	0.527527	0.0566393	0.0145731	3.88657	0.000280123	0.0642624	0.00947182	6.78459	5.49882e-08	0.195073	0.771424	0.0170479	1.75676e-06	up	ENSMUSG00000021687_up	spleen
ENSMUSG00000021725	0.573672	0.171137	3.35212	0.00147031	0.00479309	0.00993935	0.482233	0.631589	-0.0637465	0.0120827	-5.27585	2.39489e-06	-0.0589534	0.00761003	-7.7468	2.93731e-09	0.0278868	0.834786	0.00356516	2.41903e-07	down	ENSMUSG00000021725_down	spleen
ENSMUSG00000021728	0.0103999	0.257052	0.0404583	0.967877	0.00740954	0.0149292	0.496313	0.621688	-0.057575	0.0181485	-3.17244	0.00249402	-0.0501655	0.0117239	-4.27892	0.000127268	0.988783	0.830081	0.046877	0.000731762	down	ENSMUSG00000021728_down	spleen
ENSMUSG00000021759	-0.308799	0.233276	-1.32375	0.191164	-0.00444273	0.0135483	-0.327918	0.744241	0.0553926	0.0164699	3.36327	0.00142213	0.0509499	0.0107786	4.72697	3.26866e-05	0.486991	0.892149	0.0357474	0.000240532	up	ENSMUSG00000021759_up	spleen
ENSMUSG00000021760	-0.711104	0.248191	-2.86515	0.00592713	-0.037503	0.0144145	-2.60176	0.0119444	0.0596657	0.0175229	3.40502	0.00125475	0.0221627	0.0104318	2.12454	0.0403699	0.0669235	0.085978	0.0335618	0.083769	up	ENSMUSG00000021760_up	spleen
ENSMUSG00000021806	-0.614085	0.335938	-1.82797	0.0730805	-0.00440458	0.0195107	-0.225752	0.822246	0.0736602	0.023718	3.10567	0.0030228	0.0692556	0.0153978	4.49777	6.57568e-05	0.29184	0.932667	0.0520445	0.000426205	up	ENSMUSG00000021806_up	spleen
ENSMUSG00000021820	0.151092	0.141605	1.067	0.290721	0.00455402	0.0082242	0.553734	0.582047	-0.0387334	0.00999768	-3.87424	0.000291436	-0.0341794	0.00642485	-5.31987	5.23146e-06	0.598855	0.808248	0.0174834	5.46944e-05	down	ENSMUSG00000021820_down	spleen
ENSMUSG00000021835	-0.836973	0.215319	-3.88712	0.000279625	0.00491992	0.0125054	0.393424	0.695555	0.0532512	0.0152021	3.50289	0.000932636	0.0581711	0.00925588	6.28477	2.58651e-07	0.00985087	0.866077	0.0288503	5.50644e-06	up	ENSMUSG00000021835_up	spleen
ENSMUSG00000021843	0.203535	0.159295	1.27772	0.206813	0.0236197	0.00925158	2.55304	0.0135372	-0.0371536	0.0112466	-3.30353	0.00169875	-0.0135339	0.00724737	-1.86742	0.0697803	0.506104	0.0933145	0.039138	0.130635	down	ENSMUSG00000021843_down	spleen
ENSMUSG00000021876	-0.865107	0.259976	-3.32765	0.00158147	0.00468899	0.0150989	0.310551	0.757337	0.0790028	0.0183549	4.30418	7.09741e-05	0.0836918	0.0107282	7.80113	2.49596e-09	0.0293142	0.899129	0.0091909	2.17984e-07	up	ENSMUSG00000021876_up	spleen
ENSMUSG00000021886	-0.234309	0.185719	-1.26163	0.212505	0.0243326	0.0107863	2.25589	0.0281503	0.0400961	0.0131122	3.05792	0.00346356	0.0644287	0.0081717	7.88437	1.946e-09	0.513023	0.149485	0.0557865	1.86724e-07	up	ENSMUSG00000021886_up	spleen
ENSMUSG00000021910	0.144656	0.156976	0.921518	0.360879	-0.0160051	0.00911689	-1.75555	0.0848371	-0.0298875	0.0110829	-2.69673	0.0093204	-0.0458926	0.00707279	-6.48861	1.37337e-07	0.662841	0.288893	0.0961589	3.45681e-06	down	ENSMUSG00000021910_down	spleen
ENSMUSG00000021916	-0.32147	0.129043	-2.49118	0.015837	-0.00336576	0.00749461	-0.449091	0.655163	0.0297291	0.00911076	3.26308	0.00191416	0.0263634	0.005808	4.53915	5.79894e-05	0.121426	0.847712	0.041408	0.000384518	up	ENSMUSG00000021916_up	spleen
ENSMUSG00000021922	1.61065	0.293409	5.48944	1.10695e-06	0.0164464	0.0170407	0.965122	0.338786	-0.0868234	0.0207154	-4.19125	0.00010349	-0.0703771	0.0131612	-5.3473	4.80368e-06	0.000383552	0.628223	0.0110266	5.10751e-05	down	ENSMUSG00000021922_down	spleen
ENSMUSG00000021939	0.131749	0.237573	0.554563	0.581483	-0.00948859	0.0137978	-0.687687	0.494593	0.060124	0.0167732	3.58452	0.000725822	0.0506354	0.01111	4.55766	5.48148e-05	0.816337	0.746846	0.0257146	0.000367278	up	ENSMUSG00000021939_up	spleen
ENSMUSG00000021948	0.252778	0.14031	1.80157	0.0771975	-0.000599889	0.00814896	-0.0736153	0.941588	-0.0329341	0.00990622	-3.32459	0.00159589	-0.033534	0.00619568	-5.41248	3.92164e-06	0.300546	0.981579	0.0377406	4.36438e-05	down	ENSMUSG00000021948_down	spleen
ENSMUSG00000021991	0.350687	0.223671	1.56787	0.122753	0.024589	0.0129904	1.89286	0.0637414	-0.0445305	0.0157917	-2.81987	0.00670467	-0.0199415	0.00966541	-2.06318	0.0461644	0.386411	0.245412	0.0814689	0.0932175	down	ENSMUSG00000021991_down	spleen
ENSMUSG00000022091	-0.103261	0.180168	-0.573137	0.568931	-0.0290359	0.0104638	-2.77488	0.00756961	0.0425094	0.0127203	3.34186	0.00151596	0.0134735	0.00786135	1.71389	0.094916	0.809006	0.0660784	0.0369678	0.167675	up	ENSMUSG00000022091_up	spleen
ENSMUSG00000022098	-0.225512	0.239747	-0.940628	0.351085	-0.0246113	0.0139241	-1.76754	0.0827879	0.0546882	0.0169267	3.23089	0.00210377	0.0300768	0.0112087	2.68336	0.0108348	0.653425	0.28521	0.0433141	0.0287596	up	ENSMUSG00000022098_up	spleen
ENSMUSG00000022103	-0.529228	0.148554	-3.56253	0.000776754	-0.00908093	0.00862775	-1.05253	0.297245	0.0490011	0.0104882	4.672	2.02284e-05	0.0399202	0.00667276	5.98256	6.62955e-07	0.0182771	0.585541	0.0049018	1.13055e-05	up	ENSMUSG00000022103_up	spleen
ENSMUSG00000022108	-0.137274	0.150136	-0.914332	0.364607	0.0101659	0.00871964	1.16586	0.248795	0.0441824	0.0106	4.16817	0.000111728	0.0543483	0.0069322	7.83997	2.2221e-09	0.667274	0.531288	0.0111592	2.04531e-07	up	ENSMUSG00000022108_up	spleen
ENSMUSG00000022131	-0.242709	0.113686	-2.13492	0.0373223	-0.00404267	0.00660266	-0.61228	0.542923	0.0240801	0.00802647	3.00008	0.00407781	0.0200374	0.00485218	4.12957	0.000198763	0.198134	0.782984	0.0610598	0.00105668	up	ENSMUSG00000022131_up	spleen
ENSMUSG00000022146	-0.386489	0.198693	-1.94516	0.0569707	0.00756319	0.0115398	0.655402	0.514991	0.0423642	0.0140282	3.01993	0.00385643	0.0499274	0.00838904	5.9515	7.30368e-07	0.254262	0.761579	0.0595024	1.21805e-05	up	ENSMUSG00000022146_up	spleen
ENSMUSG00000022150	-0.390114	0.386344	-1.00976	0.317114	0.00114281	0.0224382	0.0509314	0.959568	0.0761641	0.0272768	2.79227	0.00722389	0.0773069	0.0176284	4.38536	9.23958e-05	0.621551	0.988826	0.0845654	0.00056196	up	ENSMUSG00000022150_up	spleen
ENSMUSG00000022180	0.118012	0.256726	0.459681	0.647591	-0.0181595	0.0149102	-1.21792	0.228549	0.0532285	0.0181255	2.93667	0.00486737	0.035069	0.0116067	3.02145	0.00454532	0.850336	0.506308	0.0681541	0.0140006	up	ENSMUSG00000022180_up	spleen
ENSMUSG00000022181	-0.453423	0.547322	-0.828438	0.411069	0.0175759	0.0317875	0.552919	0.582601	0.159409	0.0386422	4.12525	0.000128761	0.176985	0.0254534	6.95329	3.2718e-08	0.705221	0.808536	0.0123355	1.24417e-06	up	ENSMUSG00000022181_up	spleen
ENSMUSG00000022197	0.606599	0.19263	3.14904	0.00266855	-0.011233	0.0111876	-1.00406	0.31983	-0.0436395	0.0136001	-3.20876	0.00224421	-0.0548725	0.008667	-6.3312	2.23884e-07	0.0405399	0.6097	0.0448475	4.96553e-06	down	ENSMUSG00000022197_down	spleen
ENSMUSG00000022223	0.266957	0.175187	1.52384	0.133384	-0.000300943	0.0101745	-0.029578	0.976513	-0.0384917	0.0123686	-3.11205	0.00296805	-0.0387926	0.00729385	-5.31853	5.25325e-06	0.40422	0.994521	0.0516985	5.48916e-05	down	ENSMUSG00000022223_down	spleen
ENSMUSG00000022261	-0.838207	0.181639	-4.6147	2.46589e-05	0.0202881	0.0105493	1.92318	0.0597373	0.0380318	0.0128241	2.96565	0.00449039	0.0583199	0.00801844	7.27322	1.22963e-08	0.00226564	0.236244	0.0647077	6.3257e-07	up	ENSMUSG00000022261_up	spleen
ENSMUSG00000022272	-0.269807	0.228726	-1.17961	0.243327	-0.00460418	0.013284	-0.346595	0.730242	0.0525578	0.0161486	3.25463	0.00196228	0.0479536	0.0104718	4.57931	5.13198e-05	0.547938	0.885429	0.0417807	0.00034688	up	ENSMUSG00000022272_up	spleen
ENSMUSG00000022324	-1.18005	0.270266	-4.36624	5.75885e-05	-0.0183491	0.0156966	-1.16898	0.247545	0.0787435	0.0190814	4.1267	0.000128146	0.0603944	0.0120968	4.99258	1.4433e-05	0.00359249	0.530144	0.0123355	0.000123242	up	ENSMUSG00000022324_up	spleen
ENSMUSG00000022351	1.00785	0.243665	4.13621	0.000124188	0.0518133	0.0141517	3.66129	0.000571855	-0.04957	0.0172033	-2.88141	0.00566885	0.00224334	0.00927397	0.241897	0.810196	0.00582971	0.0146261	0.0737936	0.867221	up	ENSMUSG00000022351_up	spleen
ENSMUSG00000022407	0.600652	0.121784	4.9321	8.14809e-06	-0.00211867	0.00707301	-0.299543	0.765676	-0.0358058	0.00859824	-4.16432	0.000113162	-0.0379245	0.00510747	-7.4253	7.746e-09	0.00103376	0.90439	0.0112425	4.59158e-07	down	ENSMUSG00000022407_down	spleen
ENSMUSG00000022421	-0.431858	0.209828	-2.05816	0.0444148	-0.00964725	0.0121864	-0.79164	0.432035	0.0460193	0.0148143	3.1064	0.00301642	0.036372	0.00880761	4.12961	0.000198741	0.219643	0.703155	0.0520445	0.00105668	up	ENSMUSG00000022421_up	spleen
ENSMUSG00000022432	-0.395582	0.219295	-1.80388	0.0768287	-0.0211562	0.0127363	-1.6611	0.102489	0.0565677	0.0154827	3.6536	0.00058574	0.0354115	0.0100027	3.54021	0.00109926	0.299733	0.322729	0.0235648	0.00433181	up	ENSMUSG00000022432_up	spleen
ENSMUSG00000022438	-0.864576	0.587764	-1.47096	0.147106	-0.0518529	0.0341363	-1.519	0.134597	0.129738	0.0414975	3.12641	0.00284821	0.0778852	0.0275896	2.82299	0.0076144	0.423979	0.376314	0.0504537	0.0215552	up	ENSMUSG00000022438_up	spleen
ENSMUSG00000022466	0.480757	0.140809	3.41425	0.00122038	-0.0121164	0.00817795	-1.4816	0.144259	-0.0275044	0.00994146	-2.76663	0.00773893	-0.0396208	0.00540355	-7.33237	1.02711e-08	0.0244037	0.392104	0.0875973	5.56474e-07	down	ENSMUSG00000022466_down	spleen
ENSMUSG00000022468	0.445961	0.264683	1.68488	0.0977826	-0.0134206	0.0153724	-0.873037	0.386509	-0.052191	0.0186873	-2.79286	0.00721224	-0.0656116	0.0116584	-5.62784	2.00445e-06	0.341436	0.66935	0.0845131	2.59212e-05	down	ENSMUSG00000022468_down	spleen
ENSMUSG00000022475	0.409436	0.165852	2.46869	0.0167572	-0.016037	0.00963238	-1.6649	0.101724	-0.0405534	0.0117095	-3.46328	0.00105217	-0.0565904	0.00751418	-7.53115	5.62278e-09	0.125719	0.320968	0.0308216	3.66594e-07	down	ENSMUSG00000022475_down	spleen
ENSMUSG00000022489	0.0952403	0.151425	0.628959	0.532028	-0.00937841	0.00879452	-1.06639	0.290991	-0.0448991	0.010691	-4.19972	0.00010062	-0.0542775	0.00653845	-8.30128	5.65894e-10	0.785699	0.579543	0.0110266	9.15775e-08	down	ENSMUSG00000022489_down	spleen
ENSMUSG00000022503	0.439644	0.126732	3.4691	0.00103376	-0.00493501	0.00736035	-0.670485	0.505406	-0.0305143	0.00894755	-3.41035	0.00123479	-0.0354493	0.00480576	-7.37641	8.98464e-09	0.0219021	0.754274	0.0333295	5.10514e-07	down	ENSMUSG00000022503_down	spleen
ENSMUSG00000022538	0.217113	0.0988089	2.1973	0.0323088	-0.00329092	0.00573865	-0.573466	0.56871	-0.0191921	0.00697614	-2.7511	0.00806726	-0.022483	0.00421397	-5.33535	4.98556e-06	0.182508	0.799549	0.0898007	5.25625e-05	down	ENSMUSG00000022538_down	spleen
ENSMUSG00000022579	-0.676666	0.321301	-2.10602	0.0398667	-0.0184187	0.0186606	-0.98704	0.328025	0.0628956	0.0226846	2.77261	0.00761582	0.0444769	0.0143705	3.09502	0.00373864	0.206989	0.617968	0.0872349	0.0119124	up	ENSMUSG00000022579_up	spleen
ENSMUSG00000022623	-0.616709	0.311961	-1.97688	0.0531707	-0.0335113	0.0181181	-1.8496	0.0698472	0.0663288	0.0220252	3.0115	0.00394903	0.0328175	0.0143808	2.28204	0.0283331	0.245244	0.259399	0.0601414	0.0629747	up	ENSMUSG00000022623_up	spleen
ENSMUSG00000022651	-0.911644	0.658671	-1.38406	0.172032	-0.0507877	0.0382545	-1.32763	0.189886	0.149272	0.0465038	3.2099	0.00223674	0.0984847	0.0299267	3.29086	0.0022005	0.460281	0.457823	0.0448231	0.00761929	up	ENSMUSG00000022651_up	spleen
ENSMUSG00000022652	-0.215437	0.29276	-0.735882	0.464987	0.0174441	0.017003	1.02594	0.309493	-0.0575217	0.0206695	-2.78292	0.00740788	-0.0400776	0.0123981	-3.23257	0.00258033	0.744191	0.599374	0.0859158	0.00870324	down	ENSMUSG00000022652_down	spleen
ENSMUSG00000022656	-0.536549	0.178554	-3.00497	0.00402222	0.00450107	0.0103701	0.434043	0.665987	0.0483786	0.0126063	3.83764	0.000327647	0.0528796	0.00763395	6.9269	3.54808e-08	0.0522488	0.853408	0.0188141	1.31925e-06	up	ENSMUSG00000022656_up	spleen
ENSMUSG00000022657	0.369039	0.280184	1.31713	0.193357	0.0154647	0.0162726	0.950354	0.346167	-0.063595	0.0197817	-3.21485	0.00220471	-0.0481302	0.0132282	-3.63845	0.000831821	0.489094	0.635197	0.0444659	0.00343319	down	ENSMUSG00000022657_down	spleen
ENSMUSG00000022659	2.70604	0.514879	5.25569	2.57482e-06	-0.00354311	0.0299033	-0.118486	0.906123	-0.141668	0.0363517	-3.89715	0.000270754	-0.145211	0.021135	-6.87065	4.2183e-08	0.000561005	0.967149	0.0166687	1.47774e-06	down	ENSMUSG00000022659_down	spleen
ENSMUSG00000022661	-0.615019	0.179122	-3.43353	0.00115141	-0.000155563	0.0104031	-0.0149536	0.988124	0.0339374	0.0126464	2.68356	0.00964962	0.0337818	0.00790587	4.273	0.000129546	0.0236941	0.998931	0.0977825	0.000743248	up	ENSMUSG00000022661_up	spleen
ENSMUSG00000022665	-0.274157	0.398752	-0.687538	0.494687	-0.0125835	0.0231588	-0.543355	0.589122	0.0811091	0.0281529	2.88102	0.00567492	0.0685256	0.0177183	3.8675	0.00042978	0.76375	0.812601	0.0737936	0.0019828	up	ENSMUSG00000022665_up	spleen
ENSMUSG00000022687	-0.461081	0.219776	-2.09796	0.0406025	-0.0234247	0.0127642	-1.83519	0.0719869	0.0467469	0.0155167	3.01269	0.00393585	0.0233222	0.0098369	2.37088	0.0230655	0.209377	0.263797	0.0600897	0.0532589	up	ENSMUSG00000022687_up	spleen
ENSMUSG00000022696	0.870124	0.439281	1.98079	0.0527178	0.031463	0.0255127	1.23323	0.222832	-0.139066	0.0310143	-4.48393	3.86195e-05	-0.107603	0.0208465	-5.16169	8.5506e-06	0.243814	0.50017	0.00718933	8.14998e-05	down	ENSMUSG00000022696_down	spleen
ENSMUSG00000022721	0.155191	0.117338	1.3226	0.191543	-0.0048046	0.00681476	-0.705028	0.483823	-0.025746	0.00828431	-3.1078	0.00300441	-0.0305506	0.00531955	-5.74307	1.39926e-06	0.487053	0.739568	0.0520422	1.96662e-05	down	ENSMUSG00000022721_down	spleen
ENSMUSG00000022768	0.367031	0.139708	2.62714	0.0111841	0.0169042	0.00811398	2.08334	0.0419689	-0.0518764	0.0098637	-5.25933	2.54139e-06	-0.0349722	0.00545411	-6.41209	1.74139e-07	0.0990646	0.190534	0.00356516	4.15498e-06	down	ENSMUSG00000022768_down	spleen
ENSMUSG00000022771	0.138383	0.0897848	1.54127	0.129091	-0.00386963	0.00521454	-0.742084	0.461252	-0.0177391	0.00633902	-2.79841	0.00710529	-0.0216088	0.00394314	-5.48009	3.177e-06	0.397823	0.724089	0.0837515	3.67784e-05	down	ENSMUSG00000022771_down	spleen
ENSMUSG00000022779	0.0627853	0.128614	0.488169	0.627407	0.0057402	0.00746967	0.768468	0.445557	-0.0290713	0.00908045	-3.20153	0.00229194	-0.0233311	0.00594912	-3.92178	0.000366808	0.838993	0.711647	0.0452705	0.0017428	down	ENSMUSG00000022779_down	spleen
ENSMUSG00000022788	-0.520056	0.280324	-1.8552	0.06903	0.0142885	0.0162807	0.877632	0.384032	0.0610241	0.0197915	3.08335	0.00322181	0.0753126	0.0127175	5.92197	8.00837e-07	0.282485	0.667609	0.0537261	1.30458e-05	up	ENSMUSG00000022788_up	spleen
ENSMUSG00000022816	-0.796343	0.228611	-3.48339	0.00098977	-0.0211738	0.0132773	-1.59473	0.116609	0.0653411	0.0161405	4.04828	0.000165816	0.0441674	0.0103108	4.28362	0.000125486	0.0213374	0.347584	0.0135688	0.000722775	up	ENSMUSG00000022816_up	spleen
ENSMUSG00000022817	-0.5758	0.295967	-1.94549	0.0569298	-0.0259785	0.0171893	-1.51132	0.136536	0.0902115	0.020896	4.31717	6.7943e-05	0.064233	0.0136175	4.71694	3.37061e-05	0.254214	0.37984	0.00890383	0.000246937	up	ENSMUSG00000022817_up	spleen
ENSMUSG00000022833	0.222146	0.134703	1.64915	0.104922	0.00811363	0.00782332	1.03711	0.304308	-0.0293719	0.00951036	-3.08842	0.00317558	-0.0212583	0.0058579	-3.629	0.000854549	0.354148	0.593722	0.0534573	0.00351036	down	ENSMUSG00000022833_down	spleen
ENSMUSG00000022892	-0.18697	0.229019	-0.816394	0.417862	0.012118	0.013301	0.911057	0.366314	0.0524006	0.0161693	3.24074	0.00204391	0.0645186	0.0103812	6.21497	3.21385e-07	0.710411	0.652288	0.0425953	6.47493e-06	up	ENSMUSG00000022892_up	spleen
ENSMUSG00000022893	-0.684863	0.312437	-2.192	0.0327104	-0.00406586	0.0181458	-0.224066	0.823552	0.0600087	0.0220588	2.72039	0.00875449	0.0559428	0.0135535	4.12754	0.000199965	0.184059	0.933074	0.0930875	0.00106126	up	ENSMUSG00000022893_up	spleen
ENSMUSG00000022894	-1.32969	0.217655	-6.10915	1.13914e-07	0.0228358	0.012641	1.80648	0.0764169	0.0667152	0.015367	4.34146	6.26082e-05	0.089551	0.0096675	9.2631	3.54252e-11	0.000108238	0.271544	0.00876573	1.94392e-08	up	ENSMUSG00000022894_up	spleen
ENSMUSG00000022895	-0.682178	0.185486	-3.67779	0.000543115	-0.000495538	0.0107727	-0.0459994	0.96348	0.0409308	0.0130957	3.12551	0.0028556	0.0404353	0.0071131	5.68462	1.67916e-06	0.0145963	0.990001	0.0504893	2.25533e-05	up	ENSMUSG00000022895_up	spleen
ENSMUSG00000022900	1.50283	0.272056	5.52399	9.76417e-07	-0.00433679	0.0158005	-0.274471	0.78477	-0.085603	0.0192078	-4.45668	4.23778e-05	-0.0899398	0.0118618	-7.58233	4.81775e-09	0.000359494	0.914188	0.00718933	3.24953e-07	down	ENSMUSG00000022900_down	spleen
ENSMUSG00000022912	-0.661178	0.261698	-2.52649	0.0144844	0.00078034	0.015199	0.0513416	0.959243	0.0822797	0.0184765	4.4532	4.28825e-05	0.0830601	0.0122955	6.75531	6.01848e-08	0.115194	0.988784	0.00718933	1.89295e-06	up	ENSMUSG00000022912_up	spleen
ENSMUSG00000022951	-0.394847	0.203372	-1.9415	0.0574235	-0.00622943	0.0118115	-0.527403	0.600074	0.0614316	0.0143586	4.27839	7.73857e-05	0.0552022	0.00952554	5.79518	1.18934e-06	0.255531	0.818387	0.0096526	1.73517e-05	up	ENSMUSG00000022951_up	spleen
ENSMUSG00000022962	0.517143	0.12238	4.22572	9.22778e-05	-0.00158757	0.00710761	-0.223362	0.824096	-0.0261518	0.00864031	-3.02672	0.00378325	-0.0277394	0.00521682	-5.31729	5.27361e-06	0.00495057	0.933209	0.058855	5.50738e-05	down	ENSMUSG00000022962_down	spleen
ENSMUSG00000022964	-0.0717454	0.123982	-0.578677	0.565213	0.00312991	0.00720065	0.43467	0.665534	0.026584	0.00875341	3.03699	0.00367509	0.0297139	0.00548447	5.41782	3.85699e-06	0.806962	0.853174	0.0576983	4.30319e-05	up	ENSMUSG00000022964_up	spleen
ENSMUSG00000022965	-0.721173	0.149691	-4.81776	1.21769e-05	-0.0129888	0.00869378	-1.49403	0.140988	0.0342804	0.0105685	3.24363	0.00202667	0.0212916	0.00675314	3.15285	0.00320177	0.00132934	0.38681	0.0423714	0.0104248	up	ENSMUSG00000022965_up	spleen
ENSMUSG00000022969	-0.548774	0.0953898	-5.75296	4.23227e-07	-0.00234079	0.00554007	-0.422519	0.674324	0.0217021	0.00673475	3.22241	0.00215657	0.0193613	0.00412526	4.69336	3.62295e-05	0.00020913	0.857685	0.0440042	0.000260913	up	ENSMUSG00000022969_up	spleen
ENSMUSG00000022971	-0.144896	0.0931651	-1.55526	0.125725	-0.00463698	0.00541086	-0.856976	0.395245	0.0183235	0.00657767	2.78571	0.00735253	0.0136865	0.00433183	3.15952	0.00314474	0.391415	0.677078	0.085538	0.0102622	up	ENSMUSG00000022971_up	spleen
ENSMUSG00000023022	0.00381028	0.176816	0.0215494	0.982887	-0.00384604	0.0102691	-0.374524	0.709482	0.0340721	0.0124836	2.72935	0.00854874	0.0302261	0.00782352	3.86349	0.000434836	0.993522	0.87362	0.0924121	0.00200219	up	ENSMUSG00000023022_up	spleen
ENSMUSG00000023032	0.524752	0.186076	2.82009	0.00670072	-0.00892237	0.010807	-0.825611	0.412658	-0.0369851	0.0131374	-2.81525	0.00678919	-0.0459075	0.00836562	-5.48764	3.10319e-06	0.0720464	0.690041	0.0818167	3.60573e-05	down	ENSMUSG00000023032_down	spleen
ENSMUSG00000023033	0.244324	0.246717	0.990303	0.326443	0.0181665	0.0143289	1.26783	0.210299	-0.0555686	0.0174188	-3.19016	0.00236903	-0.0374021	0.0109667	-3.41051	0.0015812	0.629291	0.484636	0.0457115	0.0058239	down	ENSMUSG00000023033_down	spleen
ENSMUSG00000023092	-1.04028	0.355284	-2.92803	0.00498527	0.000623359	0.0206343	0.0302098	0.976011	0.0779592	0.0250839	3.10794	0.00300321	0.0785825	0.0163924	4.79383	2.66252e-05	0.0598502	0.994495	0.0520422	0.000203145	up	ENSMUSG00000023092_up	spleen
ENSMUSG00000023150	0.0738611	0.159166	0.464051	0.644476	0.0261424	0.00924407	2.82802	0.00655812	-0.0308286	0.0112375	-2.74337	0.00823551	-0.00468614	0.00659255	-0.710823	0.481651	0.84882	0.0604455	0.0909636	0.592891	down	ENSMUSG00000023150_down	spleen
ENSMUSG00000023262	0.225133	0.149586	1.50505	0.138139	0.00251138	0.00868767	0.289074	0.773631	-0.0331861	0.0105611	-3.1423	0.0027209	-0.0306747	0.0063353	-4.84187	2.29698e-05	0.412899	0.908514	0.0489686	0.000180204	down	ENSMUSG00000023262_down	spleen
ENSMUSG00000023274	0.422923	0.240548	1.75817	0.0843853	-0.00827958	0.0139706	-0.592644	0.555893	-0.0474386	0.0169832	-2.79326	0.00720452	-0.0557182	0.0112511	-4.95226	1.63469e-05	0.315322	0.791322	0.0845131	0.000136481	down	ENSMUSG00000023274_down	spleen
ENSMUSG00000023349	-0.626295	0.350901	-1.78482	0.0799083	-0.017303	0.0203797	-0.849029	0.399614	0.127227	0.0247745	5.13542	3.96054e-06	0.109924	0.0164072	6.69977	7.14424e-08	0.306087	0.679731	0.00356516	2.1361e-06	up	ENSMUSG00000023349_up	spleen
ENSMUSG00000023367	-0.326264	0.241015	-1.35371	0.181468	-0.00470615	0.0139977	-0.336209	0.738017	0.055054	0.0170162	3.23539	0.00207623	0.0503479	0.011273	4.46622	7.23561e-05	0.474156	0.888715	0.0429355	0.000459462	up	ENSMUSG00000023367_up	spleen
ENSMUSG00000023827	-0.0372913	0.271486	-0.13736	0.891257	-0.00955746	0.0157674	-0.606152	0.546954	0.0525786	0.0191676	2.7431	0.00824138	0.0430211	0.0127425	3.3762	0.00173924	0.961789	0.78536	0.0909749	0.00627644	up	ENSMUSG00000023827_up	spleen
ENSMUSG00000023873	0.278068	0.153937	1.80637	0.0764343	-0.000492565	0.00894041	-0.0550942	0.956267	-0.0354764	0.0108683	-3.2642	0.00190787	-0.035969	0.00651236	-5.52319	2.77777e-06	0.298815	0.988212	0.0413673	3.31374e-05	down	ENSMUSG00000023873_down	spleen
ENSMUSG00000023885	-0.209892	0.421407	-0.498074	0.620455	0.0138144	0.0244746	0.564437	0.574794	0.0862013	0.0297523	2.89729	0.00542678	0.100016	0.0193971	5.15623	8.6966e-06	0.836099	0.803343	0.0721866	8.2348e-05	up	ENSMUSG00000023885_up	spleen
ENSMUSG00000023886	-0.340224	0.151172	-2.25058	0.0285068	0.00538006	0.00877979	0.612778	0.542595	0.0320035	0.0106731	2.99853	0.00409567	0.0373836	0.0070382	5.31153	5.3689e-06	0.169928	0.782693	0.0611943	5.58824e-05	up	ENSMUSG00000023886_up	spleen
ENSMUSG00000023912	-0.117184	0.247373	-0.473715	0.637613	0.0178133	0.014367	1.23988	0.220381	-0.0511171	0.0174651	-2.92681	0.00500215	-0.0333037	0.0110931	-3.00221	0.00478185	0.845214	0.497796	0.0691645	0.0146063	down	ENSMUSG00000023912_down	spleen
ENSMUSG00000023913	0.161481	0.194788	0.829007	0.41075	-0.00399809	0.011313	-0.353408	0.725159	0.0519548	0.0137525	3.77784	0.000396314	0.0479567	0.008875	5.40357	4.03195e-06	0.704944	0.882857	0.0209293	4.45603e-05	up	ENSMUSG00000023913_up	spleen
ENSMUSG00000023915	0.128672	0.186364	0.690431	0.49288	0.00390469	0.0108237	0.360753	0.719691	0.0364206	0.0131578	2.768	0.00771069	0.0403253	0.00847158	4.76007	2.9532e-05	0.762529	0.879606	0.0875924	0.000221354	up	ENSMUSG00000023915_up	spleen
ENSMUSG00000023926	-1.24723	1.14768	-1.08674	0.281981	-0.0637352	0.0666554	-0.95619	0.343238	0.220702	0.0810291	2.72374	0.00867707	0.156967	0.0514397	3.05148	0.004198	0.589682	0.633124	0.092848	0.0131049	up	ENSMUSG00000023926_up	spleen
ENSMUSG00000023938	0.264982	0.182656	1.45072	0.152643	-0.0299861	0.0106083	-2.82666	0.0065824	-0.0384931	0.0128959	-2.9849	0.00425511	-0.0684793	0.00790364	-8.66428	1.96239e-10	0.433876	0.0605278	0.0627617	4.8484e-08	down	ENSMUSG00000023938_down	spleen
ENSMUSG00000023953	1.3842	0.251475	5.50435	1.04863e-06	0.00729027	0.0146052	0.499156	0.619697	-0.0520992	0.0177547	-2.93439	0.00489823	-0.0448089	0.0102598	-4.36741	9.75352e-05	0.000371512	0.829017	0.068433	0.000587936	down	ENSMUSG00000023953_down	spleen
ENSMUSG00000023960	-0.675148	0.18589	-3.63199	0.000626527	0.0132822	0.0107961	1.23027	0.223929	0.0439775	0.0131242	3.35086	0.00147582	0.0572597	0.00830775	6.89232	3.94615e-08	0.0160165	0.501696	0.0364146	1.42164e-06	up	ENSMUSG00000023960_up	spleen
ENSMUSG00000023961	-0.228701	0.191039	-1.19714	0.23648	0.0146373	0.0110952	1.31925	0.192654	0.0361007	0.0134878	2.67654	0.00982924	0.050738	0.00809895	6.26476	2.75261e-07	0.540062	0.461588	0.0986971	5.77495e-06	up	ENSMUSG00000023961_up	spleen
ENSMUSG00000024008	1.50881	0.4083	3.69534	0.000514055	-0.0242729	0.0237133	-1.0236	0.310589	-0.0978794	0.0288269	-3.39542	0.00129152	-0.122152	0.0183922	-6.64152	8.55342e-08	0.0141739	0.600797	0.0338294	2.44828e-06	down	ENSMUSG00000024008_down	spleen
ENSMUSG00000024030	-0.281196	0.198717	-1.41506	0.162793	-0.00828956	0.0115411	-0.718262	0.475692	0.0438188	0.0140299	3.12325	0.00287418	0.0355293	0.00917109	3.87405	0.000421656	0.449006	0.734143	0.0507223	0.00195396	up	ENSMUSG00000024030_up	spleen
ENSMUSG00000024037	0.346679	0.111914	3.09772	0.00309233	-0.000558413	0.00649979	-0.0859123	0.931854	-0.0406782	0.00790142	-5.14821	3.78373e-06	-0.0412366	0.00481393	-8.5661	2.60923e-10	0.0445622	0.977303	0.00356516	5.66143e-08	down	ENSMUSG00000024037_down	spleen
ENSMUSG00000024045	-0.192678	0.159862	-1.20528	0.233352	0.0158751	0.00928451	1.70985	0.0930353	-0.0350455	0.0112866	-3.10505	0.00302816	-0.0191705	0.00741932	-2.58386	0.0138542	0.536623	0.304289	0.0520445	0.0352158	down	ENSMUSG00000024045_down	spleen
ENSMUSG00000024053	-0.871416	0.772068	-1.12868	0.264023	-0.0333141	0.0448403	-0.74295	0.460732	0.147408	0.0545098	2.70424	0.00913716	0.114094	0.0360906	3.16131	0.00312961	0.570359	0.72393	0.0949106	0.0102164	up	ENSMUSG00000024053_up	spleen
ENSMUSG00000024065	0.57335	0.215363	2.66225	0.0102048	0.00360916	0.0125079	0.288551	0.77403	-0.0551152	0.0152051	-3.62478	0.000640711	-0.051506	0.0102057	-5.04681	1.22051e-05	0.0939291	0.908706	0.0245171	0.000108033	down	ENSMUSG00000024065_down	spleen
ENSMUSG00000024072	-0.492713	0.207929	-2.36962	0.02141	0.0238248	0.0120762	1.97287	0.0536383	0.0424679	0.0146803	2.89285	0.0054936	0.0662927	0.00936904	7.07572	2.24762e-08	0.145552	0.221404	0.0726434	9.88372e-07	up	ENSMUSG00000024072_up	spleen
ENSMUSG00000024087	-0.73176	0.210135	-3.48233	0.000992971	0.00419187	0.0122043	0.343476	0.732574	0.0651192	0.014836	4.38926	5.32752e-05	0.0693111	0.00908076	7.63274	4.13856e-09	0.0213819	0.886185	0.00787676	3.012e-07	up	ENSMUSG00000024087_up	spleen
ENSMUSG00000024150	-0.251795	0.121216	-2.07724	0.0425497	0.00609839	0.00704001	0.866246	0.390188	0.0318355	0.00855813	3.71992	0.000475868	0.0379339	0.00544721	6.96391	3.16677e-08	0.214276	0.673087	0.0222976	1.22856e-06	up	ENSMUSG00000024150_up	spleen
ENSMUSG00000024163	0.20255	0.220889	0.916975	0.363233	-0.00671957	0.0128288	-0.523786	0.60257	-0.0450532	0.0155953	-2.8889	0.00555353	-0.0517728	0.0101573	-5.09711	1.04453e-05	0.665732	0.820245	0.0729913	9.53948e-05	down	ENSMUSG00000024163_down	spleen
ENSMUSG00000024164	-0.0699526	0.196304	-0.356349	0.722968	-0.0115054	0.011401	-1.00916	0.317401	0.0411368	0.0138595	2.96813	0.00445935	0.0296315	0.00909876	3.25665	0.00241642	0.886486	0.607403	0.0644598	0.00822125	up	ENSMUSG00000024164_up	spleen
ENSMUSG00000024168	-0.668454	0.199687	-3.34751	0.00149066	-0.00396967	0.0115975	-0.342288	0.733463	0.0519297	0.0140984	3.68338	0.0005337	0.04796	0.00868245	5.52378	2.77262e-06	0.0281308	0.886694	0.0230905	3.3097e-05	up	ENSMUSG00000024168_up	spleen
ENSMUSG00000024170	0.319419	0.149291	2.13957	0.0369258	-0.00150829	0.00867056	-0.173955	0.862551	-0.0441126	0.0105403	-4.18513	0.000105615	-0.0456208	0.00646027	-7.06176	2.34579e-08	0.1972	0.949238	0.0110266	1.01025e-06	down	ENSMUSG00000024170_down	spleen
ENSMUSG00000024186	-0.0220915	0.272032	-0.0812091	0.935576	-0.00107676	0.0157992	-0.0681533	0.945915	-0.0585912	0.0192061	-3.05065	0.00353565	-0.0596679	0.0119817	-4.97991	1.50094e-05	0.977523	0.983741	0.0563625	0.000127238	down	ENSMUSG00000024186_down	spleen
ENSMUSG00000024187	-0.145378	0.143465	-1.01334	0.315417	-0.011027	0.00833217	-1.32342	0.191271	0.0277751	0.0101289	2.74215	0.00826227	0.0167481	0.00599596	2.79323	0.00821492	0.620645	0.459717	0.0910884	0.02292	up	ENSMUSG00000024187_up	spleen
ENSMUSG00000024232	-0.433325	0.165154	-2.62376	0.0112825	-0.00657721	0.00959186	-0.685708	0.495831	0.0374191	0.0116603	3.20911	0.00224192	0.0308419	0.00707192	4.36117	9.93879e-05	0.0994164	0.747689	0.0448475	0.000596804	up	ENSMUSG00000024232_up	spleen
ENSMUSG00000024245	-0.245087	0.277198	-0.884157	0.380531	0.00957462	0.0160992	0.594726	0.55451	0.0594478	0.0195709	3.03757	0.00366908	0.0690224	0.0130104	5.30517	5.47619e-06	0.682053	0.789988	0.0576522	5.68416e-05	up	ENSMUSG00000024245_up	spleen
ENSMUSG00000024247	-0.190588	0.172126	-1.10726	0.273091	-0.0321095	0.0099968	-3.21198	0.00222324	0.0400952	0.0121525	3.29933	0.00172002	0.00798572	0.00736447	1.08436	0.285221	0.580608	0.0314351	0.0393864	0.400021	up	ENSMUSG00000024247_up	spleen
ENSMUSG00000024287	-0.00985388	0.103107	-0.0955691	0.924217	0.0191358	0.0059883	3.19553	0.00233235	-0.0212273	0.00727963	-2.91599	0.00515407	-0.00209157	0.00441814	-0.473405	0.638706	0.97396	0.0323684	0.070188	0.732553	down	ENSMUSG00000024287_down	spleen
ENSMUSG00000024299	0.107782	0.272969	0.394851	0.694508	-0.0274283	0.0158535	-1.73011	0.089323	-0.0553278	0.0192722	-2.87086	0.00583531	-0.0827561	0.0124198	-6.66322	7.99838e-08	0.873662	0.29759	0.0749963	2.32846e-06	down	ENSMUSG00000024299_down	spleen
ENSMUSG00000024312	0.386898	0.130532	2.96401	0.00451089	-0.0189668	0.00758105	-2.50187	0.0154159	-0.0258335	0.00921585	-2.80316	0.00701469	-0.0448003	0.00518478	-8.64073	2.10091e-10	0.0563171	0.101718	0.0833133	5.00884e-08	down	ENSMUSG00000024312_down	spleen
ENSMUSG00000024340	1.25001	0.274878	4.54749	3.10721e-05	0.0259208	0.0159644	1.62366	0.110273	-0.0755829	0.0194071	-3.89461	0.000272976	-0.0496621	0.0123103	-4.0342	0.000263617	0.0024668	0.336792	0.016722	0.0013267	down	ENSMUSG00000024340_down	spleen
ENSMUSG00000024347	0.413428	0.21042	1.96477	0.0545946	0.0221342	0.0122208	1.81119	0.0756751	-0.0776791	0.0148562	-5.22875	2.8362e-06	-0.0555449	0.00815964	-6.80727	5.12749e-08	0.248816	0.270709	0.00356516	1.68614e-06	down	ENSMUSG00000024347_down	spleen
ENSMUSG00000024391	0.742117	0.194323	3.81898	0.000347743	0.0239206	0.011286	2.1195	0.0386612	-0.0413327	0.0137197	-3.01266	0.00393621	-0.017412	0.00842876	-2.06579	0.0459043	0.0111808	0.181168	0.0600897	0.092842	down	ENSMUSG00000024391_down	spleen
ENSMUSG00000024401	0.59189	0.238224	2.48459	0.0161016	0.0273259	0.0138356	1.97503	0.0533858	-0.0751214	0.0168192	-4.46641	4.09966e-05	-0.0477956	0.00946214	-5.05124	1.20389e-05	0.122553	0.221006	0.00718933	0.000106983	down	ENSMUSG00000024401_down	spleen
ENSMUSG00000024402	0.0910669	0.342558	0.265844	0.791372	-0.00362677	0.0198952	-0.182294	0.856035	-0.0677408	0.0241854	-2.8009	0.00705771	-0.0713676	0.0159447	-4.47595	7.02541e-05	0.920304	0.946063	0.0836572	0.000448288	down	ENSMUSG00000024402_down	spleen
ENSMUSG00000024403	0.236999	0.167209	1.41738	0.162115	0.00965718	0.00971122	0.994436	0.324446	-0.0390281	0.0118054	-3.30596	0.00168656	-0.0293709	0.00759032	-3.86953	0.000427255	0.448181	0.614311	0.0390367	0.00197406	down	ENSMUSG00000024403_down	spleen
ENSMUSG00000024411	0.441286	0.311392	1.41714	0.162185	-0.0054889	0.0180851	-0.303504	0.762672	-0.0618886	0.021985	-2.81504	0.006793	-0.0673775	0.0136523	-4.93524	1.72284e-05	0.448238	0.902659	0.0818167	0.000143014	down	ENSMUSG00000024411_down	spleen
ENSMUSG00000024420	-0.725364	0.245539	-2.95417	0.00463631	0.00222686	0.0142605	0.156156	0.876492	0.0629904	0.0173356	3.63358	0.000623428	0.0652173	0.0111145	5.86775	9.48407e-07	0.0574626	0.955232	0.0242345	1.47297e-05	up	ENSMUSG00000024420_up	spleen
ENSMUSG00000024427	-0.39201	0.190953	-2.05292	0.0449387	-0.0154439	0.0110902	-1.39257	0.169457	0.051653	0.0134817	3.83134	0.00033431	0.036209	0.007509	4.82209	2.44107e-05	0.221379	0.429636	0.0190801	0.00018917	up	ENSMUSG00000024427_up	spleen
ENSMUSG00000024436	0.396851	0.114444	3.46765	0.0010383	0.0131533	0.00664669	1.97893	0.0529331	-0.0228336	0.00808	-2.82594	0.00659521	-0.00968027	0.00495304	-1.95441	0.0582415	0.0219292	0.219895	0.0804667	0.112684	down	ENSMUSG00000024436_down	spleen
ENSMUSG00000024440	-0.554558	0.326983	-1.69599	0.0956474	-0.00153698	0.0189906	-0.080934	0.935794	0.0755731	0.0230858	3.27358	0.0018559	0.0740361	0.0151152	4.89811	1.9318e-05	0.336639	0.979454	0.0408059	0.000156756	up	ENSMUSG00000024440_up	spleen
ENSMUSG00000024451	-0.557477	0.277806	-2.00671	0.049798	-0.0289971	0.0161345	-1.79722	0.0778939	0.0549802	0.0196137	2.80315	0.00701488	0.0259831	0.0125715	2.06682	0.0458015	0.234233	0.274959	0.0833133	0.0926541	up	ENSMUSG00000024451_up	spleen
ENSMUSG00000024457	-0.0384769	0.141099	-0.272693	0.786129	-0.00407976	0.00819481	-0.497847	0.620613	-0.0270282	0.00996195	-2.71314	0.0089244	-0.031108	0.00665698	-4.67298	3.85591e-05	0.917639	0.82934	0.093984	0.000274356	down	ENSMUSG00000024457_down	spleen
ENSMUSG00000024501	-0.556206	0.205915	-2.70114	0.00921244	-0.00692234	0.0119592	-0.578829	0.565111	0.059418	0.0145381	4.08705	0.000146019	0.0524957	0.00928898	5.65139	1.86252e-06	0.0878528	0.79735	0.0127353	2.44905e-05	up	ENSMUSG00000024501_up	spleen
ENSMUSG00000024521	-0.490443	0.217341	-2.25656	0.028106	0.0116993	0.0126228	0.92684	0.358134	0.0415966	0.0153448	2.71079	0.00898021	0.0532959	0.00957101	5.56848	2.41207e-06	0.168623	0.645796	0.0940968	2.97578e-05	up	ENSMUSG00000024521_up	spleen
ENSMUSG00000024538	-0.502481	0.242941	-2.06833	0.0434124	-0.016391	0.0141096	-1.16169	0.250469	0.06147	0.0171522	3.5838	0.00072745	0.045079	0.0106859	4.21857	0.000152467	0.216854	0.532598	0.0257238	0.000851286	up	ENSMUSG00000024538_up	spleen
ENSMUSG00000024560	0.372077	0.13476	2.76104	0.00785576	-0.0103272	0.00782662	-1.31949	0.192572	-0.0316602	0.00951437	-3.32762	0.00158159	-0.0419874	0.00561647	-7.47576	6.648e-09	0.0793086	0.461509	0.0375442	4.0794e-07	down	ENSMUSG00000024560_down	spleen
ENSMUSG00000024566	0.171383	0.0995355	1.72183	0.0908255	0.00136804	0.00578085	0.236651	0.813823	-0.0240503	0.00702744	-3.42233	0.00119098	-0.0226822	0.00443373	-5.11583	9.85666e-06	0.327841	0.927791	0.0324573	9.09477e-05	down	ENSMUSG00000024566_down	spleen
ENSMUSG00000024580	0.168576	0.107769	1.56424	0.123603	0.0109993	0.00625903	1.75734	0.0845276	-0.0207415	0.00760874	-2.72601	0.00862495	-0.00974224	0.00448337	-2.17297	0.0362591	0.388175	0.288315	0.0926491	0.0767573	down	ENSMUSG00000024580_down	spleen
ENSMUSG00000024620	-0.37538	0.215527	-1.74168	0.087258	-0.0162149	0.0125174	-1.29538	0.200699	0.041516	0.0152167	2.72831	0.00857234	0.0253011	0.00982794	2.5744	0.014178	0.320888	0.471714	0.0925074	0.0358574	up	ENSMUSG00000024620_up	spleen
ENSMUSG00000024621	0.0481054	0.216473	0.222223	0.824978	-0.00491838	0.0125724	-0.391205	0.697185	0.0527204	0.0152835	3.4495	0.00109709	0.047802	0.0100583	4.7525	3.02254e-05	0.934098	0.867108	0.0316531	0.000225663	up	ENSMUSG00000024621_up	spleen
ENSMUSG00000024659	-0.763391	0.275842	-2.7675	0.00772105	0.0032379	0.0160204	0.202111	0.840589	0.0617232	0.0194751	3.16934	0.00251646	0.0649611	0.0126949	5.11709	9.81839e-06	0.0784939	0.941133	0.0470165	9.08356e-05	up	ENSMUSG00000024659_up	spleen
ENSMUSG00000024661	-0.323134	0.225464	-1.43319	0.157567	-0.0203441	0.0130946	-1.55363	0.126115	0.0505142	0.0159183	3.17334	0.00248747	0.0301701	0.0106786	2.82529	0.00756972	0.441323	0.363087	0.0468357	0.0214546	up	ENSMUSG00000024661_up	spleen
ENSMUSG00000024663	-0.156048	0.634433	-0.245965	0.806642	-0.0328914	0.0368468	-0.892653	0.376004	0.125094	0.0447925	2.79275	0.00721444	0.0922029	0.029607	3.11423	0.0035515	0.926607	0.660698	0.0845131	0.0114014	up	ENSMUSG00000024663_up	spleen
ENSMUSG00000024669	0.36564	0.263306	1.38865	0.17064	-0.0190242	0.0152923	-1.24404	0.218859	-0.0499244	0.01859	-2.68555	0.00959909	-0.0689486	0.0119037	-5.7922	1.20045e-06	0.458742	0.496241	0.0976908	1.7434e-05	down	ENSMUSG00000024669_down	spleen
ENSMUSG00000024670	0.480197	0.238944	2.00966	0.0494749	-0.0162627	0.0138774	-1.17188	0.246389	-0.0562602	0.01687	-3.33493	0.00154759	-0.0725229	0.0108503	-6.68395	7.50203e-08	0.233708	0.52916	0.0374615	2.20792e-06	down	ENSMUSG00000024670_down	spleen
ENSMUSG00000024672	-0.104483	0.348213	-0.300056	0.765286	-0.0130769	0.0202236	-0.646617	0.520619	0.0953681	0.0245847	3.87917	0.000286859	0.0822911	0.016453	5.0016	1.40364e-05	0.908303	0.765521	0.017305	0.000120568	up	ENSMUSG00000024672_up	spleen
ENSMUSG00000024677	0.551141	0.258901	2.12877	0.0378513	0.0424389	0.0150365	2.82239	0.0066591	-0.0666766	0.018279	-3.64771	0.000596599	-0.0242377	0.0119524	-2.02785	0.0498227	0.200038	0.0609431	0.0238348	0.0993649	down	ENSMUSG00000024677_down	spleen
ENSMUSG00000024678	-0.269164	0.259783	-1.03611	0.304768	0.0112873	0.0150877	0.748112	0.457639	0.0622815	0.0183413	3.3957	0.00129041	0.0735688	0.0119233	6.17017	3.69482e-07	0.611262	0.720956	0.0338294	7.19684e-06	up	ENSMUSG00000024678_up	spleen
ENSMUSG00000024679	0.560566	0.433415	1.29337	0.201389	0.00870582	0.025172	0.345853	0.730797	0.090247	0.0306001	2.94924	0.00470038	0.0989528	0.0206933	4.78187	2.76212e-05	0.499798	0.885816	0.0667113	0.000209468	up	ENSMUSG00000024679_up	spleen
ENSMUSG00000024712	-0.576498	0.129111	-4.46513	4.1176e-05	0.0212168	0.00749855	2.82945	0.00653275	0.0307427	0.00911556	3.37256	0.00138318	0.0519595	0.00572225	9.08026	5.94629e-11	0.00284251	0.0603075	0.035384	2.5043e-08	up	ENSMUSG00000024712_up	spleen
ENSMUSG00000024730	-0.738293	0.285244	-2.58828	0.0123669	-0.0222319	0.0165665	-1.34198	0.185218	0.0685103	0.0201389	3.40188	0.00126666	0.0462783	0.0117025	3.95456	0.000333228	0.105696	0.45175	0.0336297	0.00160911	up	ENSMUSG00000024730_up	spleen
ENSMUSG00000024737	0.324629	0.182022	1.78346	0.0801318	-0.0364213	0.0105715	-3.44522	0.00111138	0.0357767	0.0128512	2.78392	0.00738798	-0.000644576	0.0083021	-0.0776402	0.938533	0.306415	0.0206222	0.085791	0.959013	down	ENSMUSG00000024737_down	spleen
ENSMUSG00000024758	-0.0937108	0.122137	-0.767263	0.446267	-0.00305786	0.00709348	-0.431081	0.668126	0.0298589	0.00862313	3.46265	0.0010542	0.026801	0.00549225	4.87979	2.04396e-05	0.730882	0.854597	0.0308327	0.000163982	up	ENSMUSG00000024758_up	spleen
ENSMUSG00000024764	0.560068	0.105884	5.28944	2.28068e-06	-0.00404439	0.00614957	-0.65767	0.513544	-0.021877	0.00747568	-2.92642	0.00500752	-0.0259214	0.00446729	-5.80248	1.16254e-06	0.000554645	0.760475	0.0691694	1.71074e-05	down	ENSMUSG00000024764_down	spleen
ENSMUSG00000024772	-0.136218	0.13977	-0.974582	0.334114	-0.026127	0.00811761	-3.21855	0.00218098	0.0288915	0.00986811	2.92776	0.00498895	0.00276453	0.00557606	0.495785	0.622978	0.637102	0.0309775	0.0691645	0.719771	up	ENSMUSG00000024772_up	spleen
ENSMUSG00000024781	-0.305557	0.164335	-1.85936	0.0684283	0.00378796	0.00954426	0.396884	0.693017	0.0414379	0.0116024	3.57149	0.000755611	0.0452258	0.00735124	6.15214	3.90823e-07	0.281094	0.865486	0.0260332	7.48824e-06	up	ENSMUSG00000024781_up	spleen
ENSMUSG00000024830	0.323693	0.138327	2.34005	0.0230072	-0.00684156	0.00803382	-0.851596	0.3982	-0.0305678	0.00976625	-3.12995	0.00281938	-0.0374094	0.00539293	-6.93674	3.44239e-08	0.151503	0.679171	0.0501321	1.28761e-06	down	ENSMUSG00000024830_down	spleen
ENSMUSG00000024900	-0.886992	0.249453	-3.55575	0.000793159	-0.0591158	0.0144878	-4.08038	0.000149252	0.058124	0.017612	3.30025	0.00171534	-0.000991859	0.00944156	-0.105052	0.916902	0.0185238	0.00700706	0.0393614	0.94343	down	ENSMUSG00000024900_down	spleen
ENSMUSG00000024906	0.251355	0.173924	1.4452	0.154181	-0.0165639	0.0101012	-1.63979	0.106861	-0.0329722	0.0122795	-2.68515	0.00960912	-0.0495361	0.00653373	-7.5816	4.82834e-09	0.436332	0.330784	0.0976908	3.24953e-07	down	ENSMUSG00000024906_down	spleen
ENSMUSG00000024910	0.774621	0.30753	2.51884	0.0147681	-0.000329523	0.0178608	-0.0184495	0.985348	-0.0853132	0.0217124	-3.92924	0.000244153	-0.0856427	0.0139637	-6.13325	4.14499e-07	0.116543	0.998685	0.0162363	7.84581e-06	down	ENSMUSG00000024910_down	spleen
ENSMUSG00000024948	-0.135407	0.300317	-0.45088	0.653882	-0.000572754	0.0174419	-0.0328378	0.973925	-0.0612463	0.0212031	-2.88855	0.0055588	-0.0618191	0.0143228	-4.31612	0.000113818	0.854058	0.993903	0.0729913	0.000668069	down	ENSMUSG00000024948_down	spleen
ENSMUSG00000024949	0.0193595	0.0759508	0.254895	0.799773	-0.00835823	0.00441109	-1.89482	0.0634752	-0.0183449	0.00536231	-3.42109	0.00119546	-0.0267032	0.00349325	-7.64422	3.99802e-09	0.923214	0.244838	0.0325321	2.94395e-07	down	ENSMUSG00000024949_down	spleen
ENSMUSG00000024985	-0.635773	0.294959	-2.15546	0.0356006	0.00877877	0.0171307	0.512459	0.61042	0.0998918	0.0208248	4.79677	1.31041e-05	0.108671	0.0132357	8.21042	7.39461e-10	0.193144	0.82366	0.00437121	1.02095e-07	up	ENSMUSG00000024985_up	spleen
ENSMUSG00000025025	-0.537537	0.275202	-1.95325	0.0559799	-0.0125661	0.0159832	-0.786206	0.435184	0.0674506	0.0194299	3.47148	0.00102628	0.0548845	0.0129555	4.23639	0.000144556	0.252243	0.705103	0.0303952	0.00081491	up	ENSMUSG00000025025_up	spleen
ENSMUSG00000025044	0.349131	0.415393	0.840483	0.404344	0.00722724	0.0241253	0.299571	0.765655	0.0797761	0.0293277	2.72016	0.00875995	0.0870033	0.0196594	4.42554	8.1837e-05	0.700919	0.90439	0.0930875	0.000508321	up	ENSMUSG00000025044_up	spleen
ENSMUSG00000025083	-0.599332	0.238581	-2.51207	0.0150238	-0.0160561	0.0138564	-1.15875	0.251655	0.0539257	0.0168444	3.2014	0.00229282	0.0378695	0.0107732	3.51517	0.00117966	0.11764	0.534168	0.0452705	0.00459693	up	ENSMUSG00000025083_up	spleen
ENSMUSG00000025104	0.168071	0.225707	0.744642	0.459716	0.0307913	0.0131087	2.34892	0.0225171	-0.0475125	0.0159355	-2.98156	0.00429514	-0.0167213	0.0103132	-1.62135	0.113436	0.740313	0.129454	0.0631593	0.192986	down	ENSMUSG00000025104_down	spleen
ENSMUSG00000025137	0.369195	0.191258	1.93036	0.0588212	-0.000820493	0.0111079	-0.0738657	0.94139	-0.0454446	0.0135032	-3.36546	0.00141286	-0.0462651	0.00790874	-5.84986	1.00281e-06	0.258238	0.981575	0.0356577	1.53713e-05	down	ENSMUSG00000025137_down	spleen
ENSMUSG00000025153	0.754219	0.200933	3.75359	0.000427932	-0.00994118	0.0116698	-0.85187	0.398048	-0.0407287	0.0141863	-2.87098	0.00583325	-0.0506699	0.00883494	-5.73517	1.43417e-06	0.0127318	0.679036	0.0749963	2.00219e-05	down	ENSMUSG00000025153_down	spleen
ENSMUSG00000025159	0.029215	0.0918189	0.31818	0.751575	0.00611499	0.00533268	1.1467	0.256561	-0.0200806	0.00648263	-3.0976	0.00309337	-0.0139656	0.00381667	-3.65911	0.000784195	0.901228	0.539588	0.0526602	0.00327364	down	ENSMUSG00000025159_down	spleen
ENSMUSG00000025163	-0.0573078	0.251588	-0.227784	0.820675	-0.0298255	0.0146118	-2.04119	0.046132	-0.0628035	0.0177627	-3.53569	0.000843575	-0.092629	0.0113412	-8.16747	8.39431e-10	0.932628	0.201587	0.0276963	1.10224e-07	down	ENSMUSG00000025163_down	spleen
ENSMUSG00000025165	-0.387598	0.361704	-1.07159	0.28867	-0.0185559	0.0210071	-0.883312	0.380983	0.0910675	0.0255372	3.56608	0.000768323	0.0725116	0.0167994	4.31633	0.000113744	0.597026	0.66472	0.0262509	0.000667849	up	ENSMUSG00000025165_up	spleen
ENSMUSG00000025213	-0.32983	0.281241	-1.17277	0.246036	4.27379e-05	0.016334	0.0026165	0.997922	0.0627757	0.0198562	3.16151	0.00257416	0.0628184	0.0113045	5.55695	2.50028e-06	0.551094	1	0.0474804	3.06248e-05	up	ENSMUSG00000025213_up	spleen
ENSMUSG00000025215	-0.44337	0.201055	-2.20522	0.0317172	-0.0239917	0.0116769	-2.05462	0.044768	0.0440739	0.014195	3.10489	0.00302949	0.0200822	0.00908803	2.20975	0.0333901	0.180799	0.198304	0.0520445	0.0717598	up	ENSMUSG00000025215_up	spleen
ENSMUSG00000025221	0.43401	0.219604	1.97633	0.0532348	-0.00881773	0.0127542	-0.691358	0.492302	-0.0451935	0.0155046	-2.91485	0.00517034	-0.0540112	0.00946291	-5.70767	1.56264e-06	0.245418	0.745496	0.070188	2.13394e-05	down	ENSMUSG00000025221_down	spleen
ENSMUSG00000025227	0.857872	0.165564	5.18152	3.35909e-06	0.00473813	0.00961567	0.492751	0.624186	-0.0406848	0.0116892	-3.48054	0.000998397	-0.0359467	0.00606425	-5.92764	7.86801e-07	0.000637107	0.830853	0.0298374	1.29141e-05	down	ENSMUSG00000025227_down	spleen
ENSMUSG00000025232	-0.408657	0.177761	-2.29891	0.025406	-0.0206457	0.010324	-1.99977	0.0505658	0.0585651	0.0125503	4.66642	2.06232e-05	0.0379194	0.00808663	4.68915	3.66995e-05	0.159771	0.213845	0.0049018	0.000263621	up	ENSMUSG00000025232_up	spleen
ENSMUSG00000025236	0.25926	0.128035	2.02492	0.0478319	0.0281883	0.00743605	3.79076	0.000380404	-0.0329242	0.00903957	-3.64224	0.00060686	-0.004736	0.00517529	-0.915117	0.366056	0.229427	0.0117542	0.0239391	0.483939	down	ENSMUSG00000025236_down	spleen
ENSMUSG00000025268	0.0494901	0.195018	0.253772	0.800635	-0.0214659	0.0113263	-1.89523	0.0634204	0.0382832	0.0137687	2.78045	0.00745719	0.0168173	0.00805265	2.08842	0.0436978	0.923435	0.244677	0.0862745	0.0892192	up	ENSMUSG00000025268_up	spleen
ENSMUSG00000025280	0.250785	0.108829	2.30439	0.0250744	0.00840708	0.00632062	1.3301	0.189075	-0.0281929	0.00768361	-3.66922	0.000557863	-0.0197858	0.00470014	-4.20962	0.0001566	0.15874	0.456594	0.0231862	0.000872285	down	ENSMUSG00000025280_down	spleen
ENSMUSG00000025314	-0.696009	0.151446	-4.59576	2.63216e-05	0.0118752	0.00879571	1.35011	0.182613	0.0355814	0.0106924	3.32771	0.00158116	0.0474565	0.00673452	7.04676	2.45611e-08	0.00233132	0.448107	0.0375442	1.0434e-06	up	ENSMUSG00000025314_up	spleen
ENSMUSG00000025324	0.96148	0.201807	4.76436	1.4674e-05	0.0121479	0.0117206	1.03646	0.304608	-0.053613	0.014248	-3.76284	0.000415596	-0.0414651	0.00899222	-4.61122	4.65626e-05	0.00154226	0.594001	0.021177	0.000319578	down	ENSMUSG00000025324_down	spleen
ENSMUSG00000025355	-0.339378	0.258573	-1.3125	0.194902	-0.00774727	0.0150175	-0.515883	0.608042	0.0644162	0.0182559	3.52852	0.000862321	0.056669	0.0116351	4.87054	2.10303e-05	0.491536	0.822726	0.0279169	0.000167826	up	ENSMUSG00000025355_up	spleen
ENSMUSG00000025357	0.0606157	0.303679	0.199605	0.84254	0.00276008	0.0176372	0.156493	0.876228	-0.0704675	0.0214405	-3.28666	0.00178567	-0.0677074	0.0143594	-4.71521	3.38854e-05	0.940657	0.955122	0.0401277	0.000248154	down	ENSMUSG00000025357_down	spleen
ENSMUSG00000025358	0.219069	0.128631	1.70307	0.0943042	0.00892135	0.00747068	1.19418	0.237627	-0.0260637	0.00908168	-2.86992	0.00585026	-0.0171423	0.00537861	-3.18713	0.00291883	0.334944	0.517804	0.0750668	0.00963552	down	ENSMUSG00000025358_down	spleen
ENSMUSG00000025377	0.276193	0.176296	1.56665	0.12304	-0.0203302	0.010239	-1.98558	0.052168	-0.03405	0.0124469	-2.73562	0.00840724	-0.0543802	0.00751838	-7.23298	1.39006e-08	0.387052	0.218116	0.0916959	6.83278e-07	down	ENSMUSG00000025377_down	spleen
ENSMUSG00000025461	0.973388	0.3779	2.57578	0.0127711	0.0101393	0.0219478	0.461975	0.645955	-0.104555	0.0266806	-3.91876	0.000252557	-0.0944155	0.0174406	-5.41355	3.90859e-06	0.107631	0.841986	0.0163526	4.353e-05	down	ENSMUSG00000025461_down	spleen
ENSMUSG00000025473	0.346625	0.194458	1.78252	0.080286	0.00509941	0.0112938	0.451525	0.653419	-0.0542585	0.0137292	-3.95206	0.000226793	-0.0491591	0.00791523	-6.21069	3.25691e-07	0.306596	0.846856	0.0160607	6.53366e-06	down	ENSMUSG00000025473_down	spleen
ENSMUSG00000025477	-0.695375	0.120101	-5.78994	3.69555e-07	-0.0146073	0.00697524	-2.09417	0.0409537	0.0279674	0.00847939	3.29828	0.00172539	0.0133601	0.00521699	2.56088	0.0146536	0.000198261	0.187697	0.0394465	0.0368193	up	ENSMUSG00000025477_up	spleen
ENSMUSG00000025491	-0.153591	0.224605	-0.683826	0.497009	-0.0447328	0.0130447	-3.42919	0.00116658	0.0442121	0.0158577	2.78806	0.00730625	-0.000520669	0.00920252	-0.056579	0.955185	0.765503	0.0212669	0.085226	0.970169	down	ENSMUSG00000025491_down	spleen
ENSMUSG00000025492	-0.262307	0.313786	-0.835942	0.406871	-0.0489005	0.0182242	-2.68328	0.00965664	0.0891347	0.022154	4.02341	0.000179854	0.0402342	0.0144971	2.77533	0.00859714	0.702771	0.076186	0.014211	0.023813	up	ENSMUSG00000025492_up	spleen
ENSMUSG00000025500	0.296726	0.210338	1.41071	0.164065	0.0111897	0.012216	0.915987	0.363747	-0.0621794	0.0148503	-4.18707	0.000104939	-0.0509896	0.0092028	-5.54066	2.63054e-06	0.450711	0.650855	0.0110266	3.18053e-05	down	ENSMUSG00000025500_down	spleen
ENSMUSG00000025510	-0.408132	0.177738	-2.29625	0.0255685	-0.00718856	0.0103227	-0.696383	0.489176	0.0496879	0.0125487	3.9596	0.000221324	0.0424994	0.00817979	5.19565	7.69532e-06	0.160161	0.743002	0.0158618	7.52578e-05	up	ENSMUSG00000025510_up	spleen
ENSMUSG00000025511	-0.145603	0.255269	-0.570391	0.570778	-0.0226419	0.0148256	-1.52722	0.132543	0.0692753	0.0180226	3.84381	0.000321259	0.0466334	0.0117666	3.96322	0.000324867	0.810072	0.373236	0.0187338	0.00157624	up	ENSMUSG00000025511_up	spleen
ENSMUSG00000025591	0.306803	0.131325	2.33621	0.0232219	0.0145496	0.00762712	1.90762	0.0617641	-0.0280002	0.00927184	-3.01992	0.00385655	-0.0134505	0.00561588	-2.39509	0.0217927	0.152142	0.240655	0.0595024	0.0509401	down	ENSMUSG00000025591_down	spleen
ENSMUSG00000025722	0.0109197	0.100262	0.108911	0.913677	-0.00329167	0.00582304	-0.565283	0.574222	-0.0227378	0.00707873	-3.21212	0.00222228	-0.0260294	0.00450851	-5.7734	1.27295e-06	0.969777	0.802933	0.0445844	1.82599e-05	down	ENSMUSG00000025722_down	spleen
ENSMUSG00000025737	0.39586	0.127909	3.09484	0.00311782	-0.00786463	0.00742876	-1.05867	0.294461	-0.0329138	0.00903071	-3.64465	0.000602306	-0.0407784	0.00517241	-7.88384	1.94908e-09	0.0447421	0.582849	0.0238597	1.86724e-07	down	ENSMUSG00000025737_down	spleen
ENSMUSG00000025743	0.361074	0.315329	1.14507	0.25723	-0.0277616	0.0183138	-1.51589	0.13538	0.0750201	0.022263	3.36973	0.00139494	0.0472585	0.0150241	3.14551	0.00326557	0.563066	0.377771	0.0354543	0.0105976	up	ENSMUSG00000025743_up	spleen
ENSMUSG00000025776	-0.949061	0.269815	-3.51745	0.000892042	-0.00132115	0.0156704	-0.0843088	0.933123	0.0994473	0.0190496	5.22045	2.92188e-06	0.0981261	0.011401	8.6068	2.31825e-10	0.0199641	0.977966	0.00356516	5.24455e-08	up	ENSMUSG00000025776_up	spleen
ENSMUSG00000025809	0.333688	0.19737	1.69067	0.0966645	0.0169499	0.0114629	1.47868	0.145037	0.0379512	0.0139348	2.72348	0.00868302	0.0549011	0.00908866	6.04061	5.53203e-07	0.339022	0.393207	0.092848	9.83665e-06	up	ENSMUSG00000025809_up	spleen
ENSMUSG00000025878	0.0973829	0.0972759	1.0011	0.321244	0.0052032	0.00564962	0.920982	0.361156	-0.0269436	0.00686791	-3.92311	0.000249032	-0.0217404	0.00400211	-5.43223	3.68773e-06	0.624948	0.64863	0.0162363	4.1425e-05	down	ENSMUSG00000025878_down	spleen
ENSMUSG00000025912	3.19839	0.674308	4.74322	1.57959e-05	0.0346943	0.0391626	0.885903	0.379598	-0.164889	0.0476077	-3.46349	0.0010515	-0.130195	0.0272946	-4.76998	2.8648e-05	0.00161519	0.663385	0.0308216	0.00021612	down	ENSMUSG00000025912_down	spleen
ENSMUSG00000025921	-0.580273	0.250259	-2.31869	0.0242261	0.0122717	0.0145346	0.84431	0.402221	0.0591735	0.0176689	3.34902	0.00148393	0.0714452	0.0108743	6.57012	1.06685e-07	0.155519	0.681705	0.0365667	2.85361e-06	up	ENSMUSG00000025921_up	spleen
ENSMUSG00000025962	0.15664	0.127504	1.2285	0.224585	0.0277669	0.00740523	3.74963	0.000433317	-0.0252865	0.00900211	-2.80896	0.00690568	0.00248034	0.00539479	0.459766	0.648374	0.526472	0.012595	0.0827985	0.740993	up	ENSMUSG00000025962_up	spleen
ENSMUSG00000025969	-0.0181995	0.198278	-0.0917878	0.927206	-0.00485702	0.0115156	-0.421776	0.674863	0.040403	0.0139989	2.88616	0.00559555	0.0355459	0.00908854	3.91107	0.000378475	0.975123	0.857801	0.0731979	0.00178775	up	ENSMUSG00000025969_up	spleen
ENSMUSG00000025982	-0.0931962	0.140604	-0.66283	0.510259	0.0261934	0.00816601	3.20761	0.00225173	-0.0284744	0.00992695	-2.8684	0.00587468	-0.00228108	0.00598372	-0.381214	0.705225	0.773061	0.0316549	0.0751239	0.786212	down	ENSMUSG00000025982_down	spleen
ENSMUSG00000025983	0.618681	0.225918	2.73852	0.00834262	0.0426126	0.0131209	3.24768	0.00200275	-0.0435104	0.0159503	-2.72787	0.00858244	-0.000897875	0.00978394	-0.0917703	0.927376	0.0826209	0.0294535	0.0925631	0.950925	down	ENSMUSG00000025983_down	spleen
ENSMUSG00000025993	-1.24421	0.528473	-2.35436	0.0222214	0.039637	0.0306928	1.29141	0.202062	0.130459	0.0373114	3.49649	0.000951044	0.170096	0.0243154	6.9954	2.875e-08	0.148934	0.473614	0.0289899	1.15845e-06	up	ENSMUSG00000025993_up	spleen
ENSMUSG00000026042	-0.215978	0.27065	-0.797996	0.428368	-0.0163595	0.0157189	-1.04075	0.302627	0.0627514	0.0191085	3.28395	0.00180002	0.0463919	0.0121843	3.80751	0.000511601	0.71791	0.591432	0.0402569	0.00228995	up	ENSMUSG00000026042_up	spleen
ENSMUSG00000026043	-0.922836	0.408687	-2.25805	0.0280067	-0.0390559	0.0237359	-1.64544	0.105688	0.102643	0.0288543	3.55727	0.000789443	0.0635867	0.0187709	3.38751	0.00168552	0.168606	0.328338	0.026757	0.00613711	up	ENSMUSG00000026043_up	spleen
ENSMUSG00000026048	0.0637767	0.12498	0.510295	0.611924	0.00899978	0.00725862	1.23987	0.220383	-0.0250926	0.00882389	-2.84371	0.00628425	-0.0160928	0.00502194	-3.2045	0.00278476	0.831284	0.497796	0.0781151	0.00925314	down	ENSMUSG00000026048_down	spleen
ENSMUSG00000026068	0.421264	0.230084	1.83091	0.0726333	0.0250005	0.0133629	1.87089	0.0667829	-0.0444085	0.0162445	-2.73376	0.00844904	-0.019408	0.0103472	-1.87567	0.0686073	0.29148	0.252601	0.09181	0.128901	down	ENSMUSG00000026068_down	spleen
ENSMUSG00000026082	0.528127	0.139642	3.782	0.000391122	0.0145025	0.00811017	1.78819	0.0793566	-0.0373965	0.00985906	-3.79311	0.000377572	-0.022894	0.00605609	-3.78033	0.000553476	0.0119621	0.278255	0.0202562	0.00244705	down	ENSMUSG00000026082_down	spleen
ENSMUSG00000026111	-0.354575	0.112953	-3.13913	0.00274585	0.00366574	0.00656012	0.558792	0.578614	0.0285702	0.00797476	3.58257	0.000730203	0.0322359	0.00511052	6.30776	2.40807e-07	0.04128	0.805504	0.0257242	5.23592e-06	up	ENSMUSG00000026111_up	spleen
ENSMUSG00000026150	-0.290017	0.0956203	-3.03301	0.00371663	0.000396214	0.00555346	0.0713454	0.943386	0.0203709	0.00675102	3.01746	0.00388331	0.0207671	0.00404281	5.13681	9.23614e-06	0.0499908	0.982363	0.0596702	8.594e-05	up	ENSMUSG00000026150_up	spleen
ENSMUSG00000026163	-0.161019	0.158868	-1.01354	0.315321	-1.42515e-17	0.00922678	-1.54458e-15	1	0.0307849	0.0112165	2.74462	0.00820817	0.0307849	0.00770482	3.99553	0.000295434	0.620645	1	0.0908341	0.00145676	up	ENSMUSG00000026163_up	spleen
ENSMUSG00000026177	0.0622285	0.333063	0.186837	0.852489	-0.00369925	0.0193437	-0.191238	0.849057	0.0950798	0.0235151	4.04336	0.000168504	0.0913806	0.0157138	5.8153	1.11699e-06	0.945436	0.943907	0.0135709	1.65668e-05	up	ENSMUSG00000026177_up	spleen
ENSMUSG00000026185	0.74079	0.448545	1.65154	0.104433	0.0082612	0.0260507	0.31712	0.752376	-0.142154	0.0316683	-4.48882	3.79799e-05	-0.133892	0.0206412	-6.48664	1.38179e-07	0.353257	0.896334	0.00718933	3.47002e-06	down	ENSMUSG00000026185_down	spleen
ENSMUSG00000026187	0.316836	0.138712	2.28414	0.0263206	0.00762137	0.00805613	0.946034	0.348346	-0.0357552	0.00979337	-3.65096	0.000590589	-0.0281338	0.00586148	-4.79978	2.61427e-05	0.162894	0.637203	0.023645	0.00019987	down	ENSMUSG00000026187_down	spleen
ENSMUSG00000026255	-0.832715	0.254058	-3.27766	0.0018337	0.00204871	0.0147552	0.138847	0.890088	0.0775499	0.0179371	4.32344	6.65242e-05	0.0795986	0.0115674	6.88131	4.08211e-08	0.0321253	0.960869	0.00890383	1.4517e-06	up	ENSMUSG00000026255_up	spleen
ENSMUSG00000026271	-0.209373	0.239155	-0.875468	0.385197	0.00266271	0.0138897	0.191704	0.848693	0.0468136	0.0168849	2.77251	0.007618	0.0494763	0.0107097	4.61977	4.53641e-05	0.685382	0.943825	0.0872349	0.000312817	up	ENSMUSG00000026271_up	spleen
ENSMUSG00000026278	-0.53261	0.271494	-1.96178	0.0549519	-0.0177696	0.0157679	-1.12695	0.264748	0.0604215	0.0191681	3.15219	0.00264441	0.0426519	0.0123908	3.44223	0.0014474	0.249838	0.548574	0.0481611	0.00541931	up	ENSMUSG00000026278_up	spleen
ENSMUSG00000026308	-0.565633	0.205768	-2.74889	0.0081151	-0.0115621	0.0119506	-0.96749	0.337612	0.0419666	0.0145277	2.88873	0.00555607	0.0304045	0.00876463	3.469	0.00134298	0.0810926	0.626728	0.0729913	0.00510986	up	ENSMUSG00000026308_up	spleen
ENSMUSG00000026317	-0.521513	0.483033	-1.07966	0.285091	-0.016156	0.0280537	-0.575893	0.56708	0.108739	0.0341033	3.18851	0.00238039	0.0925827	0.0229235	4.03878	0.000260083	0.593028	0.798478	0.0457957	0.0013125	up	ENSMUSG00000026317_up	spleen
ENSMUSG00000026335	-0.502279	0.139292	-3.60593	0.000679305	0.0121559	0.00808986	1.50261	0.138765	0.0310999	0.00983438	3.16236	0.0025678	0.0432558	0.00614081	7.04399	2.47704e-08	0.0167833	0.383632	0.0474804	1.04788e-06	up	ENSMUSG00000026335_up	spleen
ENSMUSG00000026342	-0.10695	0.216226	-0.494622	0.622873	0.016191	0.012558	1.28929	0.202791	0.0487881	0.015266	3.19586	0.0023301	0.0649791	0.00993319	6.54161	1.16533e-07	0.83714	0.474612	0.0455346	3.0576e-06	up	ENSMUSG00000026342_up	spleen
ENSMUSG00000026389	-0.536336	0.721144	-0.74373	0.460264	-0.0394237	0.0418828	-0.941286	0.35075	0.142971	0.0509145	2.80807	0.00692232	0.103548	0.0340199	3.04373	0.00428508	0.740747	0.639686	0.0828454	0.013339	up	ENSMUSG00000026389_up	spleen
ENSMUSG00000026421	-0.0611932	0.163223	-0.374906	0.709199	0.00530237	0.00947969	0.55934	0.578243	0.031929	0.0115239	2.77068	0.0076555	0.0372314	0.00733743	5.07418	1.12141e-05	0.880671	0.805405	0.0872783	0.000101234	up	ENSMUSG00000026421_up	spleen
ENSMUSG00000026426	-0.195253	0.0937677	-2.08231	0.0420666	-0.000861541	0.00544587	-0.158201	0.874889	0.0181034	0.00662022	2.73456	0.00843115	0.0172418	0.00379256	4.54623	5.67554e-05	0.21323	0.954382	0.0917749	0.000377505	up	ENSMUSG00000026426_up	spleen
ENSMUSG00000026458	0.176115	0.204247	0.862268	0.392354	0.0215688	0.0118623	1.81827	0.074571	-0.0406964	0.0144203	-2.82216	0.0066632	-0.0191275	0.00668985	-2.85919	0.00693914	0.691498	0.269082	0.0810855	0.0199504	down	ENSMUSG00000026458_down	spleen
ENSMUSG00000026473	-0.456226	0.183478	-2.48654	0.016023	-0.0190876	0.0106561	-1.79124	0.0788597	0.0687044	0.012954	5.30372	2.16639e-06	0.0496168	0.00866308	5.72738	1.46947e-06	0.122385	0.277138	0.00356516	2.03633e-05	up	ENSMUSG00000026473_up	spleen
ENSMUSG00000026478	-0.0704215	0.170669	-0.412621	0.681518	-0.0127318	0.00991214	-1.28447	0.204461	0.0332614	0.0120496	2.76037	0.00786981	0.0205296	0.00755274	2.71816	0.00993116	0.867584	0.476441	0.0886451	0.0268158	up	ENSMUSG00000026478_up	spleen
ENSMUSG00000026482	-0.212685	0.188208	-1.13006	0.263447	-0.00330465	0.0109308	-0.302325	0.763566	0.0474394	0.0132879	3.57012	0.000758812	0.0441348	0.0089032	4.95718	1.61005e-05	0.569574	0.903319	0.0260479	0.000135024	up	ENSMUSG00000026482_up	spleen
ENSMUSG00000026548	0.102098	0.602873	0.169353	0.866152	-0.00318605	0.0350138	-0.0909941	0.927834	0.142951	0.0425643	3.35848	0.00144263	0.139765	0.0287305	4.86471	2.14112e-05	0.951433	0.975746	0.0360217	0.000170283	up	ENSMUSG00000026548_up	spleen
ENSMUSG00000026566	-0.493756	0.22634	-2.18148	0.0335208	-0.00556329	0.0131454	-0.423211	0.673822	0.0506085	0.0159801	3.16696	0.00253387	0.0450452	0.0106686	4.22222	0.000150812	0.186661	0.857595	0.0471541	0.000843047	up	ENSMUSG00000026566_up	spleen
ENSMUSG00000026573	0.799028	0.235961	3.38628	0.00132744	0.00259414	0.0137042	0.189296	0.850571	-0.0491209	0.0166594	-2.94854	0.00470944	-0.0465268	0.0107533	-4.32675	0.000110237	0.0259639	0.944224	0.0667894	0.00065133	down	ENSMUSG00000026573_down	spleen
ENSMUSG00000026579	-1.18984	0.555786	-2.14083	0.0368194	-0.0420859	0.0322791	-1.30381	0.197829	0.113052	0.0392398	2.88104	0.00567465	0.0709657	0.026031	2.7262	0.00973256	0.197034	0.467937	0.0737936	0.0263963	up	ENSMUSG00000026579_up	spleen
ENSMUSG00000026586	-0.862133	0.230601	-3.73864	0.000448612	0.00661448	0.0133929	0.49388	0.623394	0.0560169	0.016281	3.44064	0.00112692	0.0626313	0.0106014	5.90784	8.36921e-07	0.0130801	0.83084	0.0317577	1.33607e-05	up	ENSMUSG00000026586_up	spleen
ENSMUSG00000026600	-0.492244	0.129157	-3.8112	0.000356467	0.0162709	0.00750123	2.1691	0.034497	0.0344163	0.00911881	3.77421	0.000400897	0.0506872	0.00539589	9.39367	2.45362e-11	0.011364	0.169352	0.0210022	1.58867e-08	up	ENSMUSG00000026600_up	spleen
ENSMUSG00000026712	-0.848048	0.585761	-1.44777	0.153462	0.0305769	0.03402	0.898791	0.372754	0.169716	0.0413561	4.10377	0.000138205	0.200293	0.0272104	7.3609	9.41801e-09	0.434925	0.657749	0.0124915	5.26315e-07	up	ENSMUSG00000026712_up	spleen
ENSMUSG00000026748	-0.334572	0.297578	-1.12432	0.265852	0.0131732	0.0172828	0.762212	0.44925	0.0644598	0.0210097	3.06809	0.00336485	0.077633	0.0124604	6.23038	3.06332e-07	0.572126	0.714455	0.0549407	6.26579e-06	up	ENSMUSG00000026748_up	spleen
ENSMUSG00000026751	-1.00126	0.336248	-2.97774	0.00434128	-0.0137577	0.0195287	-0.704485	0.484158	0.110791	0.0237399	4.66686	2.05916e-05	0.0970331	0.0151457	6.40664	1.77111e-07	0.0550438	0.73965	0.0049018	4.21972e-06	up	ENSMUSG00000026751_up	spleen
ENSMUSG00000026778	0.151772	0.25765	0.589061	0.558277	-0.00762782	0.0149639	-0.509749	0.612305	-0.0679268	0.0181907	-3.73415	0.000455009	-0.0755547	0.011913	-6.34218	2.16374e-07	0.802701	0.824293	0.0219069	4.8657e-06	down	ENSMUSG00000026778_down	spleen
ENSMUSG00000026796	-0.248729	0.185141	-1.34346	0.184743	-0.0204254	0.0107527	-1.89957	0.0628365	0.0401392	0.0130714	3.07077	0.00333936	0.0197138	0.00815733	2.4167	0.0207104	0.478097	0.243221	0.0548104	0.0488419	up	ENSMUSG00000026796_up	spleen
ENSMUSG00000026809	0.490507	0.159208	3.08092	0.00324422	0.0113143	0.00924653	1.22362	0.226406	-0.0344057	0.0112405	-3.06088	0.00343455	-0.0230914	0.00651772	-3.54287	0.00109104	0.0456305	0.503961	0.0554519	0.00430565	down	ENSMUSG00000026809_down	spleen
ENSMUSG00000026814	-0.207891	0.237355	-0.875864	0.384984	-0.0283984	0.0137852	-2.06007	0.0442246	0.0451118	0.0167578	2.69198	0.0094378	0.0167133	0.01097	1.52356	0.136122	0.685382	0.197105	0.0967851	0.222936	up	ENSMUSG00000026814_up	spleen
ENSMUSG00000026817	-0.715168	0.194136	-3.68385	0.000532903	-0.0236376	0.0112751	-2.09645	0.0407422	0.043899	0.0137065	3.2028	0.00228352	0.0202614	0.00834169	2.42893	0.0201198	0.0145064	0.187229	0.0452297	0.0476826	up	ENSMUSG00000026817_up	spleen
ENSMUSG00000026833	-0.441967	0.30314	-1.45796	0.150642	-0.00344869	0.0176058	-0.195884	0.845437	0.0612391	0.0214024	2.86132	0.00598953	0.0577904	0.0138098	4.18473	0.00016867	0.431125	0.94285	0.0757854	0.000929046	up	ENSMUSG00000026833_up	spleen
ENSMUSG00000026837	-0.488882	0.402932	-1.21331	0.230291	-0.0476288	0.0234016	-2.03528	0.0467432	0.0885636	0.028448	3.11318	0.00295844	0.0409348	0.0182986	2.23704	0.0313932	0.532863	0.203077	0.051627	0.0683919	up	ENSMUSG00000026837_up	spleen
ENSMUSG00000026848	0.0475679	0.0787002	0.60442	0.548096	0.00981147	0.00457077	2.14657	0.0363372	-0.0156828	0.00555642	-2.82247	0.00665756	-0.00587137	0.00289903	-2.02529	0.0500972	0.796172	0.174413	0.0810694	0.0998276	down	ENSMUSG00000026848_down	spleen
ENSMUSG00000026854	0.109875	0.131843	0.83338	0.408301	-0.00559448	0.00765719	-0.730618	0.468171	-0.0323826	0.0093084	-3.47886	0.00100353	-0.0379771	0.00562058	-6.75679	5.99108e-08	0.703107	0.728941	0.0298374	1.88749e-06	down	ENSMUSG00000026854_down	spleen
ENSMUSG00000026860	0.343636	0.15554	2.2093	0.0314153	-0.00887303	0.0090335	-0.982236	0.330364	-0.038382	0.0109815	-3.49515	0.000954935	-0.0472551	0.00640671	-7.37587	8.99932e-09	0.179843	0.620172	0.0290613	5.10514e-07	down	ENSMUSG00000026860_down	spleen
ENSMUSG00000026873	1.61578	0.272953	5.91963	2.29383e-07	-0.0199321	0.0158526	-1.25734	0.214042	-0.083173	0.0192711	-4.31593	6.82257e-05	-0.103105	0.0104912	-9.82776	7.35161e-12	0.000143571	0.489117	0.00890383	6.57339e-09	down	ENSMUSG00000026873_down	spleen
ENSMUSG00000026875	0.586515	0.162701	3.60487	0.000681542	0.00212997	0.00944938	0.225408	0.822512	-0.0498484	0.0114871	-4.33952	6.30191e-05	-0.0477184	0.00685591	-6.96019	3.20319e-08	0.0168064	0.932667	0.00876573	1.23758e-06	down	ENSMUSG00000026875_down	spleen
ENSMUSG00000026921	-0.844456	0.346742	-2.4354	0.0182073	-0.029856	0.0201382	-1.48256	0.144004	0.0819203	0.0244808	3.34631	0.001496	0.0520643	0.0161806	3.2177	0.00268675	0.132153	0.391824	0.0367676	0.00899645	up	ENSMUSG00000026921_up	spleen
ENSMUSG00000026925	0.0548405	0.179467	0.305574	0.761104	0.0109106	0.0104232	1.04676	0.299873	-0.0340407	0.0126708	-2.68654	0.00957405	-0.0231301	0.00797927	-2.89878	0.00626494	0.905576	0.588801	0.097596	0.0183294	down	ENSMUSG00000026925_down	spleen
ENSMUSG00000026938	-1.44511	0.500704	-2.88616	0.00559553	-0.0287285	0.02908	-0.987913	0.327602	0.144415	0.0353509	4.08518	0.000146918	0.115686	0.0232658	4.97238	1.53626e-05	0.0645773	0.617568	0.0127353	0.000129705	up	ENSMUSG00000026938_up	spleen
ENSMUSG00000026944	0.259695	0.235068	1.10477	0.274159	-0.0094275	0.0136523	-0.690541	0.492812	-0.046643	0.0165964	-2.81043	0.00687814	-0.0560705	0.0103363	-5.42462	3.77617e-06	0.581428	0.745651	0.0825425	4.2281e-05	down	ENSMUSG00000026944_down	spleen
ENSMUSG00000026970	-0.551976	0.138921	-3.9733	0.000211706	0.0174967	0.00806832	2.16856	0.0345395	0.0303601	0.00980818	3.09539	0.003113	0.0478568	0.00595062	8.04231	1.21604e-09	0.00842206	0.169364	0.052766	1.39229e-07	up	ENSMUSG00000026970_up	spleen
ENSMUSG00000026980	0.789655	0.246022	3.2097	0.00223805	0.0377948	0.0142885	2.64512	0.0106724	-0.0489295	0.0173697	-2.81694	0.00675802	-0.0111347	0.0113688	-0.979411	0.333738	0.0365107	0.0802221	0.081715	0.450284	down	ENSMUSG00000026980_down	spleen
ENSMUSG00000026989	0.233221	0.535297	0.435685	0.664802	-0.0199902	0.0310891	-0.642997	0.522947	-0.128781	0.0377933	-3.40751	0.00124538	-0.148771	0.0250532	-5.93821	7.61278e-07	0.859119	0.767049	0.0334281	1.25721e-05	down	ENSMUSG00000026989_down	spleen
ENSMUSG00000026994	-0.084257	0.283815	-0.296872	0.767703	0.00575398	0.0164835	0.349075	0.728391	0.0739316	0.020038	3.68956	0.000523453	0.0796856	0.0133232	5.98095	6.66299e-07	0.909254	0.884784	0.0230905	1.13325e-05	up	ENSMUSG00000026994_up	spleen
ENSMUSG00000027004	-0.695222	0.449156	-1.54784	0.127502	-0.00292321	0.0260862	-0.112059	0.911192	0.157303	0.0317115	4.96045	7.37245e-06	0.15438	0.0205264	7.52106	5.79681e-09	0.394612	0.968606	0.00407154	3.74044e-07	up	ENSMUSG00000027004_up	spleen
ENSMUSG00000027012	-0.350273	0.111463	-3.1425	0.00271931	-0.0031221	0.00647358	-0.482283	0.631554	0.0292981	0.00786956	3.72296	0.000471327	0.026176	0.00495433	5.28346	5.85856e-06	0.0410785	0.834786	0.0221935	6.00471e-05	up	ENSMUSG00000027012_up	spleen
ENSMUSG00000027015	0.597531	0.27576	2.16685	0.0346764	0.030098	0.0160157	1.87929	0.0656058	-0.0599016	0.0194693	-3.07672	0.00328323	-0.0298036	0.0124237	-2.39893	0.0215968	0.190497	0.249874	0.054221	0.0505829	down	ENSMUSG00000027015_down	spleen
ENSMUSG00000027082	-0.855354	0.380776	-2.24635	0.0287936	0.0240711	0.0221148	1.08846	0.281226	0.132745	0.0268837	4.93774	7.98761e-06	0.156816	0.0178662	8.77722	1.41605e-10	0.171016	0.568967	0.00420202	4.22051e-08	up	ENSMUSG00000027082_up	spleen
ENSMUSG00000027185	0.309353	0.121068	2.55521	0.0134626	0.000743846	0.00703141	0.105789	0.916142	-0.0385768	0.00854767	-4.51313	3.49522e-05	-0.0378329	0.00530287	-7.13443	1.87806e-08	0.110464	0.971507	0.00705697	8.62207e-07	down	ENSMUSG00000027185_down	spleen
ENSMUSG00000027220	-0.310404	0.18589	-1.66983	0.100741	-0.0150504	0.0107962	-1.39405	0.169013	0.0352604	0.0131243	2.68666	0.0095711	0.02021	0.00771513	2.61953	0.0126922	0.346386	0.429032	0.097596	0.0327861	up	ENSMUSG00000027220_up	spleen
ENSMUSG00000027270	-0.384676	0.138664	-2.77415	0.00758441	-0.0152673	0.00805338	-1.89577	0.0633475	0.0308483	0.00979003	3.151	0.00265352	0.015581	0.00528959	2.9456	0.00554691	0.0776936	0.244484	0.0482334	0.0165798	up	ENSMUSG00000027270_up	spleen
ENSMUSG00000027293	-0.144062	0.178818	-0.805638	0.423985	-0.0128834	0.0103854	-1.24053	0.220143	0.0475401	0.0126249	3.76557	0.000412016	0.0346567	0.00839269	4.1294	0.000198867	0.71439	0.497602	0.021177	0.00105693	up	ENSMUSG00000027293_up	spleen
ENSMUSG00000027297	0.381521	0.276996	1.37735	0.174087	0.00112145	0.0160874	0.0697097	0.944682	-0.0834514	0.0195566	-4.26718	8.03462e-05	-0.08233	0.0128955	-6.38441	1.89773e-07	0.463556	0.983112	0.00972484	4.45421e-06	down	ENSMUSG00000027297_down	spleen
ENSMUSG00000027332	-0.182805	0.142089	-1.28655	0.203739	0.00444502	0.00825227	0.538642	0.592347	-0.0275811	0.0100318	-2.74936	0.00810485	-0.0231361	0.00665734	-3.47527	0.0013196	0.502775	0.814611	0.0900501	0.00503415	down	ENSMUSG00000027332_down	spleen
ENSMUSG00000027347	-0.0933372	0.221426	-0.421527	0.675044	0.021743	0.0128601	1.69074	0.0966511	-0.0442916	0.0156332	-2.83317	0.00646708	-0.0225485	0.0100352	-2.24695	0.0306951	0.864264	0.311557	0.0794252	0.0672092	down	ENSMUSG00000027347_down	spleen
ENSMUSG00000027351	-0.257016	0.229764	-1.11861	0.268258	0.0360523	0.0133443	2.7017	0.00919876	0.0446896	0.0162219	2.7549	0.00798584	0.0807419	0.0102236	7.89758	1.8708e-09	0.575273	0.0740778	0.089203	1.81072e-07	up	ENSMUSG00000027351_up	spleen
ENSMUSG00000027358	-1.18656	0.305599	-3.88273	0.000283595	-0.00624021	0.0177486	-0.351588	0.726515	0.0978151	0.021576	4.53352	3.25963e-05	0.0915749	0.0137925	6.63949	8.6073e-08	0.00989787	0.883306	0.00665283	2.45996e-06	up	ENSMUSG00000027358_up	spleen
ENSMUSG00000027395	0.326362	0.125038	2.6101	0.0116894	0.0148928	0.007262	2.05079	0.0451538	-0.0346433	0.00882799	-3.92426	0.000248112	-0.0197505	0.00538587	-3.6671	0.000766475	0.1019	0.199103	0.0162363	0.00320966	down	ENSMUSG00000027395_down	spleen
ENSMUSG00000027398	-0.231649	0.430612	-0.537954	0.592819	0.0148086	0.0250092	0.592127	0.556237	0.0870112	0.0304022	2.862	0.0059784	0.10182	0.0191566	5.31514	5.30904e-06	0.821564	0.79143	0.0757838	5.53821e-05	up	ENSMUSG00000027398_up	spleen
ENSMUSG00000027405	0.257882	0.11737	2.19718	0.0323182	-0.000891372	0.00681662	-0.130764	0.896448	-0.0227969	0.00828657	-2.75107	0.00806805	-0.0236883	0.00491769	-4.81695	2.4799e-05	0.182508	0.962676	0.0898007	0.000191654	down	ENSMUSG00000027405_down	spleen
ENSMUSG00000027411	0.231109	0.0958781	2.41045	0.0193676	0.0118103	0.00556843	2.12093	0.0385353	-0.0337062	0.00676922	-4.97933	6.89636e-06	-0.0218959	0.00423357	-5.17197	8.28217e-06	0.136756	0.180759	0.00407154	7.95877e-05	down	ENSMUSG00000027411_down	spleen
ENSMUSG00000027412	-0.214707	0.181043	-1.18595	0.240835	-0.00928011	0.0105146	-0.882589	0.381371	0.0425898	0.012782	3.332	0.00156111	0.0333097	0.00776831	4.2879	0.000123885	0.545122	0.664835	0.03751	0.000714871	up	ENSMUSG00000027412_up	spleen
ENSMUSG00000027430	0.267331	0.126057	2.12071	0.0385545	0.0200857	0.00732117	2.74351	0.00823247	-0.0243623	0.00889992	-2.73736	0.00836843	-0.00427661	0.00483417	-0.884662	0.382052	0.202526	0.0689937	0.0915166	0.499881	down	ENSMUSG00000027430_down	spleen
ENSMUSG00000027435	-0.605339	0.274706	-2.20359	0.0318379	-0.00419025	0.0159544	-0.262639	0.793829	0.0598656	0.0193949	3.08667	0.00319144	0.0556754	0.0123839	4.49579	6.61521e-05	0.181144	0.91784	0.0534573	0.000428176	up	ENSMUSG00000027435_up	spleen
ENSMUSG00000027457	0.345431	0.15015	2.30057	0.0253053	0.00852352	0.00872048	0.977415	0.332722	-0.0307892	0.010601	-2.90437	0.00532198	-0.0222657	0.00593346	-3.75256	0.000599669	0.159502	0.621864	0.0713282	0.00261921	down	ENSMUSG00000027457_down	spleen
ENSMUSG00000027478	0.145474	0.131775	1.10396	0.274507	0.0267978	0.00765329	3.50148	0.000936673	-0.0382268	0.00930366	-4.10879	0.000135941	-0.011429	0.00548737	-2.08277	0.0442396	0.581762	0.0190106	0.0124915	0.0900669	down	ENSMUSG00000027478_down	spleen
ENSMUSG00000027488	-0.747472	0.205447	-3.63828	0.000614377	-0.0330961	0.011932	-2.77373	0.00759307	0.0646013	0.014505	4.45372	4.28071e-05	0.0315052	0.00894217	3.52322	0.00115323	0.0158246	0.0661357	0.00718933	0.00451317	up	ENSMUSG00000027488_up	spleen
ENSMUSG00000027500	0.0485208	0.275569	0.176075	0.860894	0.000974177	0.0160046	0.0608687	0.951689	-0.0781223	0.0194558	-4.01537	0.000184632	-0.0771481	0.0126751	-6.0866	4.79336e-07	0.949724	0.986293	0.0143258	8.83351e-06	down	ENSMUSG00000027500_down	spleen
ENSMUSG00000027524	-0.264561	0.218422	-1.21124	0.231078	-5.92495e-06	0.0126856	-0.000467062	0.999629	0.0641259	0.0154211	4.15831	0.000115434	0.06412	0.00828566	7.73867	3.00988e-09	0.533696	1	0.0114079	2.46797e-07	up	ENSMUSG00000027524_up	spleen
ENSMUSG00000027556	-0.987295	1.11659	-0.884202	0.380507	-0.051989	0.0648499	-0.801682	0.426251	0.223456	0.0788342	2.8345	0.00644368	0.171467	0.0505807	3.38997	0.0016741	0.682053	0.698648	0.0793917	0.0061038	up	ENSMUSG00000027556_up	spleen
ENSMUSG00000027569	0.0133	0.154307	0.0861914	0.931633	-0.00673888	0.00896189	-0.751948	0.455347	-0.0328567	0.0108945	-3.01591	0.00390034	-0.0395955	0.00702801	-5.63396	1.96656e-06	0.97652	0.719157	0.0598339	2.56076e-05	down	ENSMUSG00000027569_down	spleen
ENSMUSG00000027636	0.217419	0.255646	0.850466	0.398821	0.00597467	0.0148475	0.402403	0.688976	-0.0708918	0.0180492	-3.92769	0.000245379	-0.0649172	0.0110398	-5.88026	9.12087e-07	0.696388	0.865114	0.0162363	1.42841e-05	down	ENSMUSG00000027636_down	spleen
ENSMUSG00000027650	0.231219	0.119446	1.93576	0.0581401	0.00710654	0.00693722	1.02441	0.31021	-0.0238168	0.00843317	-2.82418	0.00662679	-0.0167103	0.00506905	-3.29653	0.00216658	0.25669	0.600385	0.0807995	0.00751699	down	ENSMUSG00000027650_down	spleen
ENSMUSG00000027710	0.213461	0.103948	2.05353	0.0448775	0.0171484	0.00603713	2.84049	0.00633963	-0.0290654	0.00733899	-3.96041	0.000220744	-0.011917	0.00410571	-2.90254	0.00620412	0.221285	0.0593712	0.0158618	0.0181739	down	ENSMUSG00000027710_down	spleen
ENSMUSG00000027712	-0.102548	0.212479	-0.482627	0.631311	0.00311317	0.0123404	0.252274	0.801787	0.041302	0.0150015	2.75319	0.00802239	0.0444152	0.0100788	4.40679	8.6608e-05	0.841085	0.921311	0.0895047	0.000531277	up	ENSMUSG00000027712_up	spleen
ENSMUSG00000027751	0.194058	0.178136	1.08939	0.280822	0.0234933	0.0103458	2.27081	0.0271706	-0.0435187	0.0125768	-3.46024	0.00106194	-0.0200254	0.00787738	-2.54214	0.0153365	0.588509	0.146246	0.0310074	0.0381016	down	ENSMUSG00000027751_down	spleen
ENSMUSG00000027775	-0.320932	0.132538	-2.42143	0.0188492	0.00756689	0.00769759	0.98302	0.329982	0.0341806	0.00935751	3.65274	0.00058731	0.0417475	0.00581044	7.18491	1.60961e-08	0.134779	0.619978	0.0235648	7.59388e-07	up	ENSMUSG00000027775_up	spleen
ENSMUSG00000027777	-0.457031	0.18381	-2.48643	0.0160273	-0.00766474	0.0106754	-0.717985	0.475862	0.0475958	0.0129774	3.66758	0.000560722	0.039931	0.00740413	5.39308	4.16586e-06	0.122385	0.734143	0.0231909	4.57709e-05	up	ENSMUSG00000027777_up	spleen
ENSMUSG00000027829	-0.0152584	0.166738	-0.0915108	0.927425	0.0243237	0.00968388	2.51178	0.0150347	-0.032199	0.0117721	-2.73519	0.00841689	-0.00787528	0.00726621	-1.08382	0.285456	0.975123	0.0998963	0.0916959	0.40021	down	ENSMUSG00000027829_down	spleen
ENSMUSG00000027848	-0.441835	0.346809	-1.274	0.208119	0.000118846	0.020142	0.00590041	0.995314	0.0838134	0.0244855	3.42298	0.00118867	0.0839322	0.0160118	5.2419	6.6661e-06	0.507974	1	0.0324413	6.6757e-05	up	ENSMUSG00000027848_up	spleen
ENSMUSG00000027864	-0.462372	0.220523	-2.09671	0.0407185	-0.00983977	0.0128076	-0.768278	0.445669	0.0614979	0.0155694	3.94991	0.000228375	0.0516581	0.00984843	5.24531	6.59582e-06	0.209529	0.711714	0.0160607	6.62469e-05	up	ENSMUSG00000027864_up	spleen
ENSMUSG00000027875	-1.36765	0.325176	-4.20589	9.85744e-05	-0.0343018	0.0188856	-1.81629	0.0748782	0.0756161	0.0229582	3.29365	0.00174918	0.0413143	0.0139896	2.95322	0.00543761	0.00515365	0.26945	0.0397631	0.0163076	up	ENSMUSG00000027875_up	spleen
ENSMUSG00000027881	-0.0144161	0.113961	-0.1265	0.899806	0.0170277	0.00661867	2.57268	0.0128733	-0.0225899	0.00804593	-2.80761	0.00693083	-0.00556216	0.00493194	-1.12778	0.266672	0.965612	0.0905724	0.0828454	0.379946	down	ENSMUSG00000027881_down	spleen
ENSMUSG00000027889	0.389732	0.124534	3.12953	0.00282278	-0.0129195	0.00723271	-1.78626	0.0796716	-0.0277679	0.00879238	-3.15818	0.00259906	-0.0406874	0.00514015	-7.9156	1.77288e-09	0.0420328	0.278895	0.0476588	1.75207e-07	down	ENSMUSG00000027889_down	spleen
ENSMUSG00000027901	0.531302	0.310111	1.71326	0.0924004	0.0271179	0.0180107	1.50565	0.137984	-0.103464	0.0218946	-4.72554	1.67982e-05	-0.0763458	0.0148527	-5.14019	9.13984e-06	0.331423	0.38265	0.0049018	8.53591e-05	down	ENSMUSG00000027901_down	spleen
ENSMUSG00000027931	-0.565929	0.325728	-1.73743	0.0880125	-0.00885273	0.0189177	-0.46796	0.641697	0.0788137	0.0229972	3.4271	0.00117396	0.069961	0.0144211	4.85131	2.23127e-05	0.322194	0.840481	0.032255	0.000176258	up	ENSMUSG00000027931_up	spleen
ENSMUSG00000027935	-0.219271	0.221394	-0.990412	0.32639	-0.0128685	0.0128582	-1.0008	0.321386	0.0444482	0.0156309	2.84361	0.00628598	0.0315798	0.00965603	3.27047	0.00232687	0.629291	0.611725	0.0781151	0.00796855	up	ENSMUSG00000027935_up	spleen
ENSMUSG00000027950	0.232421	0.199445	1.16534	0.249003	-0.000945684	0.0115834	-0.0816412	0.935234	-0.039514	0.0140813	-2.80613	0.00695856	-0.0404597	0.00874031	-4.62909	4.40926e-05	0.554302	0.979355	0.0829067	0.000305058	down	ENSMUSG00000027950_down	spleen
ENSMUSG00000027955	-0.937621	0.273037	-3.43405	0.00114959	0.0163536	0.0158575	1.03129	0.307003	0.0807836	0.019277	4.19067	0.000103692	0.0971372	0.0127342	7.62808	4.19703e-09	0.0236941	0.596386	0.0110266	3.03473e-07	up	ENSMUSG00000027955_up	spleen
ENSMUSG00000027962	-0.279987	0.219754	-1.27409	0.208086	-0.0105813	0.0127629	-0.829065	0.410718	0.082022	0.0155151	5.28657	2.30428e-06	0.0714407	0.00996237	7.17105	1.67919e-08	0.50796	0.68833	0.00356516	7.88252e-07	up	ENSMUSG00000027962_up	spleen
ENSMUSG00000027985	-0.319411	0.483268	-0.660938	0.511462	-0.010028	0.0280674	-0.357282	0.722273	-0.0944125	0.0341199	-2.76708	0.0077297	-0.10444	0.0227394	-4.59293	4.92339e-05	0.773888	0.881115	0.0875924	0.00033483	down	ENSMUSG00000027985_down	spleen
ENSMUSG00000027995	-0.388891	0.20672	-1.88125	0.0653336	-0.00170515	0.0120059	-0.142026	0.887588	0.0547706	0.0145949	3.75272	0.000429105	0.0530655	0.00964415	5.50235	2.96417e-06	0.273405	0.960114	0.0213913	3.47864e-05	up	ENSMUSG00000027995_up	spleen
ENSMUSG00000028007	-0.492073	0.19196	-2.56341	0.0131827	-0.00934775	0.0111487	-0.83846	0.405468	0.0454154	0.0135528	3.35099	0.00147525	0.0360677	0.00810621	4.44939	7.61403e-05	0.109486	0.684592	0.0364146	0.000479117	up	ENSMUSG00000028007_up	spleen
ENSMUSG00000028051	0.157381	0.238946	0.658647	0.512921	-0.0105704	0.0138776	-0.761688	0.44956	-0.0498785	0.0168702	-2.95661	0.00460493	-0.0604489	0.00966039	-6.25739	2.81642e-07	0.774393	0.714585	0.0656951	5.88254e-06	down	ENSMUSG00000028051_down	spleen
ENSMUSG00000028057	-0.305851	0.158669	-1.9276	0.0591715	-0.00945317	0.00921524	-1.02582	0.30955	0.0330013	0.0112024	2.9459	0.00474414	0.0235481	0.00687298	3.42619	0.00151366	0.259473	0.599404	0.0671121	0.00562143	up	ENSMUSG00000028057_up	spleen
ENSMUSG00000028064	0.369684	0.23859	1.54946	0.127113	-0.00341831	0.0138569	-0.246687	0.806086	-0.0538245	0.016845	-3.19528	0.00233399	-0.0572428	0.0106306	-5.38471	4.27572e-06	0.393668	0.923219	0.0455346	4.66774e-05	down	ENSMUSG00000028064_down	spleen
ENSMUSG00000028071	0.429232	0.268936	1.59603	0.116318	-0.019032	0.0156194	-1.21849	0.228336	-0.0608565	0.0189876	-3.20507	0.00226842	-0.0798885	0.0125497	-6.36576	2.01089e-07	0.374566	0.506075	0.0451687	4.68467e-06	down	ENSMUSG00000028071_down	spleen
ENSMUSG00000028076	-0.380424	0.179951	-2.11404	0.0391459	0.0337055	0.0104512	3.22503	0.00214013	-0.0447134	0.012705	-3.51936	0.000886842	-0.0110079	0.00806527	-1.36485	0.180543	0.204406	0.0307462	0.0282196	0.279086	down	ENSMUSG00000028076_down	spleen
ENSMUSG00000028082	-0.664343	0.197424	-3.36505	0.00141459	-0.00737321	0.0114661	-0.643047	0.522915	0.0441461	0.0139386	3.16718	0.00253227	0.0367729	0.00833171	4.41361	8.48419e-05	0.0272429	0.767049	0.0471541	0.00052232	up	ENSMUSG00000028082_up	spleen
ENSMUSG00000028107	0.165936	0.135224	1.22712	0.225101	-0.0051779	0.00785356	-0.659306	0.512501	-0.0320133	0.00954712	-3.35319	0.0014656	-0.0371912	0.00602553	-6.17228	3.67065e-07	0.527237	0.759589	0.0363534	7.16466e-06	down	ENSMUSG00000028107_down	spleen
ENSMUSG00000028108	-0.748156	0.254741	-2.93692	0.00486388	-0.059062	0.0147949	-3.99204	0.000199201	0.0669555	0.0179853	3.72278	0.000471599	0.00789346	0.010905	0.723842	0.473715	0.0592276	0.00807926	0.0221935	0.585849	up	ENSMUSG00000028108_up	spleen
ENSMUSG00000028150	-0.0263776	0.209161	-0.126112	0.900112	0.00767127	0.0121477	0.631501	0.530378	-0.0533178	0.0147672	-3.61055	0.000669654	-0.0456465	0.00923708	-4.94166	1.68906e-05	0.965707	0.773877	0.025098	0.000140458	down	ENSMUSG00000028150_down	spleen
ENSMUSG00000028165	-0.397059	0.0958428	-4.14281	0.000121509	0.000486589	0.00556638	0.0874157	0.930664	0.0195808	0.00676673	2.89369	0.00548089	0.0200674	0.0042882	4.67968	3.77782e-05	0.00577613	0.976857	0.0726286	0.000270027	up	ENSMUSG00000028165_up	spleen
ENSMUSG00000028207	-0.632686	0.344206	-1.8381	0.0715507	0.0199342	0.0199909	0.997163	0.323133	0.07684	0.0243018	3.16191	0.00257116	0.0967742	0.0159298	6.07504	4.96914e-07	0.289113	0.613123	0.0474804	9.02175e-06	up	ENSMUSG00000028207_up	spleen
ENSMUSG00000028245	0.308382	0.134871	2.2865	0.0261721	0.0156902	0.00783306	2.00307	0.0501994	-0.0347189	0.00952219	-3.6461	0.000599599	-0.0190287	0.00575863	-3.30438	0.00212039	0.162297	0.21278	0.0238468	0.00738402	down	ENSMUSG00000028245_down	spleen
ENSMUSG00000028249	-0.313366	0.183156	-1.71092	0.0928351	0.0224404	0.0106374	2.10958	0.0395456	0.041032	0.0129313	3.17309	0.00248933	0.0634724	0.00794737	7.98659	1.43502e-09	0.332221	0.183667	0.0468357	1.50533e-07	up	ENSMUSG00000028249_up	spleen
ENSMUSG00000028256	0.195277	0.140911	1.38582	0.171499	0.0143447	0.00818388	1.7528	0.0853118	-0.0321292	0.00994866	-3.2295	0.00211233	-0.0177845	0.00593241	-2.99785	0.00483702	0.459574	0.289462	0.0433951	0.0147443	down	ENSMUSG00000028256_down	spleen
ENSMUSG00000028273	-0.358053	0.125369	-2.856	0.00607722	0.0191422	0.0072812	2.62899	0.0111302	0.028762	0.00885134	3.24945	0.00199237	0.0479042	0.00556436	8.60911	2.30272e-10	0.068208	0.0819263	0.0419746	5.24455e-08	up	ENSMUSG00000028273_up	spleen
ENSMUSG00000028327	-0.166227	0.336851	-0.493474	0.623679	0.0264415	0.0195637	1.35156	0.182151	-0.0738203	0.0237825	-3.10398	0.00303745	-0.0473788	0.015589	-3.03924	0.00433644	0.837298	0.447268	0.052086	0.0134632	down	ENSMUSG00000028327_down	spleen
ENSMUSG00000028332	-0.953708	1.08832	-0.876311	0.384743	-0.0526437	0.0632078	-0.832867	0.408588	0.211751	0.0768381	2.75581	0.00796637	0.159108	0.04869	3.26777	0.00234414	0.685289	0.686834	0.089203	0.00801602	up	ENSMUSG00000028332_up	spleen
ENSMUSG00000028358	-0.452279	0.187182	-2.41626	0.0190919	-0.0241235	0.0108712	-2.21903	0.0307074	0.0405313	0.0132155	3.06696	0.00337571	0.0164079	0.00786641	2.08581	0.0439475	0.135861	0.158361	0.0549788	0.0895985	up	ENSMUSG00000028358_up	spleen
ENSMUSG00000028364	-0.467166	0.343241	-1.36104	0.179153	-0.0154639	0.0199348	-0.775722	0.441297	0.0897079	0.0242336	3.7018	0.000503744	0.0742441	0.0155876	4.76303	2.92654e-05	0.471208	0.709559	0.0227375	0.000219455	up	ENSMUSG00000028364_up	spleen
ENSMUSG00000028369	-0.416411	0.32782	-1.27024	0.209444	0.00431111	0.0190392	0.226433	0.821719	0.0689778	0.0231449	2.98026	0.00431073	0.0732889	0.0148823	4.92456	1.78055e-05	0.508829	0.932348	0.063187	0.000147089	up	ENSMUSG00000028369_up	spleen
ENSMUSG00000028423	0.0755513	0.093768	0.805726	0.423935	0.0114967	0.00544588	2.11109	0.0394101	-0.0258435	0.00662024	-3.90371	0.000265105	-0.0143468	0.00393341	-3.64741	0.000810839	0.71437	0.183351	0.0165079	0.00336393	down	ENSMUSG00000028423_down	spleen
ENSMUSG00000028431	0.300291	0.146288	2.05274	0.0449567	0.0266756	0.00849615	3.13973	0.00274112	-0.0405976	0.0103283	-3.93073	0.000242987	-0.013922	0.00625446	-2.22593	0.0321928	0.221387	0.0352293	0.0162363	0.0697374	down	ENSMUSG00000028431_down	spleen
ENSMUSG00000028454	0.219913	0.122169	1.80008	0.0774347	-0.00548611	0.00709534	-0.773199	0.442776	-0.036044	0.0086254	-4.17882	0.000107849	-0.0415301	0.00528566	-7.85713	2.111e-09	0.301096	0.710478	0.011046	1.97205e-07	down	ENSMUSG00000028454_down	spleen
ENSMUSG00000028494	-0.0416068	0.295928	-0.140597	0.888711	-0.0240748	0.017187	-1.40076	0.167008	0.0778772	0.0208932	3.72739	0.000464803	0.0538024	0.0131877	4.07973	0.000230424	0.960635	0.426366	0.0221897	0.00118474	up	ENSMUSG00000028494_up	spleen
ENSMUSG00000028497	-0.978077	0.354441	-2.75949	0.00788832	-0.0124043	0.0205853	-0.602579	0.549311	0.0790724	0.0250243	3.15982	0.00258676	0.0666681	0.0159955	4.16792	0.000177334	0.0795056	0.78682	0.0475379	0.000968527	up	ENSMUSG00000028497_up	spleen
ENSMUSG00000028539	-0.841295	0.301116	-2.79392	0.00719165	-0.0356814	0.0174883	-2.04031	0.0462228	0.0722428	0.0212595	3.39814	0.00128099	0.0365613	0.0137966	2.65002	0.0117711	0.0753515	0.20189	0.0338294	0.0307365	up	ENSMUSG00000028539_up	spleen
ENSMUSG00000028555	0.641057	0.170339	3.76341	0.000414842	0.00103683	0.00989301	0.104804	0.91692	-0.0529021	0.0120264	-4.39884	5.15751e-05	-0.0518652	0.00666449	-7.78233	2.64054e-09	0.0124632	0.971669	0.00779191	2.25243e-07	down	ENSMUSG00000028555_down	spleen
ENSMUSG00000028556	-0.422563	0.191612	-2.2053	0.0317107	-0.0090444	0.0111285	-0.812724	0.419945	0.0394824	0.0135283	2.91851	0.00511837	0.030438	0.00817167	3.72481	0.000649549	0.180799	0.694401	0.0699473	0.00280059	up	ENSMUSG00000028556_up	spleen
ENSMUSG00000028565	-0.527824	0.199866	-2.64089	0.0107907	0.00742146	0.0116079	0.639348	0.5253	0.0525682	0.014111	3.72534	0.000467819	0.0599897	0.00884079	6.78556	5.4824e-08	0.0971535	0.76949	0.0221897	1.75671e-06	up	ENSMUSG00000028565_up	spleen
ENSMUSG00000028582	0.0753287	0.126052	0.5976	0.552605	-0.0121824	0.00732088	-1.66406	0.101894	-0.0255605	0.00889956	-2.87211	0.00581527	-0.0377429	0.00551464	-6.84414	4.57698e-08	0.798973	0.321339	0.0749439	1.56482e-06	down	ENSMUSG00000028582_down	spleen
ENSMUSG00000028602	1.61727	0.244387	6.61766	1.71933e-08	0.0184356	0.0141936	1.29887	0.199508	-0.0463057	0.0172543	-2.68372	0.00964556	-0.0278701	0.0103079	-2.70377	0.010296	4.03548e-05	0.470347	0.0977825	0.0276064	down	ENSMUSG00000028602_down	spleen
ENSMUSG00000028607	-0.236572	0.107397	-2.20277	0.0318986	-0.0143949	0.00623745	-2.30782	0.0248684	0.0244317	0.00758251	3.22212	0.00215838	0.0100368	0.0044509	2.25501	0.0301376	0.181239	0.137704	0.0440042	0.0662173	up	ENSMUSG00000028607_up	spleen
ENSMUSG00000028613	0.892265	0.239645	3.72328	0.000470852	-0.000336695	0.0139181	-0.0241911	0.980789	-0.0575519	0.0169195	-3.40152	0.00126803	-0.0578886	0.0106144	-5.45378	3.44842e-06	0.0134256	0.996503	0.0336297	3.93623e-05	down	ENSMUSG00000028613_down	spleen
ENSMUSG00000028618	-0.421092	0.116242	-3.62253	0.000645205	-0.00427809	0.00675115	-0.633683	0.528963	0.0347942	0.00820698	4.23958	8.81094e-05	0.0305161	0.00536201	5.69116	1.64524e-06	0.0163496	0.772353	0.0103402	2.21829e-05	up	ENSMUSG00000028618_up	spleen
ENSMUSG00000028621	-0.0272428	0.172614	-0.157825	0.875183	0.00178834	0.0100251	0.178386	0.859087	-0.0369612	0.0121869	-3.03285	0.00371832	-0.0351729	0.0075073	-4.68515	3.71503e-05	0.954273	0.947383	0.0581339	0.000266249	down	ENSMUSG00000028621_down	spleen
ENSMUSG00000028631	0.64221	0.177667	3.61468	0.00066113	0.0295034	0.0103186	2.85924	0.00602364	-0.047454	0.0125437	-3.78308	0.000389783	-0.0179506	0.00674384	-2.66178	0.0114327	0.0165009	0.057385	0.0207336	0.0300288	down	ENSMUSG00000028631_down	spleen
ENSMUSG00000028641	-0.14135	0.150376	-0.939978	0.351415	-0.0193834	0.00873358	-2.21941	0.0306796	0.0333703	0.0106169	3.14313	0.00271438	0.0139869	0.00649031	2.15505	0.0377351	0.653771	0.158305	0.0489644	0.0792653	up	ENSMUSG00000028641_up	spleen
ENSMUSG00000028654	0.2663	0.16192	1.64464	0.105853	0.0195989	0.00940401	2.0841	0.0418964	-0.0478396	0.0114319	-4.18475	0.000105751	-0.0282407	0.00713999	-3.95528	0.000332517	0.35581	0.190306	0.0110266	0.00160671	down	ENSMUSG00000028654_down	spleen
ENSMUSG00000028687	0.106197	0.169731	0.625676	0.534163	-0.00720071	0.0098577	-0.730465	0.468263	-0.0435012	0.0119834	-3.63011	0.000630193	-0.0507019	0.00766139	-6.61785	9.20327e-08	0.786912	0.728945	0.0243739	2.58311e-06	down	ENSMUSG00000028687_down	spleen
ENSMUSG00000028701	0.463363	0.230678	2.0087	0.0495803	0.0384022	0.0133974	2.86639	0.005907	-0.0602481	0.0162864	-3.69928	0.000507743	-0.0218459	0.00904541	-2.41513	0.0207871	0.233736	0.0565608	0.0228084	0.049	down	ENSMUSG00000028701_down	spleen
ENSMUSG00000028703	-0.0607498	0.101453	-0.598795	0.551813	-0.0142295	0.00589224	-2.41497	0.0191528	0.022944	0.00716285	3.20319	0.00228088	0.00871444	0.00435369	2.00162	0.0526987	0.798197	0.116461	0.0452249	0.103843	up	ENSMUSG00000028703_up	spleen
ENSMUSG00000028710	0.154761	0.112471	1.376	0.1745	0.0343013	0.00653212	5.25117	2.61691e-06	-0.0232349	0.00794072	-2.92604	0.00501275	0.0110664	0.0049666	2.22816	0.032031	0.464173	0.00119848	0.0691694	0.0694955	up	ENSMUSG00000028710_up	spleen
ENSMUSG00000028759	-0.0210017	0.0817223	-0.256989	0.798164	0.00116003	0.00474629	0.244408	0.807841	-0.0167453	0.00576979	-2.90224	0.00535342	-0.0155853	0.00369107	-4.22242	0.000150722	0.922648	0.924027	0.0715454	0.000842795	down	ENSMUSG00000028759_down	spleen
ENSMUSG00000028771	-0.493813	0.177137	-2.78775	0.00731219	0.017588	0.0102878	1.7096	0.0930804	0.0385872	0.0125063	3.08543	0.00320274	0.0561753	0.00767518	7.31908	1.06946e-08	0.0761514	0.304384	0.053551	5.75394e-07	up	ENSMUSG00000028771_up	spleen
ENSMUSG00000028776	-0.979504	0.512681	-1.91055	0.061378	-0.0597073	0.0297756	-2.00524	0.0499601	0.119637	0.0361965	3.30521	0.00169034	0.0599297	0.0243753	2.45863	0.0187485	0.263971	0.212144	0.03904	0.0449719	up	ENSMUSG00000028776_up	spleen
ENSMUSG00000028790	0.0411035	0.0952295	0.431626	0.667732	0.0182826	0.00553076	3.30562	0.00168826	-0.0192479	0.00672343	-2.86281	0.0059652	-0.000965261	0.00428868	-0.225072	0.823162	0.86023	0.0265076	0.07575	0.876994	down	ENSMUSG00000028790_down	spleen
ENSMUSG00000028800	0.301595	0.123092	2.45015	0.0175514	0.00712603	0.00714899	0.996788	0.323313	-0.0298839	0.00869061	-3.43864	0.00113374	-0.0227579	0.0053852	-4.226	0.000149119	0.129392	0.613218	0.0317735	0.00083607	down	ENSMUSG00000028800_down	spleen
ENSMUSG00000028822	-0.324238	0.126198	-2.56928	0.012986	-0.0050735	0.00732935	-0.692216	0.491767	0.0240413	0.00890987	2.69827	0.0092824	0.0189678	0.00553698	3.42565	0.00151591	0.108517	0.745152	0.0959308	0.00562758	up	ENSMUSG00000028822_up	spleen
ENSMUSG00000028836	-0.663233	0.324732	-2.0424	0.0460073	-0.0124395	0.0188599	-0.659576	0.512329	0.0941169	0.0229269	4.10509	0.000137607	0.0816774	0.0151195	5.40214	4.05001e-06	0.223915	0.759395	0.0124915	4.47073e-05	up	ENSMUSG00000028836_up	spleen
ENSMUSG00000028860	0.208526	0.244357	0.853368	0.397225	-0.0203308	0.0141918	-1.43257	0.157744	-0.0550629	0.0172522	-3.19165	0.00235877	-0.0753937	0.0104516	-7.21361	1.47462e-08	0.695305	0.413105	0.0455733	7.13936e-07	down	ENSMUSG00000028860_down	spleen
ENSMUSG00000028874	-0.293947	0.210106	-1.39904	0.167519	-0.0010848	0.0122026	-0.0888993	0.929491	0.0518789	0.014834	3.49729	0.000948721	0.0507941	0.00977983	5.19376	7.74075e-06	0.454355	0.976449	0.0289899	7.56222e-05	up	ENSMUSG00000028874_up	spleen
ENSMUSG00000028878	-0.459561	0.152475	-3.01401	0.00392122	0.00755928	0.00885548	0.853628	0.397082	0.035737	0.0107651	3.31971	0.00161919	0.0432963	0.00664174	6.51882	1.2506e-07	0.0515607	0.678163	0.0379889	3.19491e-06	up	ENSMUSG00000028878_up	spleen
ENSMUSG00000028879	-0.107163	0.134209	-0.79848	0.42809	0.0254077	0.00779463	3.25965	0.0019336	0.0257803	0.00947548	2.72074	0.00874655	0.051188	0.0059006	8.67505	1.90213e-10	0.717892	0.028907	0.0930875	4.76218e-08	up	ENSMUSG00000028879_up	spleen
ENSMUSG00000028901	0.147573	0.113873	1.29594	0.200509	0.0040162	0.00661357	0.607266	0.54622	-0.021839	0.00803974	-2.71638	0.0088481	-0.0178228	0.00490916	-3.63052	0.000850844	0.498503	0.785086	0.0936004	0.0034982	down	ENSMUSG00000028901_down	spleen
ENSMUSG00000028931	0.2429	0.140145	1.73321	0.0887652	-0.0138439	0.00813935	-1.70087	0.094721	-0.026831	0.00989454	-2.71169	0.00895872	-0.0406749	0.00606706	-6.70422	7.04664e-08	0.323389	0.307287	0.0939997	2.11179e-06	down	ENSMUSG00000028931_down	spleen
ENSMUSG00000028959	0.379166	0.140276	2.70299	0.00916737	-0.0106788	0.008147	-1.31076	0.195486	-0.0321211	0.00990384	-3.2433	0.00202864	-0.0427999	0.0053104	-8.05964	1.15509e-09	0.0876008	0.465226	0.0423714	1.34311e-07	down	ENSMUSG00000028959_down	spleen
ENSMUSG00000028967	-1.09822	0.28842	-3.80772	0.000360434	-0.000535631	0.0167509	-0.0319763	0.974609	0.0853514	0.0203631	4.19148	0.000103414	0.0848158	0.0120045	7.06532	2.32035e-08	0.0114322	0.994018	0.0110266	1.00855e-06	up	ENSMUSG00000028967_up	spleen
ENSMUSG00000028973	0.629172	0.146467	4.29566	7.3032e-05	-0.00734894	0.00850653	-0.863917	0.391455	-0.0356273	0.0103409	-3.44528	0.00111118	-0.0429763	0.0055816	-7.69963	3.38426e-09	0.00422035	0.674158	0.0317577	2.71566e-07	down	ENSMUSG00000028973_down	spleen
ENSMUSG00000028988	-0.227328	0.21478	-1.05842	0.294575	-0.00721765	0.012474	-0.578613	0.565256	0.0477714	0.015164	3.15032	0.00265869	0.0405537	0.00990831	4.0929	0.000221612	0.602433	0.79735	0.0482661	0.0011476	up	ENSMUSG00000028988_up	spleen
ENSMUSG00000029016	0.123259	0.181707	0.678338	0.500454	0.00380422	0.0105532	0.360479	0.719895	-0.0454467	0.0128289	-3.54252	0.000826069	-0.0416425	0.00850786	-4.89459	1.95283e-05	0.767797	0.8797	0.0274048	0.000158326	down	ENSMUSG00000029016_down	spleen
ENSMUSG00000029020	-0.167174	0.100594	-1.66188	0.102332	-0.0127985	0.0058423	-2.19066	0.0328123	0.0198764	0.00710215	2.79864	0.0071008	0.00707783	0.00431229	1.64132	0.109206	0.349236	0.164517	0.0837515	0.187078	up	ENSMUSG00000029020_up	spleen
ENSMUSG00000029034	0.385492	0.124723	3.09079	0.00315409	-0.00118073	0.00724368	-0.163002	0.871125	-0.0244437	0.00880572	-2.77589	0.00754924	-0.0256244	0.00469443	-5.45847	3.39835e-06	0.0448762	0.952491	0.0867515	3.8941e-05	down	ENSMUSG00000029034_down	spleen
ENSMUSG00000029036	0.278019	0.101	2.75268	0.00803344	-0.00230839	0.00586588	-0.393527	0.695479	-0.0267691	0.00713081	-3.754	0.00042738	-0.0290774	0.00430272	-6.75792	5.9702e-08	0.0804501	0.866077	0.0213913	1.88407e-06	down	ENSMUSG00000029036_down	spleen
ENSMUSG00000029056	0.123603	0.159814	0.773416	0.442649	-0.0112439	0.00928171	-1.21141	0.231014	-0.0358632	0.0112832	-3.17845	0.00245092	-0.0471072	0.00722404	-6.52089	1.24261e-07	0.727649	0.509245	0.0464405	3.17882e-06	down	ENSMUSG00000029056_down	spleen
ENSMUSG00000029068	0.00364011	0.137165	0.0265382	0.978926	0.00841094	0.00796629	1.05582	0.295753	-0.0355967	0.00968415	-3.67577	0.000546557	-0.0271858	0.00614079	-4.42708	8.14566e-05	0.992214	0.584256	0.0231862	0.000506125	down	ENSMUSG00000029068_down	spleen
ENSMUSG00000029070	-0.359982	0.230411	-1.56235	0.124048	-0.00408354	0.0133818	-0.305156	0.761421	0.0488527	0.0162675	3.00308	0.00404365	0.0447691	0.010391	4.30847	0.000116465	0.389181	0.902248	0.0608434	0.000680628	up	ENSMUSG00000029070_up	spleen
ENSMUSG00000029071	0.269713	0.187932	1.43516	0.157007	-0.0148947	0.0109148	-1.36464	0.178025	-0.038357	0.0132684	-2.89084	0.00552394	-0.0532517	0.00828978	-6.42378	1.67935e-07	0.440529	0.442041	0.072788	4.04477e-06	down	ENSMUSG00000029071_down	spleen
ENSMUSG00000029084	-0.671155	0.201831	-3.32533	0.00159239	0.0192028	0.011722	1.63818	0.107198	0.0457872	0.0142497	3.21319	0.00221537	0.06499	0.00890582	7.29747	1.14211e-08	0.0294281	0.331552	0.0445844	5.94057e-07	up	ENSMUSG00000029084_up	spleen
ENSMUSG00000029090	-0.755328	0.187529	-4.0278	0.000177295	-0.0286524	0.0108914	-2.63075	0.0110795	0.0618553	0.01324	4.67186	2.02383e-05	0.0332029	0.00816158	4.0682	0.000238425	0.00756606	0.0816484	0.0049018	0.0012192	up	ENSMUSG00000029090_up	spleen
ENSMUSG00000029130	0.589645	0.231141	2.55102	0.0136073	0.0502753	0.0134243	3.74511	0.000439548	-0.0810103	0.0163191	-4.96415	7.27667e-06	-0.030735	0.00968321	-3.17406	0.00302383	0.111137	0.0126975	0.00407154	0.00993861	down	ENSMUSG00000029130_down	spleen
ENSMUSG00000029135	-0.477139	0.218386	-2.18485	0.0332595	0.00294641	0.0126835	0.232303	0.817181	0.0577312	0.0154186	3.74427	0.000440712	0.0606776	0.00858097	7.07119	2.27902e-08	0.18606	0.929329	0.0214989	9.97508e-07	up	ENSMUSG00000029135_up	spleen
ENSMUSG00000029175	-0.105424	0.118946	-0.886315	0.379378	-0.00177402	0.00690817	-0.2568	0.798309	0.0235112	0.00839786	2.79967	0.00708112	0.0217372	0.00482994	4.50052	6.52101e-05	0.680925	0.919905	0.0837515	0.000422808	up	ENSMUSG00000029175_up	spleen
ENSMUSG00000029179	0.0923549	0.128818	0.716939	0.476501	0.0225597	0.00748154	3.01538	0.0039061	-0.0297061	0.00909488	-3.26625	0.00189642	-0.00714638	0.00579938	-1.23227	0.225623	0.752693	0.0441837	0.0412982	0.332775	down	ENSMUSG00000029179_down	spleen
ENSMUSG00000029185	-0.300717	0.131634	-2.2845	0.0262976	-0.0068916	0.00764506	-0.901445	0.371355	0.0314361	0.00929365	3.38254	0.00134243	0.0245445	0.00591062	4.15261	0.000185606	0.162806	0.656894	0.034768	0.00100465	up	ENSMUSG00000029185_up	spleen
ENSMUSG00000029191	0.364609	0.123993	2.94057	0.00481488	-0.00644136	0.00720128	-0.894475	0.375037	-0.0242885	0.00875417	-2.77451	0.00757728	-0.0307299	0.00493126	-6.23165	3.05126e-07	0.0589286	0.659629	0.0870205	6.24794e-06	down	ENSMUSG00000029191_down	spleen
ENSMUSG00000029208	0.123726	0.131919	0.937892	0.352476	0.0378464	0.00766165	4.93972	7.93204e-06	-0.0333552	0.00931382	-3.58126	0.000733165	0.00449118	0.00547514	0.820285	0.417307	0.654902	0.00167348	0.025732	0.533756	up	ENSMUSG00000029208_up	spleen
ENSMUSG00000029267	0.635287	0.238879	2.65946	0.0102798	0.0506822	0.0138737	3.65312	0.000586617	-0.0620451	0.0168654	-3.67884	0.000541328	-0.011363	0.0108771	-1.04467	0.302953	0.0944804	0.0147105	0.0231862	0.41806	down	ENSMUSG00000029267_down	spleen
ENSMUSG00000029283	0.332166	0.109319	3.03851	0.0036593	0.00967174	0.00634905	1.52334	0.13351	-0.0362451	0.00771817	-4.69608	1.86081e-05	-0.0265734	0.00463991	-5.72714	1.47056e-06	0.0495786	0.374624	0.0049018	2.03634e-05	down	ENSMUSG00000029283_down	spleen
ENSMUSG00000029298	0.516347	0.252652	2.04371	0.0458734	0.0260539	0.0146736	1.77556	0.0814401	-0.050691	0.0178378	-2.84176	0.00631763	-0.0246371	0.0108071	-2.27972	0.0284845	0.223731	0.282393	0.0783528	0.0632738	down	ENSMUSG00000029298_down	spleen
ENSMUSG00000029307	0.715625	0.251524	2.84516	0.00625955	0.0113854	0.0146081	0.779388	0.439154	-0.0560119	0.0177582	-3.15415	0.00262947	-0.0446266	0.0095515	-4.67221	3.86506e-05	0.0692201	0.707932	0.0479821	0.000274798	down	ENSMUSG00000029307_down	spleen
ENSMUSG00000029311	-0.667987	0.117786	-5.67119	5.70929e-07	0.00894346	0.00684081	1.30737	0.196627	0.0356373	0.00831598	4.2854	7.559e-05	0.0445808	0.00543785	8.19823	7.66538e-10	0.000243644	0.466606	0.0096526	1.03414e-07	up	ENSMUSG00000029311_up	spleen
ENSMUSG00000029319	-0.00797794	0.103866	-0.0768096	0.939059	0.00667586	0.00603238	1.10667	0.273342	-0.0276734	0.00733322	-3.7737	0.000401544	-0.0209975	0.00455769	-4.60706	4.71583e-05	0.978562	0.558432	0.0210022	0.000322747	down	ENSMUSG00000029319_down	spleen
ENSMUSG00000029322	0.719701	0.179905	4.00046	0.000193819	0.00748305	0.0104485	0.716181	0.476965	-0.0370208	0.0127017	-2.91464	0.00517336	-0.0295378	0.00786079	-3.75761	0.000591006	0.007981	0.734699	0.070188	0.0025892	down	ENSMUSG00000029322_down	spleen
ENSMUSG00000029328	0.0404151	0.120064	0.336613	0.737714	0.0285464	0.00697312	4.09378	0.000142824	-0.0281676	0.00847682	-3.3229	0.00160394	0.000378827	0.00533419	0.0710186	0.943765	0.894315	0.00692722	0.0378357	0.962632	up	ENSMUSG00000029328_up	spleen
ENSMUSG00000029370	2.21036	0.510052	4.3336	6.42882e-05	-0.00873337	0.0296229	-0.294818	0.769263	-0.135382	0.0360109	-3.75946	0.000420056	-0.144115	0.021683	-6.64645	8.42403e-08	0.0038426	0.9066	0.0212027	2.42233e-06	down	ENSMUSG00000029370_down	spleen
ENSMUSG00000029387	0.303885	0.115621	2.62829	0.0111505	0.00539054	0.00671506	0.802754	0.425636	-0.0245108	0.0081631	-3.00263	0.00404871	-0.0191203	0.00471932	-4.05149	0.000250501	0.0989522	0.698255	0.0608669	0.00127332	down	ENSMUSG00000029387_down	spleen
ENSMUSG00000029392	-0.226271	0.155357	-1.45646	0.151055	-0.0306689	0.00902285	-3.39903	0.00127759	0.0303023	0.0109686	2.76265	0.00782193	-0.000366598	0.0069949	-0.0524093	0.958484	0.431752	0.022378	0.0882116	0.972488	down	ENSMUSG00000029392_down	spleen
ENSMUSG00000029403	-0.481508	0.177497	-2.71277	0.00893334	-0.00222286	0.0103087	-0.215629	0.830089	0.0355016	0.0125317	2.83294	0.0064711	0.0332787	0.00742433	4.48239	6.88964e-05	0.0862171	0.935906	0.0794252	0.000441797	up	ENSMUSG00000029403_up	spleen
ENSMUSG00000029426	-0.273389	0.126655	-2.15853	0.0353499	0.00927189	0.00735592	1.26047	0.212921	0.0402831	0.00894217	4.50485	3.59564e-05	0.049555	0.00557479	8.88912	1.02647e-10	0.19275	0.487861	0.00718248	3.3814e-08	up	ENSMUSG00000029426_up	spleen
ENSMUSG00000029438	0.382366	0.20716	1.84575	0.0704131	-0.0220988	0.0120315	-1.83675	0.0717529	-0.0398537	0.014626	-2.72486	0.00865133	-0.0619525	0.00947702	-6.53714	1.1816e-07	0.286117	0.263454	0.0927826	3.06026e-06	down	ENSMUSG00000029438_down	spleen
ENSMUSG00000029439	0.0788081	0.134736	0.584908	0.561046	-0.0156086	0.00782523	-1.99465	0.0511395	-0.0271372	0.00951268	-2.85274	0.00613153	-0.0427457	0.00614009	-6.96174	3.18798e-08	0.804622	0.215543	0.077166	1.23424e-06	down	ENSMUSG00000029439_down	spleen
ENSMUSG00000029442	0.236982	0.188775	1.25537	0.214751	0.0288934	0.0109637	2.63536	0.0109475	-0.0422042	0.013328	-3.16658	0.00253663	-0.0133108	0.00805777	-1.65192	0.107013	0.51576	0.0812156	0.0471587	0.18406	down	ENSMUSG00000029442_down	spleen
ENSMUSG00000029470	-0.205103	0.123919	-1.65514	0.103697	-0.00298651	0.00719699	-0.414967	0.67981	0.0385737	0.00874896	4.40894	4.98397e-05	0.0355872	0.00581638	6.11844	4.34075e-07	0.352238	0.859872	0.00767082	8.14249e-06	up	ENSMUSG00000029470_up	spleen
ENSMUSG00000029480	0.241384	0.125779	1.91911	0.0602619	-0.0117776	0.00730503	-1.61226	0.112736	-0.0248518	0.0088803	-2.79852	0.00710301	-0.0366293	0.00556322	-6.5842	1.02134e-07	0.261972	0.341151	0.0837515	2.78438e-06	down	ENSMUSG00000029480_down	spleen
ENSMUSG00000029504	0.0434762	0.102932	0.422379	0.674426	0.00584943	0.0059781	0.978477	0.332202	-0.0219326	0.00726723	-3.01801	0.00387728	-0.0160832	0.00441874	-3.63976	0.000828728	0.863826	0.621415	0.0596702	0.00342226	down	ENSMUSG00000029504_down	spleen
ENSMUSG00000029530	-0.097366	0.36782	-0.264711	0.79224	-0.0387166	0.0213623	-1.81238	0.0754888	-0.0809075	0.0259689	-3.11555	0.00293839	-0.119624	0.0173488	-6.89522	3.91108e-08	0.920385	0.270403	0.0513797	1.41228e-06	down	ENSMUSG00000029530_down	spleen
ENSMUSG00000029553	-0.12504	0.195928	-0.638194	0.526045	0.000444073	0.0113792	0.0390251	0.969014	0.0498984	0.013833	3.6072	0.000676636	0.0503425	0.0083097	6.05828	5.23563e-07	0.782814	0.992212	0.0251125	9.38068e-06	up	ENSMUSG00000029553_up	spleen
ENSMUSG00000029602	0.469695	0.248067	1.89342	0.0636653	-0.032238	0.0144073	-2.23762	0.0293935	-0.0822245	0.0175141	-4.69476	1.86939e-05	-0.114462	0.0112551	-10.1698	2.89329e-12	0.269059	0.154168	0.0049018	4.41298e-09	down	ENSMUSG00000029602_down	spleen
ENSMUSG00000029603	0.390845	0.535271	0.730181	0.468436	-0.0190645	0.0310876	-0.613252	0.542284	-0.138511	0.0377914	-3.66516	0.000564988	-0.157576	0.0255642	-6.16394	3.76724e-07	0.746572	0.782545	0.0232649	7.30325e-06	down	ENSMUSG00000029603_down	spleen
ENSMUSG00000029659	-0.710309	0.292471	-2.42864	0.0185153	0.000313786	0.0169862	0.018473	0.98533	0.0683694	0.0206492	3.311	0.00166158	0.0686832	0.0129905	5.28718	5.79114e-06	0.133306	0.998685	0.0387444	5.95511e-05	up	ENSMUSG00000029659_up	spleen
ENSMUSG00000029661	-0.639275	0.241815	-2.64365	0.0107133	-0.0496933	0.0140442	-3.53835	0.000836714	0.0658675	0.0170727	3.85806	0.000306945	0.0161742	0.0111993	1.44421	0.157094	0.0970259	0.0178129	0.0181814	0.249916	up	ENSMUSG00000029661_up	spleen
ENSMUSG00000029669	-0.521853	0.220603	-2.36557	0.0216224	0.0237761	0.0128122	1.85573	0.0689522	0.0468841	0.0155751	3.01019	0.00396358	0.0706602	0.00896704	7.87999	1.97162e-09	0.146413	0.257194	0.0602433	1.87567e-07	up	ENSMUSG00000029669_up	spleen
ENSMUSG00000029701	0.263058	0.1085	2.4245	0.0187063	0.0048986	0.00630149	0.777372	0.440332	-0.0322475	0.00766035	-4.20966	9.73467e-05	-0.0273489	0.00457434	-5.97876	6.70846e-07	0.134116	0.709074	0.0110023	1.13789e-05	down	ENSMUSG00000029701_down	spleen
ENSMUSG00000029718	-0.343087	0.272589	-1.25862	0.213581	-0.0294946	0.0158315	-1.86303	0.0679006	0.0587829	0.0192454	3.05438	0.00349848	0.0292883	0.012432	2.35588	0.0238877	0.514616	0.254736	0.0560043	0.0547466	up	ENSMUSG00000029718_up	spleen
ENSMUSG00000029761	-0.60214	0.185514	-3.24579	0.00201388	0.040445	0.0107743	3.75383	0.000427609	0.0428076	0.0130977	3.26832	0.00188486	0.0832526	0.00825721	10.0824	3.66661e-12	0.034098	0.0124871	0.0412064	4.91771e-09	up	ENSMUSG00000029761_up	spleen
ENSMUSG00000029762	-0.521043	0.331296	-1.57274	0.12162	-0.0219231	0.0192411	-1.13939	0.259569	0.0921944	0.0233903	3.94157	0.000234622	0.0702712	0.0151727	4.63143	4.37781e-05	0.383983	0.543055	0.0162363	0.000303441	up	ENSMUSG00000029762_up	spleen
ENSMUSG00000029765	-0.527501	0.295867	-1.7829	0.0802245	-0.0279754	0.0171835	-1.62804	0.109337	0.0569627	0.0208889	2.72693	0.00860379	0.0289873	0.0127372	2.27579	0.0287415	0.306548	0.335366	0.0926054	0.0637391	up	ENSMUSG00000029765_up	spleen
ENSMUSG00000029781	-0.668532	0.213421	-3.13245	0.00279916	0.00409947	0.0123951	0.330732	0.742127	0.0601801	0.015068	3.99389	0.00019801	0.0642795	0.0100617	6.38855	1.87348e-07	0.0418469	0.89115	0.0150988	4.40832e-06	up	ENSMUSG00000029781_up	spleen
ENSMUSG00000029797	0.595018	0.28135	2.11486	0.0390723	-0.0269313	0.0163403	-1.64815	0.105129	-0.0653045	0.019864	-3.28758	0.00178082	-0.0922358	0.010622	-8.68347	1.85632e-10	0.204244	0.327346	0.0401277	4.71029e-08	down	ENSMUSG00000029797_down	spleen
ENSMUSG00000029802	-0.790113	0.596317	-1.32499	0.190755	-0.00820817	0.034633	-0.237004	0.813551	0.119419	0.0421014	2.83645	0.00640957	0.11121	0.0281375	3.95239	0.000335354	0.486459	0.927791	0.0791038	0.0016175	up	ENSMUSG00000029802_up	spleen
ENSMUSG00000029810	-0.433476	0.254399	-1.70392	0.0941442	-0.0106084	0.014775	-0.717993	0.475856	0.0621413	0.0179611	3.45976	0.00106347	0.051533	0.0118686	4.34196	0.000105306	0.3348	0.734143	0.0310074	0.000627723	up	ENSMUSG00000029810_up	spleen
ENSMUSG00000029823	0.221416	0.176397	1.25521	0.214806	0.0451878	0.0102448	4.41078	4.95305e-05	-0.0410632	0.0124541	-3.29717	0.00173105	0.00412459	0.0071823	0.574272	0.569259	0.515781	0.00401401	0.0394465	0.673788	up	ENSMUSG00000029823_up	spleen
ENSMUSG00000029869	0.22735	0.202846	1.1208	0.267333	-0.0156747	0.011781	-1.33051	0.188942	-0.0528636	0.0143214	-3.69122	0.000520735	-0.0685383	0.00843643	-8.12409	9.54304e-10	0.574074	0.456594	0.0230905	1.18796e-07	down	ENSMUSG00000029869_down	spleen
ENSMUSG00000029998	-0.0597812	0.157501	-0.37956	0.705761	0.0103471	0.00914741	1.13115	0.262989	0.0355885	0.01112	3.20041	0.00229944	0.0459356	0.0068075	6.74779	6.15977e-08	0.879718	0.546558	0.0453535	1.90862e-06	up	ENSMUSG00000029998_up	spleen
ENSMUSG00000030060	1.63038	0.373705	4.36275	5.82704e-05	-0.0210996	0.0217041	-0.972148	0.335312	-0.0861033	0.0263844	-3.26341	0.0019123	-0.107203	0.0157717	-6.79716	5.28974e-08	0.00360446	0.62437	0.041408	1.7274e-06	down	ENSMUSG00000030060_down	spleen
ENSMUSG00000030064	-0.183175	0.241954	-0.757062	0.452303	-0.00374567	0.0140523	-0.266552	0.790829	0.0646786	0.0170826	3.78623	0.000385905	0.0609329	0.0110918	5.49349	3.04713e-06	0.734871	0.916699	0.0205856	3.55599e-05	up	ENSMUSG00000030064_up	spleen
ENSMUSG00000030077	-0.56693	0.450125	-1.2595	0.213268	-0.0220526	0.0261424	-0.843555	0.402639	0.0991187	0.0317799	3.11891	0.00291016	0.0770661	0.0212307	3.62993	0.000852278	0.514169	0.681859	0.0511139	0.0035018	up	ENSMUSG00000030077_up	spleen
ENSMUSG00000030084	0.123849	0.174942	0.707939	0.482028	-0.0214977	0.0101604	-2.11584	0.0389857	0.0349828	0.0123514	2.8323	0.00648229	0.0134851	0.00791853	1.70298	0.0969595	0.756017	0.182113	0.0794252	0.170357	up	ENSMUSG00000030084_up	spleen
ENSMUSG00000030093	-0.513727	0.194334	-2.64352	0.0107169	0.00445662	0.0112866	0.394859	0.694502	0.0607603	0.0137205	4.42845	4.66485e-05	0.0652169	0.00727297	8.96703	8.21237e-11	0.0970259	0.865741	0.00753392	3.08233e-08	up	ENSMUSG00000030093_up	spleen
ENSMUSG00000030101	-0.488477	0.146495	-3.33444	0.00154984	-0.00420842	0.00850815	-0.494634	0.622865	0.0424259	0.0103429	4.10195	0.000139038	0.0382175	0.00660657	5.78476	1.22863e-06	0.0289855	0.830498	0.0124915	1.77325e-05	up	ENSMUSG00000030101_up	spleen
ENSMUSG00000030111	0.689265	0.634294	1.08666	0.282012	-0.01333	0.0368387	-0.361847	0.718879	0.13884	0.0447827	3.10031	0.00306951	0.12551	0.0302263	4.15234	0.000185753	0.589682	0.879457	0.052349	0.00100515	up	ENSMUSG00000030111_up	spleen
ENSMUSG00000030117	-0.0522701	0.334299	-0.156357	0.876334	0.0109182	0.0194155	0.562345	0.576208	0.0728681	0.0236023	3.08733	0.00318542	0.0837864	0.0138093	6.0674	5.08897e-07	0.954961	0.804241	0.0534573	9.18804e-06	up	ENSMUSG00000030117_up	spleen
ENSMUSG00000030125	0.151242	0.285374	0.529977	0.5983	0.0351053	0.0165741	2.11809	0.0387861	-0.0629468	0.0201481	-3.1242	0.00286631	-0.0278415	0.0117414	-2.37123	0.0230471	0.824701	0.181647	0.0506309	0.0532229	down	ENSMUSG00000030125_down	spleen
ENSMUSG00000030126	-0.18906	0.0953782	-1.98221	0.0525541	-0.00177101	0.0055394	-0.319711	0.750421	0.0186111	0.00673392	2.76379	0.00779817	0.0168401	0.00394441	4.26937	0.000130962	0.243176	0.895498	0.0880209	0.000748122	up	ENSMUSG00000030126_up	spleen
ENSMUSG00000030144	-0.632128	0.308005	-2.05233	0.0449978	-0.00805894	0.0178884	-0.450512	0.654145	0.0617403	0.0217459	2.83917	0.00636236	0.0536813	0.0135911	3.94974	0.000337971	0.221396	0.847022	0.0788035	0.00162727	up	ENSMUSG00000030144_up	spleen
ENSMUSG00000030147	-0.176636	0.47529	-0.371638	0.711617	0.0304074	0.027604	1.10156	0.275539	0.100022	0.0335566	2.9807	0.00430548	0.13043	0.0226167	5.76696	1.29879e-06	0.882262	0.561067	0.0631593	1.85386e-05	up	ENSMUSG00000030147_up	spleen
ENSMUSG00000030148	-1.00001	0.431428	-2.31791	0.0242718	-0.00222516	0.0250566	-0.0888054	0.929565	0.135724	0.0304599	4.45582	4.25023e-05	0.133499	0.0204183	6.53816	1.17784e-07	0.155543	0.976472	0.00718933	3.0576e-06	up	ENSMUSG00000030148_up	spleen
ENSMUSG00000030149	0.517555	0.192363	2.69052	0.0094743	0.0399682	0.0111721	3.5775	0.000741732	-0.0422384	0.0135813	-3.11005	0.00298512	-0.00227019	0.00794655	-0.285683	0.776715	0.0898026	0.0167398	0.0518516	0.843515	down	ENSMUSG00000030149_down	spleen
ENSMUSG00000030161	-0.475708	0.195742	-2.43027	0.0184406	-0.00969625	0.0113684	-0.852914	0.397474	0.0482059	0.0138199	3.48816	0.000975513	0.0385097	0.00906342	4.24891	0.00013924	0.133003	0.678444	0.0295339	0.000788215	up	ENSMUSG00000030161_up	spleen
ENSMUSG00000030165	-0.106813	0.332132	-0.321599	0.748998	0.0440304	0.0192896	2.28259	0.0264176	-0.0703575	0.0234493	-3.00041	0.0040741	-0.026327	0.0152541	-1.7259	0.0927081	0.900322	0.143822	0.0610598	0.164557	down	ENSMUSG00000030165_down	spleen
ENSMUSG00000030166	0.021752	0.130104	0.16719	0.867845	0.000985885	0.00755619	0.130474	0.896676	-0.0251066	0.00918563	-2.73325	0.00846045	-0.0241207	0.00546906	-4.4104	8.56679e-05	0.951601	0.962676	0.09185	0.000526387	down	ENSMUSG00000030166_down	spleen
ENSMUSG00000030178	1.16934	0.660246	1.77106	0.0821935	0.0673927	0.038346	1.75749	0.0845019	-0.167439	0.046615	-3.59196	0.00070933	-0.100046	0.0314747	-3.17863	0.00298672	0.311265	0.28828	0.0255155	0.00983198	down	ENSMUSG00000030178_down	spleen
ENSMUSG00000030187	0.234322	0.517306	0.452967	0.652387	0.0141956	0.0300442	0.472491	0.638481	0.1477	0.036523	4.04403	0.000168134	0.161896	0.0245813	6.58614	1.01521e-07	0.853209	0.838667	0.0135709	2.78286e-06	up	ENSMUSG00000030187_up	spleen
ENSMUSG00000030208	-0.544954	0.347299	-1.56912	0.122462	0.0143291	0.0201705	0.710396	0.480516	0.0842556	0.0245201	3.43618	0.00114221	0.0985847	0.0158924	6.20325	3.33323e-07	0.385752	0.737084	0.0318527	6.6725e-06	up	ENSMUSG00000030208_up	spleen
ENSMUSG00000030218	-1.51398	0.300866	-5.03208	5.72095e-06	-0.0580793	0.0174738	-3.3238	0.00159964	0.0918051	0.0212418	4.3219	6.68705e-05	0.0337258	0.0131995	2.55507	0.0148621	0.000832731	0.0255195	0.00890383	0.0372185	up	ENSMUSG00000030218_up	spleen
ENSMUSG00000030219	0.0916379	0.277196	0.330589	0.742234	0.0318874	0.0160991	1.9807	0.0527283	-0.0735616	0.0195707	-3.75876	0.00042099	-0.0416742	0.0124409	-3.34976	0.00187122	0.896963	0.219451	0.0212027	0.00666082	down	ENSMUSG00000030219_down	spleen
ENSMUSG00000030231	0.245477	0.160471	1.52972	0.131922	0.011416	0.00931989	1.22491	0.225925	-0.0416002	0.0113297	-3.6718	0.000553387	-0.0301842	0.00701363	-4.30365	0.000118164	0.402388	0.503891	0.0231862	0.000687418	down	ENSMUSG00000030231_down	spleen
ENSMUSG00000030247	-0.817883	0.366075	-2.2342	0.0296314	-0.0259237	0.021261	-1.21931	0.228026	0.101439	0.0258457	3.9248	0.000247684	0.0755155	0.0169186	4.46347	7.29621e-05	0.174089	0.505864	0.0162363	0.000462216	up	ENSMUSG00000030247_up	spleen
ENSMUSG00000030249	-0.838624	0.322028	-2.6042	0.0118693	0.0144055	0.0187028	0.770233	0.444518	0.0805573	0.0227359	3.54318	0.000824404	0.0949629	0.0149641	6.34604	2.13796e-07	0.102942	0.71108	0.0273979	4.82506e-06	up	ENSMUSG00000030249_up	spleen
ENSMUSG00000030263	0.341806	0.191679	1.78322	0.0801708	-0.0130081	0.0111324	-1.16849	0.247741	-0.0547942	0.013533	-4.04894	0.000165456	-0.0678024	0.00877611	-7.72579	3.12852e-09	0.306415	0.530193	0.0135688	2.54304e-07	down	ENSMUSG00000030263_down	spleen
ENSMUSG00000030269	1.01504	0.165569	6.1306	1.05216e-07	-0.00635066	0.00961598	-0.660428	0.511787	-0.0604293	0.0116896	-5.1695	3.50665e-06	-0.0667799	0.00699754	-9.54335	1.61485e-11	0.000108238	0.75898	0.00356516	1.16623e-08	down	ENSMUSG00000030269_down	spleen
ENSMUSG00000030272	-0.155105	0.244087	-0.635449	0.527819	-0.0197452	0.0141761	-1.39284	0.169375	0.0608518	0.0172331	3.5311	0.000855533	0.0411066	0.0111322	3.69258	0.000712552	0.783517	0.429624	0.027834	0.00302159	up	ENSMUSG00000030272_up	spleen
ENSMUSG00000030283	-0.225262	0.366799	-0.614129	0.541709	0.0204302	0.0213031	0.959028	0.341819	-0.0825215	0.0258969	-3.18654	0.00239405	-0.0620913	0.0171255	-3.62565	0.000862725	0.791155	0.631415	0.0458705	0.00353853	down	ENSMUSG00000030283_down	spleen
ENSMUSG00000030286	-0.091762	0.103268	-0.888582	0.378169	-0.00734588	0.00599762	-1.2248	0.225967	0.0247554	0.00729096	3.39535	0.00129178	0.0174095	0.00465174	3.74257	0.000617188	0.680161	0.503891	0.0338294	0.00268511	up	ENSMUSG00000030286_up	spleen
ENSMUSG00000030306	0.446577	0.22678	1.96921	0.0540689	0.0266838	0.013171	2.02596	0.0477218	-0.0533866	0.0160112	-3.33434	0.00155032	-0.0267028	0.0103566	-2.57834	0.0140423	0.247683	0.205898	0.0374615	0.0355834	down	ENSMUSG00000030306_down	spleen
ENSMUSG00000030310	-0.492767	0.296387	-1.66258	0.102192	-0.00750429	0.0172137	-0.43595	0.664611	0.0572136	0.0209257	2.73414	0.00844052	0.0497093	0.012555	3.95934	0.000328586	0.348872	0.852888	0.0918013	0.00158935	up	ENSMUSG00000030310_up	spleen
ENSMUSG00000030319	0.469281	0.16035	2.9266	0.00500506	0.0020462	0.00931286	0.219717	0.82692	-0.040859	0.0113211	-3.6091	0.000672657	-0.0388129	0.00615347	-6.30748	2.41018e-07	0.0599744	0.934923	0.0251125	5.23592e-06	down	ENSMUSG00000030319_down	spleen
ENSMUSG00000030322	0.724387	0.233711	3.0995	0.00307661	0.00922356	0.0135735	0.679526	0.499707	-0.0558353	0.0165006	-3.38384	0.00133717	-0.0466117	0.0102296	-4.55654	5.5002e-05	0.0444723	0.75034	0.0346796	0.000368321	down	ENSMUSG00000030322_down	spleen
ENSMUSG00000030325	0.400348	0.266101	1.5045	0.138279	0.00194759	0.0154547	0.12602	0.900184	-0.051414	0.0187873	-2.73663	0.00838472	-0.0494664	0.0111826	-4.42352	8.23382e-05	0.413126	0.964004	0.0915348	0.000510421	down	ENSMUSG00000030325_down	spleen
ENSMUSG00000030336	0.408135	0.310477	1.31454	0.194221	-0.00906334	0.018032	-0.502626	0.617271	-0.0753132	0.0219204	-3.43575	0.00114369	-0.0843765	0.014249	-5.92159	8.01773e-07	0.490502	0.827775	0.0318527	1.30458e-05	down	ENSMUSG00000030336_down	spleen
ENSMUSG00000030339	-0.080729	0.209876	-0.384651	0.702007	-0.0195806	0.0121892	-1.60638	0.114022	0.0426725	0.0148177	2.87983	0.00569359	0.0230919	0.00952227	2.42505	0.0203056	0.877864	0.343172	0.073934	0.0480441	up	ENSMUSG00000030339_up	spleen
ENSMUSG00000030341	-0.20878	0.200401	-1.04181	0.302141	-0.0151638	0.0116389	-1.30285	0.198154	0.0440034	0.0141488	3.11005	0.00298507	0.0288396	0.00931941	3.09457	0.00374316	0.608592	0.468371	0.0518516	0.0119229	up	ENSMUSG00000030341_up	spleen
ENSMUSG00000030352	-0.250284	0.180356	-1.38772	0.170921	-0.0100427	0.0104748	-0.958753	0.341957	0.037221	0.0127336	2.92307	0.00505422	0.0271783	0.00812772	3.34391	0.00190172	0.459234	0.631585	0.0693984	0.00673896	up	ENSMUSG00000030352_up	spleen
ENSMUSG00000030411	-0.447024	0.25375	-1.76167	0.0837857	-0.0127785	0.0147374	-0.867079	0.389736	0.0479866	0.0179154	2.67852	0.00977833	0.0352082	0.00985095	3.57409	0.000998827	0.313895	0.672689	0.0984492	0.00399978	up	ENSMUSG00000030411_up	spleen
ENSMUSG00000030421	-0.00408657	0.122475	-0.0333664	0.973505	0.0247009	0.00711316	3.47256	0.00102294	-0.0234947	0.00864705	-2.71708	0.00883177	0.00120612	0.00548166	0.220029	0.827058	0.990867	0.0197381	0.0935858	0.879519	up	ENSMUSG00000030421_up	spleen
ENSMUSG00000030435	0.166506	0.0867742	1.91884	0.0602963	-0.0119432	0.00503969	-2.36983	0.021399	-0.019569	0.00612646	-3.19418	0.00234148	-0.0315122	0.00370415	-8.50729	3.09647e-10	0.261996	0.124969	0.0455605	6.38927e-08	down	ENSMUSG00000030435_down	spleen
ENSMUSG00000030474	-0.914407	0.497076	-1.83957	0.071331	-0.00377943	0.0288693	-0.130915	0.896329	0.170038	0.0350947	4.84513	1.10635e-05	0.166259	0.0236595	7.02716	2.60814e-08	0.288598	0.962676	0.00432526	1.08307e-06	up	ENSMUSG00000030474_up	spleen
ENSMUSG00000030499	-0.636495	0.150325	-4.23412	8.97293e-05	-0.0260928	0.00873063	-2.98865	0.0042107	0.0369862	0.0106133	3.48488	0.000985301	0.0108934	0.0067257	1.61966	0.113798	0.00485547	0.0459143	0.0296529	0.193427	up	ENSMUSG00000030499_up	spleen
ENSMUSG00000030513	-0.476626	0.315751	-1.5095	0.137001	-0.0152902	0.0183383	-0.833786	0.408075	0.0705727	0.0222927	3.16572	0.00254295	0.0552825	0.0139018	3.97666	0.000312292	0.410805	0.686454	0.0472294	0.00152905	up	ENSMUSG00000030513_up	spleen
ENSMUSG00000030516	-0.701619	0.313642	-2.23701	0.0294357	0.0133809	0.0182158	0.734577	0.465775	0.0646601	0.0221439	2.92	0.00509729	0.078041	0.0134366	5.80811	1.14233e-06	0.173225	0.727387	0.0697608	1.68628e-05	up	ENSMUSG00000030516_up	spleen
ENSMUSG00000030534	0.441033	0.12249	3.60057	0.000690684	0.0263224	0.00711401	3.70008	0.00050648	-0.044278	0.00864809	-5.11998	4.18487e-06	-0.0179556	0.00474448	-3.78453	0.000546789	0.0169751	0.0139289	0.00356516	0.00242663	down	ENSMUSG00000030534_down	spleen
ENSMUSG00000030554	-0.653781	0.236687	-2.76222	0.00783098	0.000853079	0.0137464	0.0620585	0.950745	0.054998	0.0167107	3.29119	0.00176191	0.0558511	0.00939269	5.94623	7.42487e-07	0.0792681	0.985927	0.0399076	1.22851e-05	up	ENSMUSG00000030554_up	spleen
ENSMUSG00000030559	-0.19312	0.171249	-1.12772	0.264425	-0.0125327	0.00994583	-1.2601	0.213052	0.0334589	0.0120906	2.76736	0.00772397	0.0209262	0.00735441	2.84539	0.00718962	0.570607	0.48799	0.0875924	0.0205635	up	ENSMUSG00000030559_up	spleen
ENSMUSG00000030598	0.0661826	0.167741	0.394553	0.694727	0.0208619	0.00974208	2.14142	0.0367693	-0.0393791	0.0118429	-3.32513	0.00159334	-0.0185172	0.00716108	-2.58581	0.013788	0.873795	0.175634	0.0377277	0.0350856	down	ENSMUSG00000030598_down	spleen
ENSMUSG00000030670	0.30591	0.160491	1.90609	0.0619668	0.0401473	0.00932102	4.30718	7.02631e-05	-0.0347014	0.011331	-3.06252	0.0034186	0.00544583	0.00619285	0.879375	0.384874	0.265473	0.00472835	0.0553371	0.502697	up	ENSMUSG00000030670_up	spleen
ENSMUSG00000030717	-0.612936	0.228268	-2.68516	0.00960906	-0.0345186	0.0132574	-2.60372	0.011884	0.0762112	0.0161163	4.72884	1.66066e-05	0.0416927	0.0101048	4.12601	0.000200878	0.0907136	0.0857152	0.0049018	0.0010649	up	ENSMUSG00000030717_up	spleen
ENSMUSG00000030725	-0.550072	0.170451	-3.22715	0.00212689	-0.00333721	0.00989952	-0.337108	0.737342	0.0357625	0.0120343	2.97172	0.00441492	0.0324253	0.00710048	4.56663	5.33389e-05	0.0354351	0.88853	0.0641633	0.00035872	up	ENSMUSG00000030725_up	spleen
ENSMUSG00000030739	0.411703	0.186769	2.20434	0.0317823	-0.0103201	0.0108472	-0.951405	0.345638	-0.038461	0.0131864	-2.91672	0.00514365	-0.0487811	0.00808393	-6.03433	5.64149e-07	0.181006	0.634929	0.0701397	1.00029e-05	down	ENSMUSG00000030739_down	spleen
ENSMUSG00000030742	0.220073	0.35569	0.618723	0.5387	-0.0239247	0.0206578	-1.15814	0.251904	-0.0689142	0.0251125	-2.74422	0.00821691	-0.0928389	0.0160166	-5.79641	1.18477e-06	0.789508	0.534402	0.0908651	1.73285e-05	down	ENSMUSG00000030742_down	spleen
ENSMUSG00000030752	0.421853	0.123098	3.42698	0.0011744	-0.00400967	0.0071493	-0.560848	0.577221	-0.0272744	0.00869099	-3.13824	0.00275289	-0.0312841	0.00456386	-6.85475	4.42981e-08	0.0239468	0.804818	0.0493597	1.52902e-06	down	ENSMUSG00000030752_down	spleen
ENSMUSG00000030760	-0.1583	0.229691	-0.689185	0.493658	0.0297538	0.01334	2.23041	0.0298968	0.0587797	0.0162167	3.62463	0.000641008	0.0885335	0.0106845	8.28614	5.9166e-10	0.76323	0.15595	0.0245171	9.2902e-08	up	ENSMUSG00000030760_up	spleen
ENSMUSG00000030770	-0.490478	0.194305	-2.52427	0.0145662	-0.0100473	0.0112849	-0.890327	0.37724	0.0426983	0.0137184	3.11248	0.00296434	0.032651	0.0089644	3.6423	0.000822746	0.115551	0.661344	0.0516819	0.00340205	up	ENSMUSG00000030770_up	spleen
ENSMUSG00000030772	0.0782291	0.251975	0.310464	0.757403	0.00304212	0.0146343	0.207877	0.836107	0.0669333	0.01779	3.76241	0.000416165	0.0699754	0.0113853	6.1461	3.98236e-07	0.904436	0.939126	0.021177	7.607e-06	up	ENSMUSG00000030772_up	spleen
ENSMUSG00000030775	0.0261539	0.335632	0.0779242	0.938176	0.00344218	0.0194929	0.176586	0.860494	-0.0667797	0.0236964	-2.81813	0.0067363	-0.0633375	0.0149971	-4.22332	0.000150316	0.978296	0.948202	0.0816793	0.000841028	down	ENSMUSG00000030775_down	spleen
ENSMUSG00000030786	-0.0334852	0.526432	-0.0636078	0.949517	0.0212791	0.0305743	0.695981	0.489426	0.117346	0.0371674	3.15724	0.00260611	0.138625	0.0250043	5.54405	2.6029e-06	0.982929	0.743079	0.04767	3.16137e-05	up	ENSMUSG00000030786_up	spleen
ENSMUSG00000030788	-0.365215	0.167227	-2.18395	0.0333291	0.0246254	0.00971225	2.5355	0.0141564	0.0330773	0.0118066	2.80159	0.00704449	0.0577027	0.00759269	7.59977	4.57081e-09	0.18609	0.0965153	0.0835593	3.19056e-07	up	ENSMUSG00000030788_up	spleen
ENSMUSG00000030792	0.741337	0.183015	4.0507	0.000164506	0.0155793	0.0106292	1.46571	0.148525	-0.045681	0.0129213	-3.53534	0.00084448	-0.0301017	0.00728882	-4.12985	0.000198601	0.0071503	0.399378	0.0276963	0.00105643	down	ENSMUSG00000030792_down	spleen
ENSMUSG00000030815	0.0677457	0.131001	0.51714	0.60717	-0.00383783	0.00760829	-0.504428	0.616013	-0.0288418	0.00924895	-3.11839	0.00291457	-0.0326796	0.00562306	-5.81172	1.12951e-06	0.828293	0.826796	0.0511139	1.67262e-05	down	ENSMUSG00000030815_down	spleen
ENSMUSG00000030824	0.277198	0.237606	1.16663	0.248488	-0.0217499	0.0137998	-1.57611	0.120842	0.0512409	0.0167756	3.0545	0.00349733	0.029491	0.0110397	2.67136	0.0111635	0.553745	0.353489	0.0560043	0.0294398	up	ENSMUSG00000030824_up	spleen
ENSMUSG00000030861	-0.317606	0.117358	-2.7063	0.00908743	0.0145983	0.00681595	2.14178	0.0367391	0.0222484	0.00828575	2.68514	0.00960955	0.0368466	0.00507993	7.25337	1.30627e-08	0.0870586	0.175587	0.0976908	6.5935e-07	up	ENSMUSG00000030861_up	spleen
ENSMUSG00000030880	0.0425558	0.0966655	0.440238	0.661522	0.0109857	0.00561416	1.95678	0.0555522	-0.0248799	0.00682481	-3.64551	0.000600711	-0.0138942	0.00427883	-3.2472	0.00247956	0.85718	0.225848	0.0238468	0.0084132	down	ENSMUSG00000030880_down	spleen
ENSMUSG00000030881	0.470531	0.134973	3.48611	0.000981631	0.0031469	0.00783902	0.401441	0.68968	-0.0255321	0.00952944	-2.67929	0.00975862	-0.0223852	0.00606846	-3.68877	0.000720361	0.0212107	0.865457	0.0983034	0.00304713	down	ENSMUSG00000030881_down	spleen
ENSMUSG00000030882	0.410536	0.274941	1.49318	0.141211	0.0443981	0.0159681	2.78042	0.0074578	-0.065105	0.0194115	-3.35394	0.00146233	-0.0207069	0.0114589	-1.80706	0.0788907	0.416644	0.0654982	0.0363203	0.144267	down	ENSMUSG00000030882_down	spleen
ENSMUSG00000030929	0.466882	0.162183	2.87874	0.00571067	0.0280974	0.0094193	2.98296	0.00427834	-0.0312107	0.0114505	-2.72571	0.00863187	-0.00311331	0.00727115	-0.428173	0.671007	0.0654864	0.0462817	0.0926705	0.75896	down	ENSMUSG00000030929_down	spleen
ENSMUSG00000030970	-0.371182	0.179538	-2.06743	0.0434999	-0.0175673	0.0104273	-1.68475	0.0978084	0.0435285	0.0126758	3.43398	0.00114982	0.0259612	0.00731557	3.54876	0.00107304	0.21706	0.313555	0.031891	0.00424626	up	ENSMUSG00000030970_up	spleen
ENSMUSG00000031066	0.079941	0.196488	0.406849	0.685727	0.0102369	0.0114117	0.897057	0.373671	-0.0477255	0.0138725	-3.44029	0.0011281	-0.0374885	0.00903707	-4.14831	0.000187995	0.869625	0.658445	0.0317577	0.00101349	down	ENSMUSG00000031066_down	spleen
ENSMUSG00000031078	-0.0577425	0.226348	-0.255105	0.799611	-0.0162654	0.0131459	-1.2373	0.22133	0.0508381	0.0159807	3.18122	0.0024313	0.0345727	0.0103609	3.33686	0.00193907	0.923199	0.49838	0.0463412	0.00684655	up	ENSMUSG00000031078_up	spleen
ENSMUSG00000031119	-0.795242	0.289616	-2.74585	0.00818122	-0.014798	0.0168204	-0.879766	0.382884	0.0868911	0.0204476	4.24945	8.52524e-05	0.072093	0.013302	5.41972	3.83428e-06	0.0815292	0.666489	0.0100678	4.28294e-05	up	ENSMUSG00000031119_up	spleen
ENSMUSG00000031134	0.200527	0.120852	1.65927	0.102859	0.0132751	0.00701889	1.89134	0.0639482	-0.0365322	0.00853246	-4.28155	7.65707e-05	-0.0232571	0.00530153	-4.38687	9.19778e-05	0.350333	0.245855	0.0096526	0.000560009	down	ENSMUSG00000031134_down	spleen
ENSMUSG00000031161	0.311807	0.112916	2.7614	0.00784819	-0.000408321	0.00655797	-0.0622633	0.950583	-0.0368612	0.00797215	-4.62375	2.39006e-05	-0.0372695	0.00494334	-7.53934	5.4853e-09	0.0793086	0.985927	0.0054466	3.60481e-07	down	ENSMUSG00000031161_down	spleen
ENSMUSG00000031166	-0.0117693	0.129935	-0.0905781	0.928163	0.0118015	0.00754639	1.56386	0.123692	-0.0248578	0.00917371	-2.70968	0.0090067	-0.0130563	0.00549545	-2.37584	0.0227997	0.975327	0.358464	0.0942692	0.052814	down	ENSMUSG00000031166_down	spleen
ENSMUSG00000031303	0.541646	0.178702	3.031	0.00373785	0.0300726	0.0103787	2.89752	0.0054234	-0.0451118	0.0126168	-3.57553	0.000746256	-0.0150392	0.00718116	-2.09426	0.0431443	0.0501685	0.0538576	0.0259971	0.0883254	down	ENSMUSG00000031303_down	spleen
ENSMUSG00000031310	0.207406	0.164253	1.26272	0.212114	0.011695	0.00953954	1.22595	0.225538	-0.0420499	0.0115967	-3.62603	0.000638226	-0.0303549	0.0073687	-4.11944	0.000204833	0.512634	0.503721	0.0245171	0.00108038	down	ENSMUSG00000031310_down	spleen
ENSMUSG00000031343	-0.63899	0.324276	-1.97051	0.0539159	0.0354212	0.0188334	1.88077	0.0654008	0.069784	0.0228947	3.04804	0.00356189	0.105205	0.0146517	7.1804	1.63195e-08	0.247284	0.249397	0.0566313	7.67997e-07	up	ENSMUSG00000031343_up	spleen
ENSMUSG00000031365	0.0978768	0.210723	0.464481	0.644171	0.038802	0.0122384	3.1705	0.00250801	-0.0428874	0.0148776	-2.88269	0.00564903	-0.00408539	0.00938563	-0.435282	0.665886	0.848666	0.0335659	0.0737122	0.755398	down	ENSMUSG00000031365_down	spleen
ENSMUSG00000031375	-0.637158	0.2107	-3.02401	0.00381232	-0.0108829	0.0122371	-0.889333	0.377769	0.0728975	0.0148759	4.90037	9.1119e-06	0.0620147	0.00973294	6.37163	1.97457e-07	0.0507328	0.661583	0.00420202	4.6115e-06	up	ENSMUSG00000031375_up	spleen
ENSMUSG00000031398	0.114525	0.219969	0.520642	0.604744	-0.00871662	0.0127754	-0.682297	0.497967	-0.0430853	0.0155303	-2.77427	0.00758203	-0.0518019	0.0101547	-5.10125	1.03122e-05	0.827231	0.749105	0.0870219	9.45006e-05	down	ENSMUSG00000031398_down	spleen
ENSMUSG00000031438	-0.209217	0.238875	-0.875842	0.384995	0.00425708	0.0138735	0.306851	0.760137	0.0794572	0.0168652	4.71132	1.7649e-05	0.0837143	0.00992272	8.43663	3.8058e-10	0.685382	0.901293	0.0049018	7.29199e-08	up	ENSMUSG00000031438_up	spleen
ENSMUSG00000031447	-0.1816	0.142017	-1.27872	0.206466	-0.00687999	0.00824812	-0.834129	0.407883	0.0429152	0.0100268	4.28006	7.69541e-05	0.0360352	0.00666581	5.40597	4.00202e-06	0.505912	0.686336	0.0096526	4.4339e-05	up	ENSMUSG00000031447_up	spleen
ENSMUSG00000031483	-0.202371	0.120938	-1.67335	0.100043	0.0107625	0.00702386	1.53228	0.131292	0.0232147	0.0085385	2.71882	0.00879105	0.0339772	0.00509346	6.67075	7.81437e-08	0.345633	0.371443	0.0933311	2.27842e-06	up	ENSMUSG00000031483_up	spleen
ENSMUSG00000031497	-0.716463	0.226973	-3.1566	0.00261092	-0.00127242	0.0131822	-0.0965256	0.92346	0.0460324	0.0160248	2.87257	0.00580801	0.04476	0.010692	4.1863	0.000167882	0.0400722	0.973998	0.0749439	0.000925794	up	ENSMUSG00000031497_up	spleen
ENSMUSG00000031502	-0.563924	0.342077	-1.64853	0.105051	-0.0477364	0.0198672	-2.40277	0.0197378	0.0992488	0.0241514	4.10944	0.000135653	0.0515124	0.0160554	3.20842	0.00275535	0.354326	0.11862	0.0124915	0.00917163	up	ENSMUSG00000031502_up	spleen
ENSMUSG00000031503	-0.529697	0.3367	-1.5732	0.121514	-0.0506476	0.019555	-2.59001	0.012312	0.0962179	0.0237718	4.04756	0.000166204	0.0455704	0.0156928	2.90391	0.00618218	0.383753	0.0879354	0.0135688	0.0181233	up	ENSMUSG00000031503_up	spleen
ENSMUSG00000031506	0.373806	0.123243	3.03308	0.00371591	-0.00677874	0.00715775	-0.947049	0.347833	-0.0245205	0.00870126	-2.81804	0.00673809	-0.0312992	0.00522237	-5.99329	6.41146e-07	0.0499908	0.636719	0.0816793	1.10232e-05	down	ENSMUSG00000031506_down	spleen
ENSMUSG00000031508	-0.0543004	0.157443	-0.344888	0.731518	0.0161053	0.00914404	1.76129	0.0838504	-0.0349718	0.0111159	-3.14611	0.0026912	-0.0188664	0.00745033	-2.53229	0.0157068	0.891141	0.287167	0.0487767	0.0388368	down	ENSMUSG00000031508_down	spleen
ENSMUSG00000031520	-0.76227	0.167541	-4.54974	3.08329e-05	-0.0148992	0.00973051	-1.53118	0.131563	0.04455	0.0118288	3.76622	0.000411173	0.0296508	0.00744647	3.98186	0.000307556	0.0024668	0.371874	0.021177	0.0015102	up	ENSMUSG00000031520_up	spleen
ENSMUSG00000031521	-0.170043	0.167587	-1.01466	0.314795	-0.00452198	0.00973316	-0.464595	0.644089	0.032961	0.011832	2.78574	0.00735185	0.028439	0.00702506	4.04823	0.000252926	0.620371	0.841054	0.085538	0.00128321	up	ENSMUSG00000031521_up	spleen
ENSMUSG00000031523	-0.892162	0.286366	-3.11546	0.0029391	0.00435946	0.0166316	0.262118	0.794227	0.076083	0.0202181	3.76312	0.000415233	0.0804425	0.0130764	6.15172	3.91329e-07	0.0430144	0.917857	0.021177	7.4903e-06	up	ENSMUSG00000031523_up	spleen
ENSMUSG00000031539	0.0105124	0.156473	0.0671833	0.946684	0.0205176	0.00908766	2.25775	0.0280268	-0.0358629	0.0110473	-3.24629	0.00201093	-0.0153453	0.0068886	-2.22763	0.0320693	0.981713	0.149241	0.042263	0.0695581	down	ENSMUSG00000031539_down	spleen
ENSMUSG00000031548	0.0145496	0.294414	0.0494189	0.960768	-0.00570508	0.0170991	-0.333649	0.739937	0.0592643	0.0207863	2.85112	0.00615869	0.0535592	0.0126621	4.22987	0.000147402	0.986781	0.889918	0.0772649	0.000828179	up	ENSMUSG00000031548_up	spleen
ENSMUSG00000031558	-0.937687	0.481189	-1.94869	0.0565362	0.0018633	0.0279466	0.0666737	0.947088	0.121378	0.0339731	3.57278	0.000752608	0.123242	0.0222055	5.55005	2.55469e-06	0.25318	0.984408	0.0260332	3.12098e-05	up	ENSMUSG00000031558_up	spleen
ENSMUSG00000031563	-0.578462	0.171006	-3.38269	0.0013418	-0.0108803	0.00993176	-1.09551	0.278155	0.0348758	0.0120735	2.88863	0.00555765	0.0239954	0.00729457	3.28949	0.0022088	0.0260878	0.565067	0.0729913	0.00764085	up	ENSMUSG00000031563_up	spleen
ENSMUSG00000031565	-0.429193	0.186307	-2.30369	0.0251165	-0.018168	0.0108204	-1.67906	0.0989191	0.0375046	0.0131537	2.85126	0.00615637	0.0193365	0.00785533	2.46158	0.0186169	0.158829	0.315679	0.0772649	0.0447019	up	ENSMUSG00000031565_up	spleen
ENSMUSG00000031574	-0.722372	0.217958	-3.31427	0.00164557	0.0132131	0.0126586	1.0438	0.301226	0.0739242	0.0153884	4.8039	1.27817e-05	0.0871373	0.00980121	8.89047	1.02251e-10	0.030057	0.589979	0.00437121	3.3814e-08	up	ENSMUSG00000031574_up	spleen
ENSMUSG00000031586	-0.505094	0.14266	-3.54056	0.000831063	0.0082466	0.00828542	0.995314	0.324023	0.037712	0.0100721	3.7442	0.000440809	0.0459586	0.00621481	7.39502	8.49127e-09	0.019142	0.613757	0.0214989	4.92101e-07	up	ENSMUSG00000031586_up	spleen
ENSMUSG00000031613	-1.21696	0.322833	-3.76963	0.00040676	0.035236	0.0187496	1.87929	0.0656051	0.0794952	0.0227928	3.48774	0.000976756	0.114731	0.0150756	7.61039	4.42691e-09	0.0123588	0.249874	0.0295339	3.13676e-07	up	ENSMUSG00000031613_up	spleen
ENSMUSG00000031626	-0.494183	0.214746	-2.30125	0.0252643	0.0220736	0.0124721	1.76985	0.0823983	0.0420876	0.0151616	2.77594	0.00754815	0.0641612	0.00933758	6.87129	4.20998e-08	0.159351	0.284515	0.0867515	1.47759e-06	up	ENSMUSG00000031626_up	spleen
ENSMUSG00000031661	-0.797225	0.283524	-2.81184	0.00685203	-0.0297601	0.0164666	-1.8073	0.0762871	0.0728499	0.0200175	3.63932	0.000612402	0.0430898	0.0124271	3.46742	0.00134894	0.0732691	0.271347	0.0240566	0.00512836	up	ENSMUSG00000031661_up	spleen
ENSMUSG00000031671	0.133358	0.147264	0.905574	0.369184	0.0181674	0.00855282	2.12415	0.0382536	-0.0394699	0.0103972	-3.79621	0.000373867	-0.0213024	0.00558637	-3.81328	0.000503117	0.670877	0.180334	0.0201727	0.00225574	down	ENSMUSG00000031671_down	spleen
ENSMUSG00000031740	0.213675	0.294223	0.726235	0.470831	-0.0218191	0.0170879	-1.27687	0.207111	0.066173	0.0207728	3.18555	0.00240091	0.0443539	0.0134215	3.30469	0.00211855	0.747826	0.480174	0.0459551	0.00737898	up	ENSMUSG00000031740_up	spleen
ENSMUSG00000031750	-0.433329	0.254988	-1.69941	0.0949972	-0.0232317	0.0148093	-1.56873	0.122553	0.0655952	0.0180028	3.64362	0.000604257	0.0423635	0.0119749	3.53768	0.00110713	0.336052	0.356316	0.0238866	0.00435728	up	ENSMUSG00000031750_up	spleen
ENSMUSG00000031751	-0.193582	0.0841331	-2.3009	0.025285	0.000478889	0.00488631	0.0980063	0.92229	0.0203342	0.00594	3.42327	0.00118763	0.0208131	0.00375554	5.54197	2.6198e-06	0.159428	0.973788	0.0324413	3.17573e-05	up	ENSMUSG00000031751_up	spleen
ENSMUSG00000031755	0.0938874	0.178036	0.527352	0.600109	0.0138632	0.01034	1.34074	0.185619	-0.0351139	0.0125697	-2.79352	0.00719941	-0.0212506	0.00748672	-2.83845	0.00731888	0.82503	0.452175	0.0845131	0.0208855	down	ENSMUSG00000031755_down	spleen
ENSMUSG00000031762	-0.327621	0.464846	-0.704794	0.483967	-0.0481878	0.0269974	-1.7849	0.0798945	0.0897002	0.0328192	2.73316	0.0084625	0.0415124	0.0207094	2.00452	0.0523736	0.757035	0.27939	0.09185	0.103387	up	ENSMUSG00000031762_up	spleen
ENSMUSG00000031765	-0.379217	0.328641	-1.15389	0.253625	-0.0644075	0.0190869	-3.37444	0.0013754	0.0766071	0.0232028	3.30163	0.00170833	0.0121997	0.0146141	0.834789	0.409195	0.559308	0.0233296	0.0393105	0.526336	up	ENSMUSG00000031765_up	spleen
ENSMUSG00000031779	0.948578	0.384483	2.46715	0.0168217	0.00557762	0.0223301	0.24978	0.803705	-0.0843318	0.0271454	-3.10667	0.00301415	-0.0787542	0.0179576	-4.38557	9.23366e-05	0.126042	0.922434	0.0520445	0.000561829	down	ENSMUSG00000031779_down	spleen
ENSMUSG00000031785	-0.344985	0.404279	-0.853334	0.397244	-0.0147891	0.0234798	-0.629863	0.53144	0.0790982	0.0285431	2.77118	0.00764509	0.0643091	0.0189721	3.38966	0.00167551	0.695305	0.774336	0.0872656	0.00610776	up	ENSMUSG00000031785_up	spleen
ENSMUSG00000031812	-0.16412	0.144869	-1.13288	0.26227	-0.0115997	0.00841376	-1.37866	0.173685	0.0307642	0.0102281	3.00781	0.00399026	0.0191645	0.00679298	2.82123	0.00764882	0.568797	0.43564	0.0604235	0.0216233	up	ENSMUSG00000031812_up	spleen
ENSMUSG00000031824	-0.478726	0.291951	-1.63975	0.106871	-0.00311255	0.016956	-0.183567	0.855041	0.0841331	0.0206124	4.08167	0.000148622	0.0810205	0.0136584	5.9319	7.76404e-07	0.35783	0.94569	0.0128013	1.27696e-05	up	ENSMUSG00000031824_up	spleen
ENSMUSG00000031860	0.152597	0.205499	0.742566	0.460962	-0.00602436	0.011935	-0.504763	0.615779	-0.0421942	0.0145087	-2.90819	0.00526623	-0.0482185	0.0086488	-5.57517	2.36222e-06	0.741179	0.8267	0.0708846	2.92582e-05	down	ENSMUSG00000031860_down	spleen
ENSMUSG00000031862	0.349564	0.134549	2.59804	0.0120597	-0.00945512	0.00781437	-1.20997	0.231562	-0.0276339	0.00949948	-2.90899	0.00525467	-0.037089	0.00554628	-6.68719	7.42731e-08	0.103717	0.509915	0.0707797	2.19626e-06	down	ENSMUSG00000031862_down	spleen
ENSMUSG00000031871	-0.298282	0.254703	-1.17109	0.246703	-0.00432479	0.0147927	-0.292359	0.771132	0.0514612	0.0179827	2.86171	0.00598315	0.0471364	0.0118619	3.97377	0.00031495	0.551493	0.907345	0.0757838	0.00153846	up	ENSMUSG00000031871_up	spleen
ENSMUSG00000031875	-0.0829119	0.175304	-0.47296	0.638148	0.00372309	0.0101814	0.365677	0.716034	0.03573	0.0123769	2.88683	0.00558513	0.0394531	0.00787765	5.00823	1.37517e-05	0.845267	0.877724	0.0731835	0.000118716	up	ENSMUSG00000031875_up	spleen
ENSMUSG00000031903	-0.0225051	0.258302	-0.0871271	0.930893	-0.0121482	0.0150018	-0.809788	0.421616	0.0740684	0.0182368	4.06149	0.000158795	0.0619202	0.0120047	5.15801	8.64852e-06	0.976065	0.695667	0.0133708	8.22037e-05	up	ENSMUSG00000031903_up	spleen
ENSMUSG00000031904	0.403326	0.160452	2.51369	0.014962	0.0119878	0.00931875	1.28642	0.203785	-0.0340194	0.0113283	-3.00306	0.00404392	-0.0220316	0.0072394	-3.04329	0.00429013	0.117301	0.475633	0.0608434	0.0133495	down	ENSMUSG00000031904_down	spleen
ENSMUSG00000031919	1.10169	0.28793	3.82624	0.00033979	0.0191323	0.0167225	1.14411	0.257624	-0.0801032	0.0203285	-3.94043	0.000235484	-0.0609709	0.0116517	-5.23278	6.85763e-06	0.0110004	0.540795	0.0162363	6.82383e-05	down	ENSMUSG00000031919_down	spleen
ENSMUSG00000031928	0.279401	0.0799626	3.49415	0.000957853	0.00786941	0.00464409	1.6945	0.0959308	-0.0198338	0.00564555	-3.51317	0.000903795	-0.0119644	0.00342883	-3.48935	0.0012685	0.020813	0.309927	0.0285445	0.00487088	down	ENSMUSG00000031928_down	spleen
ENSMUSG00000031932	-0.138224	0.318314	-0.434238	0.665845	-0.0143028	0.0184871	-0.773662	0.442504	-0.0690895	0.0224737	-3.07424	0.00330656	-0.0833923	0.0147486	-5.65425	1.84597e-06	0.859288	0.710284	0.054411	2.429e-05	down	ENSMUSG00000031932_down	spleen
ENSMUSG00000031939	0.264125	0.127966	2.06402	0.043834	0.0314018	0.00743206	4.22519	9.24419e-05	-0.0273717	0.00903472	-3.02961	0.00375249	0.00403013	0.00492479	0.818336	0.418405	0.21809	0.00538177	0.058522	0.534776	up	ENSMUSG00000031939_up	spleen
ENSMUSG00000031950	-0.377788	0.153706	-2.45787	0.0172167	-0.00496117	0.00892695	-0.555752	0.580676	0.034895	0.010852	3.21554	0.00220025	0.0299338	0.00688764	4.34601	0.000104029	0.128048	0.807025	0.0444659	0.000621496	up	ENSMUSG00000031950_up	spleen
ENSMUSG00000031979	0.349744	0.0951181	3.67695	0.000544545	0.00427837	0.00552429	0.774465	0.442034	-0.0225305	0.00671556	-3.35497	0.00145783	-0.0182521	0.00374124	-4.87864	2.05123e-05	0.014607	0.710099	0.0362565	0.000164458	down	ENSMUSG00000031979_down	spleen
ENSMUSG00000031982	0.179688	0.174741	1.02831	0.30839	0.00968619	0.0101487	0.954428	0.34412	-0.0401429	0.0123372	-3.25382	0.00196699	-0.0304567	0.00702557	-4.33512	0.000107495	0.614522	0.633917	0.0417807	0.000637938	down	ENSMUSG00000031982_down	spleen
ENSMUSG00000031985	0.0539677	0.0977872	0.55189	0.583301	0.00505816	0.00567931	0.890629	0.37708	-0.0248425	0.00690401	-3.59828	0.000695594	-0.0197844	0.00440552	-4.49082	6.7157e-05	0.817239	0.661344	0.0253565	0.000432635	down	ENSMUSG00000031985_down	spleen
ENSMUSG00000031990	-0.600216	0.151336	-3.96611	0.0002167	-0.00817615	0.00878934	-0.930235	0.35639	0.0349436	0.0106847	3.27044	0.00187315	0.0267675	0.00694252	3.85558	0.000444956	0.00851249	0.64457	0.041089	0.00203779	up	ENSMUSG00000031990_up	spleen
ENSMUSG00000031996	-0.603537	0.154421	-3.90839	0.000261134	-0.00376376	0.00896849	-0.419664	0.676396	0.0534734	0.0109025	4.90471	8.9739e-06	0.0497097	0.00708471	7.01647	2.69507e-08	0.00942944	0.858491	0.00420202	1.10652e-06	up	ENSMUSG00000031996_up	spleen
ENSMUSG00000032021	0.751252	0.248721	3.02046	0.00385064	0.00299804	0.0144453	0.207544	0.836366	-0.0712481	0.0175603	-4.05734	0.000160969	-0.06825	0.0113175	-6.03048	5.70947e-07	0.0509898	0.939261	0.0134836	1.00569e-05	down	ENSMUSG00000032021_down	spleen
ENSMUSG00000032034	-0.656627	0.442217	-1.48485	0.143397	-0.0292534	0.0256832	-1.13901	0.259727	0.0953317	0.0312216	3.05339	0.00350829	0.0660783	0.0200362	3.29795	0.00215815	0.419263	0.543205	0.056064	0.00749049	up	ENSMUSG00000032034_up	spleen
ENSMUSG00000032046	-0.122346	0.162588	-0.752491	0.455024	-0.00722195	0.00944284	-0.764807	0.447716	0.0355223	0.0114791	3.09451	0.00312075	0.0283003	0.00757925	3.73392	0.000632752	0.737092	0.713373	0.052766	0.00274202	up	ENSMUSG00000032046_up	spleen
ENSMUSG00000032085	-0.762413	0.26705	-2.85495	0.00609468	-0.0126896	0.0155098	-0.818168	0.416857	0.0525571	0.0188543	2.78753	0.00731657	0.0398675	0.0113122	3.52428	0.00114977	0.0683631	0.692929	0.085226	0.00450057	up	ENSMUSG00000032085_up	spleen
ENSMUSG00000032087	0.602357	0.194239	3.10112	0.00306238	-0.0118619	0.011281	-1.05149	0.297718	-0.0586062	0.0137137	-4.27355	7.86519e-05	-0.070468	0.00815701	-8.63896	2.11175e-10	0.0443348	0.585918	0.0096526	5.00884e-08	down	ENSMUSG00000032087_down	spleen
ENSMUSG00000032094	0.424192	0.337287	1.25766	0.213926	-0.00309367	0.019589	-0.157929	0.875102	-0.0647801	0.0238132	-2.72034	0.00875569	-0.0678738	0.01549	-4.38179	9.33965e-05	0.515152	0.954449	0.0930875	0.000566809	down	ENSMUSG00000032094_down	spleen
ENSMUSG00000032119	0.374663	0.14449	2.593	0.0122176	0.0179132	0.00839174	2.13462	0.0373475	-0.0297675	0.0102014	-2.91799	0.00512562	-0.0118543	0.00552176	-2.14683	0.0384291	0.104706	0.177356	0.0699954	0.0804248	down	ENSMUSG00000032119_down	spleen
ENSMUSG00000032122	-0.54911	0.157098	-3.49534	0.000954388	-0.00263161	0.00912396	-0.288429	0.774123	0.0443108	0.0110915	3.99504	0.00019727	0.0416792	0.00639452	6.51796	1.25393e-07	0.020813	0.908708	0.0150988	3.19907e-06	up	ENSMUSG00000032122_up	spleen
ENSMUSG00000032175	0.244828	0.134547	1.81965	0.074358	-0.00941387	0.00781425	-1.20471	0.23357	-0.0315911	0.00949932	-3.32562	0.00159104	-0.041005	0.00570164	-7.19178	1.5762e-08	0.294375	0.512294	0.0377209	7.49271e-07	down	ENSMUSG00000032175_down	spleen
ENSMUSG00000032178	0.304279	0.136951	2.22181	0.0305077	-0.0016422	0.00795389	-0.206465	0.837204	-0.0295875	0.00966908	-3.06001	0.00344305	-0.0312297	0.00595551	-5.24383	6.62625e-06	0.17703	0.939527	0.0555413	6.64288e-05	down	ENSMUSG00000032178_down	spleen
ENSMUSG00000032187	0.695985	0.142154	4.89598	9.25367e-06	-0.0249465	0.00825608	-3.0216	0.0038383	-0.029746	0.0100364	-2.9638	0.00451351	-0.0546926	0.00599705	-9.11991	5.31268e-11	0.00113566	0.0437353	0.0648003	2.43308e-08	down	ENSMUSG00000032187_down	spleen
ENSMUSG00000032207	1.87102	0.425551	4.3967	5.19505e-05	-0.0232087	0.0247152	-0.939043	0.35189	-0.0918728	0.0300449	-3.05785	0.00346419	-0.115081	0.0174812	-6.58315	1.02466e-07	0.00334066	0.64007	0.0557865	2.78438e-06	down	ENSMUSG00000032207_down	spleen
ENSMUSG00000032212	0.0497539	0.115033	0.432519	0.667087	-0.00113119	0.00668092	-0.169316	0.866181	-0.0255838	0.00812161	-3.15009	0.00266046	-0.026715	0.00455368	-5.86668	9.51567e-07	0.859959	0.950405	0.0482661	1.47579e-05	down	ENSMUSG00000032212_down	spleen
ENSMUSG00000032224	0.358023	0.181475	1.97285	0.0536407	0.00956598	0.0105397	0.907611	0.368116	-0.0375217	0.0128125	-2.92851	0.00497864	-0.0279557	0.00754436	-3.70551	0.000686599	0.246566	0.65369	0.0691449	0.00293073	down	ENSMUSG00000032224_down	spleen
ENSMUSG00000032232	-0.292121	0.181164	-1.61247	0.11269	0.0126887	0.0105217	1.20595	0.233093	0.0391033	0.0127906	3.05719	0.00347073	0.0517919	0.00804818	6.43524	1.62068e-07	0.368061	0.511665	0.0558359	3.9216e-06	up	ENSMUSG00000032232_up	spleen
ENSMUSG00000032258	0.743066	0.2317	3.20701	0.00225564	0.0283884	0.0134567	2.1096	0.0395432	-0.0643346	0.0163586	-3.93277	0.000241386	-0.0359462	0.0104195	-3.44988	0.00141678	0.0366385	0.183667	0.0162363	0.00532376	down	ENSMUSG00000032258_down	spleen
ENSMUSG00000032263	-0.0179513	0.187142	-0.095923	0.923937	0.0326167	0.0108689	3.00092	0.00406821	-0.0442743	0.0132127	-3.35089	0.00147571	-0.0116575	0.00791873	-1.47215	0.149437	0.97391	0.0452005	0.0364146	0.240362	down	ENSMUSG00000032263_down	spleen
ENSMUSG00000032264	0.3154	0.121639	2.59292	0.0122201	0.0163602	0.00706459	2.31581	0.024395	-0.0244518	0.00858801	-2.8472	0.00622473	-0.00809158	0.00444429	-1.82067	0.0767525	0.104706	0.135966	0.0777657	0.141046	down	ENSMUSG00000032264_down	spleen
ENSMUSG00000032265	-0.79755	0.223003	-3.57641	0.000744233	0.0264524	0.0129516	2.0424	0.0460071	0.0485411	0.0157445	3.08304	0.00322466	0.0749935	0.00851065	8.81173	1.28209e-10	0.0177022	0.201259	0.0537261	4.07918e-08	up	ENSMUSG00000032265_up	spleen
ENSMUSG00000032267	0.268432	0.183418	1.4635	0.149126	0.0212083	0.0106526	1.99091	0.0515609	-0.0580397	0.0129497	-4.48193	3.88837e-05	-0.0368314	0.00830352	-4.43564	7.93759e-05	0.428222	0.216348	0.00718933	0.000496317	down	ENSMUSG00000032267_down	spleen
ENSMUSG00000032271	-0.326153	0.261653	-1.24651	0.217958	-0.00143707	0.0151964	-0.0945665	0.925009	0.0517381	0.0184733	2.80069	0.00706165	0.050301	0.0113891	4.41658	8.4084e-05	0.519694	0.974631	0.0836572	0.000518675	up	ENSMUSG00000032271_up	spleen
ENSMUSG00000032295	0.295835	0.145326	2.03566	0.0467032	-0.00144705	0.00844028	-0.171446	0.864514	-0.0312651	0.0102604	-3.04717	0.00357069	-0.0327121	0.00634881	-5.15249	8.79802e-06	0.226309	0.94961	0.0566752	8.31407e-05	down	ENSMUSG00000032295_down	spleen
ENSMUSG00000032298	1.7952	0.339236	5.29189	2.26063e-06	-0.022257	0.0197022	-1.12967	0.263608	-0.0866782	0.0239509	-3.619	0.000652319	-0.108935	0.0134472	-8.10098	1.02188e-09	0.000554645	0.547359	0.0245317	1.24323e-07	down	ENSMUSG00000032298_down	spleen
ENSMUSG00000032309	-0.0136374	0.110637	-0.123263	0.902357	0.00819341	0.00642562	1.27512	0.207727	-0.0236916	0.00781125	-3.03301	0.00371667	-0.0154982	0.00498447	-3.10929	0.00359875	0.966015	0.48071	0.0581339	0.0115235	down	ENSMUSG00000032309_down	spleen
ENSMUSG00000032320	-0.583784	0.160092	-3.64655	0.000598759	0.0162373	0.00929787	1.74634	0.0864377	0.0324245	0.0113029	2.8687	0.0058699	0.0486618	0.0072344	6.72645	6.5793e-08	0.0154861	0.291981	0.0751239	1.99257e-06	up	ENSMUSG00000032320_up	spleen
ENSMUSG00000032332	-0.27496	0.330747	-0.831332	0.409447	-0.0209011	0.0192092	-1.08808	0.281393	0.0701564	0.0233515	3.00437	0.00402906	0.0492553	0.0150125	3.28095	0.00226109	0.703972	0.56906	0.060764	0.00778304	up	ENSMUSG00000032332_up	spleen
ENSMUSG00000032334	-0.586842	0.265101	-2.21365	0.0310968	-0.0438032	0.0153966	-2.84499	0.00626236	0.0669798	0.0187167	3.5786	0.000739209	0.0231766	0.0118819	1.95058	0.0587121	0.178982	0.058912	0.0258944	0.11349	up	ENSMUSG00000032334_up	spleen
ENSMUSG00000032369	0.282532	0.240277	1.17586	0.244809	-0.0054278	0.0139549	-0.388954	0.69884	0.0474436	0.0169641	2.7967	0.00713802	0.0420158	0.011	3.81962	0.000493959	0.549592	0.86775	0.0840317	0.00221998	up	ENSMUSG00000032369_up	spleen
ENSMUSG00000032373	0.73739	0.222482	3.31439	0.00164498	0.0168725	0.0129213	1.30579	0.197161	-0.0695036	0.0157077	-4.4248	4.72295e-05	-0.0526311	0.00956213	-5.50412	2.94787e-06	0.030057	0.467318	0.00753392	3.47006e-05	down	ENSMUSG00000032373_down	spleen
ENSMUSG00000032374	-0.15766	0.221255	-0.712573	0.479178	0.000389738	0.0128501	0.0303296	0.975916	0.0468391	0.0156211	2.99845	0.00409656	0.0472288	0.00997599	4.73425	3.19649e-05	0.75413	0.994474	0.0611943	0.000236116	up	ENSMUSG00000032374_up	spleen
ENSMUSG00000032377	-0.648463	0.233005	-2.78304	0.00740557	0.0182013	0.0135326	1.345	0.184246	0.0624199	0.0164507	3.79435	0.000376088	0.0806212	0.00931749	8.65267	2.02946e-10	0.0765841	0.450468	0.0202344	4.94897e-08	up	ENSMUSG00000032377_up	spleen
ENSMUSG00000032431	-0.203113	0.155359	-1.30738	0.196623	-0.0105343	0.00902298	-1.1675	0.248138	0.0348218	0.0109687	3.17464	0.00247812	0.0242874	0.00709046	3.42537	0.00151712	0.493449	0.530828	0.0467698	0.00562983	up	ENSMUSG00000032431_up	spleen
ENSMUSG00000032470	-0.357242	0.142096	-2.5141	0.0149467	-0.00782421	0.00825266	-0.948084	0.34731	0.028178	0.0100323	2.80874	0.0069098	0.0203538	0.00606081	3.35827	0.00182775	0.117301	0.636301	0.0827985	0.00653832	up	ENSMUSG00000032470_up	spleen
ENSMUSG00000032480	0.143916	0.135691	1.06062	0.293585	-0.00374205	0.00788068	-0.474839	0.636817	-0.0334985	0.00958009	-3.49668	0.000950491	-0.0372406	0.00617318	-6.03264	5.67124e-07	0.601555	0.837478	0.0289899	1.00272e-05	down	ENSMUSG00000032480_down	spleen
ENSMUSG00000032494	0.319339	0.179327	1.78076	0.0805766	0.0164406	0.010415	1.57855	0.12028	-0.040493	0.0126609	-3.19827	0.0023138	-0.0240524	0.00676112	-3.55746	0.00104697	0.307234	0.352478	0.0454933	0.00415711	down	ENSMUSG00000032494_down	spleen
ENSMUSG00000032498	0.075586	0.0893206	0.846232	0.401158	-0.00471321	0.00518759	-0.908556	0.367622	-0.021937	0.00630625	-3.47862	0.00100427	-0.0266502	0.00332045	-8.02609	1.27604e-09	0.698816	0.653165	0.0298374	1.41976e-07	down	ENSMUSG00000032498_down	spleen
ENSMUSG00000032528	0.218742	0.431053	0.507459	0.613899	0.00735211	0.0250348	0.293675	0.770132	-0.125424	0.0304334	-4.12127	0.000130462	-0.118072	0.0203348	-5.80642	1.14836e-06	0.832778	0.906866	0.0123357	1.69385e-05	down	ENSMUSG00000032528_down	spleen
ENSMUSG00000032547	-0.228884	0.185369	-1.23474	0.222272	-0.0154917	0.0107659	-1.43895	0.155936	0.0516723	0.0130875	3.94821	0.000229635	0.0361807	0.00847332	4.26995	0.000130735	0.524105	0.410482	0.016089	0.000747231	up	ENSMUSG00000032547_up	spleen
ENSMUSG00000032548	-0.575274	0.183081	-3.14219	0.00272176	-0.00441436	0.010633	-0.415156	0.679672	0.0446334	0.0129259	3.45301	0.00108547	0.040219	0.00821697	4.89463	1.95263e-05	0.0410824	0.859755	0.031405	0.000158326	up	ENSMUSG00000032548_up	spleen
ENSMUSG00000032554	-1.13186	0.24547	-4.61098	2.49767e-05	-0.00906518	0.0142565	-0.635864	0.527551	0.0902613	0.0173308	5.20815	3.05356e-06	0.0811961	0.0110964	7.31734	1.07513e-08	0.00226564	0.771424	0.00356516	5.76792e-07	up	ENSMUSG00000032554_up	spleen
ENSMUSG00000032558	0.0753598	0.196928	0.382678	0.703461	0.0327352	0.0114372	2.86216	0.00597571	-0.0481888	0.0139036	-3.46593	0.00104374	-0.0154536	0.00815063	-1.896	0.0657904	0.878306	0.0570441	0.0307667	0.124657	down	ENSMUSG00000032558_down	spleen
ENSMUSG00000032561	0.102766	0.268436	0.382831	0.703348	0.0355597	0.0155903	2.28088	0.0265259	-0.0629106	0.0189522	-3.31943	0.00162055	-0.027351	0.0125096	-2.18641	0.0351866	0.878306	0.143998	0.0379889	0.0749431	down	ENSMUSG00000032561_down	spleen
ENSMUSG00000032580	-0.178926	0.138026	-1.29632	0.200379	0.00883434	0.00801633	1.10204	0.275331	-0.0261544	0.00974499	-2.68388	0.00964134	-0.0173201	0.00630037	-2.74905	0.00918813	0.498346	0.560908	0.0977825	0.0251715	down	ENSMUSG00000032580_down	spleen
ENSMUSG00000032598	0.193729	0.133845	1.44741	0.153563	-0.00230293	0.00777348	-0.296255	0.768172	-0.0252976	0.00944977	-2.67706	0.00981603	-0.0276005	0.00581144	-4.74934	3.05198e-05	0.435041	0.906003	0.0986172	0.000227059	down	ENSMUSG00000032598_down	spleen
ENSMUSG00000032621	0.114924	0.126908	0.905574	0.369184	0.0247532	0.00737057	3.35838	0.00144307	-0.0284756	0.00895997	-3.17809	0.00245348	-0.00372244	0.00532748	-0.698723	0.489094	0.670877	0.0239826	0.0464405	0.600047	down	ENSMUSG00000032621_down	spleen
ENSMUSG00000032625	-0.928783	0.347646	-2.67163	0.0099568	0.0174212	0.0201907	0.862836	0.392043	0.0809437	0.0245446	3.29782	0.00172773	0.098365	0.0161618	6.08626	4.79852e-07	0.0925997	0.674723	0.0394465	8.83351e-06	up	ENSMUSG00000032625_up	spleen
ENSMUSG00000032667	0.108528	0.160968	0.674225	0.503045	-0.00222769	0.00934873	-0.238288	0.812559	0.0374222	0.0113647	3.29284	0.00175334	0.0351945	0.00738091	4.76831	2.87945e-05	0.769317	0.927334	0.0398082	0.000216877	up	ENSMUSG00000032667_up	spleen
ENSMUSG00000032724	0.41626	0.21175	1.96581	0.0544712	-0.0212326	0.0122981	-1.7265	0.0899754	-0.0452947	0.01495	-3.02974	0.00375114	-0.0665273	0.00943354	-7.05221	2.41545e-08	0.248516	0.298862	0.058522	1.0326e-06	down	ENSMUSG00000032724_down	spleen
ENSMUSG00000032766	-1.43528	0.358513	-4.00343	0.000191957	-0.0481118	0.0208218	-2.31064	0.0247004	0.0904204	0.0253119	3.57225	0.000753843	0.0423086	0.0156227	2.70814	0.0101838	0.00795125	0.136961	0.0260332	0.0273639	up	ENSMUSG00000032766_up	spleen
ENSMUSG00000032776	0.382441	0.261964	1.4599	0.150111	0.026611	0.0152144	1.74907	0.0859617	-0.0679478	0.0184953	-3.67379	0.000549952	-0.0413368	0.0118458	-3.48957	0.00126771	0.430064	0.290829	0.0231862	0.00486885	down	ENSMUSG00000032776_down	spleen
ENSMUSG00000032786	0.0674217	0.116427	0.579093	0.564935	-0.0250615	0.00676185	-3.70631	0.000496662	0.0221239	0.00821999	2.69147	0.00945054	-0.00293767	0.0046754	-0.628324	0.533651	0.806921	0.0136943	0.09681	0.641673	down	ENSMUSG00000032786_down	spleen
ENSMUSG00000032839	-0.509099	0.223379	-2.27909	0.0266396	0.00552981	0.0129734	0.426241	0.671627	0.0465825	0.0157711	2.95367	0.00464273	0.0521123	0.00858482	6.07029	5.04334e-07	0.163956	0.856502	0.0660929	9.13126e-06	up	ENSMUSG00000032839_up	spleen
ENSMUSG00000032902	-0.223222	0.394224	-0.566231	0.573582	0.0109336	0.0228958	0.477538	0.634907	0.0756289	0.0278332	2.71722	0.00882839	0.0865626	0.0184228	4.69866	3.56466e-05	0.811433	0.836051	0.0935858	0.000257933	up	ENSMUSG00000032902_up	spleen
ENSMUSG00000032905	-0.379703	0.103127	-3.68191	0.000536158	0.00478024	0.00598942	0.798115	0.4283	0.0194561	0.00728099	2.67218	0.00994267	0.0242363	0.00450624	5.37839	4.36074e-06	0.0145363	0.700245	0.0995168	4.74127e-05	up	ENSMUSG00000032905_up	spleen
ENSMUSG00000033016	0.280642	0.176799	1.58734	0.118274	-0.000970603	0.0102682	-0.0945251	0.925042	-0.0373125	0.0124825	-2.9892	0.00420424	-0.0382832	0.00846474	-4.52266	6.097e-05	0.37827	0.974631	0.0622578	0.000400852	down	ENSMUSG00000033016_down	spleen
ENSMUSG00000033060	1.63041	0.38681	4.21503	9.56239e-05	-0.0173614	0.0224652	-0.772811	0.443004	-0.0837995	0.0273097	-3.06849	0.00336106	-0.101161	0.0166391	-6.07972	4.89724e-07	0.00509164	0.710593	0.0549407	8.91041e-06	down	ENSMUSG00000033060_down	spleen
ENSMUSG00000033068	0.0595769	0.101819	0.585128	0.560899	0.000992877	0.00591344	0.167902	0.867288	-0.0246307	0.00718863	-3.42634	0.00117669	-0.0236378	0.00428148	-5.52093	2.79739e-06	0.804546	0.951018	0.032255	3.33502e-05	down	ENSMUSG00000033068_down	spleen
ENSMUSG00000033102	0.416594	0.200794	2.07473	0.0427914	0.0533655	0.0116618	4.5761	2.8164e-05	-0.0428269	0.0141766	-3.02097	0.00384515	0.0105386	0.00831809	1.26695	0.21309	0.21494	0.00321237	0.0594242	0.317958	up	ENSMUSG00000033102_up	spleen
ENSMUSG00000033105	0.717993	0.175565	4.08961	0.000144796	0.0223734	0.0101965	2.19422	0.0325416	-0.0488215	0.0123953	-3.93871	0.000236802	-0.0264481	0.00777583	-3.40132	0.00162213	0.00654531	0.163854	0.0162363	0.00593968	down	ENSMUSG00000033105_down	spleen
ENSMUSG00000033149	-0.604535	0.257896	-2.34411	0.0227818	0.0197575	0.0149781	1.31909	0.192705	0.0544351	0.018208	2.98962	0.00419932	0.0741926	0.0112601	6.589	1.00626e-07	0.150837	0.46165	0.0622342	2.77453e-06	up	ENSMUSG00000033149_up	spleen
ENSMUSG00000033182	-0.198782	0.249264	-0.797478	0.428667	-0.00441541	0.0144768	-0.304999	0.761539	0.0546164	0.0175986	3.10345	0.003042	0.050201	0.00990143	5.07008	1.13572e-05	0.718026	0.902254	0.0521164	0.000102133	up	ENSMUSG00000033182_up	spleen
ENSMUSG00000033191	-0.554624	0.295798	-1.87501	0.0662034	-0.0142643	0.0171794	-0.830311	0.410019	0.06959	0.020884	3.33221	0.00156014	0.0553258	0.0134412	4.11615	0.000206848	0.275848	0.687896	0.03751	0.00108795	up	ENSMUSG00000033191_up	spleen
ENSMUSG00000033192	0.0532288	0.197852	0.269033	0.788929	-0.00113096	0.0114909	-0.098422	0.921962	0.0385278	0.0139688	2.75813	0.00791725	0.0373968	0.00902798	4.14233	0.000191371	0.918939	0.97366	0.0889128	0.00102673	up	ENSMUSG00000033192_up	spleen
ENSMUSG00000033213	-0.0946326	0.275612	-0.343354	0.732665	-0.00766984	0.0160071	-0.479153	0.633764	0.0548682	0.0194589	2.8197	0.00670772	0.0471984	0.011889	3.96993	0.000318529	0.891498	0.835569	0.0814689	0.00155029	up	ENSMUSG00000033213_up	spleen
ENSMUSG00000033214	0.723358	0.201758	3.58527	0.000724138	0.0338889	0.0117178	2.8921	0.00550495	-0.0539715	0.0142446	-3.78891	0.000382636	-0.0200827	0.00828062	-2.42526	0.0202953	0.0174116	0.0542177	0.0204694	0.0480258	down	ENSMUSG00000033214_down	spleen
ENSMUSG00000033253	0.319474	0.213821	1.49412	0.140965	-0.0103431	0.0124184	-0.832888	0.408577	-0.0474337	0.0150963	-3.14208	0.00272265	-0.0577768	0.00995999	-5.80089	1.16836e-06	0.416311	0.686834	0.0489686	1.71526e-05	down	ENSMUSG00000033253_down	spleen
ENSMUSG00000033256	-0.642479	0.188993	-3.39948	0.00127583	-0.0497884	0.0109764	-4.53595	3.23263e-05	0.0432446	0.0133434	3.2409	0.00204296	-0.00654379	0.00860151	-0.760772	0.451615	0.0252437	0.00342933	0.0425953	0.565821	down	ENSMUSG00000033256_down	spleen
ENSMUSG00000033257	0.0809633	0.162372	0.49863	0.620065	0.00840202	0.00943026	0.890963	0.376901	-0.0333118	0.0114638	-2.90582	0.0053008	-0.0249098	0.00727599	-3.42356	0.00152478	0.83598	0.661344	0.0711968	0.00565043	down	ENSMUSG00000033257_down	spleen
ENSMUSG00000033278	-0.432493	0.322151	-1.34252	0.185045	0.000450866	0.01871	0.0240976	0.980864	0.0766426	0.0227446	3.3697	0.00139505	0.0770935	0.0147295	5.23394	6.83295e-06	0.478331	0.99652	0.0354543	6.80649e-05	up	ENSMUSG00000033278_up	spleen
ENSMUSG00000033318	1.1471	0.205511	5.58169	7.91472e-07	-0.00247085	0.0119357	-0.207013	0.836779	-0.0458793	0.0145096	-3.162	0.0025705	-0.0483501	0.00887566	-5.4475	3.51654e-06	0.000323075	0.9395	0.0474804	3.99698e-05	down	ENSMUSG00000033318_down	spleen
ENSMUSG00000033327	-0.769042	0.376944	-2.0402	0.0462334	-0.0102159	0.0218923	-0.466644	0.642632	0.0754735	0.0266131	2.83595	0.00641838	0.0652576	0.0169109	3.85891	0.000440664	0.22472	0.840924	0.0791319	0.00202307	up	ENSMUSG00000033327_up	spleen
[truncated: 925 more rows]

## Sheet: lml_modules
INFORMATION
feature	Individual module
summary of results of 2 different analysis:
[truncated: 1,079 more rows]

## Sheet: lmt_autoab
INFORMATION
[truncated: 46 more rows]

[truncated: 6 more sheets: lmt_cytokines, lmt_cytometry, lmt_genes, correlation_Blood_kidney, correlation_Blood_spleen, correlation_Spleen_kidney]
