# Supplementary material for: Assessing the translational relevance of specific molecular pathways in spontaneous lupus mouse models
Source: Front Immunol. 2026 May 13;17:1823650. doi: 10.3389/fimmu.2026.1823650 (PMC13212498; doi:10.3389/fimmu.2026.1823650)
Supplement: Additional File 3 — (xlsx): Statistical analyses for NZB/W. Statistics from regression and correlation analyses are included in the file. [file DataSheet3.xlsx]

## Sheet: lml_autoab
INFORMATION
feature	autoab		autoab
			anti.dsDNA	anti-dsDNA
summary of results of 2 different analysis:			anti.Jo1	anti-Jo1
cases and controls: lm(exp~group*time)			anti.CENT.B	anti-CENT-B
group.est	estimate of group contribution		anti.RNP	anti-RNP
group.std	standard deviation of group contribution		anti.SSB.La	anti-SSB/La
group.t	statistic of group contribution		anti.SSA.Ro	anti-SSA/Ro
group.p	p-value of group contribution		anti.histone	anti-histone
time.est	estimate of time contribution		anti.smith	anti-smith
time.std	standard deviation of time contribution
time.t	statistic of time contribution
time.p	p-value of time contribution
int.est	estimate of group-time interaction contribution
int.std	standard deviation of group-time interaction contribution
int.t	statistic of group-time interaction contribution
int.p	p-value of group-time interaction contribution
group.fdr	fdr of group contribution
time.fdr	fdr of time contribution
int.fdr	fdr of group-time interaction contribution
cases: lm(exp~time)
time2.est	estimate of time contribution
time2.std	standard deviation of time contribution
time2.t	statistic of time contribution
time2.p	p-value of time contribution
time2.fdr	fdr of time contribution
other results
updown lm	up or down regulation depending on the positive or negative value of time2.t respectively
autoab_updown	autoab and direction
TABLE
feature	group.est	group.std	group.t	group.p	time.est	time.std	time.t	time.p	int.est	int.std	int.t	int.p	time2.est	time2.std	time2.t	time2.p	group.fdr	time.fdr	int.fdr	time2.fdr	updown_lm	autoab_updown
anti.dsDNA	0.164111	0.128383	1.2783	0.206714	0.0197433	0.00581989	3.39237	0.00131714	0.0124362	0.00720358	1.72639	0.0901035	0.0321794	0.004374	7.35697	1.33046e-08	0.236244	0.00263428	0.360414	5.32185e-08	up	anti.dsDNA_up
anti.Jo1	0.224258	0.106696	2.10183	0.0403373	0.0173057	0.0048368	3.57792	0.000750071	-0.000312913	0.00598675	-0.0522675	0.958512	0.0169928	0.0034494	4.92629	2.00396e-05	0.053783	0.00200019	0.972122	5.34389e-05	up	anti.Jo1_up
anti.CENT.B	0.348762	0.0738246	4.72419	1.73882e-05	0.0100385	0.00334665	2.99957	0.00411259	-0.00349755	0.00414231	-0.844348	0.40227	0.00654094	0.00241543	2.70798	0.0104012	0.000139105	0.0047001	0.804541	0.0118871	up	anti.CENT.B_up
anti.RNP	0.481665	0.16117	2.98855	0.00424124	0.0269041	0.00730623	3.68235	0.000542799	-0.00222776	0.00904329	-0.246344	0.806368	0.0246763	0.00632126	3.9037	0.000412109	0.00848248	0.00200019	0.972122	0.000659374	up	anti.RNP_up
anti.SSB.La	0.225143	0.0580373	3.87928	0.00029143	0.0100348	0.00263097	3.81412	0.000358616	-0.00427728	0.00325649	-1.31347	0.194684	0.00575757	0.00183838	3.13187	0.00349966	0.000777146	0.00200019	0.519157	0.00466621	up	anti.SSB.La_up
anti.SSA.Ro	0.163459	0.0692625	2.35999	0.0219896	0.00550045	0.00313983	1.75183	0.0855881	-0.0020039	0.00388633	-0.515628	0.608258	0.00349654	0.00260362	1.34296	0.187931	0.0351834	0.0855881	0.972122	0.187931	up	anti.SSA.Ro_up
anti.histone	0.0274221	0.198832	0.137916	0.890829	0.0282709	0.00901353	3.13649	0.00278939	0.0264997	0.0111565	2.37527	0.0211856	0.0547706	0.00740828	7.39316	1.19632e-08	0.890829	0.00371919	0.169485	5.32185e-08	up	anti.histone_up
anti.smith	0.344481	0.0854554	4.03112	0.000178612	0.0127454	0.0038739	3.29007	0.00178466	-0.000168361	0.00479492	-0.0351123	0.972122	0.012577	0.00292475	4.3002	0.000129904	0.000714449	0.00285546	0.972122	0.000259807	up	anti.smith_up

## Sheet: lml_cytokines
INFORMATION
feature	cytokine		cytokines
			G.CSF	G-CSF
summary of results of 2 different analysis:			IL.10	IL-10
cases and controls: lm(exp~group*time)			IL.3	IL-3
group.est	estimate of group contribution		LIF	LIF
group.std	standard deviation of group contribution		IL.1_BETA	IL-1ß
group.t	statistic of group contribution		IL.2	IL-2
group.p	p-value of group contribution		M.CSF	M-CSF
time.est	estimate of time contribution		IP.10	IP-10
time.std	standard deviation of time contribution		IL.4	IL-4
time.t	statistic of time contribution		IL.5	IL-5
time.p	p-value of time contribution		IL.6	IL-6
int.est	estimate of group-time interaction contribution		INF_ALPHA	INF ⍺
int.std	standard deviation of group-time interaction contribution		IL.22	IL-22
int.t	statistic of group-time interaction contribution		IL.9	IL-9
int.p	p-value of group-time interaction contribution		IL.13	IL-13
group.fdr	fdr of group contribution		IL.27	IL-27
time.fdr	fdr of time contribution		IL.23	IL-23
int.fdr	fdr of group-time interaction contribution		INF_GAMMA	INF Ɣ
			IL.12p70	IL-12p70
cases: lm(exp~time)			GM.CSF	GM-CSF
time2.est	estimate of time contribution		CXCL.1	CXCL-1
time2.std	standard deviation of time contribution		RANTES	RANTES
time2.t	statistic of time contribution		TNF_ALPHA	TNF ⍺
time2.p	p-value of time contribution		MIP.1ALPHA	MIP-1⍺
time2.fdr	fdr of time contribution		MCP.3	MCP-3
			MCP.1	MCP-1
other results			IL.17A	IL-17A
updown lm	up or down regulation depending on the positive or negative value of time2.t respectively		IL.15.IL15R	IL-15/IL15R
cytokine_updown	cytokine and direction		MIP.2	MIP-2
			IL.1ALPHA	IL-1⍺
			ENA.78	ENA-78
			EOTAXIN	EOTAXIN
			IL.28	IL-28
			IL18	IL18
			MIP.1BETA	MIP-1ß
			IL.31	IL-31
TABLE
feature	group.est	group.std	group.t	group.p	time.est	time.std	time.t	time.p	int.est	int.std	int.t	int.p	time2.est	time2.std	time2.t	time2.p	group.fdr	time.fdr	int.fdr	time2.fdr	updown_lm	citokyne_updown
G.CSF	-0.0380097	0.107746	-0.352771	0.725659	0.00391849	0.00488439	0.802248	0.425992	-0.00513334	0.00604566	-0.849096	0.399647	-0.00121485	0.00405341	-0.29971	0.766171	0.816367	0.656156	0.553357	0.840545	down	G.CSF_down
IL.10	0.206316	0.172471	1.19624	0.236927	0.0043351	0.00781851	0.554466	0.581593	-0.0269107	0.00967737	-2.78079	0.00749151	-0.0225756	0.00603487	-3.74086	0.000655968	0.444361	0.763326	0.0541716	0.00787161	down	IL.10_down
IL.3	0.102807	0.116124	0.88532	0.379983	0.00904602	0.00526419	1.71841	0.0915596	-0.00630155	0.00651575	-0.967125	0.337874	0.00274447	0.0042918	0.639468	0.526682	0.569975	0.366238	0.528846	0.758422	up	IL.3_up
LIF	0.520928	0.314589	1.6559	0.103651	0.01514	0.0142611	1.06163	0.293216	-0.0186514	0.0176516	-1.05664	0.295469	-0.00351136	0.0119437	-0.293993	0.7705	0.248814	0.656156	0.528846	0.840545	down	LIF_down
IL.1_BETA	0.256555	0.123116	2.08385	0.0420106	0.0107527	0.00558113	1.92661	0.0593974	-0.0260904	0.00690805	-3.77681	0.000403558	-0.0153377	0.00423784	-3.61922	0.000924392	0.202549	0.35091	0.00900552	0.00831953	down	IL.1_BETA_down
IL.2	0.245509	0.218173	1.1253	0.265534	0.0110643	0.00989031	1.1187	0.268312	-0.0142111	0.0122417	-1.16087	0.250897	-0.00314673	0.00695531	-0.452421	0.653757	0.455201	0.643948	0.508454	0.840545	down	IL.2_down
M.CSF	0.209272	0.121126	1.72772	0.0898615	0.0099469	0.00549093	1.81151	0.0757295	-0.00847363	0.00679641	-1.24678	0.21796	0.00147327	0.00465992	0.316158	0.75376	0.248814	0.35091	0.49041	0.840545	up	M.CSF_up
IP.10	-0.0558206	0.0738846	-0.755511	0.453287	-0.00703217	0.00334936	-2.09955	0.0405462	4.96175e-05	0.00414568	0.0119685	0.990496	-0.00698255	0.00254958	-2.73871	0.00963541	0.604383	0.35091	0.990496	0.0553876	down	IP.10_down
IL.4	0.149042	0.29865	0.499052	0.619808	0.00321486	0.0135385	0.237461	0.813215	-0.0107548	0.0167573	-0.641798	0.52377	-0.00753994	0.0115994	-0.65003	0.519917	0.719777	0.887144	0.673419	0.758422	down	IL.4_down
IL.5	0.528764	0.283656	1.8641	0.0678501	0.0277633	0.0128588	2.15909	0.0353896	-0.0249587	0.015916	-1.56815	0.122797	0.00280459	0.00891505	0.314591	0.75494	0.222055	0.35091	0.368391	0.840545	up	IL.5_up
IL.6	0.212147	0.209722	1.01156	0.316344	0.00769299	0.00950721	0.809174	0.422033	-0.00534584	0.0117676	-0.454286	0.651478	0.00234715	0.0075124	0.312437	0.756563	0.495146	0.656156	0.732912	0.840545	up	IL.6_up
INF_ALPHA	0.699899	0.349951	1.99999	0.0506373	3.0613e-17	0.0158641	1.9297e-15	1	-0.0195523	0.0196358	-0.995744	0.323899	-0.0195523	0.0142392	-1.37313	0.178447	0.202549	1	0.528846	0.53534	down	INF_ALPHA_down
IL.22	-0.00251468	0.21815	-0.0115273	0.990846	0.00978314	0.00988925	0.98927	0.327026	-0.00882865	0.0122404	-0.72127	0.473913	0.000954495	0.00765786	0.124643	0.90152	0.990846	0.656156	0.631885	0.901824	up	IL.22_up
IL.9	1.37162	0.364723	3.76072	0.000424566	0.0297168	0.0165338	1.79734	0.0779801	-0.0458313	0.0204647	-2.23953	0.0293406	-0.0161145	0.0126081	-1.27811	0.209623	0.0152844	0.35091	0.174175	0.571422	down	IL.9_down
IL.13	0.776081	0.253619	3.06002	0.00346886	0.025953	0.0114972	2.25734	0.0281321	-0.0300209	0.0142306	-2.1096	0.0396325	-0.00406789	0.00964368	-0.421819	0.675737	0.0624395	0.35091	0.174175	0.840545	down	IL.13_down
IL.27	0.807363	0.364147	2.21714	0.0309253	0.00886019	0.0165076	0.536733	0.593698	-0.0333438	0.0204323	-1.63192	0.108626	-0.0244837	0.0144322	-1.69646	0.0986771	0.196453	0.763326	0.355502	0.379348	down	IL.27_down
IL.23	0.310436	0.180904	1.71603	0.0919975	0.0135166	0.00820081	1.6482	0.105228	-0.0145866	0.0101506	-1.43703	0.156587	-0.00107008	0.00642719	-0.166493	0.868727	0.248814	0.378822	0.415234	0.901824	down	IL.23_down
INF_GAMMA	0.0537052	0.104451	0.514167	0.609273	0.00584618	0.00473501	1.23467	0.222399	-0.00294838	0.00586077	-0.503071	0.616998	0.0028978	0.00383985	0.754665	0.455498	0.719777	0.615875	0.731461	0.758422	up	INF_GAMMA_up
IL.12p70	0.0593081	0.0549697	1.07892	0.285508	2.25095e-18	0.00249191	9.03305e-16	1	-0.00262701	0.00308436	-0.851719	0.398202	-0.00262701	0.00223667	-1.17452	0.248118	0.467195	1	0.553357	0.571422	down	IL.12p70_down
GM.CSF	0.419995	0.191545	2.19268	0.0327421	0.00679408	0.00868318	0.782442	0.437437	-0.0298696	0.0107476	-2.77918	0.00752383	-0.0230755	0.00722427	-3.19417	0.00296474	0.196453	0.656156	0.0541716	0.0213461	down	GM.CSF_down
CXCL.1	0.143059	0.177011	0.808191	0.422593	0.00396822	0.00802435	0.494522	0.622981	-0.0194625	0.00993215	-1.95955	0.0553172	-0.0154943	0.00681503	-2.27355	0.0292373	0.604383	0.773356	0.199142	0.131568	down	CXCL.1_down
RANTES	0.475983	0.186363	2.55406	0.0135584	0.00590235	0.00844829	0.698644	0.487829	-0.0148482	0.0104569	-1.41994	0.16148	-0.00894583	0.00720512	-1.24159	0.222643	0.122026	0.68416	0.415234	0.571422	down	RANTES_down
TNF_ALPHA	-0.0351097	0.261204	-0.134415	0.893584	0.00317832	0.011841	0.268416	0.789421	0.00572031	0.0146562	0.390299	0.69788	0.00889863	0.00875107	1.01686	0.316197	0.919115	0.887144	0.738931	0.599111	up	TNF_ALPHA_up
MIP.1ALPHA	0.426684	0.210929	2.02288	0.0481432	0.00308995	0.00956193	0.323151	0.747852	-0.0121988	0.0118353	-1.03072	0.307355	-0.00910886	0.00844032	-1.07921	0.287876	0.202549	0.868473	0.528846	0.575752	down	MIP.1ALPHA_down
MCP.3	-0.0528843	0.0978386	-0.540526	0.591099	-0.00393867	0.00443526	-0.888037	0.378533	0.00753505	0.00548974	1.37257	0.175667	0.00359638	0.00327575	1.09788	0.279753	0.719777	0.656156	0.4216	0.575752	up	MCP.3_up
MCP.1	-0.382452	0.500121	-0.76472	0.44783	0.0103779	0.0226717	0.457747	0.649005	0.0323455	0.0280619	1.15265	0.254227	0.0427234	0.0158591	2.69393	0.0107698	0.604383	0.778806	0.508454	0.0553876	up	MCP.1_up
IL.17A	0.289198	0.202589	1.42751	0.159298	0.021934	0.00918384	2.38833	0.02052	-0.00997873	0.0113673	-0.877844	0.38399	0.0119553	0.00753709	1.5862	0.12169	0.358422	0.35091	0.553357	0.398257	up	IL.17A_up
IL.15.IL15R	0.0733697	0.146397	0.501168	0.618328	0.00777578	0.00663654	1.17166	0.246573	-0.00398172	0.00821438	-0.484725	0.629869	0.00379406	0.00524096	0.723925	0.473923	0.719777	0.634046	0.731461	0.758422	up	IL.15.IL15R_up
MIP.2	0.362263	0.218784	1.6558	0.103672	0.0196831	0.00991803	1.98457	0.0523794	-0.0253859	0.012276	-2.06792	0.0435438	-0.0057028	0.00855518	-0.66659	0.509405	0.248814	0.35091	0.174175	0.758422	down	MIP.2_down
IL.1ALPHA	0.153846	0.117962	1.3042	0.197801	0.00464706	0.00534748	0.869017	0.388756	-0.0231048	0.00661885	-3.49075	0.000979046	-0.0184577	0.00444188	-4.15538	0.000198699	0.418873	0.656156	0.0117486	0.00357657	down	IL.1ALPHA_down
ENA.78	-0.0760003	0.358402	-0.212053	0.832879	0.0111869	0.0162472	0.68854	0.494116	0.00395234	0.02011	0.196536	0.844943	0.0151392	0.0130529	1.15984	0.253966	0.881872	0.68416	0.869084	0.571422	up	ENA.78_up
EOTAXIN	-0.154723	0.0563748	-2.74455	0.00825302	-0.00339176	0.0025556	-1.32719	0.190137	0.00318376	0.0031632	1.0065	0.318749	-0.000208003	0.00167401	-0.124255	0.901824	0.0990363	0.57041	0.528846	0.901824	down	EOTAXIN_down
IL.28	0.173027	0.147769	1.17092	0.246867	0.00895267	0.00669874	1.33647	0.187105	-0.017736	0.00829136	-2.13909	0.0370533	-0.00878334	0.00528369	-1.66235	0.105375	0.444361	0.57041	0.174175	0.379348	down	IL.28_down
IL18	0.0676422	0.233768	0.289356	0.773438	0.00933963	0.0105973	0.881324	0.382122	-0.00557248	0.0131168	-0.424836	0.672676	0.00376716	0.00881443	0.427385	0.671717	0.843751	0.656156	0.733829	0.840545	up	IL18_up
MIP.1BETA	-0.0682031	0.0556329	-1.22595	0.225637	0.000337395	0.00252197	0.133782	0.894081	-0.00186963	0.00312157	-0.59894	0.551765	-0.00153224	0.00205843	-0.744374	0.461619	0.444361	0.946674	0.684949	0.758422	down	MIP.1BETA_down
IL.31	0.267076	0.142304	1.8768	0.0660557	0.00630184	0.006451	0.976878	0.333068	-0.0296109	0.00798473	-3.70844	0.000500306	-0.023309	0.00541823	-4.30196	0.000129231	0.222055	0.656156	0.00900552	0.00357657	down	IL.31_down

## Sheet: lml_cytometry
INFORMATION
feature	cell		cell population
			B_cells	B cells
summary of results of 2 different analysis:			FO_B_cells	Follicular B cells
cases and controls: lm(exp~group*time)			MZ_B_cells	Marginal zone B cells
group.est	estimate of group contribution		ABCs	Age-associated B cells
group.std	standard deviation of group contribution		T1_B_cells	Transitional type 1 B cells
group.t	statistic of group contribution		T2_B_cells	Transitional type 2 B cells
group.p	p-value of group contribution		T3_B_cells	Transitional type 3 B cells
time.est	estimate of time contribution		IgMpos_IgDpos_B_cells	IgMpos IgDpos B cells
time.std	standard deviation of time contribution		IgMneg_IgDpos_B_cells	IgMneg IgDpo B cells
time.t	statistic of time contribution		IgMneg_IgDneg_B_cells	IgMneg IgDneg B cells
time.p	p-value of time contribution		B_1a_cells	B-1a cells
int.est	estimate of group-time interaction contribution		B_1b_cells	B-1b cells
int.std	standard deviation of group-time interaction contribution		T_cells	T cells
int.t	statistic of group-time interaction contribution		NK_cells	Natural killer cells
int.p	p-value of group-time interaction contribution		NKT.like_cells	Natural killer T-like cells
group.fdr	fdr of group contribution		CD4pos_T_cells	CD4pos T cells
time.fdr	fdr of time contribution		DP_T_cells	Double-Positive T cells
int.fdr	fdr of group-time interaction contribution		DN_T_cells	Double-Negative T cells
			CD8pos_T_cells	CD8pos T cells
cases: lm(exp~time)			Tregs	Regulatory T cells
time2.est	estimate of time contribution		Teff	Effector T cells CD4pos
time2.std	standard deviation of time contribution		Teff	Memory T Cell CD4pos
time2.t	statistic of time contribution		TN	Naive T cells CD4pos
time2.p	p-value of time contribution		DP_CD4pos	CD44+ CD62L+ CD4+ T cells
time2.fdr	fdr of time contribution		Monocytes	Monocytes
			pDCs	Plasmacytoid dendritic cells
other results			PCs	Plasma cells
updown lm	up or down regulation depending on the positive or negative value of time2.t respectively		cDCs	Conventional dendritic cells
cell_updown	cell and direction		Granulocytes	Granulocytes
			Eosinophils	Eosinophils
			Neutrophils	Neutrophils
TABLE
feature	group.est	group.std	group.t	group.p	time.est	time.std	time.t	time.p	int.est	int.std	int.t	int.p	time2.est	time2.std	time2.t	time2.p	group.fdr	time.fdr	int.fdr	time2.fdr	updown_lm	cell_updown
B_cells	-0.00477441	0.0253356	-0.188446	0.851246	0.00323037	0.00114852	2.81262	0.00687666	0.00203069	0.00142159	1.42846	0.159025	0.00526106	0.000849932	6.18997	4.34302e-07	0.909953	0.0273486	0.273877	2.2439e-06	up	B_cells_up
FO_B_cells	-0.048539	0.0307301	-1.57953	0.120165	0.00400324	0.00139307	2.87368	0.00582584	0.000742016	0.00172427	0.430336	0.668696	0.00474525	0.00113772	4.17086	0.000189905	0.248342	0.0273486	0.80775	0.000420505	up	FO_B_cells_up
MZ_B_cells	0.195552	0.0393201	4.97333	7.29395e-06	0.00672735	0.00178247	3.77416	0.000406939	-0.000679783	0.00220626	-0.308116	0.759202	0.00604757	0.00113249	5.34004	5.7281e-06	0.000226112	0.00630756	0.82585	1.61428e-05	up	MZ_B_cells_up
ABCs	0.0300019	0.0851133	0.352493	0.725866	-0.0018762	0.00385839	-0.486264	0.628784	0.00690211	0.00477573	1.44525	0.154275	0.00502591	0.00284294	1.76785	0.0858027	0.825817	0.696154	0.273877	0.115647	up	ABCs_up
T1_B_cells	0.0921818	0.0452949	2.03515	0.0468507	0.0021184	0.00205333	1.03169	0.306901	-0.000247108	0.00254151	-0.097229	0.922911	0.0018713	0.00171378	1.09191	0.282332	0.111721	0.396414	0.922911	0.312581	up	T1_B_cells_up
T2_B_cells	-0.054248	0.0434934	-1.24727	0.217782	0.000979758	0.00197166	0.496921	0.6213	0.000582004	0.00244042	0.238485	0.812425	0.00156176	0.00127113	1.22864	0.227404	0.375069	0.696154	0.839505	0.262826	up	T2_B_cells_up
T3_B_cells	-0.0344392	0.0317821	-1.0836	0.283445	0.000520195	0.00144076	0.361056	0.719493	0.00495162	0.0017833	2.77666	0.00757488	0.00547181	0.00101942	5.36758	5.26879e-06	0.455179	0.769113	0.0469643	1.61428e-05	up	T3_B_cells_up
IgMpos_IgDpos_B_cells	-0.00549662	0.0937126	-0.058654	0.953448	-0.0055003	0.00424822	-1.29473	0.201025	0.00178546	0.00525823	0.339556	0.735533	-0.00371484	0.00303357	-1.22458	0.228913	0.953448	0.296751	0.82585	0.262826	down	IgMpos_IgDpos_B_cells_down
IgMneg_IgDpos_B_cells	-0.0952682	0.036625	-2.60118	0.0120153	-0.00323512	0.0016603	-1.94852	0.056656	0.00250862	0.00205504	1.22072	0.227596	-0.000726503	0.000758857	-0.957365	0.34495	0.0372475	0.103314	0.371341	0.36874	down	IgMneg_IgDpos_B_cells_down
IgMneg_IgDneg_B_cells	0.0362497	0.0522368	0.69395	0.490744	0.00552163	0.00236802	2.33175	0.0235471	0.011644	0.00293102	3.97269	0.000215855	0.0171656	0.00194859	8.80928	2.09665e-10	0.633878	0.0572251	0.00334575	3.24981e-09	up	IgMneg_IgDneg_B_cells_up
B_1a_cells	-0.0829236	0.0310056	-2.67447	0.0099309	-0.00348273	0.00140556	-2.47783	0.0164395	0.00250989	0.00173973	1.44269	0.154992	-0.00097284	0.000680845	-1.42887	0.161906	0.0359369	0.0463296	0.273877	0.205731	down	B_1a_cells_down
B_1b_cells	0.0230264	0.0439264	0.524205	0.602321	0.00310192	0.00199129	1.55775	0.125246	-0.00121097	0.00246472	-0.491322	0.625228	0.00189095	0.00133638	1.41497	0.165912	0.718152	0.204348	0.807586	0.205731	up	B_1b_cells_up
T_cells	-0.00428511	0.0440547	-0.0972679	0.922881	-0.00559786	0.00199711	-2.80299	0.00705769	-0.00422234	0.00247192	-1.70812	0.0934649	-0.0098202	0.00145312	-6.75801	7.85989e-08	0.953448	0.0273486	0.222878	4.87313e-07	down	T_cells_down
NK_cells	0.25951	0.0668933	3.87946	0.000291259	-0.00993822	0.00303243	-3.27731	0.00185294	-0.00740761	0.0037534	-1.97358	0.0536536	-0.0173458	0.00219153	-7.91494	2.62461e-09	0.00451451	0.0143603	0.139087	2.7121e-08	down	NK_cells_down
NKT.like_cells	0.0273459	0.0185095	1.4774	0.145486	-0.00145996	0.000839079	-1.73995	0.0876714	-0.000301702	0.00103857	-0.290497	0.77257	-0.00176166	0.00064228	-2.74282	0.00953696	0.265298	0.15099	0.82585	0.0155603	down	NKT.like_cells_down
CD4pos_T_cells	-0.108725	0.0409419	-2.6556	0.0104333	-0.00529535	0.00185599	-2.85311	0.00616208	-0.000960785	0.00229726	-0.418231	0.677468	-0.00625613	0.00128408	-4.87209	2.35954e-05	0.0359369	0.0273486	0.80775	5.62658e-05	down	CD4pos_T_cells_down
DP_T_cells	0.0904147	0.0389346	2.32222	0.0240944	-0.00202982	0.001765	-1.15004	0.255289	-0.00528447	0.00218463	-2.41894	0.0190321	-0.0073143	0.00133082	-5.49609	3.56631e-06	0.0679024	0.359725	0.0737493	1.2284e-05	down	DP_T_cells_down
DN_T_cells	0.016189	0.0195201	0.829349	0.410627	-0.00199292	0.000884893	-2.25216	0.0284789	0.00226831	0.00109528	2.07099	0.0432441	0.00027539	0.000696071	0.395635	0.694775	0.591471	0.0630604	0.134057	0.694775	up	DN_T_cells_up
CD8pos_T_cells	0.186409	0.0681948	2.73348	0.00849945	-0.00615051	0.00309143	-1.98954	0.0518133	-0.0112331	0.00382642	-2.93568	0.00491286	-0.0173837	0.00246572	-7.05013	3.2921e-08	0.0359369	0.100388	0.0380747	2.55138e-07	down	CD8pos_T_cells_down
Tregs	0.00778626	0.0239028	0.325746	0.745899	0.00390828	0.00108357	3.60684	0.000686115	-0.00113646	0.00134119	-0.847352	0.400609	0.00277181	0.000774545	3.57864	0.00103558	0.825817	0.00708985	0.591375	0.00200645	up	Tregs_up
Teff	-0.320896	0.0880802	-3.64323	0.00112815	-0.0122856	0.00446954	-2.74875	0.010535	0.00399032	0.00521629	0.764973	0.450922	-0.00829533	0.00254201	-3.2633	0.00408963	0.0116575	0.0362871	0.635391	0.00704326	down	Teff_down
Teff	0.0731361	0.0339182	2.15625	0.0401346	0.0107805	0.00172115	6.26353	1.05966e-06	0.00691651	0.0020087	3.44327	0.00188943	0.017697	0.00112538	15.7254	2.39157e-12	0.103681	3.28496e-05	0.0195241	7.41386e-11	up	Teff_up
TN	-0.0869925	0.110707	-0.785789	0.438833	-0.0147207	0.00561773	-2.62039	0.0142429	-0.00981787	0.0065563	-1.49747	0.145871	-0.0245385	0.00332977	-7.36943	5.54885e-07	0.591471	0.0441529	0.273877	2.45735e-06	down	TN_down
DP_CD4pos	0.0339709	0.0415774	0.817053	0.42105	0.00445063	0.0021098	2.1095	0.0443136	0.0040704	0.0024623	1.65309	0.109895	0.00852103	0.00145572	5.85347	1.22716e-05	0.591471	0.0915814	0.243339	3.17016e-05	up	DP_CD4pos_up
Monocytes	-0.182689	0.0585596	-3.1197	0.00292691	-0.00616911	0.00265465	-2.32389	0.0239976	0.0138042	0.00328579	4.20117	0.000102237	0.00763506	0.00225789	3.38151	0.00178604	0.0151224	0.0572251	0.00316936	0.00325691	up	Monocytes_up
pDCs	0.0866361	0.02755	3.14469	0.00272454	-0.00168932	0.00124891	-1.35264	0.181914	-0.00411777	0.00154584	-2.66378	0.0102127	-0.00580709	0.00101526	-5.71981	1.80735e-06	0.0151224	0.281967	0.0527654	7.00349e-06	down	pDCs_down
PCs	-0.00618869	0.00975298	-0.634544	0.528456	0.000111114	0.000442126	0.251317	0.802541	0.00142466	0.000547241	2.60334	0.0119483	0.00153577	0.000390089	3.93697	0.000374496	0.655285	0.829292	0.0529141	0.000773958	up	PCs_up
cDCs	0.0439256	0.0414143	1.06064	0.293664	0.00187804	0.00187741	1.00034	0.321692	-0.00458243	0.00232376	-1.97199	0.0538399	-0.00270438	0.00152467	-1.77375	0.0848065	0.455179	0.398898	0.139087	0.115647	down	cDCs_down
Granulocytes	-0.248301	0.0772421	-3.21458	0.00222597	-0.0024908	0.00350157	-0.711338	0.479994	0.00927198	0.00433407	2.13932	0.037034	0.00678117	0.00274949	2.46634	0.018693	0.0151224	0.5723	0.127561	0.0289742	up	Granulocytes_up
Eosinophils	0.0164988	0.00863686	1.91028	0.062081	-1.19096e-05	0.000364931	-0.0326352	0.974101	-0.000553188	0.000472479	-1.17082	0.247451	-0.000565098	0.000258706	-2.18432	0.0368884	0.137465	0.974101	0.383549	0.0544543	down	Eosinophils_down
Neutrophils	-0.0895463	0.0591737	-1.51328	0.136766	-0.00272289	0.00250025	-1.08905	0.28157	0.00171369	0.0032371	0.52939	0.598975	-0.00100921	0.00180027	-0.560586	0.579243	0.264984	0.379507	0.807314	0.598551	down	Neutrophils_down

## Sheet: lml_genes
INFORMATION
feature	genes in ENSEMBL
summary of results of 2 different analysis:
cases and controls: lm(exp~group*time)
group.est	estimate of group contribution
group.std	standard deviation of group contribution
group.t	statistic of group contribution
group.p	p-value of group contribution
time.est	estimate of time contribution
time.std	standard deviation of time contribution
time.t	statistic of time contribution
time.p	p-value of time contribution
int.est	estimate of group-time interaction contribution
int.std	standard deviation of group-time interaction contribution		INFORMATION
int.t	statistic of group-time interaction contribution
int.p	p-value of group-time interaction contribution
group.fdr	fdr of group contribution
time.fdr	fdr of time contribution
int.fdr	fdr of group-time interaction contribution (<0.1)
cases: lm(exp~time)
time2.est	estimate of time contribution
time2.std	standard deviation of time contribution
time2.t	statistic of time contribution
time2.p	p-value of time contribution
time2.fdr	fdr of time contribution
other results
updown_lm	up or down regulation depending on the positive or negative value of time2.t respectively
gene_updown	gene and direction
TABLE
feature	group.est	group.std	group.t	group.p	time.est	time.std	time.t	time.p	int.est	int.std	int.t	int.p	time2.est	time2.std	time2.t	time2.p	group.fdr	time.fdr	int.fdr	time2.fdr	updown_lm	gene_updown	tissue
ENSMUSG00000001348	-0.437957	0.14256	-3.07208	0.00335232	-0.0158086	0.00646261	-2.44616	0.0177908	0.0312844	0.00799909	3.91099	0.000263289	0.0154758	0.00501136	3.08814	0.00392864	0.0541341	0.26607	0.0678408	0.0196656	up	ENSMUSG00000001348_up	blood
ENSMUSG00000001473	-0.934116	0.297782	-3.13691	0.00278606	0.00626563	0.0134992	0.464149	0.644442	0.0652941	0.0167086	3.90781	0.000265988	0.0715597	0.0109885	6.51223	1.64277e-07	0.0485118	0.866628	0.0678408	2.33967e-05	up	ENSMUSG00000001473_up	blood
ENSMUSG00000001964	-0.31775	0.106311	-2.98887	0.00423746	-0.00287234	0.00481934	-0.596003	0.55371	0.0236232	0.00596514	3.96021	0.000224729	0.0207509	0.00353742	5.86609	1.15907e-06	0.0622532	0.817059	0.0678408	7.20677e-05	up	ENSMUSG00000001964_up	blood
ENSMUSG00000002103	-0.520366	0.290307	-1.79247	0.0787658	0.010711	0.0131603	0.81389	0.41935	0.06086	0.0162892	3.73622	0.000458569	0.071571	0.0109668	6.52616	1.57538e-07	0.28943	0.739248	0.0797577	2.33967e-05	up	ENSMUSG00000002103_up	blood
ENSMUSG00000002108	-0.961313	0.355357	-2.7052	0.00915988	0.00501852	0.0161092	0.311531	0.756619	0.0802552	0.0199392	4.025	0.000182199	0.0852737	0.0140494	6.06955	6.25345e-07	0.0959882	0.917613	0.0678408	4.99861e-05	up	ENSMUSG00000002108_up	blood
ENSMUSG00000002732	0.42816	0.1883	2.27382	0.0270533	0.0345313	0.00853608	4.04533	0.000170541	-0.0379391	0.0105655	-3.59083	0.000720849	-0.0034078	0.0060564	-0.562678	0.577241	0.16509	0.0366652	0.0890164	0.705079	down	ENSMUSG00000002732_down	blood
ENSMUSG00000002768	-0.416964	0.147797	-2.8212	0.00671925	-0.0151118	0.00669999	-2.2555	0.0282551	0.0299986	0.00829292	3.61738	0.000664143	0.0148868	0.00491662	3.02785	0.00460209	0.0813158	0.307959	0.0870116	0.0220579	up	ENSMUSG00000002768_up	blood
ENSMUSG00000002820	-0.269354	0.121099	-2.22425	0.0304137	-0.0044536	0.00548969	-0.811266	0.420841	0.0240218	0.00679486	3.53529	0.000854796	0.0195682	0.00423807	4.61725	5.06877e-05	0.174114	0.739856	0.096427	0.000883566	up	ENSMUSG00000002820_up	blood
ENSMUSG00000004952	-0.666059	0.223787	-2.9763	0.00438873	0.00632916	0.0101448	0.623881	0.535382	0.0469841	0.0125567	3.74174	0.000450687	0.0533133	0.00812657	6.56037	1.42143e-07	0.0635883	0.807264	0.0797577	2.32451e-05	up	ENSMUSG00000004952_up	blood
ENSMUSG00000006611	-1.10002	0.292583	-3.75968	0.000425954	0.000223779	0.0132635	0.0168718	0.986602	0.0697403	0.0164169	4.24808	8.75065e-05	0.0699641	0.010722	6.52528	1.57954e-07	0.015536	1	0.0511848	2.33967e-05	up	ENSMUSG00000006611_up	blood
ENSMUSG00000007411	-0.0170803	0.0637887	-0.267763	0.789921	0.00250475	0.00289169	0.866187	0.390292	-0.0132194	0.0035792	-3.69339	0.000524411	-0.0107146	0.0019583	-5.47138	3.84431e-06	0.903543	0.72045	0.0811012	0.000147721	down	ENSMUSG00000007411_down	blood
ENSMUSG00000008318	-0.821223	0.21129	-3.88671	0.000284585	-0.00630552	0.00957828	-0.658315	0.513185	0.0425379	0.0118555	3.58803	0.000727101	0.0362324	0.00752699	4.81366	2.81309e-05	0.0119216	0.794193	0.0890164	0.0005838	up	ENSMUSG00000008318_up	blood
ENSMUSG00000009293	-0.426322	0.142353	-2.99483	0.00416746	0.00159183	0.00645319	0.246674	0.806114	0.0312422	0.00798744	3.91142	0.000262926	0.032834	0.00491229	6.68407	9.80712e-08	0.0616261	0.937515	0.0678408	1.96055e-05	up	ENSMUSG00000009293_up	blood
ENSMUSG00000011148	-0.702311	0.235042	-2.98802	0.00424753	-0.00374005	0.010655	-0.351012	0.72697	0.0476908	0.0131883	3.61616	0.00066665	0.0439508	0.00782381	5.61757	2.46568e-06	0.0623432	0.904233	0.0870116	0.000112871	up	ENSMUSG00000011148_up	blood
ENSMUSG00000013707	-0.736807	0.133762	-5.50833	1.0833e-06	-0.016819	0.00606376	-2.77369	0.00763536	0.0295832	0.00750542	3.94157	0.000238641	0.0127642	0.00418822	3.04763	0.00436992	0.000178214	0.191365	0.0678408	0.0212447	up	ENSMUSG00000013707_up	blood
ENSMUSG00000014609	0.813536	0.186693	4.35761	6.06869e-05	0.0118198	0.00846325	1.3966	0.168356	-0.0367118	0.0104754	-3.50458	0.000938751	-0.024892	0.0068256	-3.64687	0.000855354	0.00428319	0.544511	0.0999787	0.00656005	down	ENSMUSG00000014609_down	blood
ENSMUSG00000014846	-1.53157	0.376609	-4.06673	0.000159046	-0.00575708	0.0170726	-0.337212	0.737289	0.092468	0.0211316	4.37582	5.70851e-05	0.0867109	0.0136051	6.37343	2.49533e-07	0.00814629	0.90936	0.0409793	2.8977e-05	up	ENSMUSG00000014846_up	blood
ENSMUSG00000016319	-0.330027	0.0878281	-3.75764	0.000428695	-0.00387449	0.00398146	-0.973134	0.334907	0.0179838	0.00492805	3.64927	0.000601657	0.0141093	0.00290118	4.86329	2.42287e-05	0.0156	0.688248	0.084839	0.000527784	up	ENSMUSG00000016319_up	blood
ENSMUSG00000016494	-0.492495	0.159322	-3.09119	0.00317509	-0.0132526	0.00722246	-1.83492	0.0721322	0.0313137	0.0089396	3.50281	0.000943815	0.0180611	0.00493941	3.65652	0.000832434	0.0524522	0.410604	0.0999787	0.00643182	up	ENSMUSG00000016494_up	blood
ENSMUSG00000016756	1.16892	0.179615	6.50791	2.78964e-08	0.0050144	0.00814237	0.61584	0.540636	-0.0373873	0.0100782	-3.70972	0.000498312	-0.0323729	0.00609022	-5.31556	6.16979e-06	7.34279e-06	0.810389	0.0810345	0.000207318	down	ENSMUSG00000016756_down	blood
ENSMUSG00000018001	-0.569284	0.158229	-3.59784	0.000705443	0.00289813	0.00717292	0.404037	0.687811	0.0314387	0.00887828	3.54108	0.00083979	0.0343369	0.00573081	5.99162	7.91965e-07	0.0208484	0.886418	0.0954685	5.76383e-05	up	ENSMUSG00000018001_up	blood
ENSMUSG00000018362	-0.393014	0.16029	-2.45189	0.0175392	-0.0068104	0.00726634	-0.937254	0.352879	0.0425496	0.00899391	4.73093	1.69877e-05	0.0357392	0.00536966	6.65576	1.06754e-07	0.132395	0.700371	0.0209419	2.04119e-05	up	ENSMUSG00000018362_up	blood
ENSMUSG00000018381	-0.711263	0.244805	-2.90543	0.00534035	-0.0100308	0.0110976	-0.903872	0.370154	0.0628255	0.0137361	4.57377	2.9169e-05	0.0527947	0.00933249	5.65709	2.1867e-06	0.0721472	0.708586	0.030711	0.000106588	up	ENSMUSG00000018381_up	blood
ENSMUSG00000018923	-0.474699	0.135393	-3.50608	0.000934471	-0.0139452	0.0061377	-2.27205	0.0271672	0.0323734	0.00759694	4.26137	8.37222e-05	0.0184282	0.00429023	4.29539	0.000131759	0.0251416	0.303003	0.0511848	0.00174131	up	ENSMUSG00000018923_up	blood
ENSMUSG00000019528	-0.456622	0.174771	-2.61268	0.0116637	0.00358245	0.0079228	0.45217	0.652992	0.0342965	0.00980645	3.49735	0.000959626	0.037879	0.00574721	6.59085	1.29708e-07	0.107516	0.870804	0.0999787	2.20578e-05	up	ENSMUSG00000019528_up	blood
ENSMUSG00000020400	-0.420967	0.130436	-3.22738	0.00214452	-0.00994796	0.00591298	-1.6824	0.0983754	0.0303924	0.00731879	4.15265	0.000119997	0.0204444	0.00485055	4.21487	0.000166941	0.0419163	0.456893	0.0631707	0.00205141	up	ENSMUSG00000020400_up	blood
ENSMUSG00000020437	-0.409226	0.177349	-2.30746	0.0249645	-0.0110335	0.00803965	-1.37239	0.175723	0.0384212	0.00995108	3.861	0.00030894	0.0273877	0.00663929	4.12508	0.000217075	0.157959	0.549942	0.069898	0.00244876	up	ENSMUSG00000020437_up	blood
ENSMUSG00000021684	-0.68615	0.206493	-3.32287	0.00161989	-0.012121	0.00936082	-1.29487	0.200978	0.0413976	0.0115864	3.57296	0.000761589	0.0292766	0.00789658	3.7075	0.000720942	0.0358304	0.573855	0.0918151	0.00577668	up	ENSMUSG00000021684_up	blood
ENSMUSG00000022519	0.863299	0.159027	5.42863	1.44363e-06	0.0110728	0.00720908	1.53596	0.130498	-0.0399796	0.00892305	-4.48049	4.00798e-05	-0.0289068	0.00555707	-5.2018	8.71168e-06	0.000219635	0.503287	0.0385761	0.000260969	down	ENSMUSG00000022519_down	blood
ENSMUSG00000022586	-1.82316	0.367513	-4.9608	7.62224e-06	-0.0188336	0.0166603	-1.13045	0.263377	0.10174	0.0206212	4.93377	8.38053e-06	0.0829069	0.013991	5.92574	9.67152e-07	0.000874409	0.628775	0.0166878	6.55546e-05	up	ENSMUSG00000022586_up	blood
ENSMUSG00000022827	0.447777	0.139913	3.2004	0.00231959	0.0188394	0.00634258	2.9703	0.00446271	-0.0300105	0.00785053	-3.82273	0.000348949	-0.0111711	0.00415784	-2.68676	0.0109624	0.043611	0.149321	0.0744723	0.042124	down	ENSMUSG00000022827_down	blood
ENSMUSG00000023143	-0.362082	0.134819	-2.68569	0.00964283	-0.01138	0.00611168	-1.86201	0.0681493	0.0274678	0.00756474	3.63103	0.000636668	0.0160877	0.00422506	3.8077	0.000542442	0.0981878	0.405385	0.0870116	0.00475932	up	ENSMUSG00000023143_up	blood
ENSMUSG00000023206	-0.304656	0.190982	-1.59521	0.116612	0.000671508	0.00865765	0.0775623	0.938468	0.0388428	0.010716	3.62474	0.000649183	0.0395143	0.00679695	5.81353	1.35962e-06	0.353638	0.985902	0.0870116	7.78621e-05	up	ENSMUSG00000023206_up	blood
ENSMUSG00000023259	-0.653255	0.140757	-4.64102	2.31628e-05	-0.0338387	0.00638084	-5.30317	2.26406e-06	0.0406013	0.00789789	5.14078	4.03768e-06	0.00676266	0.00473579	1.42799	0.162158	0.00204363	0.00325057	0.0166878	0.29651	up	ENSMUSG00000023259_up	blood
ENSMUSG00000023800	-0.59677	0.266772	-2.23701	0.0295155	-0.000638684	0.0120934	-0.0528126	0.95808	0.0560845	0.0149686	3.74681	0.000443568	0.0554458	0.00895205	6.19364	4.29504e-07	0.171564	0.992649	0.0797577	4.0376e-05	up	ENSMUSG00000023800_up	blood
ENSMUSG00000023827	-1.02181	0.233882	-4.36892	5.84238e-05	0.00589943	0.0106024	0.556422	0.580264	0.0668345	0.0131232	5.09286	4.78488e-06	0.072734	0.00865431	8.40436	6.50476e-10	0.00415625	0.830481	0.0166878	2.05459e-06	up	ENSMUSG00000023827_up	blood
ENSMUSG00000024210	-0.501066	0.320424	-1.56376	0.123826	-0.00258727	0.0145256	-0.178118	0.859309	0.0755626	0.017979	4.20282	0.000101682	0.0729754	0.0120007	6.0809	6.04208e-07	0.364719	0.957138	0.0553747	4.91869e-05	up	ENSMUSG00000024210_up	blood
ENSMUSG00000024232	0.604979	0.165811	3.64861	0.000602883	0.0516402	0.0075166	6.87015	7.29765e-09	-0.0348387	0.00930368	-3.74461	0.000446637	0.0168015	0.00505423	3.32425	0.00208779	0.0191962	5.76259e-05	0.0797577	0.0126863	up	ENSMUSG00000024232_up	blood
ENSMUSG00000024411	0.871111	0.25496	3.41665	0.00122466	0.0454759	0.011558	3.93459	0.000244062	-0.0553686	0.0143059	-3.87034	0.00029987	-0.00989273	0.00928038	-1.06598	0.293729	0.0301234	0.0425484	0.0696448	0.44846	down	ENSMUSG00000024411_down	blood
ENSMUSG00000024621	-0.83184	0.308221	-2.69885	0.00931466	0.00095902	0.0139724	0.0686368	0.945537	0.0653644	0.0172943	3.77953	0.0004001	0.0663235	0.010181	6.51442	1.63196e-07	0.0967216	0.988731	0.0797577	2.33967e-05	up	ENSMUSG00000024621_up	blood
ENSMUSG00000024835	-0.51162	0.107263	-4.76978	1.48485e-05	-0.0011648	0.00486248	-0.239549	0.811604	0.0227022	0.00601854	3.77205	0.000409666	0.0215374	0.00386203	5.5767	2.79165e-06	0.00144754	0.940119	0.0797577	0.000121792	up	ENSMUSG00000024835_up	blood
ENSMUSG00000024955	-0.507149	0.165558	-3.06326	0.0034372	-0.0127695	0.00750516	-1.70143	0.0947225	0.0336148	0.00928952	3.61857	0.00066169	0.0208453	0.0063991	3.25753	0.00250094	0.0549703	0.450317	0.0870116	0.0143418	up	ENSMUSG00000024955_up	blood
ENSMUSG00000025159	0.102447	0.090439	1.13277	0.262409	0.0048526	0.00409982	1.18361	0.241848	-0.0190998	0.00507455	-3.76385	0.000420401	-0.0142472	0.00328014	-4.34348	0.000114335	0.537797	0.609463	0.0797577	0.00157275	down	ENSMUSG00000025159_down	blood
ENSMUSG00000025171	-0.526059	0.166816	-3.15353	0.00265608	-0.0156289	0.00756217	-2.06673	0.0436604	0.036131	0.00936008	3.86012	0.000309812	0.0205021	0.00590618	3.4713	0.00139537	0.0468971	0.351748	0.069898	0.00940553	up	ENSMUSG00000025171_up	blood
ENSMUSG00000026436	0.288164	0.0961591	2.99674	0.00414525	0.00840494	0.00435912	1.92813	0.0592045	-0.0214572	0.00539551	-3.97687	0.00021296	-0.0130523	0.00283557	-4.60306	5.28832e-05	0.0615281	0.385256	0.0678408	0.000912769	down	ENSMUSG00000026436_down	blood
ENSMUSG00000026779	-0.163539	0.160775	-1.01719	0.313682	-0.023543	0.00728831	-3.23025	0.00212669	0.0325077	0.00902111	3.60351	0.000693209	0.00896463	0.0051625	1.73649	0.0912732	0.584059	0.109761	0.0882891	0.197896	up	ENSMUSG00000026779_up	blood
ENSMUSG00000026811	-0.769292	0.213236	-3.60769	0.000684319	0.00895771	0.00966652	0.926673	0.358297	0.0483209	0.0119647	4.03861	0.000174313	0.0572786	0.00778003	7.36226	1.30994e-08	0.0205422	0.702613	0.0678408	7.38856e-06	up	ENSMUSG00000026811_up	blood
ENSMUSG00000027215	-0.746966	0.162038	-4.60981	2.57819e-05	-0.0018913	0.00734559	-0.257475	0.797809	0.0360504	0.009092	3.96506	0.000221237	0.0341591	0.00612224	5.5795	2.768e-06	0.00220094	0.934369	0.0678408	0.000121431	up	ENSMUSG00000027215_up	blood
ENSMUSG00000027401	-0.812954	0.260265	-3.12356	0.00289476	-0.00935801	0.0117984	-0.793157	0.431223	0.0567184	0.0146035	3.88388	0.000287172	0.0473603	0.00889808	5.32253	6.04064e-06	0.0496923	0.745992	0.0695128	0.000204721	up	ENSMUSG00000027401_up	blood
ENSMUSG00000027439	-0.466151	0.152882	-3.04909	0.0035778	-0.00243518	0.0069305	-0.351371	0.726703	0.0350728	0.00857823	4.08858	0.000148085	0.0326376	0.00563326	5.79374	1.44385e-06	0.0561115	0.904042	0.0678408	8.23201e-05	up	ENSMUSG00000027439_up	blood
ENSMUSG00000027447	-0.747478	0.260729	-2.86688	0.00593507	0.0165273	0.0118195	1.39832	0.167842	0.0546638	0.0146295	3.73654	0.000458114	0.0711912	0.00947759	7.51153	8.45876e-09	0.0763917	0.54385	0.0797577	6.36139e-06	up	ENSMUSG00000027447_up	blood
ENSMUSG00000027669	0.424107	0.149824	2.83071	0.00654844	-0.0107717	0.00679187	-1.58597	0.118694	-0.0347844	0.00840664	-4.13773	0.000126039	-0.0455561	0.00538031	-8.46718	5.44968e-10	0.080171	0.486133	0.0642107	2.05459e-06	down	ENSMUSG00000027669_down	blood
ENSMUSG00000027784	0.934489	0.152291	6.1362	1.09832e-07	0.00501827	0.00690372	0.726893	0.47049	-0.0314551	0.00854509	-3.68107	0.000544962	-0.0264368	0.00470203	-5.62243	2.42957e-06	2.55085e-05	0.769755	0.0819674	0.000112523	down	ENSMUSG00000027784_down	blood
ENSMUSG00000028086	0.463143	0.111159	4.16648	0.000114651	0.0274057	0.00503912	5.4386	1.39276e-06	-0.0246697	0.00623717	-3.95527	0.000228338	0.00273603	0.00327475	0.835494	0.409107	0.00663856	0.00244399	0.0678408	0.559542	up	ENSMUSG00000028086_up	blood
ENSMUSG00000028270	-0.0767698	0.112326	-0.683456	0.497296	-0.0179666	0.005092	-3.52839	0.000873023	0.0305103	0.00630263	4.84088	1.15959e-05	0.0125437	0.00373878	3.35503	0.00191999	0.727271	0.0745278	0.0203483	0.0119824	up	ENSMUSG00000028270_up	blood
ENSMUSG00000028367	-0.717428	0.18863	-3.80335	0.00037107	0.0143203	0.00855107	1.67467	0.09989	0.0374892	0.0105841	3.54203	0.000837357	0.0518095	0.00661506	7.83205	3.33318e-09	0.0141212	0.458643	0.0954685	4.38675e-06	up	ENSMUSG00000028367_up	blood
ENSMUSG00000028789	-0.551904	0.234925	-2.34928	0.022569	0.0087094	0.0106497	0.817807	0.417129	0.0532671	0.0131817	4.041	0.000172964	0.0619765	0.00888914	6.97215	4.15012e-08	0.149447	0.737376	0.0678408	1.33761e-05	up	ENSMUSG00000028789_up	blood
ENSMUSG00000028885	-1.82392	0.421579	-4.3264	6.7383e-05	-0.000342735	0.0191112	-0.0179337	0.985759	0.120656	0.0236549	5.1007	4.65406e-06	0.120314	0.0159489	7.5437	7.70008e-09	0.00459058	1	0.0166878	6.08037e-06	up	ENSMUSG00000028885_up	blood
ENSMUSG00000029177	0.541402	0.141301	3.83155	0.000339309	0.00503212	0.00640551	0.785593	0.435604	-0.0289534	0.00792842	-3.65185	0.000596849	-0.0239213	0.00458273	-5.21987	8.24721e-06	0.0134449	0.748401	0.084839	0.000254195	down	ENSMUSG00000029177_down	blood
ENSMUSG00000029594	-0.461874	0.12785	-3.61263	0.000673966	-0.0257342	0.00579574	-4.44019	4.59441e-05	0.0268116	0.00717368	3.73749	0.000456744	0.00107742	0.00433904	0.248308	0.805347	0.0205422	0.0190946	0.0797577	0.874388	up	ENSMUSG00000029594_up	blood
ENSMUSG00000029699	-0.417863	0.149409	-2.79677	0.00717678	-0.0206704	0.00677307	-3.05185	0.00355	0.0309797	0.00838337	3.69538	0.000521155	0.0103094	0.00462537	2.22887	0.032341	0.0844533	0.132436	0.0811012	0.0931707	up	ENSMUSG00000029699_up	blood
ENSMUSG00000029923	-0.372352	0.165035	-2.25619	0.0282086	-0.013786	0.00748145	-1.84269	0.0709705	0.0355499	0.00926016	3.83901	0.000331361	0.0217639	0.00607916	3.58008	0.00103141	0.168235	0.408162	0.0719525	0.00748581	up	ENSMUSG00000029923_up	blood
ENSMUSG00000030069	-0.495928	0.137334	-3.61111	0.000677126	-0.0108139	0.00622567	-1.73699	0.0881987	0.0277898	0.00770583	3.60634	0.000687181	0.0169759	0.00382591	4.4371	8.66659e-05	0.0205422	0.439475	0.0882891	0.00129982	up	ENSMUSG00000030069_up	blood
ENSMUSG00000030109	-0.630439	0.24648	-2.55777	0.0134308	-0.0214652	0.0111735	-1.92107	0.0601089	0.0696893	0.0138301	5.03897	5.78855e-06	0.0482242	0.00867959	5.55604	2.97253e-06	0.116417	0.388211	0.0166878	0.000126667	up	ENSMUSG00000030109_up	blood
ENSMUSG00000030203	-0.867198	0.321681	-2.69583	0.00938894	0.0018772	0.0145826	0.128729	0.898059	0.067613	0.0180496	3.74596	0.000444757	0.0694902	0.0118347	5.87174	1.13939e-06	0.0971051	0.969848	0.0797577	7.16948e-05	up	ENSMUSG00000030203_up	blood
ENSMUSG00000030279	0.270874	0.0837445	3.23453	0.00210029	0.0070858	0.00379634	1.86648	0.0675106	-0.0225886	0.00469892	-4.8072	1.30389e-05	-0.0155028	0.00286496	-5.41118	4.61548e-06	0.0414623	0.403862	0.0205923	0.000169124	down	ENSMUSG00000030279_down	blood
ENSMUSG00000030528	0.659253	0.141305	4.66546	2.1295e-05	0.0108926	0.0064057	1.70045	0.0949072	-0.030883	0.00792866	-3.8951	0.000277041	-0.0199904	0.00471537	-4.2394	0.000155343	0.00191086	0.450852	0.0683642	0.00194554	down	ENSMUSG00000030528_down	blood
ENSMUSG00000030717	-1.43145	0.349559	-4.09502	0.000144998	0.000222341	0.0158463	0.014031	0.988858	0.0724446	0.0196138	3.69355	0.000524154	0.0726669	0.0131618	5.52103	3.30613e-06	0.00762071	1	0.0811012	0.000134571	up	ENSMUSG00000030717_up	blood
ENSMUSG00000030796	-0.914025	0.256572	-3.56246	0.000786562	-0.0163793	0.011631	-1.40825	0.164897	0.0630393	0.0143963	4.37886	5.65042e-05	0.04666	0.00910073	5.12706	1.09249e-05	0.022262	0.54266	0.0409793	0.000303228	up	ENSMUSG00000030796_up	blood
ENSMUSG00000031310	0.344239	0.108134	3.18344	0.00243644	-0.00189762	0.00490199	-0.387113	0.700223	-0.0237946	0.00606743	-3.9217	0.000254393	-0.0256923	0.00383551	-6.69852	9.39145e-08	0.0449733	0.891384	0.0678408	1.90153e-05	down	ENSMUSG00000031310_down	blood
ENSMUSG00000031495	1.03531	0.26108	3.96548	0.000220942	0.00920541	0.0118354	0.777787	0.440153	-0.0531625	0.0146493	-3.62903	0.00064063	-0.0439571	0.00941802	-4.66734	4.36359e-05	0.0100848	0.750712	0.0870116	0.000801327	down	ENSMUSG00000031495_down	blood
ENSMUSG00000031662	-0.557256	0.132813	-4.19578	0.000104077	-0.00441115	0.00602075	-0.732659	0.466995	0.0273231	0.00745218	3.66646	0.00057034	0.022912	0.00458357	4.99873	1.61047e-05	0.00620262	0.767764	0.0835834	0.000391295	up	ENSMUSG00000031662_up	blood
ENSMUSG00000032349	-0.616606	0.13399	-4.60189	2.64917e-05	-0.0099523	0.00607407	-1.63849	0.107243	0.0330441	0.00751819	4.39522	5.34753e-05	0.0230918	0.00467167	4.94294	1.9058e-05	0.00224937	0.469395	0.0409793	0.000445901	up	ENSMUSG00000032349_up	blood
ENSMUSG00000032468	0.268296	0.107389	2.49835	0.0156136	0.00169105	0.00486821	0.347366	0.729692	-0.0212328	0.00602563	-3.52375	0.00088548	-0.0195417	0.00389663	-5.01504	1.53305e-05	0.125234	0.905336	0.0984816	0.000380692	down	ENSMUSG00000032468_down	blood
ENSMUSG00000032754	-0.713942	0.233589	-3.0564	0.00350466	-0.000217324	0.0105892	-0.0205232	0.983703	0.047136	0.0131067	3.59631	0.000708775	0.0469186	0.0082613	5.67933	2.04384e-06	0.0556832	1	0.0890164	0.000101824	up	ENSMUSG00000032754_up	blood
ENSMUSG00000032915	-0.80612	0.311482	-2.58802	0.0124293	0.00309603	0.0141202	0.219263	0.827288	0.0694907	0.0174773	3.97606	0.000213519	0.0725867	0.010616	6.8375	6.19828e-08	0.110927	0.945732	0.0678408	1.57886e-05	up	ENSMUSG00000032915_up	blood
ENSMUSG00000033161	-0.605417	0.133357	-4.53983	3.27527e-05	-0.0109027	0.00604538	-1.80347	0.0769991	0.0368994	0.00748267	4.93131	8.45327e-06	0.0259967	0.00481213	5.40232	4.74138e-06	0.00266207	0.419581	0.0166878	0.000172193	up	ENSMUSG00000033161_up	blood
ENSMUSG00000033227	-0.96423	0.309574	-3.1147	0.00296908	0.00127149	0.0140337	0.0906024	0.92815	0.0764837	0.0173702	4.40314	5.20664e-05	0.0777552	0.0118549	6.5589	1.4277e-07	0.0504201	0.982819	0.0409793	2.32451e-05	up	ENSMUSG00000033227_up	blood
ENSMUSG00000033589	-0.644168	0.130512	-4.93568	8.3246e-06	-0.0165257	0.00591644	-2.79318	0.00724637	0.0299035	0.00732308	4.08346	0.000150587	0.0133778	0.00446097	2.99885	0.0049636	0.000925848	0.187858	0.0678408	0.0232962	up	ENSMUSG00000033589_up	blood
ENSMUSG00000034641	-0.661471	0.346638	-1.90825	0.0617822	-0.00408735	0.0157139	-0.26011	0.795787	0.0722624	0.0194499	3.7153	0.000489667	0.068175	0.0110769	6.15473	4.83175e-07	0.25291	0.93368	0.0810345	4.31118e-05	up	ENSMUSG00000034641_up	blood
ENSMUSG00000034893	0.152695	0.067187	2.27268	0.0271265	0.00623501	0.00304575	2.04712	0.0456182	-0.0134177	0.00376988	-3.5592	0.000794466	-0.00718272	0.00221063	-3.24917	0.00255792	0.165154	0.358254	0.0936344	0.0145471	down	ENSMUSG00000034893_down	blood
ENSMUSG00000036026	-0.669081	0.18258	-3.6646	0.000573651	-0.0218903	0.00827677	-2.64479	0.0107316	0.0377601	0.0102446	3.68586	0.000536884	0.0158698	0.00562031	2.82365	0.00778317	0.018603	0.217654	0.081529	0.0327294	up	ENSMUSG00000036026_up	blood
ENSMUSG00000037410	-0.426091	0.210145	-2.02761	0.0476415	-0.0133548	0.00952637	-1.40188	0.166781	0.0470925	0.0117913	3.99385	0.000201575	0.0337377	0.0066596	5.06603	1.31405e-05	0.22267	0.54366	0.0678408	0.000348202	up	ENSMUSG00000037410_up	blood
ENSMUSG00000037820	-1.25271	0.37617	-3.33016	0.00158531	-0.00118933	0.0170527	-0.0697445	0.944659	0.0997663	0.021107	4.7267	1.72383e-05	0.098577	0.0136608	7.21606	2.01477e-08	0.0354351	0.988593	0.0209419	9.0912e-06	up	ENSMUSG00000037820_up	blood
ENSMUSG00000038143	0.820214	0.203999	4.02067	0.000184781	0.0296122	0.00924777	3.20209	0.00230826	-0.0447259	0.0114464	-3.90741	0.000266329	-0.0151137	0.00617379	-2.44805	0.019519	0.0090911	0.111823	0.0678408	0.0645849	down	ENSMUSG00000038143_down	blood
ENSMUSG00000038213	-0.235081	0.0950181	-2.47406	0.0165952	-0.0206126	0.0043074	-4.7854	1.4065e-05	0.0206876	0.00533148	3.88028	0.000290499	7.50322e-05	0.00308211	0.0243445	0.980716	0.129426	0.0128393	0.0695128	0.988288	up	ENSMUSG00000038213_up	blood
ENSMUSG00000038811	-1.24544	0.306621	-4.06183	0.000161612	0.00454306	0.0138999	0.326842	0.745075	0.0696764	0.0172046	4.04987	0.000168034	0.0742194	0.0115044	6.45138	1.97291e-07	0.00823336	0.912536	0.0678408	2.58453e-05	up	ENSMUSG00000038811_up	blood
ENSMUSG00000039089	0.490401	0.155794	3.14775	0.00270061	-0.0021213	0.00706251	-0.300361	0.765077	-0.0311624	0.00874162	-3.56483	0.000780842	-0.0332837	0.00545703	-6.09924	5.7157e-07	0.047501	0.920371	0.0934231	4.74739e-05	down	ENSMUSG00000039089_down	blood
ENSMUSG00000039183	-0.293613	0.103425	-2.8389	0.00640461	-0.0115598	0.0046885	-2.46556	0.0169516	0.0211146	0.00580319	3.63845	0.000622198	0.00955482	0.00323466	2.95389	0.00557753	0.079394	0.259594	0.086959	0.0255322	up	ENSMUSG00000039183_up	blood
ENSMUSG00000040774	-0.54103	0.156027	-3.46755	0.0010504	-0.000697629	0.00707306	-0.0986319	0.921803	0.0325925	0.00875468	3.72287	0.000478201	0.0318949	0.00614813	5.18774	9.09088e-06	0.0273213	0.980073	0.0810345	0.000268359	up	ENSMUSG00000040774_up	blood
ENSMUSG00000040964	-0.740128	0.273352	-2.7076	0.00910215	0.000640821	0.0123917	0.0517137	0.958951	0.0601589	0.0153379	3.92225	0.000253941	0.0607997	0.00996107	6.10373	5.63836e-07	0.095689	0.992733	0.0678408	4.71146e-05	up	ENSMUSG00000040964_up	blood
ENSMUSG00000041075	-0.802052	0.251571	-3.18818	0.00240326	-0.00711185	0.0114043	-0.623611	0.535558	0.055345	0.0141157	3.92081	0.000255115	0.0482331	0.00813575	5.92854	9.58974e-07	0.0446712	0.807299	0.0678408	6.53065e-05	up	ENSMUSG00000041075_up	blood
ENSMUSG00000041444	0.979987	0.210338	4.6591	2.17659e-05	0.0219738	0.00953513	2.30451	0.0251422	-0.0437699	0.0118021	-3.70865	0.000499976	-0.0217962	0.00777705	-2.80263	0.00820777	0.00194209	0.291535	0.0810345	0.0340045	down	ENSMUSG00000041444_down	blood
ENSMUSG00000041598	-0.642864	0.208158	-3.08834	0.00320094	-0.012018	0.00943632	-1.27359	0.208366	0.0411568	0.0116798	3.52375	0.000885459	0.0291388	0.00735966	3.95925	0.000351202	0.0527687	0.579117	0.0984816	0.00344505	up	ENSMUSG00000041598_up	blood
ENSMUSG00000041653	-0.474178	0.334493	-1.4176	0.162159	-0.00440873	0.0151634	-0.290749	0.772378	0.0740215	0.0187685	3.94393	0.000236838	0.0696128	0.012886	5.40222	4.74287e-06	0.418906	0.924384	0.0678408	0.000172193	up	ENSMUSG00000041653_up	blood
ENSMUSG00000042271	-0.31934	0.169819	-1.88047	0.0655442	-0.0166624	0.00769831	-2.16443	0.0349564	0.0384518	0.00952859	4.03542	0.000176132	0.0217894	0.00493253	4.41749	9.18546e-05	0.261651	0.32688	0.0678408	0.0013482	up	ENSMUSG00000042271_up	blood
ENSMUSG00000042472	0.26126	0.0814914	3.20599	0.00228226	0.00290384	0.0036942	0.786053	0.435337	-0.0160715	0.0045725	-3.51482	0.000909916	-0.0131677	0.00249901	-5.26915	7.1027e-06	0.0431662	0.748401	0.0997938	0.000231284	down	ENSMUSG00000042472_down	blood
ENSMUSG00000042622	0.397914	0.206352	1.92833	0.0591782	0.0498063	0.00935441	5.32436	2.09869e-06	-0.0434426	0.0115784	-3.75203	0.000436343	0.0063637	0.00628145	1.01309	0.317968	0.24716	0.00325057	0.0797577	0.473742	up	ENSMUSG00000042622_up	blood
ENSMUSG00000042660	-0.575202	0.140478	-4.0946	0.000145196	-0.0179236	0.00636821	-2.81455	0.00684102	0.030364	0.00788225	3.8522	0.000317735	0.0124404	0.0050258	2.4753	0.0183001	0.00762071	0.183947	0.0706759	0.061466	up	ENSMUSG00000042660_up	blood
ENSMUSG00000043059	-0.365845	0.125874	-2.90643	0.00532556	-0.0140157	0.00570618	-2.45622	0.017351	0.025106	0.00706283	3.55467	0.000805563	0.0110904	0.00413921	2.67935	0.0111651	0.0720091	0.262979	0.094239	0.0426949	up	ENSMUSG00000043059_up	blood
ENSMUSG00000043162	-0.508764	0.139069	-3.65835	0.000584908	-0.0162435	0.00630434	-2.57656	0.0128003	0.0282352	0.0078032	3.61841	0.000662019	0.0119917	0.00459542	2.60949	0.0132519	0.0187558	0.233436	0.0870116	0.0482564	up	ENSMUSG00000043162_up	blood
ENSMUSG00000043336	-0.511597	0.162073	-3.15658	0.00263287	-0.0112605	0.00734717	-1.53263	0.131314	0.0394199	0.00909396	4.33474	6.55263e-05	0.0281594	0.00511169	5.50883	3.43093e-06	0.0468782	0.50415	0.043119	0.000137524	up	ENSMUSG00000043336_up	blood
ENSMUSG00000044162	-0.345471	0.306475	-1.12724	0.264718	0.00347619	0.0138932	0.250207	0.803394	0.0601462	0.0171963	3.49761	0.000958847	0.0636224	0.0108243	5.87771	1.11891e-06	0.539546	0.936592	0.0999787	7.14805e-05	up	ENSMUSG00000044162_up	blood
ENSMUSG00000044350	-0.570933	0.259449	-2.20056	0.0321462	0.0051494	0.0117614	0.437821	0.663296	0.05796	0.0145577	3.98139	0.000209867	0.0631094	0.00897784	7.02946	3.50039e-08	0.180222	0.874337	0.0678408	1.28562e-05	up	ENSMUSG00000044350_up	blood
ENSMUSG00000045087	-0.611612	0.299963	-2.03896	0.0464554	-0.0120303	0.0135981	-0.88471	0.380309	0.0595969	0.016831	3.5409	0.000840253	0.0475666	0.0102504	4.64047	4.72891e-05	0.219596	0.714007	0.0954685	0.000848195	up	ENSMUSG00000045087_up	blood
ENSMUSG00000046031	-0.743543	0.155125	-4.79319	1.36895e-05	-0.0174841	0.00703218	-2.4863	0.0160941	0.0346385	0.00870409	3.97956	0.000211111	0.0171544	0.00438393	3.91302	0.000401224	0.00135973	0.253919	0.0678408	0.003783	up	ENSMUSG00000046031_up	blood
ENSMUSG00000047473	0.420996	0.160888	2.6167	0.0115431	0.0107718	0.00729344	1.47691	0.145616	-0.0337351	0.00902746	-3.73694	0.000457544	-0.0229633	0.00547456	-4.19455	0.000177185	0.107298	0.52094	0.0797577	0.00212334	down	ENSMUSG00000047473_down	blood
ENSMUSG00000047996	0.699111	0.17484	3.99857	0.000198516	0.00796262	0.00792593	1.00463	0.31964	-0.0359917	0.00981032	-3.66876	0.000566274	-0.0280291	0.00591508	-4.73858	3.52475e-05	0.00950051	0.676048	0.0835834	0.000688089	down	ENSMUSG00000047996_down	blood
ENSMUSG00000048440	-0.696713	0.269975	-2.58066	0.0126665	0.0104924	0.0122386	0.857324	0.395126	0.0563184	0.0151483	3.71779	0.000485865	0.0668108	0.0102414	6.52361	1.58751e-07	0.112068	0.723085	0.0810345	2.33967e-05	up	ENSMUSG00000048440_up	blood
ENSMUSG00000048442	0.841988	0.222317	3.78733	0.000390362	0.0116339	0.0100782	1.15437	0.253528	-0.0446755	0.0124742	-3.58142	0.000742034	-0.0330416	0.00788423	-4.19085	0.000179114	0.0145401	0.620421	0.0901458	0.00214137	down	ENSMUSG00000048442_down	blood
ENSMUSG00000048498	-0.836967	0.365789	-2.28811	0.0261476	-0.00639256	0.0165821	-0.38551	0.701403	0.0891498	0.0205245	4.34358	6.36129e-05	0.0827572	0.0123314	6.71112	9.0437e-08	0.162271	0.892161	0.043119	1.87799e-05	up	ENSMUSG00000048498_up	blood
ENSMUSG00000051682	-1.63546	0.358538	-4.56147	3.04207e-05	-0.00848365	0.0162534	-0.521962	0.603871	0.0881882	0.0201176	4.38362	5.56049e-05	0.0797045	0.0123472	6.45527	1.94995e-07	0.00254198	0.845923	0.0409793	2.58453e-05	up	ENSMUSG00000051682_up	blood
ENSMUSG00000052270	-1.11086	0.360355	-3.08269	0.00325283	0.0129749	0.0163358	0.794261	0.430586	0.0718081	0.0202196	3.55141	0.000813662	0.0847829	0.0127829	6.63253	1.14455e-07	0.0531925	0.745781	0.0944864	2.06111e-05	up	ENSMUSG00000052270_up	blood
ENSMUSG00000052310	-0.326876	0.115561	-2.82859	0.0065861	-0.00884252	0.00523867	-1.68793	0.0973012	0.0254173	0.00648417	3.9199	0.000255861	0.0165748	0.00313329	5.28991	6.66924e-06	0.080382	0.455973	0.0678408	0.000218069	up	ENSMUSG00000052310_up	blood
ENSMUSG00000052395	0.459744	0.135232	3.39967	0.00128867	0.0144328	0.00613039	2.35431	0.0222952	-0.0283448	0.00758789	-3.73553	0.000459568	-0.013912	0.00444354	-3.13083	0.0035093	0.0309771	0.281867	0.0797577	0.0181605	down	ENSMUSG00000052395_down	blood
ENSMUSG00000053175	-0.581626	0.198932	-2.92374	0.00507763	-0.00823458	0.00901808	-0.91312	0.365315	0.0422941	0.0111621	3.78907	0.000388222	0.0340595	0.0067608	5.03779	1.43116e-05	0.0696707	0.705961	0.0797577	0.000367292	up	ENSMUSG00000053175_up	blood
ENSMUSG00000055541	-0.642503	0.25806	-2.48974	0.0159555	-0.00394805	0.0116985	-0.337483	0.737085	0.0647255	0.0144798	4.47005	4.15243e-05	0.0607775	0.00922215	6.59038	1.29891e-07	0.127073	0.90936	0.0385761	2.20578e-05	up	ENSMUSG00000055541_up	blood
ENSMUSG00000055932	0.306189	0.10743	2.85012	0.0062124	0.00835739	0.00487008	1.71607	0.09199	-0.0210764	0.00602794	-3.49645	0.000962247	-0.012719	0.00391628	-3.24773	0.0025679	0.0781627	0.446153	0.0999787	0.0145671	down	ENSMUSG00000055932_down	blood
ENSMUSG00000057135	0.935356	0.201891	4.63297	2.38124e-05	0.0169703	0.00915222	1.85422	0.0692749	-0.0414595	0.0113282	-3.65986	0.000582168	-0.0244893	0.00621922	-3.93767	0.000373744	0.00207925	0.406475	0.0835834	0.00360047	down	ENSMUSG00000057135_down	blood
ENSMUSG00000059089	-1.0205	0.36764	-2.77582	0.00759186	-0.00105966	0.016666	-0.0635822	0.949542	0.0815775	0.0206283	3.95463	0.000228808	0.0805178	0.0128706	6.25596	3.55749e-07	0.0868828	0.990235	0.0678408	3.62474e-05	up	ENSMUSG00000059089_up	blood
ENSMUSG00000059336	0.830022	0.221415	3.74872	0.000440909	0.00830396	0.0100373	0.827313	0.411769	-0.0497293	0.0124236	-4.0028	0.000195815	-0.0414253	0.00742756	-5.57725	2.78705e-06	0.0157546	0.733491	0.0678408	0.000121792	down	ENSMUSG00000059336_down	blood
ENSMUSG00000060600	-1.17676	0.279779	-4.20603	0.000100605	-0.00624949	0.0126831	-0.492743	0.624229	0.0719296	0.0156985	4.58195	2.83635e-05	0.0656801	0.0109851	5.97901	8.22841e-07	0.00608845	0.856932	0.030711	5.90298e-05	up	ENSMUSG00000060600_up	blood
ENSMUSG00000060703	-0.588781	0.262804	-2.24038	0.0292819	0.0186692	0.0119135	1.56706	0.123053	0.0550034	0.014746	3.73006	0.000467534	0.0736726	0.00963418	7.64701	5.69862e-09	0.171151	0.494048	0.0802583	5.6249e-06	up	ENSMUSG00000060703_up	blood
ENSMUSG00000063109	1.09231	0.189806	5.75488	4.43242e-07	0.0135176	0.00860435	1.57102	0.12213	-0.040408	0.01065	-3.79417	0.000382015	-0.0268904	0.00666088	-4.03707	0.000280413	8.64212e-05	0.493173	0.0797577	0.00294648	down	ENSMUSG00000063109_down	blood
ENSMUSG00000063234	-0.564685	0.248423	-2.27308	0.0271009	-0.00065091	0.0112616	-0.057799	0.954126	0.0488674	0.0139391	3.50579	0.000935278	0.0482165	0.00890515	5.41445	4.56984e-06	0.165097	0.991413	0.0999787	0.000167841	up	ENSMUSG00000063234_up	blood
ENSMUSG00000063646	0.257135	0.153856	1.67128	0.100562	-0.0096931	0.00697465	-1.38976	0.170412	-0.0316195	0.00863288	-3.66268	0.000577087	-0.0413126	0.00520305	-7.94008	2.44147e-09	0.327731	0.546033	0.0835834	4.38675e-06	down	ENSMUSG00000063646_down	blood
ENSMUSG00000063903	2.80723	0.415774	6.75181	1.13131e-08	0.0339969	0.018848	1.80374	0.0769572	-0.0864771	0.0233292	-3.70682	0.000502842	-0.0524802	0.014022	-3.74271	0.000652536	3.30866e-06	0.419581	0.0810345	0.00537305	down	ENSMUSG00000063903_down	blood
ENSMUSG00000064246	-0.977522	0.384712	-2.54092	0.0140196	-0.00246722	0.0174399	-0.14147	0.888035	0.0866621	0.0215862	4.01469	0.000188403	0.0841949	0.0123884	6.79625	7.01095e-08	0.118975	0.966423	0.0678408	1.73006e-05	up	ENSMUSG00000064246_up	blood
ENSMUSG00000066042	-0.434602	0.154572	-2.81164	0.00689485	-0.0300186	0.00700713	-4.284	7.76409e-05	0.0317923	0.00867308	3.66563	0.00057181	0.00177378	0.00545727	0.32503	0.747093	0.0823873	0.0262165	0.0835834	0.834725	up	ENSMUSG00000066042_up	blood
ENSMUSG00000066829	0.484257	0.104638	4.62793	2.42276e-05	0.00199183	0.00474349	0.419908	0.67625	-0.022533	0.00587125	-3.83785	0.000332586	-0.0205411	0.00309286	-6.64147	1.11429e-07	0.00209086	0.881261	0.0719525	2.04628e-05	down	ENSMUSG00000066829_down	blood
ENSMUSG00000068329	-0.813055	0.213409	-3.80985	0.00036351	0.00809236	0.00967434	0.836477	0.406642	0.0442135	0.0119744	3.69233	0.000526147	0.0523059	0.00803483	6.50989	1.65435e-07	0.0139681	0.730843	0.0811012	2.33967e-05	up	ENSMUSG00000068329_up	blood
ENSMUSG00000068335	-0.852305	0.232333	-3.66846	0.000566809	-0.00703729	0.0105322	-0.668167	0.506926	0.052511	0.0130363	4.02807	0.000180392	0.0454737	0.00893195	5.09113	1.21799e-05	0.0184569	0.79161	0.0678408	0.000328816	up	ENSMUSG00000068335_up	blood
ENSMUSG00000069874	-0.588519	0.195357	-3.01253	0.00396579	-0.0422784	0.008856	-4.77398	1.46335e-05	0.0385684	0.0109615	3.51853	0.000899693	-0.00371	0.00593198	-0.625424	0.53575	0.0600021	0.0128393	0.0993626	0.670717	down	ENSMUSG00000069874_down	blood
ENSMUSG00000070385	0.165259	0.251305	0.657602	0.51364	-0.0138572	0.0113923	-1.21636	0.229235	-0.0511628	0.0141008	-3.62837	0.000641941	-0.06502	0.00868929	-7.48277	9.20073e-09	0.737454	0.597623	0.0870116	6.45968e-06	down	ENSMUSG00000070385_down	blood
ENSMUSG00000071547	0.503202	0.163502	3.07765	0.00329974	0.0249063	0.00741195	3.36029	0.00144955	-0.0321152	0.00917414	-3.50062	0.000950123	-0.00720889	0.00562515	-1.28155	0.208427	0.0536549	0.0915401	0.0999787	0.354402	down	ENSMUSG00000071547_down	blood
ENSMUSG00000072596	-1.51441	0.299015	-5.06467	5.28652e-06	0.00877712	0.0135551	0.647516	0.520093	0.0713762	0.0167778	4.25421	8.57395e-05	0.0801534	0.0108155	7.41095	1.13551e-08	0.000637329	0.798832	0.0511848	7.17324e-06	up	ENSMUSG00000072596_up	blood
ENSMUSG00000072599	-1.44438	0.274027	-5.27094	2.54041e-06	-0.00880632	0.0124223	-0.708911	0.481487	0.0770723	0.0153757	5.01259	6.35277e-06	0.0682659	0.00991858	6.88263	5.41766e-08	0.000343734	0.776961	0.0166878	1.45019e-05	up	ENSMUSG00000072599_up	blood
ENSMUSG00000073403	0.587211	0.218682	2.68523	0.00965448	-0.0179897	0.00991339	-1.81469	0.0752321	0.0436754	0.0122703	3.55944	0.00079387	0.0256857	0.00467952	5.48894	3.64459e-06	0.098243	0.416862	0.0936344	0.000141968	up	ENSMUSG00000073403_up	blood
ENSMUSG00000073437	0.392238	0.136724	2.86883	0.00590364	0.000710709	0.00619804	0.114667	0.909143	-0.0276504	0.00767162	-3.60424	0.000691648	-0.0269397	0.00392437	-6.86472	5.71494e-08	0.0762414	0.975086	0.0882891	1.47961e-05	down	ENSMUSG00000073437_down	blood
ENSMUSG00000076587	0.977244	0.296829	3.29228	0.00177307	0.0486008	0.013456	3.61184	0.000675608	-0.0583199	0.0166551	-3.50162	0.000947237	-0.00971912	0.00984855	-0.986858	0.330486	0.0380033	0.0671062	0.0999787	0.486155	down	ENSMUSG00000076587_down	blood
ENSMUSG00000078773	-0.280118	0.184234	-1.52045	0.134342	-0.022137	0.00835175	-2.65059	0.0105706	0.0435388	0.0103374	4.21178	9.87091e-05	0.0214017	0.00556645	3.84477	0.000487946	0.380976	0.217053	0.0553747	0.00437482	up	ENSMUSG00000078773_up	blood
ENSMUSG00000079442	-0.395427	0.160526	-2.46332	0.0170465	-0.00111284	0.00727702	-0.152925	0.879038	0.0364526	0.00900713	4.04708	0.000169571	0.0353397	0.0054711	6.45935	1.92612e-07	0.130743	0.964125	0.0678408	2.58453e-05	up	ENSMUSG00000079442_up	blood
ENSMUSG00000079445	0.993717	0.154042	6.45093	3.44337e-08	0.0280633	0.00698311	4.01875	0.000185939	-0.0334584	0.00864334	-3.871	0.000299241	-0.00539503	0.00551596	-0.978077	0.334749	8.91494e-06	0.0376471	0.0696448	0.490189	down	ENSMUSG00000079445_down	blood
ENSMUSG00000083307	-0.515971	0.204042	-2.52875	0.0144597	-0.0188848	0.00924971	-2.04167	0.046176	0.0422535	0.0114488	3.69064	0.000528932	0.0233687	0.00630902	3.70401	0.000728097	0.121405	0.358308	0.0811012	0.00583105	up	ENSMUSG00000083307_up	blood
ENSMUSG00000085037	0.383592	0.127764	3.00234	0.00408075	0.0155865	0.00579186	2.6911	0.00950647	-0.0269322	0.00716888	-3.75682	0.000429804	-0.0113457	0.00366954	-3.09186	0.00389027	0.0611455	0.20737	0.0797577	0.019554	down	ENSMUSG00000085037_down	blood
ENSMUSG00000089929	0.00141527	0.315871	0.00448052	0.996442	0.0195874	0.0143192	1.36791	0.177112	0.0636695	0.0177236	3.59236	0.000717463	0.0832569	0.012001	6.93747	4.60121e-08	0.998085	0.552028	0.0890164	1.37108e-05	up	ENSMUSG00000089929_up	blood
ENSMUSG00000094796	3.161	0.122855	25.7296	1.28185e-31	0.00526472	0.0055693	0.945312	0.348789	-0.026896	0.0068934	-3.90171	0.00027124	-0.0216313	0.00466271	-4.63922	4.74663e-05	2.02442e-27	0.696396	0.0679951	0.000848195	down	ENSMUSG00000094796_down	blood
ENSMUSG00000095609	-1.20787	0.304251	-3.96998	0.00021775	-0.00250072	0.0137924	-0.181311	0.856815	0.0691483	0.0170716	4.05048	0.000167701	0.0666475	0.010722	6.21595	4.01485e-07	0.010026	0.955957	0.0678408	3.88976e-05	up	ENSMUSG00000095609_up	blood
ENSMUSG00000102037	-0.608106	0.253042	-2.40318	0.0197853	-0.00994624	0.011471	-0.867077	0.389809	0.0706441	0.0141982	4.97555	7.23719e-06	0.0606978	0.00982565	6.17749	4.51017e-07	0.14031	0.720224	0.0166878	4.16545e-05	up	ENSMUSG00000102037_up	blood
ENSMUSG00000102099	-0.641087	0.238467	-2.68837	0.00957511	-0.00301079	0.0108103	-0.278512	0.781703	0.0635767	0.0133804	4.75147	1.58216e-05	0.0605659	0.00962073	6.29535	3.15842e-07	0.0979402	0.928727	0.0209419	3.4165e-05	up	ENSMUSG00000102099_up	blood
ENSMUSG00000104503	0.550383	0.170818	3.22204	0.00217814	0.0212554	0.00774359	2.74491	0.00824511	-0.0344053	0.00958464	-3.58963	0.000723524	-0.0131498	0.00526169	-2.49916	0.0172901	0.0422516	0.196028	0.0890164	0.0587738	down	ENSMUSG00000104503_down	blood
ENSMUSG00000110018	-0.740914	0.278101	-2.66419	0.0102017	0.0187514	0.012607	1.48738	0.142839	0.0590419	0.0156043	3.7837	0.00039487	0.0777933	0.0106928	7.27528	1.69191e-08	0.0999157	0.519664	0.0797577	8.35009e-06	up	ENSMUSG00000110018_up	blood
ENSMUSG00000000078	-0.327788	0.156491	-2.09461	0.0407421	-0.0140874	0.00681125	-2.06825	0.0432463	0.0304245	0.00840018	3.62188	0.00063071	0.0163371	0.00543591	3.0054	0.00474179	0.159435	0.200915	0.0149419	0.0271795	up	ENSMUSG00000000078_up	kidney
ENSMUSG00000000088	0.385292	0.118298	3.25695	0.00191511	0.0122588	0.00514893	2.38084	0.0206996	-0.0195939	0.00635008	-3.08562	0.00315436	-0.00733512	0.00396835	-1.84841	0.072548	0.0246987	0.13584	0.038827	0.201617	down	ENSMUSG00000000088_down	kidney
ENSMUSG00000000093	0.355408	0.126511	2.8093	0.00682519	0.000698313	0.0055064	0.126819	0.899538	-0.0182396	0.00679093	-2.68587	0.00950189	-0.0175413	0.0042062	-4.17034	0.000176061	0.0540278	0.964961	0.077111	0.00194606	down	ENSMUSG00000000093_down	kidney
ENSMUSG00000000184	-0.270364	0.126018	-2.14543	0.0362687	-0.00957253	0.00548493	-1.74524	0.0864283	0.0215519	0.00676446	3.18604	0.00235872	0.0119793	0.00457052	2.621	0.0126463	0.14931	0.290182	0.0322066	0.0571763	up	ENSMUSG00000000184_up	kidney
ENSMUSG00000000204	-0.262806	0.10612	-2.47649	0.0163154	-0.00530584	0.00461888	-1.14873	0.255551	0.0155104	0.00569638	2.72285	0.0086131	0.0102046	0.00316338	3.22584	0.00262802	0.091637	0.522471	0.0724266	0.0172309	up	ENSMUSG00000000204_up	kidney
ENSMUSG00000000244	-0.165218	0.0950919	-1.73745	0.0878044	0.00103732	0.00413887	0.25063	0.803018	0.0177167	0.00510438	3.47087	0.00100627	0.018754	0.0033649	5.57342	2.37519e-06	0.254342	0.917528	0.0191903	6.15239e-05	up	ENSMUSG00000000244_up	kidney
ENSMUSG00000000253	0.631892	0.113021	5.59095	6.96465e-07	0.0122015	0.00491921	2.48038	0.0161564	-0.0252157	0.00606677	-4.15636	0.000111809	-0.0130142	0.00364374	-3.57165	0.00100576	5.53705e-05	0.119497	0.00569392	0.00799538	down	ENSMUSG00000000253_down	kidney
ENSMUSG00000000290	-0.770885	0.218579	-3.52681	0.0008474	-0.00431213	0.00951362	-0.453258	0.652114	0.0656766	0.011733	5.59762	6.79532e-07	0.0613645	0.0083167	7.37847	8.92864e-09	0.0142195	0.834102	0.000656431	1.57668e-06	up	ENSMUSG00000000290_up	kidney
ENSMUSG00000000339	0.387387	0.0620852	6.23961	6.1784e-08	0.00650202	0.00270225	2.40615	0.0194471	-0.00887136	0.00333263	-2.66197	0.0101204	-0.00236934	0.00215154	-1.10123	0.277909	6.87675e-06	0.131304	0.080491	0.493121	down	ENSMUSG00000000339_down	kidney
ENSMUSG00000000386	-0.554554	0.156313	-3.54772	0.000794392	-0.00504205	0.00680351	-0.741095	0.461732	0.0384751	0.00839064	4.58548	2.58853e-05	0.0334331	0.00557313	5.99898	6.29862e-07	0.0137167	0.703907	0.00268578	2.1908e-05	up	ENSMUSG00000000386_up	kidney
ENSMUSG00000000409	-0.267881	0.142854	-1.87521	0.0659813	0.00534687	0.0062177	0.859944	0.393486	0.0301003	0.00766817	3.92536	0.000239442	0.0354472	0.00520661	6.80811	5.11418e-08	0.213901	0.651191	0.00850843	3.8651e-06	up	ENSMUSG00000000409_up	kidney
ENSMUSG00000000441	-0.0290707	0.0442554	-0.656885	0.513945	0.0025102	0.00192621	1.30318	0.197847	-0.00687595	0.00237556	-2.89445	0.00540461	-0.00436575	0.00145474	-3.00106	0.00479638	0.705637	0.454693	0.0543866	0.0274068	down	ENSMUSG00000000441_down	kidney
ENSMUSG00000000555	-0.211637	0.114123	-1.85447	0.0689409	-0.00491466	0.0049672	-0.989423	0.326712	0.0178755	0.00612595	2.91799	0.00506328	0.0129608	0.00413973	3.13084	0.00339684	0.219809	0.592908	0.05224	0.0209763	up	ENSMUSG00000000555_up	kidney
ENSMUSG00000000563	0.173486	0.0717418	2.4182	0.0188749	0.00618772	0.00312256	1.98162	0.0524388	-0.0119536	0.00385099	-3.10403	0.0029918	-0.00576588	0.00247156	-2.33289	0.0251994	0.0992659	0.222678	0.0376722	0.0950866	down	ENSMUSG00000000563_down	kidney
ENSMUSG00000000581	0.273973	0.108854	2.51689	0.0147298	0.00760143	0.00473785	1.60441	0.11425	-0.0162608	0.0058431	-2.78291	0.00733085	-0.0086594	0.00367742	-2.35475	0.0239509	0.0864813	0.335874	0.0652915	0.0914087	down	ENSMUSG00000000581_down	kidney
ENSMUSG00000000594	0.377955	0.0944945	3.99975	0.000187774	0.00590731	0.00411287	1.4363	0.15648	-0.0234713	0.00507232	-4.62732	2.23764e-05	-0.0175639	0.00296443	-5.9249	7.93535e-07	0.00484336	0.400133	0.00254003	2.5885e-05	down	ENSMUSG00000000594_down	kidney
ENSMUSG00000000627	-0.23099	0.0727863	-3.17354	0.00244636	-0.00224351	0.00316802	-0.708174	0.481775	0.0120449	0.00390706	3.08287	0.00317933	0.00980143	0.00238788	4.10466	0.000214016	0.0287076	0.720035	0.0389515	0.00230522	up	ENSMUSG00000000627_up	kidney
ENSMUSG00000000673	0.40544	0.143322	2.82888	0.00647085	0.016502	0.00623806	2.64537	0.0105713	-0.02099	0.00769328	-2.72835	0.00848767	-0.00448802	0.00525979	-0.85327	0.399	0.0520377	0.0958105	0.0717002	0.613705	down	ENSMUSG00000000673_down	kidney
ENSMUSG00000000682	-0.621403	0.213944	-2.90451	0.00525632	0.00667038	0.00931192	0.716327	0.476766	0.0568078	0.0114842	4.9466	7.25021e-06	0.0634782	0.00801755	7.9174	1.76341e-09	0.0459459	0.716867	0.00164174	5.14047e-07	up	ENSMUSG00000000682_up	kidney
ENSMUSG00000000693	-0.152718	0.0890897	-1.7142	0.0920219	-0.00202669	0.00387762	-0.522664	0.60327	0.0150637	0.0047822	3.14995	0.00262002	0.013037	0.00323405	4.03117	0.000265991	0.261729	0.803239	0.0344399	0.00271837	up	ENSMUSG00000000693_up	kidney
ENSMUSG00000000732	-0.139401	0.101103	-1.37881	0.173436	0.00300977	0.00440049	0.683962	0.49682	0.0145222	0.00542704	2.6759	0.00975566	0.017532	0.00343206	5.10829	1.00898e-05	0.379427	0.730103	0.0784769	0.000192203	up	ENSMUSG00000000732_up	kidney
ENSMUSG00000000776	-0.105389	0.0693076	-1.5206	0.133987	0.00105586	0.00301661	0.350014	0.727641	0.0112237	0.00372032	3.01687	0.00383709	0.0122796	0.00252356	4.86598	2.13277e-05	0.324848	0.877421	0.0439595	0.000354394	up	ENSMUSG00000000776_up	kidney
ENSMUSG00000000782	-0.325202	0.140848	-2.30888	0.0246644	0.00290022	0.00613042	0.473087	0.63799	0.0261357	0.00756053	3.45686	0.00105029	0.0290359	0.00528443	5.49462	3.03644e-06	0.118428	0.825467	0.0197427	7.44263e-05	up	ENSMUSG00000000782_up	kidney
ENSMUSG00000000805	0.466606	0.126056	3.70158	0.000490889	0.0114585	0.00548657	2.08846	0.0413152	-0.0225675	0.00676648	-3.33519	0.00151739	-0.011109	0.00443353	-2.50568	0.0167495	0.00988265	0.195354	0.0248811	0.0702197	down	ENSMUSG00000000805_down	kidney
ENSMUSG00000000861	-0.141887	0.0819034	-1.73237	0.0887124	0.00263276	0.00356484	0.738536	0.463273	0.0153506	0.00439645	3.49158	0.000944403	0.0179833	0.0024621	7.30404	1.1195e-08	0.255876	0.705181	0.0185101	1.69915e-06	up	ENSMUSG00000000861_up	kidney
ENSMUSG00000000934	0.167613	0.0772072	2.17095	0.034189	0.0129789	0.00336044	3.86225	0.000293778	-0.011037	0.00414436	-2.66314	0.0100891	0.00194184	0.00273303	0.71051	0.481843	0.144351	0.0190906	0.0803584	0.684519	up	ENSMUSG00000000934_up	kidney
ENSMUSG00000000957	-0.451844	0.162364	-2.78291	0.00733088	-0.0111133	0.00706688	-1.57259	0.121447	0.0323124	0.00871545	3.70749	0.00048181	0.0211991	0.00602349	3.5194	0.00116569	0.0561902	0.347712	0.0127316	0.00903668	up	ENSMUSG00000000957_up	kidney
ENSMUSG00000000958	0.270566	0.0921489	2.93618	0.00481339	-0.00243117	0.00401078	-0.60616	0.546858	-0.0217927	0.00494641	-4.40576	4.81137e-05	-0.0242239	0.00296428	-8.17192	8.28453e-10	0.0433535	0.766353	0.00356294	2.99361e-07	down	ENSMUSG00000000958_down	kidney
ENSMUSG00000000959	0.193622	0.0701142	2.76152	0.00776589	0.0105619	0.00305171	3.46096	0.00103722	-0.0140823	0.00376362	-3.74169	0.000432279	-0.00352043	0.00246414	-1.42866	0.161489	0.0582125	0.0325866	0.0118958	0.348789	down	ENSMUSG00000000959_down	kidney
ENSMUSG00000000982	-0.326068	0.0990809	-3.29093	0.0017316	-0.00626514	0.00431249	-1.45279	0.151863	0.0259359	0.00531851	4.87655	9.3046e-06	0.0196708	0.0030201	6.5133	1.2722e-07	0.0232633	0.394219	0.00176164	7.27849e-06	up	ENSMUSG00000000982_up	kidney
ENSMUSG00000001020	-0.372889	0.128681	-2.89779	0.00535495	0.00515628	0.00560082	0.92063	0.361193	0.0236705	0.00690738	3.42685	0.00115083	0.0288268	0.00465668	6.19042	3.46902e-07	0.0464543	0.623318	0.0208226	1.41574e-05	up	ENSMUSG00000001020_up	kidney
ENSMUSG00000001089	-0.234377	0.0899376	-2.606	0.0117148	-0.0125322	0.00391453	-3.20145	0.00225478	0.0142745	0.00482771	2.95678	0.00454427	0.00174231	0.003079	0.565868	0.5749	0.0748579	0.0455045	0.0485207	0.756848	up	ENSMUSG00000001089_up	kidney
ENSMUSG00000001098	-0.153843	0.0834753	-1.84298	0.0706266	-0.00276533	0.00363326	-0.761117	0.449781	0.0141819	0.00448082	3.16503	0.00250774	0.0114166	0.0028766	3.96879	0.000319599	0.223245	0.693676	0.0334456	0.00316241	up	ENSMUSG00000001098_up	kidney
ENSMUSG00000001100	0.185475	0.0669873	2.76881	0.00761511	0.00720294	0.00291562	2.47047	0.0165645	-0.0107425	0.00359577	-2.98754	0.00416836	-0.00353958	0.0023099	-1.53235	0.133943	0.0575521	0.121295	0.0460874	0.307012	down	ENSMUSG00000001100_down	kidney
ENSMUSG00000001123	-0.389195	0.138005	-2.82016	0.00662659	-0.00519391	0.00600665	-0.864694	0.390896	0.0262639	0.00740788	3.5454	0.000800105	0.02107	0.0049919	4.22083	0.000151438	0.0527971	0.649302	0.016948	0.00171802	up	ENSMUSG00000001123_up	kidney
ENSMUSG00000001128	-0.378092	0.143495	-2.63488	0.0108653	-0.00163348	0.00624561	-0.26154	0.794636	0.0314607	0.00770258	4.08444	0.000142026	0.0298272	0.00531935	5.60731	2.13698e-06	0.0712902	0.913539	0.00658662	5.72216e-05	up	ENSMUSG00000001128_up	kidney
ENSMUSG00000001131	-0.295412	0.19927	-1.48247	0.143821	0.000110837	0.00867321	0.0127793	0.989849	0.0286712	0.0106965	2.68043	0.00963966	0.028782	0.00749852	3.83836	0.000467799	0.338754	1	0.077763	0.00431386	up	ENSMUSG00000001131_up	kidney
ENSMUSG00000001158	0.224407	0.0592221	3.78925	0.000371453	0.00454156	0.00257764	1.76191	0.0835432	-0.00865727	0.00317895	-2.72331	0.00860262	-0.00411572	0.00192887	-2.13375	0.0395578	0.00806352	0.284599	0.0724047	0.132063	down	ENSMUSG00000001158_down	kidney
ENSMUSG00000001227	-0.263895	0.116228	-2.2705	0.0270442	-0.00344518	0.0050588	-0.681026	0.498661	0.0201024	0.00623892	3.2221	0.00212231	0.0166572	0.00366817	4.54102	5.76615e-05	0.12522	0.731431	0.0301206	0.000793819	up	ENSMUSG00000001227_up	kidney
ENSMUSG00000001281	-0.265021	0.133469	-1.98564	0.0519782	0.00698444	0.00580924	1.2023	0.234307	0.0252319	0.00716442	3.52184	0.000860489	0.0322164	0.00478274	6.73597	6.38868e-08	0.184817	0.498274	0.0176371	4.47817e-06	up	ENSMUSG00000001281_up	kidney
ENSMUSG00000001333	-0.0670524	0.0644825	-1.03986	0.302876	-0.000932905	0.00280659	-0.332397	0.74083	0.0113833	0.00346132	3.28871	0.00174306	0.0104504	0.00206893	5.05111	1.20441e-05	0.52554	0.886384	0.0268551	0.000221411	up	ENSMUSG00000001333_up	kidney
ENSMUSG00000001334	0.151812	0.0658009	2.30714	0.0247681	0.00778426	0.00286398	2.71799	0.00872552	-0.0109273	0.00353209	-3.09371	0.0030819	-0.00314301	0.0020815	-1.50997	0.139544	0.118671	0.0878772	0.038191	0.315885	down	ENSMUSG00000001334_down	kidney
ENSMUSG00000001366	0.42381	0.0550878	7.69335	2.47494e-10	0.00614729	0.00239769	2.56383	0.0130635	-0.0107391	0.00295703	-3.63172	0.000611588	-0.00459182	0.00158036	-2.90555	0.00615594	4.68581e-08	0.105921	0.0146107	0.0332805	down	ENSMUSG00000001366_down	kidney
ENSMUSG00000001383	0.127504	0.0565172	2.25601	0.027994	0.0104475	0.00245991	4.24712	8.24634e-05	-0.00765803	0.00303376	-2.52427	0.0144557	0.00278949	0.00193768	1.43961	0.158386	0.127729	0.00969086	0.0998417	0.34411	up	ENSMUSG00000001383_up	kidney
ENSMUSG00000001419	-0.170486	0.0628463	-2.71274	0.00884827	-0.00307996	0.00273538	-1.12597	0.26498	0.00865208	0.00337349	2.56472	0.0130336	0.00557212	0.00172545	3.22938	0.00260284	0.0629126	0.532349	0.0940152	0.0171146	up	ENSMUSG00000001419_up	kidney
ENSMUSG00000001424	-0.136636	0.0676294	-2.02036	0.0481388	-0.00304582	0.00294357	-1.03474	0.30524	0.0110084	0.00363024	3.03241	0.00367165	0.00796257	0.00234104	3.40129	0.00162226	0.176369	0.572715	0.0427042	0.0117852	up	ENSMUSG00000001424_up	kidney
ENSMUSG00000001444	-0.0992979	0.0804965	-1.23357	0.222517	0.00243406	0.0035036	0.69473	0.490097	0.0119077	0.00432093	2.75582	0.0078858	0.0143418	0.00271336	5.28561	5.81952e-06	0.438753	0.725799	0.0686038	0.000122018	up	ENSMUSG00000001444_up	kidney
ENSMUSG00000001445	-0.00639541	0.0559643	-0.114277	0.909427	0.00663846	0.00243584	2.72533	0.00855645	-0.00784952	0.00300407	-2.61296	0.0115047	-0.00121106	0.00195479	-0.619533	0.539362	0.954597	0.0872511	0.0869484	0.730794	down	ENSMUSG00000001445_down	kidney
ENSMUSG00000001467	0.301634	0.104668	2.88183	0.00559632	0.0113058	0.00455565	2.4817	0.0161026	-0.0226288	0.0056184	-4.02762	0.00017134	-0.011323	0.00348318	-3.25077	0.00245553	0.0475817	0.119195	0.00711914	0.016286	down	ENSMUSG00000001467_down	kidney
ENSMUSG00000001482	0.205363	0.0702833	2.92193	0.00500817	0.00630008	0.00305907	2.05947	0.0441094	-0.0134586	0.0037727	-3.56738	0.000747431	-0.00715856	0.00244706	-2.92537	0.00584704	0.0444753	0.202771	0.0164463	0.0319586	down	ENSMUSG00000001482_down	kidney
ENSMUSG00000001494	0.266451	0.0912848	2.91889	0.00505064	0.0176846	0.00397317	4.45102	4.1198e-05	-0.0195951	0.00490003	-3.99898	0.000188255	-0.00191047	0.00238353	-0.801532	0.427942	0.0447876	0.00663685	0.00748333	0.639469	down	ENSMUSG00000001494_down	kidney
ENSMUSG00000001507	0.0259925	0.117096	0.221977	0.82514	-0.00317576	0.00509658	-0.623115	0.535739	0.0160545	0.00628551	2.5542	0.0133907	0.0128787	0.00394251	3.26663	0.00235141	0.910325	0.757883	0.095644	0.015669	up	ENSMUSG00000001507_up	kidney
ENSMUSG00000001518	0.15051	0.0591117	2.54619	0.0136685	0.00725325	0.00257283	2.81917	0.00664443	-0.00964869	0.00317303	-3.04085	0.00358463	-0.00239544	0.00183373	-1.30632	0.199506	0.0826004	0.0769388	0.0420113	0.399392	down	ENSMUSG00000001518_down	kidney
ENSMUSG00000001588	-0.267975	0.115351	-2.32314	0.0238289	0.00375254	0.00502063	0.747424	0.457935	0.0236067	0.00619184	3.81254	0.000344746	0.0273592	0.00420472	6.50678	1.29815e-07	0.116018	0.700364	0.0103791	7.40389e-06	up	ENSMUSG00000001588_up	kidney
ENSMUSG00000001627	-0.223613	0.0829212	-2.69669	0.0092336	-0.00600084	0.00360914	-1.66268	0.101965	0.0161979	0.00445108	3.63909	0.00059764	0.010197	0.00255882	3.98505	0.000304689	0.0648471	0.316582	0.0144065	0.00303285	up	ENSMUSG00000001627_up	kidney
ENSMUSG00000001741	-0.340559	0.134825	-2.52593	0.0143948	0.00434071	0.00586825	0.739693	0.462576	0.0256365	0.0072372	3.54232	0.000807771	0.0299772	0.00495301	6.05232	5.33382e-07	0.0853875	0.704704	0.0170318	1.9207e-05	up	ENSMUSG00000001741_up	kidney
ENSMUSG00000001763	0.000866263	0.0838743	0.0103281	0.991796	0.00931019	0.00365062	2.5503	0.0135254	-0.0164147	0.00450224	-3.6459	0.000585001	-0.00710454	0.00293035	-2.42446	0.0203335	0.995537	0.108114	0.0142677	0.0809155	down	ENSMUSG00000001763_down	kidney
ENSMUSG00000001786	0.283874	0.0588665	4.82234	1.12768e-05	0.000726514	0.00256216	0.283555	0.777797	-0.010616	0.00315986	-3.35963	0.0014101	-0.00988945	0.0018434	-5.36478	4.54938e-06	0.000536524	0.905101	0.0238237	0.000102264	down	ENSMUSG00000001786_down	kidney
ENSMUSG00000001827	0.244469	0.107004	2.28468	0.026142	0.00926057	0.00465733	1.98838	0.0516651	-0.0183939	0.0057438	-3.20239	0.00224861	-0.00913332	0.00356963	-2.55862	0.0147345	0.122661	0.220579	0.0311431	0.0639865	down	ENSMUSG00000001827_down	kidney
ENSMUSG00000001829	0.243519	0.0762798	3.19244	0.00231503	0.0122598	0.00332007	3.69263	0.00050498	-0.0157603	0.00409458	-3.84907	0.000306536	-0.00350055	0.00263839	-1.32677	0.192715	0.0279707	0.0231895	0.00975657	0.391025	down	ENSMUSG00000001829_down	kidney
ENSMUSG00000001995	-0.277941	0.0836335	-3.32333	0.00157219	-0.0131609	0.00364014	-3.61548	0.00064346	0.0145352	0.00448931	3.23774	0.00202685	0.00137435	0.0028891	0.475703	0.637083	0.0219017	0.0256744	0.0292888	0.797735	up	ENSMUSG00000001995_up	kidney
ENSMUSG00000001999	0.108912	0.0772798	1.40932	0.164269	0.0111246	0.0033636	3.30735	0.001649	-0.0108529	0.00414826	-2.61626	0.0114063	0.000271656	0.00261767	0.103778	0.917906	0.366714	0.0396988	0.0866677	0.958348	up	ENSMUSG00000001999_up	kidney
ENSMUSG00000002010	0.143597	0.0837488	1.71462	0.0919452	0.00674889	0.00364516	1.85147	0.069378	-0.0125361	0.0044955	-2.78858	0.00721942	-0.00578718	0.00300506	-1.92581	0.0618387	0.261613	0.255797	0.0647703	0.180868	down	ENSMUSG00000002010_down	kidney
ENSMUSG00000002020	-0.524464	0.148902	-3.5222	0.000859515	-0.00410207	0.00648095	-0.632942	0.529348	0.0423466	0.00799283	5.29807	2.03996e-06	0.0382445	0.00542042	7.05564	2.39016e-08	0.0143631	0.753252	0.000960613	2.46603e-06	up	ENSMUSG00000002020_up	kidney
ENSMUSG00000002028	-0.581239	0.114188	-5.09021	4.33206e-06	-0.0244919	0.00497001	-4.92793	7.74949e-06	0.0306702	0.00612941	5.00377	5.90963e-06	0.00617831	0.00389198	1.58745	0.120922	0.00024631	0.00274679	0.00150737	0.286546	up	ENSMUSG00000002028_up	kidney
ENSMUSG00000002031	-0.122914	0.0673376	-1.82534	0.0732835	0.00989819	0.00293086	3.37723	0.00133733	-0.0111575	0.00361458	-3.08682	0.00314353	-0.00125934	0.00220974	-0.569906	0.572186	0.228188	0.0363551	0.0387456	0.754845	down	ENSMUSG00000002031_down	kidney
ENSMUSG00000002033	-0.250951	0.122423	-2.04986	0.0450718	0.00408026	0.00532847	0.765747	0.447042	0.0276469	0.0065715	4.20709	9.43452e-05	0.0317272	0.00439105	7.22541	1.4225e-08	0.169769	0.691559	0.0051414	1.85278e-06	up	ENSMUSG00000002033_up	kidney
ENSMUSG00000002055	0.372397	0.142531	2.61274	0.0115112	0.008339	0.00620365	1.34421	0.184301	-0.0225077	0.00765084	-2.94185	0.0047379	-0.0141687	0.00432078	-3.27919	0.00227205	0.0741491	0.43713	0.0499762	0.0152787	down	ENSMUSG00000002055_down	kidney
ENSMUSG00000002059	0.253072	0.10117	2.50145	0.0153187	0.0102387	0.00440342	2.32517	0.0237116	-0.0173462	0.00543066	-3.19413	0.00230362	-0.0071075	0.00336488	-2.11226	0.0414752	0.0885512	0.146473	0.0317613	0.13648	down	ENSMUSG00000002059_down	kidney
ENSMUSG00000002064	0.237372	0.0747654	3.17489	0.00243675	0.00880792	0.00325416	2.70667	0.00899233	-0.0112914	0.00401329	-2.81351	0.00674753	-0.0024835	0.00250317	-0.992145	0.327571	0.0286655	0.0890933	0.0620833	0.545457	down	ENSMUSG00000002064_down	kidney
ENSMUSG00000002107	-0.317598	0.107614	-2.95126	0.00461497	-0.00473803	0.00468391	-1.01156	0.316101	0.026111	0.00577657	4.52016	3.24634e-05	0.021373	0.00370838	5.76342	1.31322e-06	0.042292	0.58332	0.0030575	3.9088e-05	up	ENSMUSG00000002107_up	kidney
ENSMUSG00000002111	-0.430375	0.135476	-3.17677	0.00242343	-0.000816904	0.00589657	-0.138539	0.890312	0.0330122	0.00727212	4.53956	3.03562e-05	0.0321953	0.00490669	6.56151	1.09566e-07	0.0286214	0.960048	0.00297231	6.51193e-06	up	ENSMUSG00000002111_up	kidney
ENSMUSG00000002308	0.214806	0.0783497	2.74163	0.00819168	0.0101931	0.00341017	2.98904	0.00415082	-0.0138703	0.00420569	-3.29799	0.00169559	-0.00367723	0.00282907	-1.2998	0.201709	0.0599363	0.0604249	0.0265579	0.402432	down	ENSMUSG00000002308_down	kidney
ENSMUSG00000002325	-0.573314	0.129891	-4.41382	4.68036e-05	-0.00712424	0.00565348	-1.26015	0.212841	0.0310141	0.00697233	4.44817	4.16024e-05	0.0238899	0.00470799	5.07433	1.12088e-05	0.00169857	0.472251	0.00334246	0.000209197	up	ENSMUSG00000002325_up	kidney
ENSMUSG00000002458	-0.125958	0.0813954	-1.54749	0.127379	0.0010066	0.00354273	0.284132	0.777357	0.0134792	0.00436918	3.08506	0.00315936	0.0144858	0.00285088	5.08117	1.09738e-05	0.315145	0.905101	0.0388625	0.000205227	up	ENSMUSG00000002458_up	kidney
ENSMUSG00000002602	-0.534732	0.150728	-3.54766	0.000794524	-0.00741844	0.00656042	-1.13079	0.262965	0.0372551	0.00809084	4.60461	2.42194e-05	0.0298367	0.00562134	5.30776	5.43223e-06	0.0137167	0.530464	0.0026164	0.000116197	up	ENSMUSG00000002602_up	kidney
ENSMUSG00000002668	-0.276576	0.102602	-2.69562	0.00925985	0.00242119	0.00446575	0.542169	0.589853	0.0220677	0.00550753	4.00682	0.00018347	0.0244888	0.00372959	6.56609	1.08024e-07	0.0648607	0.794827	0.00735684	6.48106e-06	up	ENSMUSG00000002668_up	kidney
ENSMUSG00000002699	-0.608765	0.177637	-3.42703	0.00115019	-0.00165299	0.00773162	-0.213796	0.831483	0.0492539	0.00953525	5.16546	3.30168e-06	0.0476009	0.00666597	7.14089	1.8413e-08	0.0175007	0.93285	0.00106378	2.10034e-06	up	ENSMUSG00000002699_up	kidney
ENSMUSG00000002748	-0.149971	0.0756882	-1.98143	0.0524606	-0.00891862	0.00329432	-2.70727	0.00897792	0.010492	0.00406283	2.58244	0.0124518	0.00157339	0.00240824	0.653335	0.51758	0.185956	0.0890759	0.0915072	0.713761	up	ENSMUSG00000002748_up	kidney
ENSMUSG00000002797	0.237309	0.120601	1.96772	0.0540599	0.0170738	0.00524915	3.25267	0.00193949	-0.0252612	0.00647367	-3.90214	0.000258205	-0.00818742	0.00371755	-2.20237	0.0339488	0.189431	0.0429659	0.00882386	0.118081	down	ENSMUSG00000002797_down	kidney
ENSMUSG00000002846	0.215166	0.066325	3.24411	0.0019891	0.00235849	0.00288679	0.816993	0.417395	-0.0102885	0.00356022	-2.88984	0.00547387	-0.00793	0.00197687	-4.0114	0.000281952	0.0252453	0.669083	0.0547536	0.00284196	down	ENSMUSG00000002846_down	kidney
ENSMUSG00000002957	0.163609	0.0651234	2.5123	0.0149028	-0.000663747	0.00283449	-0.234168	0.815709	-0.0096503	0.00349572	-2.7606	0.00778508	-0.0103141	0.0021757	-4.74056	3.13531e-05	0.0871729	0.925637	0.0681473	0.000483459	down	ENSMUSG00000002957_down	kidney
ENSMUSG00000002983	-0.250955	0.148394	-1.69114	0.0963691	0.00275811	0.00645885	0.427029	0.670996	0.025623	0.00796557	3.21672	0.00215607	0.0283811	0.00533875	5.31607	5.29374e-06	0.269215	0.845291	0.0304587	0.000114511	up	ENSMUSG00000002983_up	kidney
ENSMUSG00000002985	-0.511751	0.248293	-2.06108	0.0439509	-0.00307191	0.0108069	-0.284253	0.777265	0.0346641	0.013328	2.60085	0.0118725	0.0315922	0.00754057	4.18962	0.000166228	0.166754	0.905101	0.0886857	0.00185466	up	ENSMUSG00000002985_up	kidney
ENSMUSG00000003119	-0.25802	0.100654	-2.56343	0.0130771	-0.0154031	0.00438096	-3.51592	0.00087632	0.0157005	0.00540295	2.90591	0.00523592	0.00029738	0.00318345	0.0934144	0.926078	0.0803751	0.0300815	0.0532395	0.962449	up	ENSMUSG00000003119_up	kidney
ENSMUSG00000003135	0.126287	0.0520311	2.42715	0.0184598	0.00259775	0.00226465	1.14708	0.256224	-0.00780643	0.00279295	-2.79505	0.0070941	-0.00520868	0.00180318	-2.88861	0.00643207	0.0982363	0.523237	0.0639577	0.0343987	down	ENSMUSG00000003135_down	kidney
ENSMUSG00000003153	-0.171742	0.0731749	-2.34701	0.0224866	0.00056921	0.00318493	0.17872	0.858803	0.0108236	0.00392791	2.75557	0.00789114	0.0113928	0.00239899	4.74902	3.05505e-05	0.111432	0.945105	0.0686178	0.000473468	up	ENSMUSG00000003153_up	kidney
ENSMUSG00000003154	-0.146213	0.0649105	-2.25254	0.0282262	-0.00913191	0.00282523	-3.23228	0.00205971	0.011947	0.0034843	3.4288	0.001144	0.00281505	0.00207483	1.35677	0.183076	0.128357	0.0441847	0.0208226	0.378183	up	ENSMUSG00000003154_up	kidney
ENSMUSG00000003206	-0.113398	0.0871828	-1.3007	0.19869	0.00191443	0.00379462	0.504511	0.615882	0.0127064	0.00467984	2.71514	0.00879193	0.0146208	0.00315384	4.63589	4.31867e-05	0.410742	0.811499	0.0733926	0.000628964	up	ENSMUSG00000003206_up	kidney
ENSMUSG00000003233	-0.269329	0.110504	-2.43728	0.018	-0.0177736	0.00480968	-3.69539	0.000500591	0.0164444	0.00593168	2.7723	0.00754387	-0.00132926	0.00347004	-0.383068	0.703862	0.0970267	0.0231895	0.0666123	0.843112	down	ENSMUSG00000003233_down	kidney
ENSMUSG00000003235	0.220654	0.0632939	3.48618	0.000960198	0.00772307	0.00275486	2.80343	0.0069347	-0.0105264	0.00339752	-3.09826	0.00304186	-0.00280333	0.00206796	-1.3556	0.183444	0.0155778	0.0783465	0.0379163	0.378703	down	ENSMUSG00000003235_down	kidney
ENSMUSG00000003283	-0.514986	0.189588	-2.71634	0.00876398	0.00328695	0.00825182	0.398331	0.691901	0.0485476	0.0101768	4.77041	1.35472e-05	0.0518345	0.00721146	7.1878	1.5955e-08	0.0627732	0.858213	0.00209071	1.97005e-06	up	ENSMUSG00000003283_up	kidney
ENSMUSG00000003348	-0.264129	0.0917727	-2.87808	0.00565447	0.00329277	0.0039944	0.824347	0.41324	0.0216273	0.00492621	4.39025	5.07333e-05	0.0249201	0.00317404	7.85122	2.1486e-09	0.0478563	0.666417	0.00368693	5.8894e-07	up	ENSMUSG00000003348_up	kidney
ENSMUSG00000003379	-0.369835	0.230819	-1.60227	0.114722	0.0130445	0.0100464	1.29843	0.199461	0.040829	0.01239	3.29532	0.00170914	0.0538736	0.00877425	6.13997	4.05918e-07	0.296325	0.456018	0.0266123	1.5861e-05	up	ENSMUSG00000003379_up	kidney
ENSMUSG00000003382	-0.372418	0.0776376	-4.79688	1.23388e-05	-0.0106528	0.00337917	-3.1525	0.00260074	0.0207223	0.00416747	4.97239	6.61205e-06	0.0100694	0.00275239	3.65843	0.00078571	0.000582526	0.0483764	0.00164095	0.0065589	up	ENSMUSG00000003382_up	kidney
ENSMUSG00000003469	0.333444	0.0915003	3.64418	0.00058816	0.012122	0.00398254	3.04379	0.00355478	-0.0131853	0.00491159	-2.68452	0.009536	-0.00106324	0.00296519	-0.358575	0.721951	0.0111933	0.055466	0.0772088	0.854872	down	ENSMUSG00000003469_down	kidney
ENSMUSG00000003484	-0.285976	0.0947288	-3.01889	0.00381515	-0.00376643	0.00412306	-0.913503	0.364894	0.0181838	0.00508489	3.57603	0.000727613	0.0144173	0.00292382	4.93099	1.74556e-05	0.0376292	0.626581	0.0162225	0.000300162	up	ENSMUSG00000003484_up	kidney
ENSMUSG00000003526	0.30337	0.117706	2.57735	0.0126165	0.0165432	0.00512315	3.22911	0.00207899	-0.0181382	0.00631828	-2.87075	0.00576963	-0.00159501	0.00378321	-0.421603	0.675754	0.0784741	0.0442937	0.0565159	0.824984	down	ENSMUSG00000003526_down	kidney
ENSMUSG00000003559	0.0593628	0.0604127	0.982621	0.33002	0.00420453	0.00262946	1.59901	0.115446	-0.00865066	0.00324286	-2.6676	0.00997139	-0.00444612	0.00196243	-2.26562	0.0294174	0.551786	0.337982	0.0797928	0.106652	down	ENSMUSG00000003559_down	kidney
ENSMUSG00000003604	0.34056	0.0714794	4.76445	1.38349e-05	0.00702805	0.00311114	2.259	0.0277956	-0.0148135	0.0038369	-3.8608	0.000295162	-0.00778545	0.00238142	-3.26925	0.00233467	0.000635196	0.158579	0.00950992	0.0155969	down	ENSMUSG00000003604_down	kidney
ENSMUSG00000003617	-0.615267	0.19265	-3.19371	0.00230646	0.00514509	0.00838506	0.613602	0.541963	0.0310054	0.0103411	2.99826	0.00404428	0.0361505	0.00709297	5.09666	1.04599e-05	0.0279039	0.762226	0.045378	0.000197833	up	ENSMUSG00000003617_up	kidney
ENSMUSG00000003623	0.375088	0.118869	3.15548	0.00257834	0.00586673	0.00517376	1.13394	0.261651	-0.0223773	0.00638069	-3.50703	0.000900624	-0.0165106	0.00409212	-4.03472	0.000263213	0.0295963	0.529096	0.0180567	0.00269749	down	ENSMUSG00000003623_down	kidney
ENSMUSG00000003662	0.0556267	0.048068	1.15725	0.252082	0.0040429	0.00209216	1.93241	0.0583731	-0.00654271	0.00258021	-2.53572	0.0140395	-0.00249981	0.00143973	-1.73631	0.0908304	0.473044	0.235299	0.0982928	0.236845	down	ENSMUSG00000003662_down	kidney
ENSMUSG00000003882	-0.28905	0.132685	-2.17848	0.0335962	0.00641651	0.00577509	1.11107	0.271288	0.0238917	0.0071223	3.3545	0.001432	0.0303083	0.00488726	6.20148	3.35167e-07	0.143155	0.53769	0.024017	1.38911e-05	up	ENSMUSG00000003882_up	kidney
ENSMUSG00000003955	0.225611	0.0764022	2.95294	0.00459334	0.00814147	0.0033254	2.44827	0.0175128	-0.0112769	0.00410115	-2.74969	0.00801654	-0.00313544	0.00259483	-1.20834	0.234581	0.0421151	0.124564	0.0691841	0.443538	down	ENSMUSG00000003955_down	kidney
ENSMUSG00000004032	0.569956	0.126458	4.50706	3.39654e-05	0.00892338	0.0055041	1.62123	0.110587	-0.0171795	0.00678809	-2.53082	0.0142163	-0.00825608	0.0042714	-1.93287	0.0609331	0.00133285	0.330717	0.0988198	0.178884	down	ENSMUSG00000004032_down	kidney
ENSMUSG00000004040	-0.4614	0.124817	-3.69662	0.000498649	-0.00805743	0.00543264	-1.48315	0.143641	0.0334322	0.00669997	4.9899	6.21064e-06	0.0253747	0.00462832	5.48249	3.15338e-06	0.00999747	0.381429	0.00156244	7.65019e-05	up	ENSMUSG00000004040_up	kidney
ENSMUSG00000004070	0.231111	0.0697933	3.31136	0.00162938	0.0118677	0.00303775	3.90675	0.000254369	-0.0117655	0.0037464	-3.14047	0.00269303	0.000102276	0.00242184	0.0422309	0.966542	0.0224146	0.0171813	0.0351011	0.982631	up	ENSMUSG00000004070_up	kidney
ENSMUSG00000004110	-0.392729	0.0821828	-4.77872	1.31559e-05	-0.0023103	0.003577	-0.645875	0.520998	0.0186116	0.00441144	4.21894	9.06653e-05	0.0163013	0.00272453	5.98318	6.61674e-07	0.000613219	0.748153	0.00503042	2.25031e-05	up	ENSMUSG00000004110_up	kidney
ENSMUSG00000004266	-0.187744	0.0919014	-2.04288	0.0457813	0.00280913	0.004	0.702283	0.485412	0.0186042	0.00493313	3.77128	0.000393397	0.0214133	0.0033744	6.34582	2.1394e-07	0.171482	0.72218	0.0112012	1.01443e-05	up	ENSMUSG00000004266_up	kidney
ENSMUSG00000004328	-0.300718	0.101698	-2.95696	0.00454198	-0.00908622	0.00442641	-2.05273	0.0447829	0.0218033	0.00545901	3.99401	0.000191344	0.0127171	0.00322373	3.94484	0.000342853	0.0418693	0.203984	0.00753156	0.00333678	up	ENSMUSG00000004328_up	kidney
ENSMUSG00000004356	-0.223015	0.0985099	-2.26388	0.0274741	-0.00709619	0.00428764	-1.65504	0.103512	0.0183558	0.00528786	3.47131	0.00100493	0.0112596	0.00268333	4.19612	0.000163035	0.126362	0.318768	0.0191846	0.00182681	up	ENSMUSG00000004356_up	kidney
ENSMUSG00000004394	0.196506	0.061511	3.19465	0.00230011	0.00616998	0.00267726	2.30459	0.0249208	-0.00933141	0.00330181	-2.82615	0.00651929	-0.00316143	0.00213271	-1.48235	0.146714	0.0278822	0.150296	0.0606732	0.326992	down	ENSMUSG00000004394_down	kidney
ENSMUSG00000004446	0.269156	0.0648855	4.14817	0.000114909	0.00452169	0.00282414	1.60109	0.114984	-0.0137288	0.00348295	-3.94173	0.000227018	-0.00920715	0.00196257	-4.69138	3.64496e-05	0.0033819	0.337026	0.00828203	0.000542901	down	ENSMUSG00000004446_down	kidney
ENSMUSG00000004558	0.166826	0.100366	1.66218	0.102065	0.0316145	0.00436842	7.23705	1.40407e-09	-0.015354	0.00538749	-2.84993	0.00610912	0.0162606	0.00337791	4.81379	2.50413e-05	0.278123	5.15714e-06	0.0586578	0.000404034	up	ENSMUSG00000004558_up	kidney
ENSMUSG00000004612	-0.140424	0.0943428	-1.48844	0.142244	-0.000307874	0.00410627	-0.0749767	0.9405	0.0184974	0.00506418	3.6526	0.000572835	0.0181895	0.00337882	5.3834	4.2933e-06	0.336457	0.980377	0.014178	9.78243e-05	up	ENSMUSG00000004612_up	kidney
ENSMUSG00000004665	-0.0855851	0.150073	-0.570289	0.570763	0.00511556	0.00653193	0.783162	0.436832	0.0204871	0.00805571	2.54318	0.0137743	0.0256027	0.00533993	4.79457	2.65642e-05	0.749294	0.682933	0.0971907	0.000423115	up	ENSMUSG00000004665_up	kidney
ENSMUSG00000004668	-0.790124	0.209448	-3.77242	0.000391977	-0.027529	0.0091162	-3.01979	0.00380547	0.0323398	0.0112428	2.87648	0.00567942	0.00481076	0.0071524	0.672608	0.505376	0.00839884	0.0572848	0.0560164	0.704366	up	ENSMUSG00000004668_up	kidney
ENSMUSG00000004677	-0.0927544	0.0757211	-1.22495	0.225723	-0.000640221	0.00329575	-0.194256	0.846678	0.0110785	0.00406459	2.72561	0.00854999	0.0104383	0.00237384	4.39722	8.91489e-05	0.442779	0.939616	0.0720313	0.00113775	up	ENSMUSG00000004677_up	kidney
ENSMUSG00000004698	-0.192056	0.0732798	-2.62086	0.0112704	-0.00660607	0.0031895	-2.07119	0.0429604	0.0135925	0.00393355	3.45554	0.00105453	0.00698646	0.00241887	2.88832	0.00643684	0.0731637	0.199992	0.0197819	0.0344142	up	ENSMUSG00000004698_up	kidney
ENSMUSG00000004707	-0.423819	0.137812	-3.07535	0.00324852	0.00166353	0.00599824	0.277337	0.782543	0.0358901	0.00739752	4.85164	1.01647e-05	0.0375536	0.00518333	7.24507	1.33974e-08	0.0341494	0.906999	0.0018347	1.8343e-06	up	ENSMUSG00000004707_up	kidney
ENSMUSG00000004709	-0.202396	0.0960015	-2.10826	0.0394963	0.00027524	0.00417846	0.0658711	0.947715	0.0180106	0.00515321	3.49502	0.000934483	0.0182858	0.00317735	5.75506	1.3479e-06	0.156731	0.983551	0.0184134	3.98482e-05	up	ENSMUSG00000004709_up	kidney
ENSMUSG00000004730	-0.620395	0.233731	-2.65432	0.0103259	-0.00324283	0.0101731	-0.318765	0.751091	0.0573905	0.0125463	4.5743	2.69108e-05	0.0541477	0.0088103	6.14595	3.98423e-07	0.0693538	0.8923	0.00274564	1.56905e-05	up	ENSMUSG00000004730_up	kidney
ENSMUSG00000004768	-0.163135	0.06455	-2.52727	0.0143455	-0.00478849	0.00280953	-1.70437	0.0938547	0.00962968	0.00346494	2.77918	0.00740519	0.00484119	0.00215087	2.2508	0.0304276	0.085178	0.303725	0.0657736	0.109226	up	ENSMUSG00000004768_up	kidney
ENSMUSG00000004837	-0.199056	0.0922332	-2.15818	0.0352164	0.00281376	0.00401445	0.70091	0.486262	0.0163976	0.00495094	3.31203	0.00162615	0.0192114	0.00311895	6.15958	3.8187e-07	0.146822	0.723093	0.0259289	1.52457e-05	up	ENSMUSG00000004837_up	kidney
ENSMUSG00000004891	-0.0789837	0.133496	-0.591657	0.556461	0.00415013	0.00581039	0.714259	0.478034	0.0196544	0.00716584	2.7428	0.00816609	0.0238046	0.00480741	4.95164	1.63781e-05	0.737917	0.718008	0.0701123	0.000286188	up	ENSMUSG00000004891_up	kidney
ENSMUSG00000004897	0.246972	0.0501755	4.92216	7.91059e-06	0.00449997	0.00218389	2.06053	0.0440048	-0.00752755	0.00269334	-2.79487	0.00709751	-0.00302759	0.00173826	-1.74174	0.0898638	0.000395853	0.202746	0.0639577	0.234825	down	ENSMUSG00000004897_down	kidney
ENSMUSG00000005069	0.196786	0.0696365	2.82591	0.00652354	0.00391786	0.00303093	1.29263	0.201447	-0.0116264	0.00373798	-3.11034	0.00293794	-0.00770854	0.00236106	-3.26487	0.00236281	0.0522253	0.458436	0.037262	0.0157392	down	ENSMUSG00000005069_down	kidney
ENSMUSG00000005087	-0.56544	0.236275	-2.39314	0.0200822	0.00135447	0.0102839	0.131708	0.895687	0.0523507	0.0126829	4.12766	0.000123036	0.0537051	0.0088159	6.09185	4.7156e-07	0.103337	0.962735	0.00599354	1.76739e-05	up	ENSMUSG00000005087_up	kidney
ENSMUSG00000005198	-0.237272	0.0505788	-4.69114	1.79011e-05	-0.00930948	0.00220144	-4.22882	8.77042e-05	0.0120263	0.00271499	4.42958	4.43428e-05	0.0027168	0.00170083	1.59734	0.118697	0.000773538	0.0101301	0.0034361	0.283015	up	ENSMUSG00000005198_up	kidney
ENSMUSG00000005251	-0.174857	0.0775236	-2.25553	0.028026	-0.00870859	0.00337421	-2.58093	0.0125006	0.0137476	0.00416135	3.30363	0.00166736	0.00503898	0.00243527	2.06916	0.0455693	0.127812	0.103901	0.0262167	0.146052	up	ENSMUSG00000005251_up	kidney
ENSMUSG00000005299	0.172499	0.0685112	2.51782	0.014695	0.00377061	0.00298195	1.26448	0.211295	-0.0112081	0.00367758	-3.04769	0.00351546	-0.00743751	0.00233442	-3.18602	0.00292763	0.0863459	0.470241	0.0416302	0.0187403	down	ENSMUSG00000005299_down	kidney
ENSMUSG00000005320	0.36713	0.117361	3.1282	0.00279038	0.0119519	0.00510815	2.33976	0.0228866	-0.0188446	0.00629978	-2.9913	0.0041244	-0.0068927	0.00408859	-1.68584	0.100244	0.0310578	0.142866	0.0456843	0.25316	down	ENSMUSG00000005320_down	kidney
ENSMUSG00000005465	-0.274714	0.0909779	-3.01956	0.00380789	-0.000219946	0.00395981	-0.0555445	0.955902	0.021117	0.00488355	4.3241	6.35557e-05	0.020897	0.0032212	6.48734	1.37879e-07	0.0376292	0.98764	0.00408112	7.76735e-06	up	ENSMUSG00000005465_up	kidney
ENSMUSG00000005469	0.121494	0.0422551	2.87525	0.00569859	0.00273647	0.00183915	1.4879	0.142387	-0.00641199	0.00226819	-2.82692	0.00650553	-0.00367552	0.00123494	-2.97628	0.00511904	0.0480834	0.379381	0.060616	0.0288643	down	ENSMUSG00000005469_down	kidney
ENSMUSG00000005540	-0.260816	0.112235	-2.32384	0.0237885	0.000311447	0.00488503	0.0637554	0.949392	0.0180489	0.00602461	2.99586	0.00407178	0.0183603	0.00388364	4.72761	3.26218e-05	0.115944	0.984338	0.0454835	0.000495943	up	ENSMUSG00000005540_up	kidney
ENSMUSG00000005583	-0.247335	0.0996841	-2.48119	0.0161234	-0.00389447	0.00433875	-0.897602	0.37324	0.0148615	0.00535089	2.77738	0.00744116	0.010967	0.00350283	3.13089	0.0033964	0.0911159	0.634153	0.0659541	0.0209763	up	ENSMUSG00000005583_up	kidney
ENSMUSG00000005621	-0.178348	0.0728476	-2.44823	0.0175142	-0.00846521	0.00317068	-2.66984	0.00991284	0.0146301	0.00391034	3.74139	0.000432693	0.00616491	0.00199801	3.08552	0.00383464	0.0955298	0.0929727	0.0118958	0.0230755	up	ENSMUSG00000005621_up	kidney
ENSMUSG00000005656	0.512579	0.0739006	6.93606	4.41378e-09	0.00101456	0.00321652	0.315421	0.753614	-0.0163789	0.00396687	-4.12893	0.000122517	-0.0153644	0.00250554	-6.13216	4.15906e-07	6.48473e-07	0.893049	0.00598411	1.61142e-05	down	ENSMUSG00000005656_down	kidney
ENSMUSG00000005667	-0.208227	0.11806	-1.76374	0.0832304	-0.00270135	0.00513854	-0.525704	0.601169	0.0168938	0.00633727	2.66578	0.0100193	0.0141924	0.00419593	3.38242	0.00170951	0.246378	0.801826	0.0799957	0.0122733	up	ENSMUSG00000005667_up	kidney
ENSMUSG00000005674	0.195684	0.06759	2.89517	0.00539394	0.00938975	0.00294185	3.19178	0.00231949	-0.00992562	0.00362813	-2.73574	0.00832174	-0.000535867	0.0022591	-0.237204	0.813807	0.0465967	0.0458607	0.070754	0.905682	down	ENSMUSG00000005674_down	kidney
ENSMUSG00000005686	-0.29722	0.108595	-2.73695	0.00829491	-0.0122834	0.00472661	-2.59878	0.0119361	0.0205378	0.00582924	3.52324	0.000856768	0.00825438	0.00368656	2.23905	0.0312509	0.0603789	0.10125	0.0176002	0.111161	up	ENSMUSG00000005686_up	kidney
ENSMUSG00000005687	0.176043	0.0491962	3.57838	0.000722327	0.00760851	0.00214126	3.55328	0.000780815	-0.00906826	0.00264077	-3.43394	0.00112627	-0.00145976	0.00145649	-1.00224	0.322738	0.0128667	0.0281575	0.0206427	0.540102	down	ENSMUSG00000005687_down	kidney
ENSMUSG00000005716	0.582019	0.157351	3.69886	0.000495131	0.0199826	0.00684868	2.91773	0.00506696	-0.028472	0.00844635	-3.37092	0.00136297	-0.00848935	0.0056414	-1.50483	0.140858	0.00993778	0.067236	0.0231553	0.317444	down	ENSMUSG00000005716_down	kidney
ENSMUSG00000005718	0.205459	0.0935223	2.1969	0.0321826	0.00571175	0.00407055	1.40319	0.166082	-0.0141714	0.00502013	-2.8229	0.00657716	-0.00845961	0.00287616	-2.94129	0.00560962	0.139559	0.414029	0.0610356	0.0310223	down	ENSMUSG00000005718_down	kidney
ENSMUSG00000005763	-0.178748	0.111248	-1.60675	0.113734	0.00494975	0.00484207	1.02224	0.311065	0.0181663	0.00597163	3.0421	0.00357191	0.023116	0.00418907	5.51819	2.82141e-06	0.294725	0.578265	0.0419399	7.02102e-05	up	ENSMUSG00000005763_up	kidney
ENSMUSG00000005824	-0.143396	0.0715261	-2.0048	0.0498277	-0.00192962	0.00311317	-0.619825	0.537887	0.0103682	0.00383941	2.70046	0.00914175	0.00843855	0.00209863	4.02098	0.0002741	0.179911	0.75946	0.0751235	0.00278143	up	ENSMUSG00000005824_up	kidney
ENSMUSG00000005882	0.266064	0.0765267	3.47674	0.000988362	0.00296751	0.00333082	0.890924	0.376782	-0.0112507	0.00410784	-2.73883	0.0082532	-0.00828317	0.00248374	-3.33496	0.00194925	0.015825	0.636988	0.0704649	0.0135907	down	ENSMUSG00000005882_down	kidney
ENSMUSG00000005947	-0.167053	0.0755664	-2.21067	0.0311601	-0.000803088	0.00328902	-0.244172	0.80799	0.0104416	0.00405629	2.57418	0.0127202	0.00963851	0.00234674	4.10719	0.00021242	0.136805	0.920523	0.0927748	0.00229072	up	ENSMUSG00000005947_up	kidney
ENSMUSG00000005951	-0.0653123	0.0794621	-0.82193	0.414602	0.012003	0.00345858	3.47049	0.00100744	-0.0120792	0.0042654	-2.8319	0.0064178	-7.6201e-05	0.00250336	-0.0304395	0.97588	0.628857	0.0321642	0.060206	0.987937	down	ENSMUSG00000005951_down	kidney
ENSMUSG00000006134	-0.405864	0.112968	-3.59273	0.000690789	-0.0152138	0.00491693	-3.09417	0.00307787	0.0183124	0.00606395	3.01988	0.00380449	0.0030986	0.00396166	0.782145	0.439106	0.0124743	0.0526528	0.0437165	0.648507	up	ENSMUSG00000006134_up	kidney
ENSMUSG00000006179	-0.188482	0.0784446	-2.40274	0.0196119	-0.00374453	0.0034143	-1.09672	0.277457	0.0111724	0.00421078	2.65327	0.0103542	0.00742783	0.00223251	3.32712	0.00199182	0.10181	0.544217	0.0815769	0.0138467	up	ENSMUSG00000006179_up	kidney
ENSMUSG00000006205	0.373134	0.104813	3.56	0.000764744	0.0103456	0.00456198	2.2678	0.027219	-0.0212871	0.0056262	-3.78356	0.000378268	-0.0109414	0.00331383	-3.30175	0.00213572	0.0134235	0.157116	0.0109745	0.0145609	down	ENSMUSG00000006205_down	kidney
ENSMUSG00000006342	0.395589	0.129621	3.0519	0.00347361	0.00368037	0.00564172	0.652348	0.516845	-0.0208239	0.00695783	-2.99288	0.00410616	-0.0171435	0.0046409	-3.69401	0.000709619	0.0355392	0.745182	0.0456071	0.00602503	down	ENSMUSG00000006342_down	kidney
ENSMUSG00000006373	0.252472	0.0715139	3.5304	0.000838067	0.0120103	0.00311264	3.85856	0.0002973	-0.012861	0.00383876	-3.35031	0.0014501	-0.000850735	0.00235412	-0.361381	0.719871	0.0141332	0.0190906	0.0242062	0.854352	down	ENSMUSG00000006373_down	kidney
ENSMUSG00000006403	-0.360522	0.13843	-2.60436	0.0117648	-0.00924635	0.00602516	-1.53462	0.130508	0.0230142	0.00743072	3.09718	0.00305139	0.0137679	0.0048125	2.86086	0.00690938	0.0750468	0.361626	0.03796	0.0362234	up	ENSMUSG00000006403_up	kidney
ENSMUSG00000006411	-0.146013	0.0720564	-2.02637	0.0475002	-0.00014374	0.00313625	-0.0458319	0.963607	0.00986851	0.00386788	2.5514	0.0134873	0.00972477	0.00218623	4.44819	7.64173e-05	0.175034	0.99152	0.0958469	0.000998146	up	ENSMUSG00000006411_up	kidney
ENSMUSG00000006412	0.261462	0.0530985	4.9241	7.85595e-06	0.0110977	0.00231111	4.80191	1.21218e-05	-0.0115327	0.00285024	-4.04621	0.000161157	-0.000434973	0.00153918	-0.2826	0.779058	0.000394193	0.00339372	0.00694754	0.887607	down	ENSMUSG00000006412_down	kidney
ENSMUSG00000006469	0.444339	0.126257	3.51932	0.000867197	-0.0215187	0.00549534	-3.91581	0.000246997	-0.0199656	0.00677729	-2.94596	0.00468389	-0.0414843	0.004321	-9.60063	1.377e-11	0.0144389	0.017082	0.0495219	1.68591e-08	down	ENSMUSG00000006469_down	kidney
ENSMUSG00000006542	-0.19903	0.113806	-1.74885	0.0857969	-0.0197217	0.00495341	-3.98144	0.000199392	0.0208516	0.00610895	3.41329	0.00119916	0.0011299	0.00391577	0.28855	0.774536	0.251061	0.0154588	0.0213398	0.885425	up	ENSMUSG00000006542_up	kidney
ENSMUSG00000006611	-0.337511	0.0713565	-4.72992	1.5623e-05	0.00197062	0.00310579	0.634498	0.52834	0.0137459	0.00383031	3.58871	0.000699492	0.0157165	0.00246086	6.38657	1.885e-07	0.000693034	0.752588	0.0158595	9.40705e-06	up	ENSMUSG00000006611_up	kidney
ENSMUSG00000006717	-0.00129704	0.0888649	-0.0145957	0.988407	0.00677288	0.00386784	1.75108	0.0854086	-0.0136152	0.00477013	-2.85427	0.00603687	-0.00684235	0.00316758	-2.16011	0.0373125	0.994273	0.288267	0.0583578	0.126335	down	ENSMUSG00000006717_down	kidney
ENSMUSG00000006731	-0.293182	0.158543	-1.84923	0.0697049	0.00827742	0.00690056	1.19953	0.235374	0.0296412	0.00851033	3.48297	0.000969691	0.0379186	0.00565433	6.70612	7.00538e-08	0.221553	0.499727	0.0187852	4.72992e-06	up	ENSMUSG00000006731_up	kidney
ENSMUSG00000006782	-0.225326	0.124102	-1.81565	0.0747792	0.00564453	0.00540153	1.04499	0.300519	0.0181171	0.0066616	2.71964	0.00868722	0.0237617	0.00428234	5.54876	2.56497e-06	0.23112	0.568385	0.0728497	6.50632e-05	up	ENSMUSG00000006782_up	kidney
ENSMUSG00000006800	-0.301713	0.0826736	-3.64944	0.000578537	-0.0067612	0.00359836	-1.87896	0.0654574	0.0165608	0.00443779	3.73177	0.000446121	0.00979961	0.00293105	3.34338	0.00190449	0.0110791	0.24863	0.0121249	0.01337	up	ENSMUSG00000006800_up	kidney
ENSMUSG00000006850	0.259618	0.071711	3.62034	0.000633769	0.00711132	0.00312122	2.27838	0.0265395	-0.0110603	0.00384934	-2.8733	0.00572928	-0.003949	0.00232621	-1.69761	0.0979782	0.0118634	0.155173	0.0562319	0.249408	down	ENSMUSG00000006850_down	kidney
ENSMUSG00000006930	-0.260504	0.0886281	-2.9393	0.00477179	0.00279571	0.00385753	0.72474	0.471629	0.014471	0.00475742	3.04178	0.00357516	0.0172667	0.00282331	6.11577	4.37703e-07	0.0431907	0.71181	0.0419399	1.66772e-05	up	ENSMUSG00000006930_up	kidney
ENSMUSG00000006931	0.190926	0.0847012	2.25411	0.0281207	0.013678	0.00368661	3.71019	0.00047771	-0.0144347	0.00454663	-3.17481	0.00243733	-0.000756636	0.00251585	-0.300747	0.765291	0.128021	0.0229063	0.0329434	0.880738	down	ENSMUSG00000006931_down	kidney
ENSMUSG00000007038	0.10836	0.104967	1.03232	0.306358	0.0144298	0.00456867	3.15842	0.00255637	-0.0183535	0.00563445	-3.25737	0.00191272	-0.00392374	0.00350119	-1.12069	0.269643	0.528796	0.048201	0.0283512	0.484635	down	ENSMUSG00000007038_down	kidney
ENSMUSG00000007411	0.0784083	0.0445075	1.76169	0.0835807	-0.00191628	0.00193719	-0.989206	0.326818	-0.00728261	0.0023891	-3.04827	0.00350968	-0.00919889	0.00146242	-6.2902	2.54318e-07	0.247019	0.592908	0.0416109	1.13916e-05	down	ENSMUSG00000007411_down	kidney
ENSMUSG00000007415	0.304526	0.0644454	4.72533	1.5877e-05	0.000865011	0.00280498	0.308384	0.758935	-0.0129209	0.00345933	-3.73509	0.00044144	-0.0120559	0.00211864	-5.69039	1.64922e-06	0.000697563	0.895863	0.0120641	4.66687e-05	down	ENSMUSG00000007415_down	kidney
ENSMUSG00000007739	0.144573	0.0624257	2.31593	0.0242482	0.0052017	0.00271708	1.91445	0.0606771	-0.00880796	0.00335092	-2.62852	0.0110474	-0.00360626	0.00183309	-1.96731	0.0566794	0.117072	0.238718	0.0851744	0.169716	down	ENSMUSG00000007739_down	kidney
ENSMUSG00000007777	0.182629	0.0652269	2.79991	0.00700136	0.00378467	0.002839	1.3331	0.187897	-0.011197	0.00350128	-3.19796	0.00227794	-0.0074123	0.00177461	-4.17686	0.000172675	0.0547616	0.442148	0.031478	0.00191381	down	ENSMUSG00000007777_down	kidney
ENSMUSG00000007817	-0.31306	0.0947732	-3.30326	0.00166922	-0.0149188	0.004125	-3.61668	0.000641054	0.0166914	0.00508728	3.281	0.00178345	0.00177255	0.0032001	0.553905	0.582976	0.0227413	0.0256744	0.0270896	0.759747	up	ENSMUSG00000007817_up	kidney
ENSMUSG00000007880	-0.336628	0.0847756	-3.97081	0.000206453	-0.0115814	0.00368985	-3.13871	0.00270679	0.0157718	0.00455062	3.46585	0.00102186	0.00419037	0.00293835	1.4261	0.162224	0.00522247	0.0492668	0.0194069	0.349512	up	ENSMUSG00000007880_up	kidney
ENSMUSG00000008193	-0.42526	0.148026	-2.87288	0.00573596	-0.0014083	0.0064428	-0.218585	0.827768	0.0368028	0.00794578	4.63174	2.20345e-05	0.0353945	0.00547418	6.46572	1.47444e-07	0.0482599	0.931169	0.00254003	8.08301e-06	up	ENSMUSG00000008193_up	kidney
ENSMUSG00000008200	-0.187596	0.0771393	-2.43191	0.0182426	-0.00770908	0.00335748	-2.29609	0.0254358	0.0108321	0.00414072	2.61599	0.0114142	0.00312301	0.00240189	1.30023	0.201565	0.097618	0.152159	0.0866926	0.402187	up	ENSMUSG00000008200_up	kidney
ENSMUSG00000008318	-0.152894	0.0845837	-1.80761	0.0760395	-0.0016272	0.0036815	-0.441993	0.660197	0.0154311	0.00454032	3.39868	0.00125341	0.0138039	0.00298194	4.62918	4.40805e-05	0.232783	0.839473	0.0219696	0.000634933	up	ENSMUSG00000008318_up	kidney
ENSMUSG00000008348	0.425098	0.110926	3.83227	0.000323578	0.002888	0.00482804	0.598172	0.552137	-0.0235537	0.00595433	-3.95572	0.000216885	-0.0206657	0.0040087	-5.15521	8.72417e-06	0.0073274	0.770561	0.00809571	0.000170628	down	ENSMUSG00000008348_down	kidney
ENSMUSG00000008461	-0.0171106	0.0645211	-0.265194	0.791833	0.00314808	0.00280828	1.121	0.267072	0.00906645	0.00346339	2.6178	0.0113607	0.0122145	0.00229087	5.33184	5.0403e-06	0.889747	0.533915	0.0865367	0.000110494	up	ENSMUSG00000008461_up	kidney
ENSMUSG00000008496	-0.429838	0.167503	-2.56615	0.012986	0.00298841	0.00729058	0.4099	0.683443	0.0436164	0.00899133	4.85094	1.019e-05	0.0466048	0.00629416	7.40444	8.25188e-09	0.0800833	0.853549	0.0018347	1.47935e-06	up	ENSMUSG00000008496_up	kidney
ENSMUSG00000008540	-0.293038	0.0989405	-2.96176	0.00448133	-0.00614206	0.00430638	-1.42627	0.159341	0.0143893	0.00531097	2.70935	0.00892834	0.00824723	0.0029408	2.80442	0.00798408	0.0415236	0.40413	0.0741311	0.0404379	up	ENSMUSG00000008540_up	kidney
ENSMUSG00000008682	1.57951	0.500833	3.15377	0.00259116	0.0958175	0.0217987	4.39556	4.98216e-05	-0.0691539	0.0268839	-2.57231	0.0127814	0.0266636	0.014509	1.83773	0.0741431	0.029649	0.00720452	0.0929257	0.204634	up	ENSMUSG00000008682_up	kidney
ENSMUSG00000008730	-0.331059	0.102191	-3.23962	0.00201562	-0.0140396	0.00444785	-3.15649	0.00257072	0.015019	0.00548544	2.73797	0.00827223	0.000979386	0.00349574	0.280166	0.780911	0.0254258	0.0483398	0.0705618	0.888785	up	ENSMUSG00000008730_up	kidney
ENSMUSG00000008822	0.233064	0.0643306	3.6229	0.000628707	0.00828811	0.00279999	2.96005	0.00450286	-0.0106578	0.00345317	-3.08637	0.00314752	-0.00236966	0.0016298	-1.45396	0.154387	0.0118059	0.0628859	0.0387687	0.338102	down	ENSMUSG00000008822_down	kidney
ENSMUSG00000009090	-0.118298	0.0551978	-2.14316	0.0364595	0.00180096	0.00240248	0.749625	0.456618	-0.00769493	0.00296293	-2.59706	0.0119894	-0.00589397	0.00178212	-3.30728	0.00210353	0.149827	0.699107	0.0892526	0.0144093	down	ENSMUSG00000009090_down	kidney
ENSMUSG00000009092	-0.197123	0.0973089	-2.02574	0.0475664	-0.00226742	0.00423536	-0.535355	0.594524	0.0216914	0.00522339	4.15274	0.000113171	0.0194239	0.00341766	5.68341	1.68549e-06	0.175167	0.797296	0.00569392	4.74029e-05	up	ENSMUSG00000009092_up	kidney
ENSMUSG00000009185	-0.451348	0.160975	-2.80383	0.00692721	0.0063378	0.00700644	0.904568	0.36957	0.0399638	0.00864091	4.62496	2.25618e-05	0.0463016	0.00577556	8.01682	1.31166e-09	0.0544133	0.630951	0.00254003	4.01478e-07	up	ENSMUSG00000009185_up	kidney
ENSMUSG00000009281	-0.333073	0.111305	-2.99244	0.00411117	-0.00481825	0.00484453	-0.994574	0.324222	0.015225	0.00597467	2.54825	0.0135966	0.0104067	0.00345583	3.01135	0.00466805	0.0394883	0.590421	0.0962702	0.0268574	up	ENSMUSG00000009281_up	kidney
ENSMUSG00000009291	0.0152758	0.0479502	0.318576	0.751233	0.00434659	0.00208703	2.08267	0.0418609	-0.0101895	0.00257389	-3.95877	0.000214737	-0.00584286	0.00160242	-3.64626	0.000813488	0.865847	0.197021	0.00804278	0.00674174	down	ENSMUSG00000009291_down	kidney
ENSMUSG00000009292	-0.362669	0.102669	-3.53242	0.000832857	-0.00257435	0.00446866	-0.57609	0.566862	0.029485	0.00551111	5.35011	1.68719e-06	0.0269107	0.00365694	7.35879	9.47851e-09	0.0140712	0.781088	0.000885295	1.59687e-06	up	ENSMUSG00000009292_up	kidney
ENSMUSG00000009418	-0.312637	0.113872	-2.74552	0.0081068	-0.00496057	0.00495626	-1.00087	0.321195	0.0155411	0.00611246	2.54253	0.0137974	0.0105805	0.00386816	2.73529	0.00951259	0.0596241	0.587466	0.0972497	0.0461799	up	ENSMUSG00000009418_up	kidney
ENSMUSG00000009585	-0.0542303	0.126948	-0.427186	0.670882	-0.00511908	0.0055254	-0.926464	0.358181	0.0343036	0.00681436	5.03401	5.30217e-06	0.0291845	0.00462909	6.30459	2.43191e-07	0.817173	0.620889	0.00141122	1.11099e-05	up	ENSMUSG00000009585_up	kidney
ENSMUSG00000009687	-0.416231	0.147711	-2.81787	0.00666788	0.00581162	0.00642911	0.903955	0.369892	0.0277408	0.00792889	3.49869	0.000924007	0.0335524	0.00538553	6.2301	3.06601e-07	0.0530111	0.631325	0.0182663	1.30947e-05	up	ENSMUSG00000009687_up	kidney
ENSMUSG00000009905	0.131966	0.0493366	2.67481	0.00978377	0.00636611	0.00214737	2.9646	0.0044458	-0.00798643	0.00264831	-3.01567	0.00385017	-0.00162032	0.00155841	-1.03973	0.305214	0.0667351	0.0624691	0.0439999	0.521855	down	ENSMUSG00000009905_down	kidney
ENSMUSG00000010142	-0.324996	0.10636	-3.05563	0.00343686	-0.00295362	0.0046293	-0.638027	0.526057	0.0250299	0.00570923	4.38412	5.18082e-05	0.0220763	0.00395965	5.57532	2.36113e-06	0.0352463	0.751481	0.00370734	6.13562e-05	up	ENSMUSG00000010142_up	kidney
ENSMUSG00000010517	0.228659	0.0600841	3.80566	0.00035244	0.00404932	0.00261515	1.54841	0.127158	-0.0108047	0.00322522	-3.35006	0.00145119	-0.00675537	0.00192505	-3.50919	0.00119969	0.00776613	0.357455	0.0242062	0.00924559	down	ENSMUSG00000010517_down	kidney
ENSMUSG00000010797	-0.21639	0.0726251	-2.97955	0.00426308	-0.00602508	0.003161	-1.90607	0.0617787	0.0120569	0.0038984	3.09277	0.00309024	0.00603179	0.00226464	2.66347	0.0113847	0.0404801	0.240171	0.0382276	0.0527846	up	ENSMUSG00000010797_up	kidney
ENSMUSG00000011256	-0.299581	0.122584	-2.44388	0.0177059	-0.0109177	0.00533548	-2.04624	0.045439	0.0235094	0.00658014	3.57278	0.000735014	0.0125917	0.00406205	3.09984	0.00369082	0.0960048	0.205235	0.0163223	0.022436	up	ENSMUSG00000011256_up	kidney
ENSMUSG00000011752	0.0424305	0.0625493	0.678353	0.500341	0.00190648	0.00272245	0.70028	0.486652	-0.0109177	0.00335755	-3.25169	0.00194514	-0.00901122	0.00204622	-4.40384	8.73824e-05	0.695382	0.723287	0.0286238	0.00111753	down	ENSMUSG00000011752_down	kidney
ENSMUSG00000011960	-0.395273	0.0836123	-4.72744	1.57596e-05	-0.012428	0.00363922	-3.41503	0.00119287	0.0170892	0.00448818	3.80759	0.000350262	0.00466111	0.00285211	1.63427	0.110684	0.000694066	0.0342455	0.0104936	0.270128	up	ENSMUSG00000011960_up	kidney
ENSMUSG00000012117	0.319382	0.0648152	4.92758	7.75932e-06	0.0107264	0.00282108	3.80222	0.000356344	-0.015486	0.00347918	-4.45103	4.11955e-05	-0.00475959	0.00215002	-2.21375	0.0330907	0.000390411	0.0209752	0.00334246	0.11571	down	ENSMUSG00000012117_down	kidney
ENSMUSG00000012519	-0.272484	0.0797289	-3.41763	0.00118348	-0.00426825	0.0034702	-1.22997	0.22385	0.0188859	0.00427972	4.41287	4.69572e-05	0.0146176	0.00272555	5.36318	4.57204e-06	0.0179033	0.485474	0.0035477	0.000102647	up	ENSMUSG00000012519_up	kidney
ENSMUSG00000012889	-0.203896	0.0871586	-2.33937	0.0229087	0.00187815	0.00379357	0.495088	0.622475	0.0138684	0.00467854	2.96425	0.00445019	0.0157465	0.00289041	5.44786	3.51259e-06	0.112884	0.815559	0.0480345	8.32371e-05	up	ENSMUSG00000012889_up	kidney
ENSMUSG00000013033	0.279409	0.0817355	3.41846	0.00118051	0.00161566	0.00355753	0.454151	0.651475	-0.0115152	0.00438743	-2.62459	0.0111613	-0.00989957	0.00260121	-3.80575	0.000514226	0.0178879	0.833656	0.08555	0.00464569	down	ENSMUSG00000013033_down	kidney
ENSMUSG00000013076	-0.3109	0.117316	-2.6501	0.0104408	-0.0180512	0.00510618	-3.53517	0.000825816	0.0181335	0.00629735	2.87954	0.00563172	8.22758e-05	0.00410629	0.0200365	0.984122	0.0698016	0.0291096	0.0556866	0.992172	up	ENSMUSG00000013076_up	kidney
ENSMUSG00000013275	-0.289471	0.0615866	-4.70022	1.73407e-05	-0.00269933	0.00268055	-1.007	0.318264	0.0150745	0.00330588	4.5599	2.82897e-05	0.0123751	0.00203245	6.08878	4.76092e-07	0.000754648	0.584846	0.00282359	1.77545e-05	up	ENSMUSG00000013275_up	kidney
ENSMUSG00000013495	0.0986559	0.0503236	1.96043	0.0549276	0.000969303	0.00219033	0.442537	0.659805	-0.00799901	0.00270129	-2.96118	0.0044887	-0.0070297	0.00171609	-4.09636	0.00021935	0.191159	0.83915	0.0482076	0.00234207	down	ENSMUSG00000013495_down	kidney
ENSMUSG00000013539	-0.0443486	0.0760975	-0.582787	0.562376	0.00110193	0.00331214	0.332693	0.740608	-0.0129883	0.0040848	-3.17966	0.00240308	-0.0118863	0.0025296	-4.6989	3.56206e-05	0.742757	0.886365	0.0326665	0.000533709	down	ENSMUSG00000013539_down	kidney
ENSMUSG00000013707	-0.234158	0.0916305	-2.55546	0.0133477	0.00457575	0.00398821	1.14732	0.256128	0.0162522	0.00491858	3.30425	0.00166428	0.020828	0.00314549	6.62155	9.09845e-08	0.0814388	0.523108	0.0262131	5.72236e-06	up	ENSMUSG00000013707_up	kidney
ENSMUSG00000013846	-0.221112	0.0881787	-2.50755	0.0150836	0.0033073	0.00383797	0.861731	0.392511	0.0167436	0.00473329	3.5374	0.000820128	0.0200509	0.00294028	6.81939	4.93958e-08	0.0877424	0.650207	0.017135	3.77955e-06	up	ENSMUSG00000013846_up	kidney
ENSMUSG00000013921	-0.210364	0.0767469	-2.74101	0.00820525	-0.00279761	0.0033404	-0.837505	0.405869	0.0110667	0.00411966	2.68632	0.00949062	0.00826911	0.00258757	3.1957	0.00285193	0.0599411	0.660998	0.0770536	0.018391	up	ENSMUSG00000013921_up	kidney
ENSMUSG00000013974	-0.233073	0.105846	-2.202	0.0318007	0.00302445	0.00460695	0.656498	0.514192	0.0220525	0.00568166	3.88135	0.000276199	0.0250769	0.00381971	6.56514	1.08341e-07	0.13859	0.742619	0.00910663	6.48106e-06	up	ENSMUSG00000013974_up	kidney
ENSMUSG00000013997	0.359393	0.0639422	5.6206	6.24198e-07	0.00396591	0.00278308	1.42501	0.159704	-0.0100944	0.00343232	-2.94099	0.00474934	-0.00612849	0.00217649	-2.81577	0.00775616	5.09485e-05	0.404827	0.0500411	0.0395562	down	ENSMUSG00000013997_down	kidney
ENSMUSG00000014030	-0.344146	0.150079	-2.2931	0.0256193	0.00472987	0.00653218	0.724088	0.472026	0.0237861	0.008056	2.9526	0.00459781	0.028516	0.00545343	5.229	6.93853e-06	0.121106	0.712129	0.04895	0.000140337	up	ENSMUSG00000014030_up	kidney
ENSMUSG00000014232	0.21275	0.0601731	3.53563	0.000824642	0.00739436	0.00261903	2.82332	0.00656972	-0.0110088	0.00323	-3.4083	0.00121744	-0.00361445	0.00194511	-1.85822	0.0711079	0.0140192	0.0763006	0.0215605	0.199313	down	ENSMUSG00000014232_down	kidney
ENSMUSG00000014245	-0.21962	0.0526979	-4.16754	0.000107711	0.00526739	0.00229367	2.29649	0.0254114	-0.00801012	0.00282874	-2.83169	0.00642141	-0.00274273	0.00170571	-1.60797	0.116343	0.00323222	0.152062	0.060206	0.279555	down	ENSMUSG00000014245_down	kidney
ENSMUSG00000014402	0.117201	0.0579237	2.02336	0.0478186	0.00649444	0.00252112	2.57601	0.0126603	-0.00861968	0.00310925	-2.77227	0.00754444	-0.00212525	0.00183497	-1.15819	0.254206	0.175673	0.10445	0.0666123	0.467504	down	ENSMUSG00000014402_down	kidney
ENSMUSG00000014453	-0.383021	0.137982	-2.77587	0.00747147	0.000130802	0.00600566	0.0217798	0.982701	0.0257343	0.00740667	3.47448	0.000995231	0.0258651	0.00476193	5.43164	3.69458e-06	0.0568878	0.998247	0.0190787	8.68769e-05	up	ENSMUSG00000014453_up	kidney
ENSMUSG00000014599	-0.197186	0.151655	-1.30023	0.198849	-0.00777704	0.00660078	-1.1782	0.243699	0.0296539	0.00814062	3.64271	0.000590894	0.0218768	0.00570183	3.83681	0.000469917	0.410813	0.509046	0.0143022	0.00432739	up	ENSMUSG00000014599_up	kidney
ENSMUSG00000014606	0.226437	0.0733815	3.08575	0.00315318	0.0109586	0.00319393	3.43109	0.00113609	-0.0147687	0.00393901	-3.74935	0.000421869	-0.00381009	0.00245863	-1.54968	0.12973	0.0333846	0.0336604	0.0117924	0.300669	down	ENSMUSG00000014606_down	kidney
ENSMUSG00000014668	-0.135283	0.0552628	-2.44799	0.0175248	-0.0099903	0.00240531	-4.15344	0.000112906	0.00775875	0.00296642	2.61553	0.0114281	-0.00223155	0.00186151	-1.19879	0.238233	0.0955354	0.0115196	0.0867031	0.447539	down	ENSMUSG00000014668_down	kidney
ENSMUSG00000014769	0.223874	0.0638032	3.50882	0.000895675	0.0106247	0.00277703	3.82591	0.000330257	-0.00941456	0.00342486	-2.74889	0.00803382	0.00121012	0.00225449	0.536762	0.594645	0.014779	0.020017	0.0692977	0.767372	up	ENSMUSG00000014769_up	kidney
ENSMUSG00000014791	0.181538	0.0833294	2.17856	0.0335898	0.0127478	0.00362691	3.51478	0.000879401	-0.0133906	0.00447299	-2.99365	0.00409718	-0.000642804	0.00288757	-0.222611	0.825063	0.143155	0.030131	0.0456071	0.91167	down	ENSMUSG00000014791_down	kidney
ENSMUSG00000015090	1.18699	0.229255	5.1776	3.15975e-06	-0.00989443	0.00997831	-0.991593	0.325661	-0.0339993	0.0123061	-2.76281	0.00773897	-0.0438938	0.00849313	-5.16815	8.38089e-06	0.000195383	0.591921	0.0679054	0.00016459	down	ENSMUSG00000015090_down	kidney
ENSMUSG00000015120	-0.145526	0.0442503	-3.28871	0.00174308	-0.00180776	0.00192599	-0.938616	0.351959	0.00679296	0.00237529	2.85985	0.0059451	0.0049852	0.00145482	3.42667	0.00151162	0.0233661	0.614997	0.0576759	0.011114	up	ENSMUSG00000015120_up	kidney
ENSMUSG00000015243	-0.598531	0.205011	-2.9195	0.00504216	-0.0193957	0.00892311	-2.17365	0.0339756	0.0303591	0.0110047	2.75874	0.00782414	0.0109634	0.0069894	1.56858	0.12526	0.0447475	0.175791	0.0684038	0.293418	up	ENSMUSG00000015243_up	kidney
ENSMUSG00000015314	-0.423338	0.143946	-2.94095	0.00474981	0.00211231	0.00626523	0.337148	0.737266	0.0320748	0.00772679	4.15111	0.000113785	0.0341871	0.00537952	6.35504	2.07897e-07	0.043098	0.884151	0.00569392	9.99482e-06	up	ENSMUSG00000015314_up	kidney
ENSMUSG00000015316	-0.134236	0.0790418	-1.69829	0.0950043	7.59889e-06	0.00344029	0.00220879	0.998245	0.0150255	0.00424284	3.54138	0.000810105	0.0150331	0.00249547	6.02417	5.82293e-07	0.266945	1	0.0170614	2.06046e-05	up	ENSMUSG00000015316_up	kidney
ENSMUSG00000015340	-0.727825	0.227298	-3.20208	0.00225066	0.000761724	0.00989311	0.0769954	0.938902	0.0589451	0.012201	4.83118	1.09292e-05	0.0597068	0.00858761	6.95267	3.278e-08	0.0275179	0.979545	0.00189354	2.99505e-06	up	ENSMUSG00000015340_up	kidney
ENSMUSG00000015355	-0.4118	0.133686	-3.08035	0.00320234	0.000614818	0.00581868	0.105663	0.916227	0.0317456	0.00717606	4.42382	4.52276e-05	0.0323604	0.00501278	6.45559	1.5215e-07	0.03378	0.971396	0.00346085	8.19425e-06	up	ENSMUSG00000015355_up	kidney
ENSMUSG00000015357	0.0078136	0.106018	0.0737007	0.941511	0.00691661	0.00461442	1.49891	0.139513	-0.018741	0.00569087	-3.29317	0.0017201	-0.0118244	0.00328745	-3.59683	0.000936422	0.970625	0.375583	0.0266659	0.0075394	down	ENSMUSG00000015357_down	kidney
ENSMUSG00000015396	-0.454502	0.138391	-3.2842	0.0017666	0.00346703	0.00602344	0.57559	0.567198	0.0344004	0.00742859	4.63081	2.21057e-05	0.0378674	0.00500306	7.56885	5.01766e-09	0.0235439	0.781088	0.00254003	1.11023e-06	up	ENSMUSG00000015396_up	kidney
ENSMUSG00000015401	0.17045	0.126153	1.35113	0.182087	0.00644989	0.00549082	1.17467	0.245098	-0.020972	0.00677172	-3.09699	0.00305299	-0.0145221	0.0040132	-3.61858	0.000880278	0.390247	0.510749	0.03796	0.0071691	down	ENSMUSG00000015401_down	kidney
ENSMUSG00000015474	0.094967	0.0779941	1.21762	0.228475	0.00603218	0.00339469	1.77695	0.0810083	-0.0138586	0.0041866	-3.31023	0.00163488	-0.00782644	0.00257822	-3.03559	0.00437846	0.44633	0.280173	0.0259451	0.0256148	down	ENSMUSG00000015474_down	kidney
ENSMUSG00000015484	0.158698	0.0998316	1.58966	0.117542	-0.00808365	0.00434516	-1.86038	0.0680859	-0.0141993	0.0053588	-2.64971	0.0104516	-0.0222829	0.00333503	-6.68148	7.55958e-08	0.300609	0.253422	0.0820622	4.99395e-06	down	ENSMUSG00000015484_down	kidney
ENSMUSG00000015501	-0.290137	0.08417	-3.44704	0.00108224	-0.0115792	0.00366349	-3.16071	0.00253939	0.0193294	0.00451811	4.2782	7.42511e-05	0.00775012	0.00293767	2.63818	0.0121211	0.0168659	0.04807	0.00445628	0.0554433	up	ENSMUSG00000015501_up	kidney
ENSMUSG00000015536	0.103789	0.0815138	1.27326	0.208185	0.00667429	0.00354788	1.8812	0.0651466	-0.0116984	0.00437553	-2.6736	0.009815	-0.00502413	0.00262084	-1.91699	0.0629859	0.422186	0.248065	0.0787817	0.183328	down	ENSMUSG00000015536_down	kidney
ENSMUSG00000015542	0.286196	0.112574	2.5423	0.0138054	0.0166842	0.00489976	3.4051	0.0012293	-0.0163201	0.00604278	-2.70076	0.00913442	0.000364078	0.00388175	0.0937921	0.92578	0.0830178	0.0351105	0.0751235	0.962302	up	ENSMUSG00000015542_up	kidney
ENSMUSG00000015568	1.27955	0.177077	7.22594	1.46476e-09	0.00493742	0.00770725	0.64062	0.524383	-0.0428494	0.0095052	-4.508	3.38562e-05	-0.037912	0.00563555	-6.7273	6.56206e-08	2.46792e-07	0.750839	0.00312231	4.5287e-06	down	ENSMUSG00000015568_down	kidney
ENSMUSG00000015599	0.164068	0.0842638	1.94708	0.0565466	0.00585181	0.00366758	1.59555	0.116218	-0.012316	0.00452315	-2.72287	0.00861266	-0.00646416	0.00260226	-2.48406	0.0176426	0.194618	0.339268	0.0724266	0.0729954	down	ENSMUSG00000015599_down	kidney
ENSMUSG00000015672	0.0900226	0.0514518	1.74965	0.0856575	0.0043752	0.00223944	1.9537	0.0557382	-0.00882379	0.00276186	-3.19488	0.00229861	-0.00444859	0.00161468	-2.75508	0.00904931	0.250883	0.23011	0.0317265	0.044436	down	ENSMUSG00000015672_down	kidney
ENSMUSG00000015745	-0.222927	0.142776	-1.56137	0.124069	0.0044158	0.00621433	0.710583	0.480292	0.0224655	0.00766401	2.9313	0.00487936	0.0268813	0.00512835	5.24171	6.66999e-06	0.3103	0.718933	0.0509621	0.000136105	up	ENSMUSG00000015745_up	kidney
ENSMUSG00000015806	0.187238	0.0869224	2.15408	0.0355519	0.00454891	0.00378329	1.20237	0.23428	-0.0135836	0.00466586	-2.91127	0.00515862	-0.00903469	0.00291697	-3.09729	0.0037161	0.147617	0.498274	0.0526781	0.0225383	down	ENSMUSG00000015806_down	kidney
ENSMUSG00000015843	0.152785	0.0704496	2.16872	0.0343667	0.00463473	0.00306631	1.5115	0.136285	-0.00979457	0.00378163	-2.59004	0.0122095	-0.00515984	0.00218752	-2.35876	0.023728	0.144791	0.370356	0.0903048	0.0907654	down	ENSMUSG00000015843_down	kidney
ENSMUSG00000015850	-0.304974	0.0999661	-3.05077	0.00348475	-0.00869953	0.00435102	-1.99942	0.0504233	0.0204756	0.00536603	3.81579	0.00034117	0.0117761	0.00329249	3.57666	0.000991584	0.0356333	0.217851	0.0103404	0.00790727	up	ENSMUSG00000015850_up	kidney
ENSMUSG00000015852	-0.386606	0.172717	-2.23838	0.0291895	-0.00626393	0.00751748	-0.833249	0.408244	0.034943	0.00927116	3.769	0.000396279	0.028679	0.00655167	4.37736	9.46523e-05	0.131314	0.662374	0.0112483	0.00119306	up	ENSMUSG00000015852_up	kidney
ENSMUSG00000015854	-0.123021	0.0965185	-1.27459	0.207718	0.00135522	0.00420096	0.322596	0.748202	0.0160119	0.00518097	3.09052	0.00311027	0.0173671	0.00352515	4.92663	1.76918e-05	0.421752	0.890239	0.038413	0.000303653	up	ENSMUSG00000015854_up	kidney
ENSMUSG00000015947	-0.319935	0.176902	-1.80854	0.0758925	0.00172555	0.00769967	0.224107	0.82349	0.0325161	0.00949585	3.42425	0.00115995	0.0342417	0.0064342	5.32182	5.19979e-06	0.232682	0.929126	0.0209072	0.000113011	up	ENSMUSG00000015947_up	kidney
ENSMUSG00000015950	-0.49554	0.151775	-3.26496	0.00187025	0.00114891	0.00660599	0.17392	0.862556	0.0394141	0.00814704	4.83784	1.06744e-05	0.040563	0.00572916	7.08009	2.21772e-08	0.0244116	0.947014	0.00188495	2.35424e-06	up	ENSMUSG00000015950_up	kidney
ENSMUSG00000015994	0.206187	0.0639517	3.2241	0.00210984	0.00562986	0.00278349	2.02259	0.0479011	-0.0113816	0.00343283	-3.31552	0.00160927	-0.00575176	0.00205759	-2.79538	0.00817	0.0262693	0.21143	0.0258519	0.0411751	down	ENSMUSG00000015994_down	kidney
ENSMUSG00000016024	-0.0332414	0.108612	-0.306058	0.760695	-0.00450066	0.00472731	-0.952053	0.345161	0.015197	0.0058301	2.60664	0.0116951	0.0106964	0.00389523	2.74601	0.00925894	0.8721	0.60945	0.0878841	0.0452356	up	ENSMUSG00000016024_up	kidney
ENSMUSG00000016087	-0.273262	0.0949283	-2.87862	0.00564601	-0.00400383	0.00413175	-0.96904	0.336692	0.0184073	0.0050956	3.61239	0.000649696	0.0144035	0.00341979	4.21181	0.000155578	0.0478491	0.602137	0.0152131	0.00175611	up	ENSMUSG00000016087_up	kidney
ENSMUSG00000016179	0.387309	0.0906004	4.27491	7.50801e-05	-0.0155659	0.00394338	-3.94735	0.000222892	-0.0138342	0.00486329	-2.84462	0.00619862	-0.0294001	0.00267324	-10.9979	3.22406e-13	0.00249791	0.0159276	0.0591593	9.86832e-10	down	ENSMUSG00000016179_down	kidney
ENSMUSG00000016206	-0.241661	0.103271	-2.34006	0.0228701	0.00586317	0.00449488	1.30441	0.19743	0.018913	0.00554345	3.41178	0.00120469	0.0247762	0.00371406	6.67092	7.81029e-08	0.112754	0.454361	0.0214015	5.12271e-06	up	ENSMUSG00000016206_up	kidney
ENSMUSG00000016283	-0.0421758	0.0891419	-0.473131	0.637959	-0.00297638	0.0038799	-0.76713	0.446226	0.0194797	0.004785	4.071	0.000148488	0.0165033	0.00299323	5.51355	2.86246e-06	0.79574	0.690971	0.00666745	7.08479e-05	up	ENSMUSG00000016283_up	kidney
ENSMUSG00000016494	-0.308027	0.125404	-2.45627	0.0171654	-0.00716305	0.00545821	-1.31234	0.194757	0.0194091	0.0067315	2.88332	0.00557335	0.012246	0.00448061	2.73311	0.00956491	0.0944969	0.451197	0.0553567	0.0463604	up	ENSMUSG00000016494_up	kidney
ENSMUSG00000016496	-0.432891	0.104579	-4.13936	0.000118335	-0.00263719	0.00455181	-0.579372	0.564661	0.0249596	0.00561366	4.44623	4.18811e-05	0.0223224	0.00375411	5.94613	7.42714e-07	0.00347161	0.779356	0.00334246	2.46525e-05	up	ENSMUSG00000016496_up	kidney
ENSMUSG00000016529	-0.13576	0.0713883	-1.90172	0.0623569	0.0013697	0.00310717	0.44082	0.661041	0.0150117	0.00383201	3.91745	0.000245679	0.0163814	0.00271264	6.03892	5.5613e-07	0.206759	0.840023	0.00864349	1.98703e-05	up	ENSMUSG00000016529_up	kidney
ENSMUSG00000016541	0.100007	0.0472603	2.11609	0.0387958	0.004616	0.002057	2.24404	0.0288009	-0.00669134	0.00253686	-2.63764	0.0107872	-0.00207534	0.00141062	-1.47122	0.149686	0.15509	0.161901	0.0840146	0.331523	down	ENSMUSG00000016541_down	kidney
ENSMUSG00000016918	-0.0988756	0.0914037	-1.08175	0.284001	-0.00235114	0.00397834	-0.590984	0.556909	0.0129752	0.00490641	2.64455	0.0105939	0.0106241	0.00306388	3.46753	0.00134852	0.507552	0.773941	0.082896	0.0101373	up	ENSMUSG00000016918_up	kidney
ENSMUSG00000017002	-0.426522	0.188812	-2.25898	0.0277971	0.00553444	0.00821804	0.67345	0.503431	0.044241	0.0101351	4.36511	5.52788e-05	0.0497755	0.00711139	6.9994	2.83996e-08	0.127305	0.735171	0.00378824	2.72427e-06	up	ENSMUSG00000017002_up	kidney
ENSMUSG00000017176	0.203638	0.0686751	2.96523	0.00443796	0.0114902	0.00298908	3.84407	0.000311515	-0.0102151	0.00368637	-2.77104	0.00756945	0.00127515	0.00234232	0.544397	0.589434	0.0413302	0.0195627	0.0667369	0.763612	up	ENSMUSG00000017176_up	kidney
ENSMUSG00000017288	0.179739	0.0510218	3.52279	0.000857954	0.0036484	0.00222072	1.64289	0.10601	-0.00955884	0.00273877	-3.49019	0.000948446	-0.00591043	0.00168326	-3.51129	0.00119261	0.01435	0.323201	0.0185497	0.00920653	down	ENSMUSG00000017288_down	kidney
ENSMUSG00000017400	-0.257617	0.0656514	-3.92402	0.00024049	0.00432273	0.00285747	1.51278	0.135959	0.0122516	0.00352406	3.47654	0.000988969	0.0165743	0.00196222	8.4467	3.69539e-10	0.00587313	0.370116	0.0189983	1.92637e-07	up	ENSMUSG00000017400_up	kidney
ENSMUSG00000017417	0.0243239	0.0989966	0.245704	0.80681	0.00126151	0.00430882	0.292774	0.770777	0.0176055	0.00531399	3.31304	0.00162123	0.018867	0.00338228	5.57818	2.34017e-06	0.898866	0.902163	0.0259129	6.09605e-05	up	ENSMUSG00000017417_up	kidney
ENSMUSG00000017466	-0.294815	0.118839	-2.4808	0.0161394	-0.00699411	0.00517246	-1.35218	0.181752	0.0205629	0.00637909	3.22348	0.00211368	0.0135688	0.00437324	3.10268	0.00366292	0.0911159	0.434763	0.0300215	0.0223042	up	ENSMUSG00000017466_up	kidney
ENSMUSG00000017561	-0.214995	0.0673921	-3.19021	0.00233021	-0.00293318	0.00293324	-0.99998	0.321622	0.0143675	0.0036175	3.97165	0.000205884	0.0114343	0.00233161	4.90404	1.89682e-05	0.0280618	0.588105	0.00784452	0.000321653	up	ENSMUSG00000017561_up	kidney
ENSMUSG00000017631	-0.158433	0.0578998	-2.73633	0.0083087	-0.00362788	0.00252008	-1.43959	0.155551	0.0105363	0.00310797	3.39009	0.00128638	0.00690843	0.00181809	3.79982	0.000523127	0.0604075	0.398923	0.0222662	0.0047107	up	ENSMUSG00000017631_up	kidney
ENSMUSG00000017639	0.215046	0.0658996	3.26323	0.00187985	-0.000471972	0.00286828	-0.164549	0.869891	-0.0116575	0.00353739	-3.29552	0.00170813	-0.0121295	0.00214958	-5.64274	1.91344e-06	0.0244847	0.949723	0.0266123	5.237e-05	down	ENSMUSG00000017639_down	kidney
ENSMUSG00000017652	-0.239582	0.0830954	-2.88321	0.00557497	-0.00507197	0.00361672	-1.40237	0.166325	0.0218305	0.00446043	4.89425	8.73712e-06	0.0167585	0.00292731	5.72488	1.48098e-06	0.0475296	0.414325	0.00176122	4.33092e-05	up	ENSMUSG00000017652_up	kidney
ENSMUSG00000017679	-0.222872	0.0707296	-3.15105	0.0026117	-0.0073932	0.0030785	-2.40156	0.019669	0.0145295	0.00379665	3.82692	0.000329193	0.00713628	0.00233458	3.05677	0.00413944	0.0297531	0.132122	0.0101322	0.0245512	up	ENSMUSG00000017679_up	kidney
ENSMUSG00000017692	-0.0906685	0.0629921	-1.43936	0.155614	-0.00074586	0.00274173	-0.27204	0.786591	0.0125114	0.00338132	3.70017	0.000493087	0.0117656	0.00203412	5.78413	1.23106e-06	0.355614	0.908837	0.0128813	3.6942e-05	up	ENSMUSG00000017692_up	kidney
ENSMUSG00000017707	-0.261884	0.0926689	-2.82602	0.00652154	-0.00143374	0.00403341	-0.355467	0.723575	0.0127195	0.00497432	2.55704	0.0132936	0.0112858	0.00306211	3.68563	0.000726887	0.0522253	0.875386	0.095143	0.00614552	up	ENSMUSG00000017707_up	kidney
ENSMUSG00000017754	-0.321247	0.156961	-2.04666	0.0453958	0.00650816	0.00683174	0.952636	0.344868	0.0289783	0.00842545	3.43938	0.00110777	0.0354865	0.0055515	6.39224	1.85214e-07	0.170385	0.609284	0.020385	9.3045e-06	up	ENSMUSG00000017754_up	kidney
ENSMUSG00000017830	-0.381073	0.132855	-2.86833	0.00580821	-0.00135906	0.00578252	-0.235029	0.815044	0.0258271	0.00713147	3.62157	0.000631326	0.0244681	0.00461772	5.29873	5.5869e-06	0.0485516	0.925338	0.0149419	0.000118071	up	ENSMUSG00000017830_up	kidney
ENSMUSG00000018001	-0.161366	0.0701541	-2.30017	0.0251873	-0.00648752	0.00305345	-2.12465	0.0380436	0.0115612	0.00376577	3.07007	0.00329795	0.00507366	0.00244511	2.07502	0.0449929	0.119964	0.186463	0.0398728	0.144685	up	ENSMUSG00000018001_up	kidney
ENSMUSG00000018008	-0.55688	0.191501	-2.90798	0.00520598	0.0029217	0.00833505	0.350532	0.727255	0.0423546	0.0102795	4.12031	0.000126082	0.0452763	0.00726139	6.23521	3.01769e-07	0.0457235	0.8773	0.00609341	1.29184e-05	up	ENSMUSG00000018008_up	kidney
ENSMUSG00000018102	0.394605	0.149464	2.64013	0.0107171	0.0190121	0.00650541	2.92251	0.0050002	-0.0246664	0.008023	-3.07446	0.00325682	-0.00565428	0.00512877	-1.10246	0.27738	0.070821	0.0667845	0.0396103	0.492515	down	ENSMUSG00000018102_down	kidney
ENSMUSG00000018168	-0.407988	0.150174	-2.71676	0.00875402	-0.00484771	0.00653633	-0.741657	0.461394	0.0362714	0.00806112	4.49955	3.48579e-05	0.0314237	0.0054216	5.79602	1.18624e-06	0.062773	0.70376	0.00313807	3.60424e-05	up	ENSMUSG00000018168_up	kidney
ENSMUSG00000018287	0.117699	0.052458	2.24368	0.0288254	0.00893216	0.00228323	3.91207	0.000250012	-0.00806649	0.00281586	-2.86466	0.00586713	0.000865676	0.00180859	0.478648	0.635006	0.130101	0.0171078	0.05722	0.796196	up	ENSMUSG00000018287_up	kidney
ENSMUSG00000018334	-0.138489	0.0753671	-1.83752	0.0714401	-0.0028059	0.00328035	-0.855367	0.395993	0.0115793	0.00404559	2.86221	0.00590666	0.00877344	0.00255743	3.43057	0.00149525	0.224582	0.653582	0.0574859	0.0110194	up	ENSMUSG00000018334_up	kidney
ENSMUSG00000018339	0.194213	0.118886	1.63361	0.107952	-0.00132806	0.0051745	-0.256656	0.798385	-0.0191334	0.00638161	-2.99821	0.00404485	-0.0204615	0.00437241	-4.67967	3.77786e-05	0.287407	0.915547	0.045378	0.000559519	down	ENSMUSG00000018339_down	kidney
ENSMUSG00000018398	-0.0995793	0.0882202	-1.12876	0.263812	-0.00539628	0.00383978	-1.40536	0.165437	0.0130312	0.00473552	2.75181	0.00797121	0.00763496	0.00298216	2.56021	0.0146773	0.486095	0.413143	0.0688576	0.0638378	up	ENSMUSG00000018398_up	kidney
ENSMUSG00000018401	0.204962	0.0730789	2.80467	0.0069114	-0.00214395	0.00318075	-0.674038	0.50306	-0.0121637	0.00392276	-3.10081	0.00301968	-0.0143077	0.00228676	-6.25675	2.82204e-07	0.0543265	0.734922	0.0378026	1.22239e-05	down	ENSMUSG00000018401_down	kidney
ENSMUSG00000018412	-0.172831	0.0558279	-3.09578	0.00306364	-0.00819172	0.00242991	-3.37121	0.0013618	0.00841209	0.00299676	2.80706	0.00686669	0.00022037	0.00176292	0.125003	0.901198	0.0328835	0.0366738	0.0627546	0.949105	up	ENSMUSG00000018412_up	kidney
ENSMUSG00000018427	0.415532	0.141468	2.93728	0.00479872	-0.00358986	0.0061574	-0.583016	0.562223	-0.0221669	0.0075938	-2.91909	0.00504797	-0.0257568	0.00444091	-5.79989	1.172e-06	0.0432851	0.777912	0.052191	3.56945e-05	down	ENSMUSG00000018427_down	kidney
ENSMUSG00000018507	-0.242493	0.1018	-2.38204	0.0206386	0.000997092	0.00443086	0.225034	0.822772	0.0221664	0.00546449	4.05644	0.000155805	0.0231635	0.00376769	6.14793	3.95979e-07	0.105373	0.929087	0.00681276	1.56727e-05	up	ENSMUSG00000018507_up	kidney
ENSMUSG00000018547	-0.0960297	0.068564	-1.40059	0.166855	-0.000939426	0.00298424	-0.314796	0.754087	0.0110519	0.00368041	3.0029	0.00399163	0.0101125	0.00225407	4.48633	6.80791e-05	0.370262	0.893049	0.0449732	0.000911277	up	ENSMUSG00000018547_up	kidney
ENSMUSG00000018572	-0.189038	0.0669807	-2.82228	0.00658831	0.00135415	0.00291533	0.464492	0.644096	0.0154787	0.00359542	4.30511	6.77854e-05	0.0168328	0.00231955	7.25695	1.29212e-08	0.052569	0.829453	0.00421993	1.83261e-06	up	ENSMUSG00000018572_up	kidney
ENSMUSG00000018623	-0.218226	0.103589	-2.10665	0.0396416	-0.00365882	0.00450872	-0.811498	0.420516	0.0170256	0.00556052	3.06186	0.00337624	0.0133667	0.00282193	4.73673	3.17234e-05	0.156968	0.670635	0.040572	0.000487124	up	ENSMUSG00000018623_up	kidney
ENSMUSG00000018654	-0.438078	0.164385	-2.66496	0.010041	-0.000628589	0.00715483	-0.0878552	0.930305	0.0408143	0.00882391	4.62542	2.2525e-05	0.0401857	0.0062594	6.42006	1.69886e-07	0.0679968	0.976456	0.00254003	8.81344e-06	up	ENSMUSG00000018654_up	kidney
ENSMUSG00000018661	0.169406	0.0595891	2.8429	0.00622782	0.0068071	0.00259361	2.62457	0.0111621	-0.00942321	0.00319865	-2.946	0.0046834	-0.00261611	0.00194782	-1.34309	0.187423	0.0509461	0.0980553	0.0495219	0.384416	down	ENSMUSG00000018661_down	kidney
ENSMUSG00000018666	0.0753988	0.0568637	1.32596	0.190237	0.00170502	0.00247499	0.688901	0.49373	-0.00820809	0.00305236	-2.6891	0.00942116	-0.00650306	0.00192004	-3.38694	0.00168822	0.40015	0.728588	0.076701	0.0121632	down	ENSMUSG00000018666_down	kidney
ENSMUSG00000018761	0.310686	0.0828521	3.74988	0.000421162	0.0143227	0.00360613	3.97176	0.000205814	-0.0126165	0.00444737	-2.83684	0.00633182	0.0017062	0.00284084	0.600597	0.55177	0.00880852	0.0154908	0.0598386	0.740161	up	ENSMUSG00000018761_up	kidney
ENSMUSG00000018774	-0.455377	0.188254	-2.41896	0.0188396	0.00310693	0.00819373	0.379183	0.705986	0.038328	0.0101052	3.79292	0.000367121	0.041435	0.00708409	5.84902	1.00545e-06	0.0991657	0.866065	0.0107535	3.15103e-05	up	ENSMUSG00000018774_up	kidney
ENSMUSG00000018819	-0.532625	0.179226	-2.97181	0.00435687	0.00385934	0.0078008	0.494737	0.622721	0.0385884	0.00962057	4.01103	0.00018095	0.0424477	0.0067405	6.29742	2.48674e-07	0.0408743	0.815559	0.00731726	1.12763e-05	up	ENSMUSG00000018819_up	kidney
ENSMUSG00000018858	0.350401	0.109756	3.19254	0.00231437	0.0153653	0.00477713	3.21642	0.00215797	-0.0168137	0.00589154	-2.85388	0.00604326	-0.00144849	0.00378606	-0.382585	0.704216	0.0279707	0.0449332	0.0583822	0.843415	down	ENSMUSG00000018858_down	kidney
ENSMUSG00000018882	0.0855161	0.0647761	1.32018	0.192146	0.00586993	0.00281937	2.082	0.0419244	-0.00879637	0.00347708	-2.52982	0.0142528	-0.00292644	0.00219835	-1.3312	0.191268	0.40255	0.197118	0.0989141	0.388868	down	ENSMUSG00000018882_down	kidney
ENSMUSG00000018899	-0.331297	0.136822	-2.42137	0.018727	-0.000586116	0.00595518	-0.0984213	0.921949	0.0294664	0.0073444	4.01209	0.000180319	0.0288803	0.00506256	5.70468	1.57728e-06	0.0988848	0.973585	0.00731027	4.519e-05	up	ENSMUSG00000018899_up	kidney
ENSMUSG00000018907	-0.18914	0.111462	-1.6969	0.0952669	-0.00226573	0.00485136	-0.467031	0.64229	0.0168258	0.00598309	2.81224	0.00677091	0.0145601	0.00335052	4.34562	0.000104152	0.267356	0.827998	0.0622673	0.00128224	up	ENSMUSG00000018907_up	kidney
ENSMUSG00000018927	-0.380902	0.116783	-3.26161	0.00188889	0.00282191	0.00508299	0.555167	0.580991	0.0265038	0.00626875	4.22793	8.79663e-05	0.0293257	0.00418012	7.01553	2.70282e-08	0.0245503	0.789895	0.00496073	2.6831e-06	up	ENSMUSG00000018927_up	kidney
ENSMUSG00000018930	-0.185385	0.11802	-1.57079	0.121865	0.00455392	0.00513682	0.886524	0.379126	0.0208924	0.00633514	3.29786	0.00169629	0.0254463	0.00406752	6.25598	2.82884e-07	0.307256	0.639372	0.0265579	1.22239e-05	up	ENSMUSG00000018930_up	kidney
ENSMUSG00000018999	-0.00148353	0.0608328	-0.0243871	0.980631	0.00115491	0.00264774	0.436185	0.664379	-0.0085112	0.00326541	-2.60647	0.0117003	-0.00735629	0.00194228	-3.78746	0.000542179	0.990826	0.841121	0.0878841	0.00483825	down	ENSMUSG00000018999_down	kidney
ENSMUSG00000019122	-0.500928	0.158856	-3.15334	0.0025944	0.0022869	0.00691421	0.330753	0.742065	0.0386855	0.00852716	4.53674	3.06538e-05	0.0409724	0.00593038	6.90889	3.75007e-08	0.0296676	0.887019	0.00297861	3.17393e-06	up	ENSMUSG00000019122_up	kidney
ENSMUSG00000019210	0.250964	0.0523864	4.79064	1.26138e-05	0.00694831	0.00228011	3.04735	0.00351887	-0.011241	0.00281202	-3.99749	0.000189176	-0.0042927	0.00153599	-2.79474	0.00818335	0.000593981	0.05514	0.00748752	0.041231	down	ENSMUSG00000019210_down	kidney
ENSMUSG00000019278	0.594587	0.106618	5.57677	7.33901e-07	0.000489647	0.00464056	0.105515	0.916344	-0.031493	0.00572311	-5.50277	9.64016e-07	-0.0310033	0.00345631	-8.97005	8.14174e-11	5.80952e-05	0.971449	0.000717244	6.65651e-08	down	ENSMUSG00000019278_down	kidney
ENSMUSG00000019312	0.431882	0.11795	3.66156	0.000556925	0.00450255	0.00513378	0.877044	0.38421	-0.0160256	0.00633139	-2.53113	0.0142051	-0.011523	0.00397942	-2.89565	0.00631581	0.0108389	0.643679	0.0987797	0.0338954	down	ENSMUSG00000019312_down	kidney
ENSMUSG00000019437	0.0754115	0.0654049	1.15299	0.253811	0.00911136	0.00284675	3.20062	0.00226028	-0.00947943	0.00351083	-2.70005	0.00915171	-0.000368068	0.00226631	-0.162409	0.871868	0.474909	0.0455653	0.0751235	0.935654	down	ENSMUSG00000019437_down	kidney
ENSMUSG00000019478	0.212692	0.0695294	3.05903	0.00340371	0.00144362	0.00302626	0.47703	0.635197	-0.0107641	0.00373223	-2.8841	0.00556138	-0.0093205	0.00238166	-3.91345	0.000375857	0.035118	0.823246	0.0552991	0.00360074	down	ENSMUSG00000019478_down	kidney
ENSMUSG00000019528	0.154619	0.048286	3.20214	0.00225024	0.00405805	0.00210164	1.93089	0.0585647	-0.00706842	0.00259192	-2.7271	0.00851599	-0.00301038	0.00146083	-2.06072	0.0464114	0.0275179	0.235709	0.0719063	0.147618	down	ENSMUSG00000019528_down	kidney
ENSMUSG00000019558	0.125011	0.0683287	1.82955	0.0726429	-0.00395037	0.002974	-1.3283	0.189466	-0.0149435	0.00366778	-4.07426	0.000146893	-0.0188939	0.00227647	-8.29963	5.68648e-10	0.226884	0.44433	0.00662361	2.49271e-07	down	ENSMUSG00000019558_down	kidney
ENSMUSG00000019699	-0.0484946	0.0773668	-0.626814	0.533328	-0.00342798	0.00336739	-1.01799	0.313059	0.0124973	0.00415293	3.00928	0.00392038	0.00906934	0.00273513	3.31587	0.00205443	0.721303	0.580681	0.0444705	0.0141681	up	ENSMUSG00000019699_up	kidney
ENSMUSG00000019715	0.133577	0.0410248	3.25601	0.00192047	0.00795383	0.0017856	4.45442	4.07184e-05	-0.00973132	0.00220215	-4.41901	4.59797e-05	-0.00177749	0.00128845	-1.37956	0.176004	0.0247505	0.00661764	0.00348933	0.368827	down	ENSMUSG00000019715_down	kidney
ENSMUSG00000019718	-0.109108	0.082695	-1.3194	0.192403	0.00769355	0.00359929	2.13752	0.0369361	-0.018735	0.00443894	-4.2206	9.01618e-05	-0.0110414	0.00274205	-4.02671	0.000269509	0.40269	0.183234	0.00501764	0.00274821	down	ENSMUSG00000019718_down	kidney
ENSMUSG00000019726	-0.35509	0.101056	-3.5138	0.000882073	-0.0170792	0.00439846	-3.88299	0.000274731	0.0187832	0.00542453	3.46264	0.00103193	0.00170401	0.00348187	0.489393	0.627452	0.0146071	0.018183	0.0195435	0.79034	up	ENSMUSG00000019726_up	kidney
ENSMUSG00000019763	0.185877	0.0845238	2.19911	0.0320167	0.0116473	0.00367889	3.16597	0.00250089	-0.0174684	0.00453711	-3.85011	0.000305511	-0.00582113	0.00292256	-1.99179	0.0538137	0.139158	0.0476736	0.00975657	0.163841	down	ENSMUSG00000019763_down	kidney
ENSMUSG00000019795	0.138507	0.0544378	2.54432	0.0137342	0.00460722	0.0023694	1.94447	0.0568682	-0.00743408	0.00292213	-2.54406	0.0137434	-0.00282686	0.00168701	-1.67566	0.102237	0.0827524	0.232077	0.0970763	0.25629	down	ENSMUSG00000019795_down	kidney
ENSMUSG00000019797	0.258697	0.0705097	3.66896	0.00054411	0.0127963	0.00306893	4.16963	0.000106959	-0.0154477	0.00378485	-4.08145	0.000143438	-0.00265137	0.00234138	-1.13239	0.264754	0.0106644	0.0111917	0.00658893	0.479596	down	ENSMUSG00000019797_down	kidney
ENSMUSG00000019804	0.224339	0.0666125	3.36782	0.00137574	0.00492131	0.00289931	1.69741	0.0951709	-0.00915171	0.00357566	-2.55945	0.0132116	-0.00423041	0.00225319	-1.87752	0.0683476	0.0197696	0.305179	0.0947404	0.193564	down	ENSMUSG00000019804_down	kidney
ENSMUSG00000019806	0.137023	0.0482574	2.83942	0.00628728	0.00799466	0.0021004	3.80626	0.000351759	-0.00680172	0.00259038	-2.62576	0.0111274	0.00119295	0.0013252	0.900201	0.373835	0.051159	0.0208389	0.0854556	0.590962	up	ENSMUSG00000019806_up	kidney
ENSMUSG00000019810	0.21354	0.0664352	3.21425	0.00217176	0.0048989	0.00289159	1.69419	0.0957845	-0.0132408	0.00356614	-3.71291	0.000473604	-0.00834186	0.00195083	-4.27606	0.000128362	0.0268877	0.306082	0.0126421	0.00150055	down	ENSMUSG00000019810_down	kidney
ENSMUSG00000019817	-0.186213	0.0826988	-2.2517	0.0282824	-0.00627968	0.00359946	-1.74462	0.0865379	0.0157981	0.00443914	3.55882	0.00076755	0.00951842	0.00271722	3.503	0.00122076	0.128502	0.290489	0.0166227	0.00936998	up	ENSMUSG00000019817_up	kidney
ENSMUSG00000019820	-0.283974	0.116768	-2.43194	0.0182409	-0.0142198	0.00508233	-2.79789	0.00703972	0.0159618	0.00626793	2.54658	0.0136549	0.00174202	0.00412608	0.422196	0.675325	0.097618	0.0787668	0.0965692	0.824569	up	ENSMUSG00000019820_up	kidney
ENSMUSG00000019822	0.28407	0.089733	3.16573	0.0025026	0.00871161	0.00390562	2.23053	0.0297363	-0.0177458	0.00481673	-3.6842	0.000518594	-0.00903416	0.00301208	-2.99931	0.00481844	0.0291442	0.164095	0.0133144	0.0274986	down	ENSMUSG00000019822_down	kidney
ENSMUSG00000019826	-0.148466	0.0484057	-3.06711	0.00332601	-0.00254658	0.00210686	-1.20871	0.231853	0.00773982	0.00259834	2.97875	0.00427272	0.00519324	0.00150111	3.45961	0.00137876	0.034694	0.496025	0.0468352	0.0103098	up	ENSMUSG00000019826_up	kidney
ENSMUSG00000019843	-0.138308	0.093383	-1.48108	0.144189	-0.00378403	0.00406449	-0.930997	0.355852	0.0128964	0.00501266	2.57277	0.0127665	0.00911238	0.00323678	2.81526	0.00776629	0.339361	0.618543	0.092889	0.0395969	up	ENSMUSG00000019843_up	kidney
ENSMUSG00000019850	-0.270805	0.114329	-2.36864	0.0213286	-0.00159679	0.00497616	-0.320887	0.74949	0.0251351	0.00613701	4.09566	0.000136839	0.0235383	0.00415979	5.65853	1.82149e-06	0.107817	0.891189	0.00642724	5.0455e-05	up	ENSMUSG00000019850_up	kidney
ENSMUSG00000019851	0.158515	0.0511784	3.09731	0.00305021	0.00341454	0.00222753	1.53288	0.130936	-0.00811318	0.00274718	-2.95328	0.00458899	-0.00469864	0.0017655	-2.66136	0.0114446	0.0328212	0.362254	0.0488845	0.0530086	down	ENSMUSG00000019851_down	kidney
ENSMUSG00000019863	0.176543	0.0552229	3.19691	0.00228499	0.00248021	0.00240357	1.03188	0.306563	-0.00781402	0.00296428	-2.63606	0.010832	-0.00533381	0.00142503	-3.74294	0.000616526	0.0277355	0.574083	0.0841131	0.00538654	down	ENSMUSG00000019863_down	kidney
ENSMUSG00000019866	-0.46345	0.0765675	-6.05284	1.24699e-07	-0.00565747	0.00333259	-1.69762	0.0951314	0.0165737	0.00411002	4.0325	0.000168608	0.0109162	0.002543	4.29264	0.000122133	1.2583e-05	0.305168	0.00710202	0.00145553	up	ENSMUSG00000019866_up	kidney
ENSMUSG00000019872	0.264535	0.0776238	3.40792	0.00121886	-0.00185063	0.00337857	-0.547755	0.586037	-0.0152622	0.00416672	-3.66288	0.000554617	-0.0171128	0.00233105	-7.34127	9.99683e-09	0.018273	0.792585	0.0139147	1.62006e-06	down	ENSMUSG00000019872_down	kidney
ENSMUSG00000019876	-0.257549	0.0738998	-3.48512	0.000963314	-0.00177191	0.00321648	-0.550885	0.583904	0.0118296	0.00396682	2.98214	0.00423219	0.0100577	0.00217376	4.62687	4.43922e-05	0.0155979	0.791142	0.0465414	0.000637663	up	ENSMUSG00000019876_up	kidney
ENSMUSG00000019923	0.227214	0.0623913	3.64176	0.000592655	0.00549113	0.00271558	2.02209	0.0479546	-0.0110098	0.00334907	-3.28742	0.00174974	-0.00551868	0.0020204	-2.73147	0.0096044	0.0112556	0.211602	0.0269355	0.0464537	down	ENSMUSG00000019923_down	kidney
ENSMUSG00000019927	-0.169917	0.0618613	-2.74674	0.00808033	-0.00191648	0.00269251	-0.711781	0.479555	0.00915696	0.00332062	2.75761	0.00784803	0.00724048	0.00195888	3.69624	0.000705103	0.0595556	0.718583	0.0684823	0.00599501	up	ENSMUSG00000019927_up	kidney
ENSMUSG00000019929	-0.56564	0.195769	-2.88932	0.00548173	-0.0271727	0.00852084	-3.18897	0.00233863	0.0276822	0.0105086	2.63425	0.0108834	0.00050949	0.0068088	0.0748281	0.940755	0.0470649	0.0459162	0.0842352	0.970343	up	ENSMUSG00000019929_up	kidney
ENSMUSG00000019944	0.412012	0.150261	2.74197	0.00818416	-0.00513149	0.00654011	-0.784619	0.435984	-0.0308747	0.00806578	-3.82787	0.000328191	-0.0360062	0.00530121	-6.79208	5.37322e-08	0.0599309	0.682273	0.0101298	3.96302e-06	down	ENSMUSG00000019944_down	kidney
ENSMUSG00000019947	-0.178651	0.103993	-1.71791	0.0913386	-0.0211083	0.0045263	-4.66349	1.97214e-05	0.0165071	0.00558219	2.9571	0.00454018	-0.00460119	0.00337962	-1.36145	0.181605	0.260471	0.00435375	0.0485051	0.376218	down	ENSMUSG00000019947_down	kidney
ENSMUSG00000019977	0.148861	0.0500918	2.97176	0.00435741	0.000275138	0.00218024	0.126196	0.900029	-0.0102938	0.00268885	-3.82834	0.000327691	-0.0100187	0.00143848	-6.96479	3.15826e-08	0.0408743	0.965199	0.0101298	2.90007e-06	down	ENSMUSG00000019977_down	kidney
ENSMUSG00000019978	-0.146454	0.0923701	-1.58551	0.118481	-0.00525913	0.0040204	-1.30811	0.19618	0.0197711	0.00495828	3.98748	0.000195487	0.0145119	0.00331999	4.37107	9.64646e-05	0.301705	0.453017	0.00759342	0.00120844	up	ENSMUSG00000019978_up	kidney
ENSMUSG00000019997	-0.354469	0.177801	-1.99363	0.0510723	-0.00742506	0.00773878	-0.959462	0.34145	0.0325848	0.00954408	3.41414	0.00119609	0.0251598	0.00587324	4.28379	0.00012542	0.182621	0.606689	0.0213057	0.00148125	up	ENSMUSG00000019997_up	kidney
ENSMUSG00000020000	-0.29153	0.0971743	-3.00008	0.00402361	-0.0142177	0.0042295	-3.36155	0.00140195	0.0164523	0.00521616	3.1541	0.00258867	0.00223459	0.00310389	0.71993	0.476091	0.0389539	0.0370456	0.0342129	0.680263	up	ENSMUSG00000020000_up	kidney
ENSMUSG00000020009	-0.167148	0.090243	-1.8522	0.0692711	-0.00124915	0.00392782	-0.318028	0.751647	0.0136859	0.0048441	2.82528	0.0065348	0.0124368	0.00318286	3.90743	0.00038253	0.220376	0.892555	0.0606732	0.00365323	up	ENSMUSG00000020009_up	kidney
ENSMUSG00000020015	-0.199113	0.0861266	-2.31186	0.0244874	-0.00474428	0.00374865	-1.2656	0.210898	0.0123826	0.00462314	2.6784	0.0096914	0.00763834	0.00299014	2.55451	0.0148824	0.117973	0.469573	0.078131	0.0645067	up	ENSMUSG00000020015_up	kidney
ENSMUSG00000020021	-0.258771	0.0997563	-2.59404	0.0120839	-0.0125031	0.00434189	-2.87964	0.00563019	0.014541	0.00535476	2.71554	0.00878267	0.00203799	0.00322373	0.632184	0.531154	0.0764166	0.0705901	0.0733926	0.724444	up	ENSMUSG00000020021_up	kidney
ENSMUSG00000020056	0.141581	0.0627828	2.25509	0.0280556	0.00644342	0.00273262	2.35797	0.021893	-0.00895733	0.00337008	-2.6579	0.0102293	-0.0025139	0.00193302	-1.30051	0.20147	0.127859	0.139309	0.0808699	0.402059	down	ENSMUSG00000020056_down	kidney
ENSMUSG00000020075	-0.165618	0.0788626	-2.10008	0.0402386	-0.0095228	0.00343249	-2.77431	0.007503	0.010875	0.00423322	2.56897	0.0128919	0.00135223	0.00265041	0.510197	0.612944	0.158105	0.0814377	0.0934702	0.780362	up	ENSMUSG00000020075_up	kidney
ENSMUSG00000020077	-0.379094	0.133914	-2.83088	0.00643569	-0.0024273	0.0058286	-0.416447	0.678675	0.0286023	0.00718829	3.97901	0.000200984	0.026175	0.00485843	5.38754	4.23826e-06	0.0519295	0.850601	0.00772356	9.69311e-05	up	ENSMUSG00000020077_up	kidney
ENSMUSG00000020079	0.168743	0.0646923	2.60839	0.0116421	0.00678513	0.00281573	2.40972	0.0192757	-0.0112299	0.00347258	-3.23388	0.00204997	-0.0044448	0.00198558	-2.23854	0.0312869	0.0746535	0.130884	0.0294584	0.111224	down	ENSMUSG00000020079_down	kidney
ENSMUSG00000020101	-0.464898	0.147332	-3.15545	0.00257849	-0.000287996	0.0064126	-0.0449109	0.964338	0.035379	0.00790853	4.47353	3.81282e-05	0.035091	0.00546047	6.42637	1.66588e-07	0.0295963	0.991734	0.00327506	8.71623e-06	up	ENSMUSG00000020101_up	kidney
ENSMUSG00000020120	-0.858718	0.21064	-4.0767	0.00014571	-0.00166606	0.0091681	-0.181723	0.856456	0.0624856	0.0113068	5.52636	8.83834e-07	0.0608195	0.00789048	7.70796	3.30059e-09	0.0040545	0.944163	0.000705722	8.53738e-07	up	ENSMUSG00000020120_up	kidney
ENSMUSG00000020134	-0.284041	0.0988863	-2.8724	0.0057435	-0.00713076	0.00430402	-1.65677	0.10316	0.0134009	0.00530806	2.52463	0.0144426	0.00627012	0.00328956	1.90606	0.0644326	0.0482599	0.318354	0.0997889	0.186201	up	ENSMUSG00000020134_up	kidney
ENSMUSG00000020142	0.343424	0.0831165	4.13184	0.000121336	0.00867117	0.00361764	2.39691	0.019896	-0.0115765	0.00446157	-2.59471	0.0120629	-0.00290528	0.00252517	-1.15053	0.257307	0.00354265	0.133208	0.0896178	0.470765	down	ENSMUSG00000020142_down	kidney
ENSMUSG00000020143	-0.393746	0.119843	-3.28551	0.00175972	0.00567823	0.00521617	1.08858	0.281	0.0334719	0.006433	5.20316	2.88027e-06	0.0391502	0.00434121	9.01826	7.09478e-11	0.0235206	0.547483	0.00102886	6.296e-08	up	ENSMUSG00000020143_up	kidney
ENSMUSG00000020154	-0.434307	0.111938	-3.87987	0.000277518	-0.0152735	0.00487211	-3.13487	0.00273705	0.0186778	0.00600868	3.10847	0.00295383	0.00340436	0.00391485	0.869602	0.390125	0.00653412	0.049523	0.037386	0.606094	up	ENSMUSG00000020154_up	kidney
ENSMUSG00000020159	-0.566965	0.208348	-2.72123	0.00865039	-0.00832415	0.00906835	-0.917934	0.36259	0.0386856	0.0111838	3.45907	0.00104325	0.0303614	0.00629989	4.81936	2.46163e-05	0.0622266	0.624435	0.0196428	0.000399363	up	ENSMUSG00000020159_up	kidney
ENSMUSG00000020182	0.146399	0.160573	0.911726	0.365821	0.0107287	0.00698894	1.5351	0.130391	-0.0281565	0.00861933	-3.26667	0.00186085	-0.0174278	0.00538371	-3.23713	0.00254853	0.585549	0.361626	0.0278294	0.0168119	down	ENSMUSG00000020182_down	kidney
ENSMUSG00000020198	0.158193	0.0605015	2.6147	0.0114528	0.0014175	0.00263332	0.538293	0.592508	-0.00879889	0.00324762	-2.70933	0.00892884	-0.00738139	0.00196703	-3.75256	0.000599679	0.0739039	0.79596	0.0741311	0.00525434	down	ENSMUSG00000020198_down	kidney
ENSMUSG00000020227	-0.207046	0.103219	-2.00589	0.0497078	0.00236246	0.00449259	0.525855	0.601065	0.0145783	0.00554063	2.63116	0.0109715	0.0169408	0.00370608	4.57107	5.26227e-05	0.179666	0.801813	0.0848028	0.000734916	up	ENSMUSG00000020227_up	kidney
ENSMUSG00000020256	-0.244955	0.0784098	-3.12404	0.00282413	-0.00741848	0.00341278	-2.17373	0.0339688	0.017598	0.00420892	4.18112	0.000102926	0.0101795	0.00263847	3.85812	0.000441681	0.0312582	0.175791	0.00538528	0.00411333	up	ENSMUSG00000020256_up	kidney
ENSMUSG00000020272	-0.3239	0.109875	-2.9479	0.00465862	-0.000470325	0.0047823	-0.098347	0.922008	0.021846	0.00589792	3.70401	0.000487132	0.0213757	0.00393268	5.4354	3.6516e-06	0.0425226	0.973585	0.0127742	8.60494e-05	up	ENSMUSG00000020272_up	kidney
ENSMUSG00000020273	-0.294124	0.0821102	-3.58207	0.0007141	-0.0108974	0.00357384	-3.0492	0.00350039	0.0124757	0.00440755	2.83053	0.00644183	0.00157833	0.0025458	0.619975	0.539074	0.0127697	0.0549912	0.060206	0.730688	up	ENSMUSG00000020273_up	kidney
ENSMUSG00000020275	-0.380311	0.0933064	-4.07594	0.000146079	-0.000637396	0.00406115	-0.15695	0.875849	0.02451	0.00500854	4.89365	8.75582e-06	0.0238726	0.00335323	7.1193	1.96696e-08	0.00405701	0.952339	0.00176122	2.21614e-06	up	ENSMUSG00000020275_up	kidney
ENSMUSG00000020279	-0.186383	0.0885559	-2.10469	0.0398188	-0.000402185	0.00385439	-0.104345	0.917269	0.0141614	0.00475354	2.97913	0.00426815	0.0137592	0.00294679	4.66923	3.90046e-05	0.157258	0.971798	0.0468352	0.000574434	up	ENSMUSG00000020279_up	kidney
ENSMUSG00000020289	0.142587	0.0556464	2.56238	0.0131123	0.00434828	0.00242201	1.79532	0.0779989	-0.00869874	0.00298701	-2.91219	0.00514558	-0.00435046	0.0016723	-2.60148	0.0132686	0.0804825	0.273576	0.0526781	0.059188	down	ENSMUSG00000020289_down	kidney
ENSMUSG00000020311	0.0232339	0.0638548	0.363856	0.717336	0.00266819	0.00277928	0.960031	0.341167	-0.0087958	0.00342763	-2.56615	0.0129859	-0.00612761	0.00212601	-2.88222	0.00653917	0.846389	0.606404	0.0937812	0.0348166	down	ENSMUSG00000020311_down	kidney
ENSMUSG00000020312	-0.212856	0.0823824	-2.58375	0.0124097	-0.0138132	0.00358569	-3.85232	0.000303349	0.0140985	0.00442216	3.18815	0.00234426	0.000285298	0.0027594	0.103391	0.918211	0.0777223	0.0194112	0.0321009	0.958503	up	ENSMUSG00000020312_up	kidney
ENSMUSG00000020375	0.201957	0.0624691	3.23292	0.00205583	0.0038909	0.00271896	1.43102	0.157981	-0.00969058	0.00335325	-2.88991	0.00547285	-0.00579968	0.00220877	-2.62575	0.0124991	0.0257715	0.402227	0.0547536	0.0567058	down	ENSMUSG00000020375_down	kidney
ENSMUSG00000020376	0.186924	0.0516919	3.61613	0.000642167	0.00856748	0.00224989	3.80796	0.000349849	-0.00848179	0.00277474	-3.05678	0.00342555	8.56906e-05	0.00144034	0.0594934	0.952879	0.0119148	0.0208389	0.0408773	0.976106	up	ENSMUSG00000020376_up	kidney
ENSMUSG00000020395	-0.283717	0.104794	-2.70737	0.00897544	-2.7988e-05	0.00456116	-0.00613617	0.995126	0.0244234	0.00562519	4.34179	5.98477e-05	0.0243954	0.00366343	6.65916	8.09936e-08	0.0636671	1	0.00392537	5.25915e-06	up	ENSMUSG00000020395_up	kidney
ENSMUSG00000020399	-0.32715	0.0904714	-3.61606	0.000642291	-0.00171353	0.00393776	-0.435154	0.665124	0.0194701	0.00485636	4.00919	0.000182046	0.0177566	0.00317374	5.59483	2.22179e-06	0.0119148	0.841427	0.00731726	5.87097e-05	up	ENSMUSG00000020399_up	kidney
ENSMUSG00000020422	-0.43611	0.10512	-4.1487	0.000114706	-0.0133299	0.00457533	-2.91343	0.00512782	0.0182309	0.00564266	3.2309	0.00206807	0.00490097	0.00359101	1.36479	0.180563	0.00338134	0.0673141	0.029644	0.37499	up	ENSMUSG00000020422_up	kidney
ENSMUSG00000020432	0.459037	0.111456	4.11855	0.000126821	0.0127674	0.00485111	2.63185	0.0109518	-0.0283108	0.00598278	-4.73205	1.55063e-05	-0.0155434	0.00368259	-4.22078	0.000151462	0.00364156	0.0976357	0.00216976	0.00171802	down	ENSMUSG00000020432_down	kidney
ENSMUSG00000020435	0.10901	0.0911277	1.19623	0.236646	0.0100895	0.00396633	2.54379	0.0137529	-0.014311	0.00489159	-2.92564	0.00495689	-0.00422152	0.00274061	-1.54036	0.131983	0.456274	0.10915	0.0515477	0.303781	down	ENSMUSG00000020435_down	kidney
ENSMUSG00000020437	-0.682482	0.155195	-4.39757	4.94805e-05	-0.00235295	0.00675487	-0.348334	0.728896	0.0516823	0.00833065	6.20388	7.06866e-08	0.0493293	0.00567361	8.69453	1.79787e-10	0.00177482	0.878361	0.000375344	1.15331e-07	up	ENSMUSG00000020437_up	kidney
ENSMUSG00000020456	0.128019	0.0612242	2.09098	0.0410797	0.000705923	0.00266478	0.264909	0.792052	-0.00878788	0.00328642	-2.674	0.00980469	-0.00808195	0.00215996	-3.74172	0.000618711	0.16021	0.912435	0.0787333	0.0053991	down	ENSMUSG00000020456_down	kidney
ENSMUSG00000020461	0.0814893	0.0630908	1.29162	0.201795	0.0112247	0.00274602	4.08761	0.00014054	-0.00974618	0.00338662	-2.87785	0.00565797	0.0014785	0.00182155	0.811672	0.422171	0.414074	0.0131203	0.0558649	0.634362	up	ENSMUSG00000020461_up	kidney
ENSMUSG00000020462	0.340457	0.0606438	5.61404	6.39507e-07	0.006044	0.00263952	2.28981	0.0258223	-0.0165656	0.00325527	-5.08886	4.3532e-06	-0.0105216	0.00196338	-5.35893	4.6329e-06	5.15991e-05	0.153369	0.00122928	0.000103887	down	ENSMUSG00000020462_down	kidney
ENSMUSG00000020477	0.364402	0.107982	3.37465	0.00134777	0.0124003	0.00469993	2.63839	0.010766	-0.0157338	0.00579633	-2.71445	0.00880806	-0.0033336	0.00391707	-0.851043	0.40022	0.0195357	0.0965422	0.0734368	0.614706	down	ENSMUSG00000020477_down	kidney
ENSMUSG00000020493	-0.14384	0.082619	-1.741	0.087175	-0.00842585	0.00359599	-2.34313	0.0227001	0.0161242	0.00443486	3.6358	0.000603834	0.00769839	0.00285374	2.69765	0.0104549	0.253639	0.142387	0.014477	0.0495112	up	ENSMUSG00000020493_up	kidney
ENSMUSG00000020514	0.243467	0.0481339	5.05811	4.86246e-06	0.00725927	0.00209503	3.465	0.0010245	-0.0122914	0.00258375	-4.7572	1.41929e-05	-0.00503218	0.00159885	-3.14737	0.00324929	0.000272253	0.0323369	0.00213749	0.0202488	down	ENSMUSG00000020514_down	kidney
ENSMUSG00000020526	0.0884427	0.0621659	1.42269	0.160373	0.00992351	0.00270577	3.66754	0.00054654	-0.00873871	0.00333697	-2.61876	0.0113323	0.00118479	0.00169861	0.69751	0.489844	0.36178	0.0242785	0.0864279	0.691247	up	ENSMUSG00000020526_up	kidney
ENSMUSG00000020553	0.163429	0.0822252	1.98758	0.0517565	0.0069074	0.00357885	1.93006	0.0586695	-0.016737	0.00441372	-3.79205	0.000368137	-0.00982965	0.00236208	-4.16143	0.000180796	0.184163	0.235886	0.0107657	0.00199419	down	ENSMUSG00000020553_down	kidney
ENSMUSG00000020573	-0.471813	0.120394	-3.91892	0.000244509	-0.00803146	0.00524012	-1.53269	0.130984	0.0364169	0.00646254	5.63508	5.91641e-07	0.0283855	0.00442709	6.41177	1.74315e-07	0.00593184	0.362295	0.000656431	8.96719e-06	up	ENSMUSG00000020573_up	kidney
ENSMUSG00000020589	-0.273325	0.119953	-2.2786	0.0265256	-0.00479781	0.00522095	-0.918953	0.362061	0.0208473	0.0064389	3.23771	0.00202701	0.0160495	0.00412663	3.88924	0.000403386	0.123829	0.624102	0.0292888	0.00380883	up	ENSMUSG00000020589_up	kidney
ENSMUSG00000020592	-0.233881	0.14034	-1.66652	0.101193	-0.00169088	0.0061083	-0.276816	0.782941	0.0237057	0.00753325	3.1468	0.00264404	0.0220148	0.00494478	4.45213	7.5512e-05	0.276536	0.907117	0.0346347	0.000990555	up	ENSMUSG00000020592_up	kidney
ENSMUSG00000020593	-0.490303	0.205026	-2.39142	0.0201673	-0.0230136	0.00892373	-2.57892	0.0125654	0.0395627	0.0110055	3.59483	0.00068629	0.0165491	0.00698068	2.3707	0.0230754	0.103491	0.103901	0.0156374	0.0890108	up	ENSMUSG00000020593_up	kidney
ENSMUSG00000020611	-0.239212	0.0812518	-2.94408	0.00470847	-0.0122836	0.00353648	-3.4734	0.000998531	0.0136245	0.00436147	3.12382	0.00282589	0.00134087	0.00283358	0.473205	0.638847	0.0427651	0.0321642	0.0362413	0.798885	up	ENSMUSG00000020611_up	kidney
ENSMUSG00000020621	0.116653	0.0645792	1.80636	0.0762367	0.00239037	0.00281081	0.850419	0.398713	-0.00983688	0.00346651	-2.83769	0.00631716	-0.00744652	0.00218844	-3.40266	0.0016161	0.233187	0.655598	0.0598033	0.0117497	down	ENSMUSG00000020621_down	kidney
ENSMUSG00000020628	0.128754	0.04113	3.13043	0.00277248	0.00120031	0.00179018	0.670499	0.505296	-0.0098334	0.0022078	-4.45395	4.07851e-05	-0.00863309	0.00141549	-6.099	4.61165e-07	0.0309523	0.736489	0.00334246	1.73551e-05	down	ENSMUSG00000020628_down	kidney
ENSMUSG00000020672	0.646467	0.0994521	6.50029	2.30783e-08	0.011949	0.00432864	2.76044	0.00778847	-0.0247631	0.00533843	-4.63865	2.15089e-05	-0.0128142	0.00290906	-4.40492	8.7099e-05	2.92299e-06	0.0831562	0.00254003	0.00111468	down	ENSMUSG00000020672_down	kidney
ENSMUSG00000020677	0.0995977	0.0600805	1.65774	0.102963	0.00607146	0.002615	2.32178	0.0239073	-0.00962588	0.00322503	-2.98474	0.00420132	-0.00355442	0.00189363	-1.87704	0.0684142	0.279624	0.146928	0.0462851	0.193654	down	ENSMUSG00000020677_down	kidney
ENSMUSG00000020689	-0.100424	0.0881467	-1.13928	0.259437	-0.00563652	0.00383658	-1.46915	0.147387	0.0172659	0.00473158	3.64909	0.000579182	0.0116294	0.00316697	3.67209	0.00075561	0.481139	0.387068	0.0141902	0.00634222	up	ENSMUSG00000020689_up	kidney
ENSMUSG00000020700	-0.262287	0.0955215	-2.74585	0.00809963	-0.0107247	0.00415757	-2.57956	0.0125449	0.0159146	0.00512745	3.1038	0.00299382	0.00518988	0.00337077	1.53967	0.13215	0.059615	0.103901	0.0376722	0.304013	up	ENSMUSG00000020700_up	kidney
ENSMUSG00000020717	-0.277067	0.120456	-2.30015	0.0251883	-0.00414744	0.00524283	-0.79107	0.432241	0.018111	0.00646588	2.80102	0.0069803	0.0139636	0.0042054	3.32039	0.00202906	0.119964	0.678993	0.0633993	0.0140353	up	ENSMUSG00000020717_up	kidney
ENSMUSG00000020741	0.147022	0.0809855	1.81541	0.0748162	0.00110536	0.00352489	0.313588	0.754999	-0.0139893	0.00434717	-3.21801	0.00214792	-0.0128839	0.00291746	-4.41613	8.41976e-05	0.23112	0.89309	0.0303902	0.00107906	down	ENSMUSG00000020741_down	kidney
ENSMUSG00000020780	0.166623	0.0537763	3.09845	0.00304022	0.00546101	0.00234061	2.33315	0.0232571	-0.00822347	0.00288663	-2.84881	0.00612781	-0.00276246	0.00187292	-1.47495	0.148686	0.032747	0.144511	0.0587662	0.330183	down	ENSMUSG00000020780_down	kidney
ENSMUSG00000020783	-0.312136	0.0570116	-5.47497	1.06778e-06	-0.0081926	0.00248142	-3.30157	0.00167763	0.00942861	0.00306029	3.08095	0.00319685	0.00123601	0.00189096	0.653639	0.517387	7.88021e-05	0.0400857	0.039088	0.713572	up	ENSMUSG00000020783_up	kidney
ENSMUSG00000020810	-0.303887	0.167515	-1.81408	0.0750233	-0.00697781	0.0072911	-0.957032	0.342665	0.0298197	0.00899197	3.31626	0.00160575	0.0228419	0.00593296	3.84999	0.000452251	0.231382	0.607352	0.0258454	0.00419263	up	ENSMUSG00000020810_up	kidney
ENSMUSG00000020818	0.0879257	0.0572441	1.53598	0.130175	0.00456002	0.00249155	1.8302	0.0725443	-0.00795719	0.00307278	-2.58958	0.0122242	-0.00339716	0.00185349	-1.83284	0.0748823	0.31995	0.262259	0.0903215	0.206148	down	ENSMUSG00000020818_down	kidney
ENSMUSG00000020826	-0.236906	0.082181	-2.88274	0.00558231	-0.00181388	0.00357692	-0.507107	0.614071	0.0125955	0.00441135	2.85526	0.00602051	0.0107817	0.00203281	5.30381	5.49933e-06	0.0475296	0.8108	0.0582543	0.000117082	up	ENSMUSG00000020826_up	kidney
ENSMUSG00000020828	-0.2222	0.0904951	-2.45538	0.0172038	0.00016843	0.00393879	0.0427618	0.966044	0.0131184	0.00485764	2.70058	0.00913881	0.0132869	0.00316938	4.19226	0.000164926	0.0946237	0.992492	0.0751235	0.0018435	up	ENSMUSG00000020828_up	kidney
ENSMUSG00000020829	0.361209	0.106479	3.3923	0.00127784	0.00904101	0.0046345	1.95081	0.0560907	-0.0154513	0.00571564	-2.70334	0.0090722	-0.00641028	0.00360415	-1.77859	0.0835256	0.0188591	0.23081	0.0748448	0.22312	down	ENSMUSG00000020829_down	kidney
ENSMUSG00000020832	0.0918818	0.0663502	1.3848	0.171606	0.00676129	0.00288789	2.34126	0.0228036	-0.0103529	0.00356158	-2.90682	0.00522271	-0.00359158	0.00209582	-1.71368	0.0949544	0.376755	0.14259	0.0531386	0.244213	down	ENSMUSG00000020832_down	kidney
ENSMUSG00000020886	-0.224655	0.0758747	-2.96087	0.00449255	-0.00746391	0.00330244	-2.26012	0.0277217	0.0155243	0.00407284	3.81168	0.000345704	0.00806043	0.00263087	3.06379	0.00406304	0.0415739	0.158396	0.0103909	0.0241872	up	ENSMUSG00000020886_up	kidney
ENSMUSG00000020893	-0.44694	0.303579	-1.47224	0.146555	-0.01289	0.0132133	-0.975533	0.333491	0.04885	0.0162956	2.99773	0.00405033	0.03596	0.00964159	3.72968	0.000640526	0.342864	0.599306	0.0453781	0.00554871	up	ENSMUSG00000020893_up	kidney
ENSMUSG00000020901	-0.654684	0.167521	-3.90806	0.00025329	0.00116628	0.00729136	0.159954	0.873493	0.0483849	0.00899229	5.38071	1.50864e-06	0.0495512	0.00627148	7.90104	1.8516e-09	0.00608061	0.95144	0.00084443	5.31322e-07	up	ENSMUSG00000020901_up	kidney
ENSMUSG00000020941	-0.145087	0.110842	-1.30895	0.195898	-0.00493538	0.00482439	-1.02301	0.310704	0.0165178	0.00594983	2.77617	0.00746539	0.0115824	0.00370405	3.12695	0.0034325	0.407297	0.578025	0.0660465	0.0211395	up	ENSMUSG00000020941_up	kidney
ENSMUSG00000020993	0.03866	0.0550797	0.701892	0.485654	0.00435112	0.00239734	1.81498	0.0748841	-0.0075072	0.00295659	-2.53914	0.0139174	-0.00315609	0.00182527	-1.72911	0.0921262	0.687056	0.267051	0.0977904	0.239104	down	ENSMUSG00000020993_down	kidney
ENSMUSG00000021023	0.114198	0.0620672	1.83991	0.0710843	0.00880037	0.00270147	3.25762	0.00191133	-0.0118425	0.00333167	-3.55454	0.000777796	-0.00304218	0.00211343	-1.43945	0.15843	0.22416	0.0426332	0.0167067	0.344164	down	ENSMUSG00000021023_down	kidney
ENSMUSG00000021038	0.159376	0.0572387	2.78441	0.00730129	0.00513626	0.00249131	2.06167	0.043892	-0.00972092	0.00307248	-3.16386	0.00251625	-0.00458465	0.00193649	-2.3675	0.0232486	0.0560569	0.202583	0.0335104	0.0893972	down	ENSMUSG00000021038_down	kidney
ENSMUSG00000021044	0.237167	0.0537976	4.40851	4.76629e-05	0.00511509	0.00234153	2.1845	0.0331278	-0.0116027	0.00288777	-4.01789	0.000176916	-0.00648764	0.00167948	-3.8629	0.000435585	0.00171297	0.173727	0.00720412	0.00406694	down	ENSMUSG00000021044_down	kidney
ENSMUSG00000021068	-0.344313	0.0959045	-3.59016	0.00069633	-0.0121648	0.00417424	-2.91426	0.00511604	0.0186016	0.00514801	3.61337	0.000647723	0.00643682	0.00318718	2.0196	0.0507123	0.0125281	0.0673141	0.0151921	0.157028	up	ENSMUSG00000021068_up	kidney
ENSMUSG00000021091	-0.429044	0.194675	-2.2039	0.0316591	0.00144081	0.00847321	0.170043	0.865589	0.0391091	0.0104498	3.74256	0.000431091	0.0405499	0.00660708	6.13735	4.09244e-07	0.138236	0.948078	0.0118958	1.59496e-05	up	ENSMUSG00000021091_up	kidney
ENSMUSG00000021103	0.127259	0.0492915	2.58176	0.0124736	0.00660795	0.00214541	3.08004	0.00320518	-0.00755198	0.00264589	-2.85423	0.00603756	-0.000944025	0.00151797	-0.621898	0.537822	0.0779175	0.0532217	0.0583578	0.729692	down	ENSMUSG00000021103_down	kidney
ENSMUSG00000021108	-0.246854	0.0891351	-2.76944	0.00760213	-0.0018287	0.0038796	-0.471363	0.639213	0.0180983	0.00478463	3.78259	0.000379439	0.0162696	0.00319521	5.09189	1.06156e-05	0.0574776	0.826119	0.0109912	0.000200159	up	ENSMUSG00000021108_up	kidney
ENSMUSG00000021123	-0.0787051	0.105036	-0.749317	0.456803	-0.00220642	0.00457168	-0.482628	0.631241	0.0147413	0.00563816	2.61455	0.011457	0.0125349	0.00360848	3.47372	0.00132535	0.662443	0.821132	0.0867306	0.00998768	up	ENSMUSG00000021123_up	kidney
ENSMUSG00000021178	0.195505	0.0593826	3.2923	0.00172457	0.00826165	0.00258462	3.19646	0.00228798	-0.00886294	0.00318757	-2.78047	0.00737931	-0.000601291	0.00199436	-0.301496	0.764724	0.0232197	0.045822	0.0656598	0.88072	down	ENSMUSG00000021178_down	kidney
ENSMUSG00000021182	-0.18623	0.0805925	-2.31076	0.0245527	-0.0070852	0.00350778	-2.01985	0.0481933	0.0131456	0.00432608	3.03869	0.00360665	0.00606044	0.00239612	2.52927	0.0158224	0.118101	0.212044	0.0421887	0.0673258	up	ENSMUSG00000021182_up	kidney
ENSMUSG00000021185	-0.227892	0.0819933	-2.7794	0.0074007	0.00524129	0.00356876	1.46866	0.14752	-0.0123836	0.00440128	-2.81363	0.00674523	-0.00714228	0.00273954	-2.60711	0.0130864	0.0564903	0.387306	0.0620833	0.0586604	down	ENSMUSG00000021185_down	kidney
ENSMUSG00000021203	-0.167719	0.0518004	-3.2378	0.00202647	-0.00644667	0.00225461	-2.85933	0.00595363	0.00933902	0.00278057	3.35867	0.00141414	0.00289234	0.00141085	2.05008	0.0474931	0.025508	0.0719473	0.0238531	0.150226	up	ENSMUSG00000021203_up	kidney
ENSMUSG00000021208	-0.172425	0.0579977	-2.97297	0.0043427	-0.00603975	0.00252435	-2.3926	0.0201089	0.0105215	0.00311323	3.3796	0.00132777	0.00448173	0.00192404	2.32934	0.0254079	0.0408743	0.133853	0.0227467	0.0955648	up	ENSMUSG00000021208_up	kidney
ENSMUSG00000021214	0.449836	0.235636	1.90903	0.0613875	0.0377723	0.010256	3.68293	0.000520674	-0.0365695	0.0126486	-2.8912	0.00545344	0.00120276	0.00586536	0.205061	0.838648	0.204941	0.023378	0.0547536	0.918796	up	ENSMUSG00000021214_up	kidney
ENSMUSG00000021221	0.174602	0.0649305	2.68906	0.0094222	-0.00167216	0.0028261	-0.591684	0.556443	-0.0101647	0.00348537	-2.91638	0.0050861	-0.0118368	0.00205621	-5.75662	1.34138e-06	0.0654458	0.773646	0.0524165	3.97972e-05	down	ENSMUSG00000021221_down	kidney
ENSMUSG00000021228	0.318492	0.207939	1.53166	0.131235	0.0253064	0.00905051	2.79613	0.00707344	-0.0321003	0.0111618	-2.8759	0.00568842	-0.00679394	0.00658145	-1.03229	0.308639	0.321417	0.0787668	0.0560751	0.525657	down	ENSMUSG00000021228_down	kidney
ENSMUSG00000021235	0.112368	0.0786197	1.42925	0.158486	0.00769126	0.00342192	2.24764	0.0285559	-0.0110311	0.00422019	-2.61389	0.011477	-0.00333982	0.00282033	-1.1842	0.243887	0.359245	0.160917	0.0868038	0.454645	down	ENSMUSG00000021235_down	kidney
ENSMUSG00000021257	0.114914	0.0707213	1.62488	0.109803	0.00927699	0.00307814	3.01383	0.00387018	-0.0113058	0.00379621	-2.97818	0.00427952	-0.00202881	0.0024641	-0.823348	0.415586	0.289482	0.0580212	0.0468375	0.628633	down	ENSMUSG00000021257_down	kidney
ENSMUSG00000021258	-0.112403	0.0409205	-2.74686	0.00807771	-0.00166205	0.00178106	-0.93318	0.354734	0.00675783	0.00219655	3.07657	0.00323724	0.00509578	0.0012923	3.94318	0.000344529	0.0595556	0.617857	0.0394505	0.00334599	up	ENSMUSG00000021258_up	kidney
ENSMUSG00000021262	-0.154657	0.117245	-1.31909	0.192508	-0.00396012	0.00510309	-0.776024	0.441	0.0189852	0.00629354	3.01662	0.00383976	0.0150251	0.00413603	3.63273	0.000845499	0.402768	0.686528	0.0439595	0.00693754	up	ENSMUSG00000021262_up	kidney
ENSMUSG00000021277	-0.17014	0.072984	-2.33119	0.0233681	-0.00833616	0.00317662	-2.62422	0.0111721	0.0126568	0.00391767	3.23069	0.00206935	0.0043206	0.00242144	1.78431	0.0825755	0.114625	0.0980553	0.029644	0.221286	up	ENSMUSG00000021277_up	kidney
ENSMUSG00000021282	0.172502	0.087421	1.97323	0.0534118	0.000458742	0.00380499	0.120563	0.904469	-0.0120748	0.00469262	-2.57314	0.0127544	-0.011616	0.0027814	-4.17632	0.000172953	0.188121	0.967132	0.092889	0.00191573	down	ENSMUSG00000021282_down	kidney
ENSMUSG00000021298	-0.311505	0.0891782	-3.49306	0.000940134	-0.000886073	0.00388148	-0.228282	0.820258	0.0202227	0.00478695	4.22454	8.89752e-05	0.0193366	0.00316106	6.11712	4.35853e-07	0.0153335	0.928035	0.0049818	1.66413e-05	up	ENSMUSG00000021298_up	kidney
ENSMUSG00000021318	-0.1391	0.0724847	-1.91903	0.0600824	-0.00819995	0.00315489	-2.59912	0.0119256	0.01064	0.00389087	2.7346	0.00834708	0.00244002	0.00245745	0.992909	0.327203	0.202276	0.10125	0.0708288	0.545066	up	ENSMUSG00000021318_up	kidney
ENSMUSG00000021356	-0.439525	0.145306	-3.02482	0.00375158	-0.00110228	0.00632445	-0.174289	0.862267	0.0340417	0.00779981	4.36443	5.54082e-05	0.0329394	0.00523193	6.29584	2.49898e-07	0.0372622	0.946762	0.00378824	1.13039e-05	up	ENSMUSG00000021356_up	kidney
ENSMUSG00000021365	-0.272664	0.108178	-2.5205	0.0145951	-0.016741	0.00470846	-3.55551	0.000775462	0.0164432	0.00580685	2.83169	0.0064214	-0.000297728	0.00363105	-0.0819951	0.935093	0.086182	0.0280853	0.060206	0.967115	down	ENSMUSG00000021365_down	kidney
ENSMUSG00000021368	0.203907	0.0557855	3.6552	0.000568164	0.00492104	0.00242806	2.02674	0.0474611	-0.0118024	0.00299448	-3.94137	0.000227281	-0.00688131	0.00173427	-3.96785	0.00032048	0.0109545	0.210385	0.00828203	0.00316738	down	ENSMUSG00000021368_down	kidney
ENSMUSG00000021374	-0.398352	0.118774	-3.35387	0.0014347	-0.0157112	0.00516962	-3.03914	0.00360214	0.0186872	0.0063756	2.93105	0.00488268	0.00297604	0.00414019	0.718817	0.476769	0.0204726	0.0557785	0.0509621	0.681082	up	ENSMUSG00000021374_up	kidney
ENSMUSG00000021376	0.202186	0.0965754	2.09355	0.0408404	0.0137331	0.00420344	3.26711	0.00185839	-0.0134333	0.00518402	-2.59129	0.0121703	0.000299836	0.0032723	0.0916283	0.927488	0.159536	0.0420507	0.0901236	0.963314	up	ENSMUSG00000021376_up	kidney
ENSMUSG00000021414	0.31676	0.0927236	3.41618	0.00118871	0.00690712	0.00403579	1.71147	0.092529	-0.0159617	0.00497726	-3.20692	0.00221896	-0.00905456	0.00308121	-2.93864	0.00564845	0.0179529	0.301787	0.030919	0.0311513	down	ENSMUSG00000021414_down	kidney
ENSMUSG00000021416	0.57501	0.154654	3.71804	0.000465979	0.0184228	0.00673131	2.73687	0.00829657	-0.0303285	0.00830159	-3.65333	0.000571512	-0.0119057	0.00532396	-2.23625	0.0314495	0.009498	0.0858887	0.014178	0.111608	down	ENSMUSG00000021416_down	kidney
ENSMUSG00000021418	0.198009	0.0634602	3.12021	0.00285556	0.0060774	0.0027621	2.20028	0.0319287	-0.0116001	0.00340645	-3.40535	0.00122837	-0.00552274	0.00180418	-3.06108	0.00409231	0.031478	0.170209	0.0216914	0.0243221	down	ENSMUSG00000021418_down	kidney
ENSMUSG00000021420	0.162517	0.0715493	2.2714	0.0269857	0.00849549	0.00311418	2.72801	0.0084955	-0.0104681	0.00384065	-2.72559	0.00855041	-0.00197256	0.0025855	-0.762932	0.450341	0.125102	0.0869705	0.0720313	0.657748	down	ENSMUSG00000021420_down	kidney
ENSMUSG00000021423	-0.370521	0.129245	-2.86681	0.00583251	0.000663734	0.00562539	0.117989	0.906499	0.0302345	0.00693768	4.35802	5.66313e-05	0.0308983	0.00477873	6.46579	1.47411e-07	0.0486914	0.967803	0.00379792	8.08301e-06	up	ENSMUSG00000021423_up	kidney
ENSMUSG00000021457	-0.704837	0.203878	-3.45716	0.00104935	-0.000761071	0.00887376	-0.0857664	0.931958	0.0561652	0.0109438	5.13213	3.72427e-06	0.0554041	0.00763014	7.26122	1.27541e-08	0.0164994	0.977307	0.00113994	1.82991e-06	up	ENSMUSG00000021457_up	kidney
ENSMUSG00000021460	0.0994822	0.0679476	1.4641	0.148758	0.00593899	0.00295742	2.00817	0.0494582	-0.0110158	0.00364732	-3.02024	0.00380063	-0.0050768	0.00243702	-2.0832	0.0441986	0.34564	0.21524	0.0437165	0.142931	down	ENSMUSG00000021460_down	kidney
ENSMUSG00000021497	0.264022	0.0682282	3.86969	0.000286802	0.00628358	0.00296963	2.11595	0.0388088	-0.00931147	0.00366239	-2.54246	0.0137998	-0.00302789	0.00226049	-1.33948	0.188584	0.00669266	0.188801	0.0972497	0.385501	down	ENSMUSG00000021497_down	kidney
ENSMUSG00000021550	0.228699	0.0675507	3.38558	0.00130402	0.00862735	0.00294014	2.93433	0.00483827	-0.0111749	0.00362602	-3.08188	0.00318835	-0.00254759	0.00222473	-1.14512	0.259511	0.0191587	0.0655471	0.039036	0.473327	down	ENSMUSG00000021550_down	kidney
ENSMUSG00000021576	0.168493	0.0532629	3.16342	0.00251946	0.0085013	0.00231827	3.6671	0.000547307	-0.0112532	0.00285907	-3.93596	0.000231325	-0.00275188	0.00166777	-1.65004	0.1074	0.0292373	0.0242785	0.00837924	0.265014	down	ENSMUSG00000021576_down	kidney
ENSMUSG00000021612	0.278327	0.0975745	2.85246	0.00606692	0.0113007	0.00424692	2.66091	0.0101485	-0.0155882	0.00523765	-2.97619	0.0043036	-0.00428753	0.00321406	-1.33399	0.190361	0.050032	0.0940949	0.0469891	0.387838	down	ENSMUSG00000021612_down	kidney
ENSMUSG00000021624	-0.484536	0.128116	-3.78202	0.000380132	-0.000607389	0.00557622	-0.108925	0.913651	0.0282316	0.00687704	4.10519	0.000132577	0.0276242	0.00461132	5.99052	6.46702e-07	0.00820343	0.970345	0.00634058	2.22827e-05	up	ENSMUSG00000021624_up	kidney
ENSMUSG00000021650	0.297308	0.0813476	3.65479	0.000568899	0.0110318	0.00354065	3.11576	0.00289244	-0.0193695	0.00436661	-4.43581	4.34057e-05	-0.00833767	0.00275042	-3.03142	0.00442704	0.0109545	0.0512244	0.00340402	0.025794	down	ENSMUSG00000021650_down	kidney
ENSMUSG00000021660	0.251745	0.061927	4.06519	0.000151368	0.0142443	0.00269537	5.28475	2.14142e-06	-0.0115664	0.00332414	-3.4795	0.000980037	0.00267796	0.00209806	1.2764	0.209768	0.00418025	0.00100839	0.018894	0.412887	up	ENSMUSG00000021660_up	kidney
ENSMUSG00000021678	-0.182254	0.0836342	-2.17918	0.0335416	-0.0110257	0.00364017	-3.02888	0.00370858	0.0144088	0.00448936	3.20955	0.00220195	0.00338313	0.00265061	1.27636	0.209782	0.143054	0.0567604	0.0307754	0.412887	up	ENSMUSG00000021678_up	kidney
ENSMUSG00000021703	-0.276912	0.0859477	-3.22187	0.00212372	-0.0112364	0.00374087	-3.0037	0.00398269	0.0118661	0.00461354	2.57202	0.012791	0.000629698	0.00287086	0.219341	0.82759	0.0264243	0.0594168	0.0929585	0.912779	up	ENSMUSG00000021703_up	kidney
ENSMUSG00000021707	0.186348	0.103779	1.79563	0.0779497	0.0022658	0.00451697	0.50162	0.617901	-0.0169667	0.0055707	-3.0457	0.00353548	-0.0147009	0.00331232	-4.43824	7.87525e-05	0.236268	0.81276	0.0417551	0.0010237	down	ENSMUSG00000021707_down	kidney
ENSMUSG00000021728	-0.139152	0.0722796	-1.9252	0.0592894	-0.00111567	0.00314597	-0.354634	0.724196	0.0105449	0.00387986	2.71786	0.0087284	0.00942926	0.00221224	4.26231	0.000133764	0.20023	0.875797	0.0730949	0.00155185	up	ENSMUSG00000021728_up	kidney
ENSMUSG00000021737	0.306034	0.061296	4.99272	6.14826e-06	0.00450185	0.0026679	1.68741	0.0970878	-0.00935081	0.00329027	-2.84195	0.0062439	-0.00484896	0.00187683	-2.58359	0.0138631	0.000328235	0.30832	0.0593526	0.0610983	down	ENSMUSG00000021737_down	kidney
ENSMUSG00000021745	-0.00983971	0.0941082	-0.104557	0.917101	-0.0138153	0.00409605	-3.37282	0.00135521	0.0132586	0.00505158	2.62464	0.0111598	-0.00055664	0.0033381	-0.166753	0.868472	0.958761	0.0366005	0.08555	0.933924	down	ENSMUSG00000021745_down	kidney
ENSMUSG00000021754	-0.281713	0.109187	-2.58009	0.0125276	-0.0126918	0.00475236	-2.67063	0.009892	0.0203809	0.005861	3.47737	0.00098646	0.00768903	0.00392027	1.96135	0.057396	0.0781485	0.0929241	0.01897	0.171245	up	ENSMUSG00000021754_up	kidney
ENSMUSG00000021772	0.220383	0.0804068	2.74085	0.00820878	0.00821424	0.0034997	2.34713	0.0224799	-0.0171545	0.00431611	-3.97453	0.000203957	-0.00894026	0.00269329	-3.31945	0.0020343	0.059942	0.14153	0.00779592	0.0140431	down	ENSMUSG00000021772_down	kidney
ENSMUSG00000021774	0.325079	0.0630646	5.1547	3.43268e-06	0.00637384	0.00274488	2.32208	0.0238898	-0.0132794	0.00338521	-3.92278	0.000241463	-0.00690558	0.00205696	-3.35718	0.00183324	0.000207268	0.146928	0.00856074	0.012974	down	ENSMUSG00000021774_down	kidney
ENSMUSG00000021782	-0.258581	0.072889	-3.54759	0.000794694	-0.0101314	0.00317249	-3.19352	0.00230774	0.0100422	0.00391257	2.56665	0.0129693	-8.92323e-05	0.00238983	-0.0373384	0.970416	0.0137167	0.0458563	0.093745	0.985277	down	ENSMUSG00000021782_down	kidney
ENSMUSG00000021792	0.238215	0.0747583	3.18647	0.00235578	0.00642831	0.00325385	1.9756	0.0531355	-0.0179031	0.00401291	-4.46137	3.97573e-05	-0.0114748	0.00256761	-4.46904	7.17409e-05	0.0281634	0.22445	0.00330381	0.000950978	down	ENSMUSG00000021792_down	kidney
ENSMUSG00000021810	0.0932769	0.0454498	2.05231	0.044825	0.00230288	0.0019782	1.16413	0.249307	-0.00649989	0.00243967	-2.66425	0.0100599	-0.00419701	0.0014326	-2.92965	0.00578227	0.169072	0.515253	0.0801863	0.0316989	down	ENSMUSG00000021810_down	kidney
ENSMUSG00000021868	0.187467	0.0677884	2.76547	0.0076838	0.00594464	0.00295049	2.0148	0.0487367	-0.0101849	0.00363878	-2.79898	0.00701891	-0.00424024	0.00222604	-1.90484	0.0645971	0.0579313	0.213327	0.0635613	0.186541	down	ENSMUSG00000021868_down	kidney
ENSMUSG00000021879	-0.262741	0.0739711	-3.55194	0.000784079	-0.00740592	0.00321959	-2.30027	0.0251813	0.012362	0.00397065	3.11335	0.00291258	0.00495612	0.00232419	2.13241	0.0396751	0.013645	0.151129	0.0371197	0.132358	up	ENSMUSG00000021879_up	kidney
ENSMUSG00000021880	-0.286882	0.0685128	-4.18728	0.000100826	-0.00174886	0.00298201	-0.58647	0.559916	0.0181971	0.00367766	4.948	7.21396e-06	0.0164482	0.00243531	6.75404	6.04214e-08	0.00306737	0.776417	0.00164174	4.26784e-06	up	ENSMUSG00000021880_up	kidney
ENSMUSG00000021886	-0.245351	0.113309	-2.16533	0.0346382	-0.00135926	0.00493177	-0.275612	0.78386	0.0237758	0.00608226	3.90904	0.000252482	0.0224166	0.00402574	5.56831	2.4133e-06	0.145435	0.907741	0.00873532	6.22475e-05	up	ENSMUSG00000021886_up	kidney
ENSMUSG00000021895	-0.310183	0.0699102	-4.43688	4.32465e-05	-0.0069295	0.00304283	-2.27732	0.0266069	0.0159298	0.00375267	4.24494	8.30711e-05	0.00900034	0.00223951	4.01888	0.000275803	0.00159746	0.155468	0.00478245	0.00279378	up	ENSMUSG00000021895_up	kidney
ENSMUSG00000021908	-0.456781	0.18407	-2.48156	0.0161082	-0.025991	0.00801162	-3.24416	0.00198881	0.0268757	0.00988058	2.72005	0.00867765	0.000884682	0.00592579	0.149294	0.882133	0.0911159	0.0432243	0.0728359	0.940406	up	ENSMUSG00000021908_up	kidney
ENSMUSG00000021916	0.0945984	0.0594299	1.59176	0.117068	0.00832072	0.00258668	3.21675	0.00215587	-0.00875347	0.00319011	-2.74394	0.00814107	-0.000432742	0.00175447	-0.246652	0.806541	0.299769	0.0449332	0.0699957	0.902851	down	ENSMUSG00000021916_down	kidney
ENSMUSG00000021922	-0.203191	0.091362	-2.22402	0.0301966	-0.00658829	0.00397652	-1.6568	0.103154	0.0178725	0.00490417	3.64434	0.000587869	0.0112842	0.00303755	3.7149	0.000668327	0.133909	0.318354	0.0142959	0.00573543	up	ENSMUSG00000021922_up	kidney
ENSMUSG00000021932	0.249739	0.0779908	3.20216	0.00225015	0.00372699	0.00339454	1.09793	0.276932	-0.0117196	0.00418643	-2.79942	0.00701053	-0.00799259	0.00268491	-2.97685	0.00511137	0.0275179	0.543593	0.0635481	0.0288388	down	ENSMUSG00000021932_down	kidney
ENSMUSG00000021947	0.3053	0.110608	2.76019	0.00779368	0.00926866	0.00481422	1.92527	0.0592799	-0.0196838	0.00593728	-3.31529	0.00161038	-0.0104152	0.00377686	-2.75762	0.0089914	0.0582866	0.236564	0.0258519	0.0442463	down	ENSMUSG00000021947_down	kidney
ENSMUSG00000021959	-0.322567	0.101651	-3.17329	0.0024481	-0.0129515	0.00442433	-2.92733	0.00493351	0.0172096	0.00545644	3.15399	0.00258948	0.00425807	0.00344992	1.23425	0.224891	0.0287096	0.066474	0.0342129	0.431796	up	ENSMUSG00000021959_up	kidney
ENSMUSG00000021962	-0.153677	0.0580061	-2.64933	0.0104619	-0.00577459	0.00252471	-2.28723	0.025983	0.008113	0.00311368	2.6056	0.0117269	0.00233841	0.00197759	1.18246	0.244567	0.0698275	0.153722	0.0879395	0.455433	up	ENSMUSG00000021962_up	kidney
ENSMUSG00000021973	0.0804519	0.0489842	1.6424	0.106111	0.00848864	0.00213203	3.98148	0.000199369	-0.00947537	0.0026294	-3.60363	0.000667712	-0.000986729	0.00137576	-0.717223	0.47774	0.284819	0.0154588	0.015444	0.681588	down	ENSMUSG00000021973_down	kidney
ENSMUSG00000021974	0.283725	0.101505	2.79517	0.00709169	0.00638299	0.00441801	1.44476	0.154096	-0.0185465	0.00544865	-3.40387	0.00123388	-0.0121635	0.00345264	-3.52296	0.00115406	0.0551821	0.396967	0.0217468	0.00895785	down	ENSMUSG00000021974_down	kidney
ENSMUSG00000021978	-0.103417	0.052504	-1.96969	0.0538278	-0.00649699	0.00228523	-2.84303	0.00622553	0.00924093	0.00281833	3.27886	0.00179477	0.00274394	0.00174447	1.57293	0.124247	0.189015	0.0737625	0.0271731	0.291678	up	ENSMUSG00000021978_up	kidney
ENSMUSG00000021982	0.0772596	0.0567979	1.36025	0.1792	0.00444899	0.00247212	1.79966	0.0773022	-0.00965593	0.00304882	-3.1671	0.00249264	-0.00520694	0.00193292	-2.69383	0.0105553	0.386249	0.271969	0.0333922	0.0499351	down	ENSMUSG00000021982_down	kidney
ENSMUSG00000021990	-0.161373	0.0771909	-2.09058	0.0411173	-0.00740282	0.00335973	-2.2034	0.0316964	0.0105103	0.00414349	2.53658	0.0140089	0.00310746	0.00260238	1.19408	0.240045	0.160289	0.169665	0.0982928	0.449748	up	ENSMUSG00000021990_up	kidney
ENSMUSG00000021996	0.173606	0.0725097	2.39425	0.0200271	0.0060847	0.00315598	1.92799	0.0589329	-0.0110375	0.00389221	-2.83579	0.00635003	-0.00495278	0.00236121	-2.09756	0.0428343	0.103201	0.236104	0.0598656	0.139817	down	ENSMUSG00000021996_down	kidney
ENSMUSG00000021998	-0.781402	0.20334	-3.84284	0.000312753	0.00553371	0.00885034	0.625254	0.534344	0.0532755	0.0109149	4.88096	9.15973e-06	0.0588092	0.00763439	7.70319	3.34823e-09	0.00717963	0.757135	0.00176122	8.5403e-07	up	ENSMUSG00000021998_up	kidney
ENSMUSG00000022000	-0.19483	0.0649418	-3.00007	0.00402372	-0.0106786	0.00282659	-3.77791	0.000385162	0.0101723	0.00348598	2.91807	0.00506224	-0.000506276	0.00231915	-0.218302	0.828393	0.0389539	0.0214376	0.05224	0.913336	down	ENSMUSG00000022000_down	kidney
ENSMUSG00000022014	-0.432752	0.109299	-3.95934	0.000214335	0.00448646	0.00475723	0.943083	0.349689	0.0194198	0.005867	3.31001	0.00163596	0.0239063	0.0040116	5.95929	7.12846e-07	0.00537741	0.613552	0.0259451	2.38459e-05	up	ENSMUSG00000022014_up	kidney
ENSMUSG00000022022	0.0662044	0.0667866	0.991282	0.325812	0.0052429	0.00290688	1.80362	0.0766716	-0.00982195	0.003585	-2.73973	0.00823335	-0.00457905	0.00211591	-2.1641	0.0369828	0.548098	0.270627	0.0704402	0.125543	down	ENSMUSG00000022022_down	kidney
ENSMUSG00000022031	0.0888743	0.0457575	1.94229	0.0571379	0.00512403	0.00199159	2.57283	0.0127645	-0.00744867	0.00245619	-3.03261	0.0036696	-0.00232464	0.00146315	-1.58879	0.120617	0.196101	0.104881	0.0427042	0.285971	down	ENSMUSG00000022031_down	kidney
ENSMUSG00000022057	-0.188072	0.108804	-1.72854	0.0894013	-0.00592315	0.00473568	-1.25075	0.216227	0.0168609	0.00584042	2.88692	0.00551819	0.0109377	0.00323358	3.38253	0.00170897	0.256745	0.475342	0.0550172	0.0122733	up	ENSMUSG00000022057_up	kidney
ENSMUSG00000022066	0.301319	0.094177	3.1995	0.00226772	0.00968399	0.00409905	2.3625	0.021652	-0.0147233	0.00505528	-2.91245	0.00514176	-0.00503927	0.003266	-1.54295	0.131354	0.0275989	0.138767	0.0526781	0.303092	down	ENSMUSG00000022066_down	kidney
ENSMUSG00000022094	-0.242947	0.0947412	-2.56432	0.0130471	-0.0130072	0.00412361	-3.15433	0.00258696	0.0135555	0.00508556	2.66548	0.0100272	0.000548263	0.00315561	0.173742	0.863015	0.0802704	0.0483764	0.0799957	0.931597	up	ENSMUSG00000022094_up	kidney
ENSMUSG00000022098	-0.3511	0.095197	-3.68814	0.000512184	0.000167299	0.00414344	0.0403769	0.967936	0.0161134	0.00511003	3.15329	0.00259473	0.0162807	0.00323513	5.03247	1.27589e-05	0.0101689	0.99263	0.0342369	0.000231767	up	ENSMUSG00000022098_up	kidney
ENSMUSG00000022108	0.0923749	0.0533784	1.73057	0.0890368	0.00759528	0.00232329	3.26919	0.00184701	-0.00817006	0.00286527	-2.85141	0.00608433	-0.000574789	0.00183411	-0.313389	0.755745	0.256132	0.0419463	0.0585326	0.875445	down	ENSMUSG00000022108_down	kidney
ENSMUSG00000022126	-0.308737	0.134223	-2.30017	0.0251871	-0.000435507	0.00584206	-0.0745469	0.940841	0.0259493	0.00720489	3.60163	0.000671899	0.0255138	0.00431152	5.9176	8.11828e-07	0.119964	0.980458	0.0154721	2.6251e-05	up	ENSMUSG00000022126_up	kidney
ENSMUSG00000022131	0.134791	0.0551621	2.44354	0.017721	0.00371164	0.00240093	1.54592	0.127758	-0.00774487	0.00296102	-2.61561	0.0114256	-0.00403324	0.0016939	-2.38104	0.0225235	0.0960448	0.358393	0.0867031	0.0874327	down	ENSMUSG00000022131_down	kidney
ENSMUSG00000022132	0.157599	0.0764292	2.06202	0.0438576	0.00304154	0.00332658	0.914315	0.364472	-0.0114256	0.0041026	-2.78497	0.0072902	-0.00838409	0.00203756	-4.11476	0.000207698	0.166586	0.626138	0.0651823	0.00224375	down	ENSMUSG00000022132_down	kidney
ENSMUSG00000022146	-0.578956	0.183934	-3.14762	0.00263777	-0.0154985	0.00800573	-1.93592	0.0579312	0.0356635	0.00987331	3.61211	0.000650274	0.020165	0.00676613	2.98029	0.00506547	0.0299584	0.234031	0.0152131	0.0286062	up	ENSMUSG00000022146_up	kidney
ENSMUSG00000022148	-0.509128	0.171496	-2.96874	0.00439447	0.00218095	0.00746435	0.292182	0.771227	0.0423416	0.00920564	4.59953	2.46512e-05	0.0445225	0.00644102	6.91234	3.71051e-08	0.0410684	0.902311	0.00263209	3.17393e-06	up	ENSMUSG00000022148_up	kidney
ENSMUSG00000022186	0.175314	0.0973	1.80179	0.0769618	-0.000354807	0.00423497	-0.0837802	0.93353	-0.0151522	0.00522291	-2.9011	0.00530609	-0.015507	0.00316522	-4.89918	1.92544e-05	0.234512	0.977765	0.0535714	0.000326073	down	ENSMUSG00000022186_down	kidney
ENSMUSG00000022191	0.124001	0.048258	2.56955	0.0128727	-0.0017676	0.00210042	-0.841544	0.403623	-0.00675983	0.00259041	-2.60956	0.0116069	-0.00852743	0.00134528	-6.33875	2.18693e-07	0.0796191	0.65983	0.0875048	1.02982e-05	down	ENSMUSG00000022191_down	kidney
ENSMUSG00000022219	0.340779	0.106559	3.19804	0.00227743	0.0140552	0.00463796	3.03046	0.00369203	-0.0205111	0.00571991	-3.58591	0.000705609	-0.00645592	0.00376413	-1.71512	0.0946887	0.0276803	0.056645	0.0159195	0.24379	down	ENSMUSG00000022219_down	kidney
ENSMUSG00000022235	0.22254	0.146016	1.52408	0.133117	0.0130191	0.00635534	2.04852	0.0452071	-0.0222277	0.00783792	-2.83592	0.00634781	-0.00920862	0.00507614	-1.8141	0.0777782	0.323801	0.204691	0.0598656	0.211865	down	ENSMUSG00000022235_down	kidney
ENSMUSG00000022236	0.184067	0.0730378	2.52016	0.0146078	0.0122717	0.00317897	3.86029	0.000295648	-0.0107533	0.00392056	-2.7428	0.00816602	0.00151842	0.00236616	0.641723	0.525009	0.086182	0.0190906	0.0701123	0.719644	up	ENSMUSG00000022236_up	kidney
ENSMUSG00000022246	-0.288054	0.077862	-3.69955	0.00049406	-0.00625968	0.00338894	-1.84709	0.0700195	0.012837	0.00417951	3.0714	0.00328547	0.00657728	0.0024185	2.71957	0.00989622	0.00992715	0.257022	0.0398268	0.0474651	up	ENSMUSG00000022246_up	kidney
ENSMUSG00000022304	-1.14309	0.212237	-5.3859	1.48026e-06	-0.037575	0.00923762	-4.06761	0.000150161	0.0423317	0.0113926	3.71573	0.0004694	0.0047567	0.00629204	0.755986	0.454444	0.00010106	0.0135182	0.0125664	0.661239	up	ENSMUSG00000022304_up	kidney
ENSMUSG00000022313	-0.18533	0.0467942	-3.96053	0.000213504	-0.0044074	0.00203671	-2.16398	0.0347469	0.0108887	0.00251184	4.33495	6.12566e-05	0.00648129	0.00162275	3.99401	0.000296764	0.00536388	0.177751	0.00398355	0.00296845	up	ENSMUSG00000022313_up	kidney
ENSMUSG00000022354	0.310592	0.103189	3.00994	0.00391306	0.0108452	0.00449129	2.41473	0.0190381	-0.0140917	0.00553902	-2.54408	0.0137427	-0.00324645	0.00365386	-0.888499	0.380012	0.0383096	0.130124	0.0970763	0.597102	down	ENSMUSG00000022354_down	kidney
ENSMUSG00000022360	-0.194721	0.119721	-1.62646	0.109467	-0.0100132	0.00521085	-1.9216	0.0597508	0.0169441	0.00642644	2.63662	0.010816	0.00693094	0.00440602	1.57306	0.124217	0.28919	0.237208	0.084061	0.291646	up	ENSMUSG00000022360_up	kidney
ENSMUSG00000022370	0.189498	0.0677188	2.79831	0.00703173	0.00956751	0.00294746	3.24602	0.00197794	-0.0111621	0.00363504	-3.07069	0.00329215	-0.00159458	0.00233115	-0.684031	0.498218	0.0549288	0.0431436	0.0398663	0.698519	down	ENSMUSG00000022370_down	kidney
ENSMUSG00000022372	-0.561907	0.180953	-3.10527	0.0029812	0.0022214	0.00787597	0.282048	0.778946	0.0461622	0.00971328	4.75248	1.44308e-05	0.0483836	0.00676306	7.1541	1.76846e-08	0.032454	0.905315	0.00213749	2.05555e-06	up	ENSMUSG00000022372_up	kidney
ENSMUSG00000022377	-0.202847	0.0669344	-3.03053	0.00369125	-0.00581833	0.00291332	-1.99715	0.050677	0.0115	0.00359294	3.20073	0.00225956	0.00568169	0.00216064	2.62963	0.01238	0.0368711	0.218447	0.0312477	0.056301	up	ENSMUSG00000022377_up	kidney
ENSMUSG00000022378	-0.158369	0.107771	-1.46949	0.147295	0.000750129	0.00469073	0.159917	0.873522	0.016368	0.00578498	2.82939	0.00646199	0.0171181	0.00379699	4.50833	6.36812e-05	0.343632	0.95144	0.060302	0.000860563	up	ENSMUSG00000022378_up	kidney
ENSMUSG00000022387	-0.238433	0.0894798	-2.66466	0.0100489	-0.00932237	0.0038946	-2.39366	0.0200562	0.0136812	0.00480314	2.8484	0.00613478	0.00435887	0.00292409	1.49068	0.144523	0.0679968	0.133805	0.0588024	0.323639	up	ENSMUSG00000022387_up	kidney
ENSMUSG00000022404	-0.0482197	0.0760761	-0.633835	0.528769	0.0110806	0.00331121	3.3464	0.00146723	-0.0138823	0.00408365	-3.39948	0.0012504	-0.00280164	0.00254746	-1.09978	0.278533	0.71781	0.0374765	0.0219537	0.493353	down	ENSMUSG00000022404_down	kidney
ENSMUSG00000022433	-0.203296	0.0783395	-2.59506	0.0120519	-0.00600558	0.00340972	-1.76131	0.083645	0.0135606	0.00420515	3.22476	0.00210576	0.007555	0.00256331	2.94736	0.00552142	0.0763218	0.284787	0.029945	0.0306903	up	ENSMUSG00000022433_up	kidney
ENSMUSG00000022439	-0.263517	0.111587	-2.36154	0.0217027	-0.00152327	0.00485681	-0.313637	0.754962	0.0244361	0.00598981	4.07961	0.000144314	0.0229128	0.00419575	5.46096	3.37214e-06	0.108988	0.89309	0.00658893	8.03234e-05	up	ENSMUSG00000022439_up	kidney
ENSMUSG00000022443	-0.206979	0.142279	-1.45474	0.151323	-0.00667657	0.00619266	-1.07814	0.285593	0.0210688	0.00763729	2.75867	0.00782556	0.0143922	0.00479656	3.00053	0.00480298	0.349523	0.55262	0.0684038	0.0274271	up	ENSMUSG00000022443_up	kidney
ENSMUSG00000022454	-0.0407604	0.0727128	-0.560568	0.577328	0.00265395	0.00316482	0.838578	0.405272	0.0120353	0.00390311	3.08351	0.00317348	0.0146892	0.00229391	6.40358	1.78802e-07	0.753745	0.660697	0.0389486	9.12138e-06	up	ENSMUSG00000022454_up	kidney
ENSMUSG00000022484	0.170617	0.0692855	2.46252	0.0168986	0.00240581	0.00301565	0.797776	0.428371	-0.0115012	0.00371914	-3.09244	0.00309318	-0.0090954	0.00218103	-4.17024	0.000176115	0.0935895	0.676384	0.0382276	0.00194606	down	ENSMUSG00000022484_down	kidney
ENSMUSG00000022488	-0.664569	0.181655	-3.6584	0.000562478	0.00337535	0.00790654	0.426906	0.671085	0.0476091	0.00975098	4.88249	9.11007e-06	0.0509845	0.00686597	7.42567	7.73735e-09	0.0109311	0.8453	0.00176122	1.42097e-06	up	ENSMUSG00000022488_up	kidney
ENSMUSG00000022504	-0.586776	0.131473	-4.46307	3.95254e-05	-0.00518601	0.00572237	-0.906269	0.368677	0.0325507	0.00705729	4.61234	2.35757e-05	0.0273646	0.00479581	5.70595	1.57109e-06	0.0014814	0.63013	0.00259391	4.51533e-05	up	ENSMUSG00000022504_up	kidney
ENSMUSG00000022529	-0.191277	0.0544658	-3.51188	0.000887295	-0.00782413	0.00237062	-3.30046	0.00168321	0.0134249	0.00292364	4.59186	2.53177e-05	0.00560081	0.00190144	2.94556	0.00554736	0.0146671	0.0400935	0.00267219	0.0307879	up	ENSMUSG00000022529_up	kidney
ENSMUSG00000022540	0.449806	0.11777	3.81935	0.000337292	0.0136417	0.00512594	2.66131	0.010138	-0.0185176	0.00632172	-2.92919	0.00490804	-0.00487585	0.00396302	-1.23034	0.226336	0.00749923	0.0940949	0.0511266	0.433211	down	ENSMUSG00000022540_down	kidney
ENSMUSG00000022553	0.189225	0.0619036	3.05677	0.00342572	0.0100319	0.00269435	3.72332	0.000458242	-0.0110025	0.00332289	-3.31112	0.00163054	-0.00097057	0.00216499	-0.448302	0.656549	0.0352032	0.0226908	0.0259289	0.81084	down	ENSMUSG00000022553_down	kidney
ENSMUSG00000022575	-0.24481	0.115543	-2.11877	0.0385587	0.00353127	0.005029	0.702181	0.485475	0.0204623	0.00620217	3.29921	0.00168947	0.0239935	0.00418195	5.7374	1.42426e-06	0.154512	0.722215	0.0265082	4.18564e-05	up	ENSMUSG00000022575_up	kidney
ENSMUSG00000022583	1.29161	0.222941	5.79351	3.28653e-07	-0.0175145	0.00970351	-1.80496	0.076458	-0.0574005	0.0119672	-4.7965	1.23555e-05	-0.0749149	0.00692778	-10.8137	5.21285e-13	2.95868e-05	0.270185	0.00201674	1.36763e-09	down	ENSMUSG00000022583_down	kidney
ENSMUSG00000022584	-0.252463	0.147591	-1.71056	0.0926977	0.00251342	0.00642388	0.391262	0.697088	0.0345478	0.00792244	4.36075	5.61067e-05	0.0370612	0.00552062	6.71323	6.85331e-08	0.262674	0.86093	0.00378824	4.66529e-06	up	ENSMUSG00000022584_up	kidney
ENSMUSG00000022587	-0.642358	0.183855	-3.49382	0.000937942	0.0115216	0.0080023	1.43978	0.155496	0.0292558	0.00986908	2.96439	0.0044484	0.0407774	0.00671216	6.07515	4.96743e-07	0.0153131	0.398895	0.0480345	1.82454e-05	up	ENSMUSG00000022587_up	kidney
ENSMUSG00000022613	0.152006	0.123144	1.23437	0.222219	0.00493223	0.00535984	0.920219	0.361405	-0.0168645	0.00661019	-2.55129	0.0134911	-0.0119323	0.00447924	-2.66391	0.0113724	0.43854	0.623388	0.0958469	0.0527409	down	ENSMUSG00000022613_down	kidney
ENSMUSG00000022637	-0.277273	0.0754553	-3.67467	0.000534412	-0.0106312	0.00328419	-3.23708	0.00203078	0.0172756	0.00405032	4.26525	7.75717e-05	0.00664445	0.00233633	2.84397	0.00721586	0.0105193	0.0438768	0.00458072	0.0374772	up	ENSMUSG00000022637_up	kidney
ENSMUSG00000022639	-0.170373	0.0742246	-2.29538	0.0254793	-0.00594857	0.00323062	-1.84131	0.070875	0.0121117	0.00398426	3.0399	0.00359435	0.00616316	0.00243009	2.53619	0.0155593	0.120849	0.258794	0.0420715	0.0664732	up	ENSMUSG00000022639_up	kidney
ENSMUSG00000022659	-0.262773	0.0836179	-3.14254	0.00267696	-0.00165801	0.00363947	-0.455565	0.650465	0.0163323	0.00448848	3.63871	0.000598341	0.0146743	0.00235894	6.2207	3.15707e-07	0.0302165	0.833446	0.0144065	1.34212e-05	up	ENSMUSG00000022659_up	kidney
ENSMUSG00000022661	-0.426653	0.0991291	-4.30402	6.80373e-05	-0.00776481	0.00431459	-1.79967	0.0773014	0.0242232	0.0053211	4.55229	2.90458e-05	0.0164584	0.00359931	4.57265	5.23712e-05	0.00230962	0.271969	0.00288339	0.000733077	up	ENSMUSG00000022661_up	kidney
ENSMUSG00000022677	0.165667	0.0562229	2.9466	0.00467548	0.00686942	0.0024471	2.80717	0.00686478	-0.00859092	0.00301796	-2.8466	0.00616505	-0.00172151	0.0016395	-1.05002	0.300521	0.0425286	0.0778741	0.058908	0.51667	down	ENSMUSG00000022677_down	kidney
ENSMUSG00000022684	0.078405	0.046831	1.67421	0.0996662	0.00303172	0.00203832	1.48736	0.142528	-0.00644136	0.00251382	-2.56238	0.0131123	-0.00340965	0.00161834	-2.10687	0.0419688	0.274583	0.379628	0.0943731	0.137881	down	ENSMUSG00000022684_down	kidney
ENSMUSG00000022696	-0.323887	0.0976758	-3.31593	0.0016073	-0.00912446	0.00425133	-2.14626	0.0361997	0.0209502	0.00524309	3.99577	0.000190243	0.0118257	0.00302686	3.90693	0.000383082	0.0222946	0.181229	0.00751356	0.0036566	up	ENSMUSG00000022696_up	kidney
ENSMUSG00000022750	0.0874074	0.0603425	1.44852	0.153048	0.00480093	0.0026264	1.82795	0.0728861	-0.00915354	0.00323909	-2.82596	0.00652268	-0.0043526	0.0020707	-2.102	0.0424195	0.351942	0.262949	0.0606732	0.139039	down	ENSMUSG00000022750_down	kidney
ENSMUSG00000022751	0.474178	0.087167	5.43989	1.21457e-06	0.00326104	0.00379394	0.859539	0.393708	-0.0119677	0.00467899	-2.55775	0.0132694	-0.00870664	0.00309316	-2.81481	0.00777526	8.67918e-05	0.651274	0.0950528	0.0396206	down	ENSMUSG00000022751_down	kidney
ENSMUSG00000022763	0.176452	0.085042	2.07488	0.0426045	0.00481571	0.00370145	1.30103	0.198575	-0.0179348	0.00456492	-3.92883	0.000236753	-0.0131191	0.00292151	-4.49053	6.72168e-05	0.163569	0.455271	0.00845909	0.000901048	down	ENSMUSG00000022763_down	kidney
ENSMUSG00000022766	0.0521214	0.0648956	0.803158	0.425279	0.00858218	0.00282458	3.0384	0.00360971	-0.00881879	0.00348349	-2.53159	0.0141883	-0.000236612	0.00216017	-0.109534	0.913371	0.63761	0.0558016	0.0987376	0.955732	down	ENSMUSG00000022766_down	kidney
ENSMUSG00000022805	0.362183	0.0924635	3.91704	0.000246011	0.00303235	0.00402447	0.753478	0.454319	-0.0171444	0.0049633	-3.45423	0.00105875	-0.014112	0.00312403	-4.51726	6.19792e-05	0.00595255	0.697492	0.0198408	0.000842522	down	ENSMUSG00000022805_down	kidney
ENSMUSG00000022809	0.069494	0.0727154	0.955699	0.343332	0.010692	0.00316493	3.37826	0.00133315	-0.0117958	0.00390325	-3.02205	0.00378112	-0.00110386	0.00238495	-0.462842	0.646188	0.565853	0.0363254	0.0435413	0.804578	down	ENSMUSG00000022809_down	kidney
ENSMUSG00000022831	-0.622721	0.188673	-3.30053	0.00168282	0.00167936	0.00821197	0.204501	0.838703	0.0496818	0.0101277	4.90556	8.39244e-06	0.0513612	0.00706674	7.26801	1.24928e-08	0.0228587	0.936093	0.00175145	1.80654e-06	up	ENSMUSG00000022831_up	kidney
ENSMUSG00000022865	-0.177973	0.0966355	-1.84169	0.0708182	-0.0128551	0.00420605	-3.05634	0.0034299	0.0142011	0.00518724	2.7377	0.00827834	0.00134597	0.00332788	0.404452	0.688209	0.22362	0.0545451	0.0705761	0.833319	up	ENSMUSG00000022865_up	kidney
ENSMUSG00000022876	-0.323684	0.129508	-2.49932	0.0154013	-0.0030161	0.00563685	-0.535069	0.59472	0.0275177	0.00695181	3.95836	0.000215029	0.0245016	0.00463888	5.2818	5.88872e-06	0.0888332	0.797357	0.00804278	0.000123033	up	ENSMUSG00000022876_up	kidney
ENSMUSG00000022883	-0.251176	0.0765752	-3.28012	0.0017881	-0.0149151	0.00333293	-4.47507	3.79261e-05	0.0129163	0.00411044	3.14232	0.00267862	-0.00199879	0.00264794	-0.754844	0.45512	0.0237194	0.00639002	0.0350127	0.661956	down	ENSMUSG00000022883_down	kidney
ENSMUSG00000022885	-0.335009	0.0936052	-3.57895	0.000721042	-0.00117977	0.00407416	-0.289573	0.773212	0.0194942	0.00502458	3.87976	0.000277618	0.0183144	0.00328498	5.5752	2.36204e-06	0.0128562	0.90304	0.00912718	6.13562e-05	up	ENSMUSG00000022885_up	kidney
ENSMUSG00000022893	-0.409202	0.184088	-2.22286	0.0302794	-0.0153445	0.00801243	-1.91509	0.0605937	0.0315693	0.00988157	3.19476	0.00229937	0.0162248	0.00670588	2.41948	0.0205747	0.134189	0.238697	0.0317265	0.0816189	up	ENSMUSG00000022893_up	kidney
ENSMUSG00000022901	-0.343212	0.108081	-3.1755	0.00243237	-0.000522235	0.00470423	-0.111014	0.912002	0.0255823	0.00580163	4.40949	4.75024e-05	0.02506	0.00390268	6.42123	1.6927e-07	0.0286533	0.969603	0.0035477	8.80633e-06	up	ENSMUSG00000022901_up	kidney
ENSMUSG00000022906	-0.369945	0.113148	-3.26958	0.00184485	0.00343509	0.00492474	0.697517	0.488365	0.0183545	0.00607359	3.02201	0.00378156	0.0217895	0.00404945	5.38087	4.32725e-06	0.0242258	0.724461	0.0435413	9.83538e-05	up	ENSMUSG00000022906_up	kidney
ENSMUSG00000022911	-0.333174	0.0788997	-4.22275	8.95104e-05	-0.0110707	0.0034341	-3.22376	0.00211195	0.015711	0.00423521	3.70961	0.000478576	0.00464027	0.00246454	1.88281	0.0676063	0.00283424	0.0444792	0.012709	0.192375	up	ENSMUSG00000022911_up	kidney
ENSMUSG00000022912	-0.378653	0.126359	-2.99665	0.00406276	-0.00249934	0.00549976	-0.454444	0.651266	0.0188098	0.00678275	2.77318	0.00752586	0.0163105	0.00447955	3.6411	0.000825569	0.0392491	0.833656	0.0665443	0.00681419	up	ENSMUSG00000022912_up	kidney
ENSMUSG00000022913	0.29568	0.060722	4.8694	9.54373e-06	0.00981684	0.00264292	3.71439	0.000471392	-0.0153493	0.00325946	-4.70916	1.68046e-05	-0.0055325	0.00201695	-2.743	0.00932954	0.000460659	0.022783	0.00228605	0.0454716	down	ENSMUSG00000022913_down	kidney
ENSMUSG00000022914	-0.313987	0.0813288	-3.86071	0.000295249	-0.0119049	0.00353983	-3.36314	0.00139529	0.0125474	0.0043656	2.87414	0.00571603	0.000642443	0.00252312	0.254623	0.800424	0.00683764	0.0369229	0.0561964	0.89962	up	ENSMUSG00000022914_up	kidney
ENSMUSG00000022946	0.00332688	0.0675698	0.0492362	0.960906	-0.00147068	0.00294097	-0.500065	0.618989	0.0115772	0.00362704	3.19191	0.00231864	0.0101065	0.00222361	4.5451	5.69509e-05	0.980878	0.813457	0.0318517	0.000786394	up	ENSMUSG00000022946_up	kidney
ENSMUSG00000022947	-0.0948621	0.076951	-1.23276	0.222816	-0.000947177	0.00334929	-0.2828	0.778373	0.0106549	0.00413061	2.5795	0.0125468	0.00970772	0.00260279	3.72974	0.000640409	0.43901	0.90518	0.0919112	0.00554871	up	ENSMUSG00000022947_up	kidney
ENSMUSG00000022952	-0.216658	0.144222	-1.50226	0.138649	-0.0013012	0.00627724	-0.207289	0.836536	0.0216844	0.0077416	2.80103	0.00698007	0.0203832	0.0050379	4.04598	0.000254608	0.331376	0.934894	0.0633993	0.00262837	up	ENSMUSG00000022952_up	kidney
ENSMUSG00000022965	-0.229756	0.0957089	-2.40057	0.019717	0.0018406	0.00416572	0.441843	0.660304	0.0146506	0.0051375	2.85169	0.00607968	0.0164912	0.00339941	4.85119	2.2321e-05	0.102058	0.839494	0.0585185	0.000367976	up	ENSMUSG00000022965_up	kidney
ENSMUSG00000022971	-0.127539	0.0617297	-2.06609	0.0434578	-0.000597088	0.00268678	-0.222232	0.824942	0.0100423	0.00331355	3.03068	0.00368974	0.00944523	0.00215851	4.37581	9.50973e-05	0.165547	0.929566	0.0428215	0.00119703	up	ENSMUSG00000022971_up	kidney
ENSMUSG00000022983	-0.1974	0.0619456	-3.18667	0.0023544	-0.00782831	0.00269618	-2.90348	0.0052712	0.0115818	0.00332514	3.48311	0.000969264	0.00375353	0.00196918	1.90614	0.0644226	0.0281634	0.0682692	0.0187852	0.186201	up	ENSMUSG00000022983_up	kidney
ENSMUSG00000023022	-0.261108	0.0643806	-4.05569	0.000156193	-0.00342367	0.00280216	-1.2218	0.226903	0.00966817	0.00345585	2.79762	0.00704482	0.0062445	0.00211468	2.95293	0.00544171	0.00427543	0.4897	0.0636703	0.0303576	up	ENSMUSG00000023022_up	kidney
ENSMUSG00000023026	-0.204182	0.0753596	-2.70944	0.00892629	-0.0101563	0.00328002	-3.09641	0.00305808	0.0123722	0.00404519	3.05849	0.00340893	0.00221585	0.00258097	0.858536	0.396124	0.0634164	0.0526528	0.040732	0.611381	up	ENSMUSG00000023026_up	kidney
ENSMUSG00000023072	0.219692	0.0583943	3.76221	0.00040494	0.00473417	0.00254161	1.86267	0.0677576	-0.0108513	0.00313452	-3.46186	0.00103438	-0.00611709	0.00203752	-3.00222	0.00478167	0.00855779	0.25293	0.0195435	0.0273568	down	ENSMUSG00000023072_down	kidney
ENSMUSG00000023078	-0.358426	0.173388	-2.0672	0.0433493	0.00393444	0.00754668	0.521347	0.604181	0.0421257	0.00930717	4.52615	3.1797e-05	0.0460601	0.0063881	7.21031	1.48957e-08	0.165202	0.803809	0.00305734	1.88662e-06	up	ENSMUSG00000023078_up	kidney
ENSMUSG00000023087	-0.0836303	0.198425	-0.42147	0.675025	-0.00295206	0.00863645	-0.341814	0.73377	0.0341399	0.0106512	3.20528	0.00222968	0.0311878	0.00731631	4.26278	0.000133573	0.820104	0.881906	0.0310213	0.00155155	up	ENSMUSG00000023087_up	kidney
ENSMUSG00000023092	0.202031	0.0749507	2.69552	0.00926218	-0.000669049	0.00326222	-0.20509	0.838245	-0.0110138	0.00402324	-2.73755	0.0082816	-0.0116829	0.00242987	-4.80802	2.54893e-05	0.0648607	0.935923	0.0705761	0.000409546	down	ENSMUSG00000023092_down	kidney
ENSMUSG00000023094	0.247679	0.0839741	2.94947	0.00463812	0.00671657	0.00365497	1.83766	0.0714204	-0.012605	0.0045076	-2.7964	0.00706819	-0.00588848	0.00278273	-2.11608	0.0411287	0.0423987	0.25995	0.0637874	0.135607	down	ENSMUSG00000023094_down	kidney
ENSMUSG00000023120	0.258933	0.167348	1.54727	0.127432	0.00355641	0.00728382	0.488261	0.627271	-0.0285187	0.00898299	-3.17474	0.00243779	-0.0249623	0.0051302	-4.86575	2.13428e-05	0.315233	0.818577	0.0329434	0.000354394	down	ENSMUSG00000023120_down	kidney
ENSMUSG00000023169	-0.133168	0.10884	-1.22352	0.226258	-0.0128417	0.00473727	-2.71079	0.00889422	0.0197397	0.00584238	3.37871	0.00133136	0.00689794	0.00374672	1.84106	0.0736417	0.443442	0.088642	0.0227656	0.20371	up	ENSMUSG00000023169_up	kidney
ENSMUSG00000023175	0.292469	0.0840634	3.47915	0.000981104	0.0121352	0.00365885	3.31666	0.00160381	-0.0142896	0.00451239	-3.16675	0.00249516	-0.00215446	0.00274462	-0.784975	0.437466	0.0157482	0.0391155	0.0333922	0.647438	down	ENSMUSG00000023175_down	kidney
ENSMUSG00000023259	0.344776	0.0865955	3.98145	0.000199384	0.00479248	0.00376906	1.27153	0.208796	-0.0160293	0.00464831	-3.4484	0.00107775	-0.0112368	0.0023622	-4.75691	2.98194e-05	0.00507989	0.467683	0.0201147	0.00046534	down	ENSMUSG00000023259_down	kidney
ENSMUSG00000023274	-0.494535	0.14363	-3.44313	0.00109521	0.00281037	0.00625147	0.449553	0.654768	0.0332068	0.00770982	4.30708	6.73333e-05	0.0360172	0.00530801	6.78545	5.48431e-08	0.0169418	0.835837	0.00420604	3.9968e-06	up	ENSMUSG00000023274_up	kidney
ENSMUSG00000023328	-0.0756169	0.0864491	-0.874699	0.385474	-0.00904775	0.00376269	-2.4046	0.0195219	0.0120884	0.00464045	2.605	0.0117452	0.00304062	0.00290777	1.04569	0.302488	0.603772	0.13147	0.0880408	0.518934	up	ENSMUSG00000023328_up	kidney
ENSMUSG00000023341	-0.326521	0.128558	-2.53988	0.0138912	-0.00406368	0.00559547	-0.726244	0.470714	0.0257467	0.00690078	3.73098	0.000447241	0.021683	0.00445822	4.8636	2.1484e-05	0.0834244	0.711202	0.0121323	0.000356096	up	ENSMUSG00000023341_up	kidney
ENSMUSG00000023349	-0.374485	0.155258	-2.41201	0.019167	-0.000642304	0.00675761	-0.095049	0.924615	0.0300088	0.00833403	3.60076	0.000673727	0.0293665	0.00546448	5.37407	4.41972e-06	0.100143	0.974382	0.0154721	9.99608e-05	up	ENSMUSG00000023349_up	kidney
ENSMUSG00000023467	0.119345	0.0487828	2.44646	0.0175923	0.00685352	0.00212327	3.22782	0.0020869	-0.0077528	0.00261858	-2.96069	0.00449488	-0.000899281	0.00154395	-0.582454	0.563794	0.0956813	0.0442937	0.0482374	0.747964	down	ENSMUSG00000023467_down	kidney
ENSMUSG00000023572	0.165643	0.051962	3.18778	0.00234678	0.00523776	0.00226164	2.31591	0.0242491	-0.00983217	0.00278924	-3.52504	0.000852038	-0.00459441	0.00163544	-2.80929	0.00788559	0.0281472	0.148007	0.0175617	0.0400938	down	ENSMUSG00000023572_down	kidney
ENSMUSG00000023809	-0.214778	0.06772	-3.17155	0.00246053	-0.00386874	0.00294751	-1.31255	0.19469	0.0108502	0.00363511	2.98485	0.0042001	0.00698149	0.00176864	3.94737	0.000340327	0.0288003	0.451156	0.0462851	0.00331688	up	ENSMUSG00000023809_up	kidney
ENSMUSG00000023826	0.158567	0.0660327	2.40134	0.0196796	0.00918887	0.00287407	3.19717	0.00228326	-0.0125063	0.00354453	-3.52833	0.000843425	-0.00331741	0.00193715	-1.71252	0.0951709	0.101951	0.0457774	0.0174628	0.244538	down	ENSMUSG00000023826_down	kidney
ENSMUSG00000023832	0.24592	0.123089	1.9979	0.0505936	0.00225215	0.00535746	0.420376	0.67582	-0.0170098	0.00660725	-2.57442	0.0127123	-0.0147577	0.00379938	-3.88422	0.000409336	0.181369	0.848528	0.0927538	0.00385709	down	ENSMUSG00000023832_down	kidney
ENSMUSG00000023845	-0.533582	0.164869	-3.2364	0.00203483	-0.0322516	0.00717591	-4.49443	3.54792e-05	0.0261943	0.0088499	2.95984	0.00450549	-0.00605726	0.00564388	-1.07324	0.290112	0.0255957	0.00614693	0.0482471	0.505517	down	ENSMUSG00000023845_down	kidney
ENSMUSG00000023852	-0.33714	0.0868136	-3.88349	0.00027429	-0.00897376	0.00377856	-2.37492	0.0210029	0.0122166	0.00466002	2.62157	0.0112497	0.0032428	0.0029715	1.0913	0.282197	0.0064914	0.136963	0.085982	0.497569	up	ENSMUSG00000023852_up	kidney
ENSMUSG00000023885	0.00909726	0.143207	0.0635255	0.949574	-0.00595186	0.00623306	-0.954886	0.343739	0.0223305	0.00768711	2.90493	0.0052502	0.0163786	0.00515474	3.17739	0.00299674	0.974648	0.608167	0.0533296	0.0190345	up	ENSMUSG00000023885_up	kidney
ENSMUSG00000023903	-0.209653	0.0732324	-2.86284	0.00589646	-0.0055228	0.00318743	-1.73268	0.0886568	0.012021	0.003931	3.058	0.00341371	0.00649818	0.00238742	2.72185	0.00983971	0.0491105	0.294409	0.0407626	0.0472558	up	ENSMUSG00000023903_up	kidney
ENSMUSG00000023927	-0.166796	0.0704239	-2.36846	0.0213383	0.000706466	0.0030652	0.23048	0.818559	0.00985148	0.00378025	2.60604	0.0117134	0.0105579	0.00244679	4.31502	0.000114194	0.107837	0.927266	0.0879106	0.00137972	up	ENSMUSG00000023927_up	kidney
ENSMUSG00000023947	-0.349781	0.12636	-2.76812	0.00762927	0.00437516	0.00549983	0.795508	0.429677	0.0277996	0.00678283	4.09852	0.000135548	0.0321747	0.00466511	6.89688	3.89119e-08	0.0575883	0.677574	0.00641582	3.22724e-06	up	ENSMUSG00000023947_up	kidney
ENSMUSG00000023965	0.101111	0.0617121	1.63844	0.106938	0.00525479	0.00268602	1.95635	0.0554178	-0.0114944	0.00331261	-3.46989	0.00100931	-0.0062396	0.00196628	-3.1733	0.00303004	0.286076	0.229404	0.0192282	0.019198	down	ENSMUSG00000023965_down	kidney
ENSMUSG00000023992	-0.219778	0.0881835	-2.49228	0.0156782	0.00534901	0.00383818	1.39363	0.168935	0.0154198	0.00473355	3.25756	0.00191166	0.0207689	0.00310456	6.68979	7.36797e-08	0.08981	0.417618	0.0283512	4.91758e-06	up	ENSMUSG00000023992_up	kidney
ENSMUSG00000023994	-0.162432	0.0829782	-1.95753	0.0552755	-0.0103331	0.00361162	-2.86108	0.00592504	0.0162309	0.00445414	3.644	0.000588495	0.00589775	0.00267723	2.20293	0.0339063	0.1917	0.071912	0.0142959	0.117956	up	ENSMUSG00000023994_up	kidney
ENSMUSG00000024002	-0.213583	0.0705418	-3.02776	0.00372047	-0.0086078	0.00307033	-2.80354	0.00693265	0.0123142	0.00378658	3.25206	0.00194296	0.0037064	0.0021914	1.69133	0.0991807	0.0370592	0.0783465	0.0286238	0.251478	up	ENSMUSG00000024002_up	kidney
ENSMUSG00000024013	-0.276177	0.125381	-2.20271	0.0317476	0.00115057	0.00545718	0.210836	0.833781	0.0264765	0.00673023	3.93397	0.000232826	0.0276271	0.00460495	5.99944	6.28963e-07	0.138392	0.933959	0.00838403	2.1908e-05	up	ENSMUSG00000024013_up	kidney
ENSMUSG00000024036	-0.261361	0.0808552	-3.23246	0.00205858	-0.00141764	0.00351922	-0.402828	0.688608	0.0133356	0.00434018	3.07258	0.00327436	0.0119179	0.00219448	5.43087	3.70341e-06	0.0257884	0.85635	0.0397578	8.69733e-05	up	ENSMUSG00000024036_up	kidney
ENSMUSG00000024037	0.244716	0.0908281	2.69427	0.00929294	0.0126135	0.00395329	3.19062	0.00232737	-0.0159926	0.00487551	-3.28018	0.00178778	-0.00337911	0.00304781	-1.1087	0.274715	0.0649904	0.0458607	0.0270896	0.489965	down	ENSMUSG00000024037_down	kidney
ENSMUSG00000024038	0.419123	0.120793	3.46976	0.0010097	0.0143187	0.00525751	2.72347	0.00859902	-0.0208537	0.00648399	-3.21619	0.00215945	-0.00653506	0.00417805	-1.56414	0.126298	0.0160408	0.0872974	0.0304769	0.295359	down	ENSMUSG00000024038_down	kidney
ENSMUSG00000024039	0.257355	0.142439	1.80678	0.0761703	0.0118439	0.00619964	1.91042	0.0612042	-0.020517	0.00764589	-2.6834	0.00956428	-0.00867304	0.00490853	-1.76693	0.085488	0.233028	0.239128	0.0773439	0.226679	down	ENSMUSG00000024039_down	kidney
ENSMUSG00000024055	0.241033	0.0875488	2.75312	0.00794313	0.0141879	0.00381056	3.72333	0.00045823	-0.0135345	0.00469948	-2.87999	0.00562477	0.000653491	0.00294444	0.221941	0.825581	0.0590173	0.0226908	0.0556866	0.911846	up	ENSMUSG00000024055_up	kidney
ENSMUSG00000024064	0.208615	0.0774439	2.69375	0.00930573	-0.00226277	0.00337074	-0.671297	0.504791	-0.0158491	0.00415707	-3.81256	0.000344724	-0.0181118	0.00256054	-7.07345	2.26326e-08	0.0650303	0.736102	0.0103791	2.38878e-06	down	ENSMUSG00000024064_down	kidney
ENSMUSG00000024065	-0.19715	0.0856769	-2.30108	0.0251321	-0.00495774	0.00372908	-1.32948	0.18908	0.0174052	0.004599	3.78456	0.000377066	0.0124474	0.00287354	4.33175	0.000108593	0.119883	0.443764	0.0109745	0.00132336	up	ENSMUSG00000024065_up	kidney
ENSMUSG00000024066	-0.175156	0.0919457	-1.90499	0.0619212	-0.0058961	0.00400193	-1.47331	0.146265	0.0315721	0.0049355	6.39694	3.41196e-08	0.025676	0.00301525	8.51538	3.02436e-10	0.205974	0.385389	0.000313303	1.69488e-07	up	ENSMUSG00000024066_up	kidney
ENSMUSG00000024074	-0.209417	0.0932476	-2.24581	0.0286801	-0.00678578	0.00405859	-1.67195	0.100113	0.0134003	0.00500539	2.67717	0.0097229	0.0066145	0.00320583	2.06327	0.046156	0.129604	0.313788	0.0782476	0.147111	up	ENSMUSG00000024074_up	kidney
ENSMUSG00000024079	-0.357982	0.0890309	-4.02087	0.000175188	-0.00884675	0.00387507	-2.28299	0.0262478	0.0198495	0.00477904	4.15345	0.0001129	0.0110028	0.00307454	3.57868	0.000985922	0.00461064	0.15455	0.00569392	0.0078758	up	ENSMUSG00000024079_up	kidney
ENSMUSG00000024087	-0.343203	0.195899	-1.75194	0.0852585	-0.0145009	0.00852649	-1.70069	0.0945484	0.0369064	0.0105156	3.5097	0.000893269	0.0224055	0.00700067	3.20048	0.0028153	0.250203	0.305075	0.0179681	0.0181906	up	ENSMUSG00000024087_up	kidney
ENSMUSG00000024097	-0.161066	0.0718774	-2.24085	0.0290197	-0.00107658	0.00312846	-0.344125	0.732041	0.00980261	0.00385827	2.54068	0.0138628	0.00872603	0.00216826	4.02445	0.000271314	0.130881	0.88053	0.0975068	0.00276202	up	ENSMUSG00000024097_up	kidney
ENSMUSG00000024099	0.237425	0.104999	2.26122	0.0276493	0.0108871	0.00457007	2.38226	0.0206273	-0.0147027	0.00563618	-2.60862	0.0116352	-0.00381554	0.00359996	-1.05988	0.296068	0.126958	0.135675	0.0876098	0.51194	down	ENSMUSG00000024099_down	kidney
ENSMUSG00000024140	-0.264764	0.0900467	-2.9403	0.00475852	-0.0103184	0.00391928	-2.63272	0.0109269	0.0172443	0.00483357	3.56761	0.000746893	0.00692593	0.00301515	2.29704	0.0273741	0.0431108	0.0974616	0.0164463	0.100767	up	ENSMUSG00000024140_up	kidney
ENSMUSG00000024158	0.461173	0.0807065	5.7142	4.41297e-07	0.00474611	0.00351275	1.35111	0.182094	-0.0129775	0.0043322	-2.99559	0.0040749	-0.00823138	0.00272946	-3.01575	0.00461417	3.81726e-05	0.434982	0.0454835	0.0265974	down	ENSMUSG00000024158_down	kidney
ENSMUSG00000024164	-0.59821	0.304539	-1.96432	0.0544637	-0.0115713	0.013255	-0.872972	0.386406	0.0677356	0.0163472	4.14357	0.000116684	0.0561644	0.0112185	5.00642	1.3829e-05	0.190121	0.645595	0.00577603	0.00024826	up	ENSMUSG00000024164_up	kidney
ENSMUSG00000024174	-0.1661	0.0931968	-1.78225	0.0801303	-0.00393045	0.00405638	-0.968953	0.336735	0.0143315	0.00500266	2.86478	0.00586519	0.0104011	0.00317483	3.2761	0.00229129	0.24026	0.602156	0.05722	0.0153855	up	ENSMUSG00000024174_up	kidney
ENSMUSG00000024176	-0.206941	0.0734038	-2.81922	0.00664349	-0.00488617	0.00319489	-1.52937	0.131802	0.0129606	0.0039402	3.28933	0.00173984	0.00807446	0.00215242	3.75134	0.00060179	0.0528859	0.363261	0.0268506	0.00527033	up	ENSMUSG00000024176_up	kidney
ENSMUSG00000024222	-0.463425	0.276061	-1.6787	0.0987822	-0.00591825	0.0120156	-0.492549	0.624257	0.0401686	0.0148186	2.7107	0.00889644	0.0342504	0.00928437	3.68904	0.000719814	0.273172	0.816442	0.0739625	0.00609469	up	ENSMUSG00000024222_up	kidney
ENSMUSG00000024235	-0.194787	0.0842775	-2.31126	0.0245228	-0.00378532	0.00366817	-1.03194	0.306538	0.0150155	0.00452388	3.31917	0.00159184	0.0112302	0.00278274	4.03567	0.000262477	0.11805	0.574083	0.0257513	0.00269145	up	ENSMUSG00000024235_up	kidney
ENSMUSG00000024253	0.158913	0.0635376	2.50108	0.0153329	0.00221578	0.00276547	0.801231	0.426384	-0.00887177	0.0034106	-2.60124	0.0118604	-0.00665599	0.00227388	-2.92715	0.00581999	0.0885949	0.674698	0.0886857	0.0318487	down	ENSMUSG00000024253_down	kidney
ENSMUSG00000024292	0.577165	0.134017	4.30667	6.74289e-05	0.0116489	0.00583307	1.99705	0.0506884	-0.0184883	0.00719381	-2.57002	0.012857	-0.00683935	0.00445445	-1.5354	0.133194	0.00229746	0.218447	0.0932908	0.305663	down	ENSMUSG00000024292_down	kidney
ENSMUSG00000024300	-0.33732	0.166568	-2.02512	0.0476316	0.00243055	0.00724985	0.335256	0.738685	0.0371374	0.0089411	4.15356	0.00011286	0.0395679	0.00611793	6.46754	1.46615e-07	0.17524	0.885332	0.00569392	8.08301e-06	up	ENSMUSG00000024300_up	kidney
ENSMUSG00000024302	-0.270158	0.0755461	-3.57607	0.000727528	-0.00520523	0.00328814	-1.58303	0.119046	0.0153274	0.0040552	3.7797	0.000382964	0.0101222	0.00235637	4.29568	0.000121026	0.0129342	0.344219	0.011041	0.00144609	up	ENSMUSG00000024302_up	kidney
ENSMUSG00000024334	-0.239292	0.0938612	-2.54942	0.0135559	0.00347473	0.0040853	0.850545	0.398645	0.0128498	0.00503832	2.55042	0.0135214	0.0163246	0.00330972	4.93231	1.73849e-05	0.0822378	0.655543	0.0959507	0.000299506	up	ENSMUSG00000024334_up	kidney
ENSMUSG00000024335	-0.0112508	0.0410942	-0.27378	0.785261	-0.000729851	0.00178862	-0.408052	0.684792	0.00666074	0.00220587	3.01955	0.00380806	0.00593089	0.00120735	4.91232	1.84903e-05	0.886212	0.854187	0.0437165	0.000314713	up	ENSMUSG00000024335_up	kidney
ENSMUSG00000024338	-0.54336	0.185021	-2.93675	0.00480578	0.00469753	0.00805301	0.583326	0.562016	0.0409797	0.00993162	4.12618	0.000123642	0.0456772	0.00688862	6.63083	8.84112e-08	0.0433206	0.777912	0.00600709	5.57963e-06	up	ENSMUSG00000024338_up	kidney
ENSMUSG00000024349	-0.556443	0.16668	-3.33838	0.00150293	0.000165571	0.00725475	0.0228225	0.981873	0.0384612	0.00894714	4.29871	6.92719e-05	0.0386267	0.00627542	6.15525	3.87056e-07	0.0212154	0.997958	0.00426905	1.53859e-05	up	ENSMUSG00000024349_up	kidney
ENSMUSG00000024353	-0.413458	0.196	-2.10948	0.0393866	0.00411134	0.0085309	0.481935	0.631731	0.0431341	0.010521	4.09981	0.000134967	0.0472454	0.00740715	6.37835	1.93375e-07	0.156442	0.821465	0.00640485	9.62421e-06	up	ENSMUSG00000024353_up	kidney
ENSMUSG00000024386	0.491488	0.182854	2.68787	0.00945173	0.0339418	0.0079587	4.26474	7.7703e-05	-0.0250472	0.0098153	-2.55185	0.0134718	0.00889462	0.00591299	1.50425	0.141006	0.0654885	0.00939463	0.0958206	0.317623	up	ENSMUSG00000024386_up	kidney
ENSMUSG00000024388	0.220933	0.108727	2.03199	0.0469085	0.00225799	0.00473234	0.477139	0.63512	-0.0168862	0.00583631	-2.8933	0.00542188	-0.0146282	0.00366177	-3.99484	0.000296034	0.173814	0.823246	0.0545305	0.00296276	down	ENSMUSG00000024388_down	kidney
ENSMUSG00000024397	-0.350069	0.153801	-2.27612	0.0266833	0.00257767	0.00669418	0.385061	0.701651	0.0359597	0.0082558	4.35569	5.70829e-05	0.0385374	0.00566817	6.7989	5.26146e-08	0.124281	0.863429	0.0038121	3.9352e-06	up	ENSMUSG00000024397_up	kidney
ENSMUSG00000024399	-0.242921	0.148248	-1.63861	0.106902	0.00593924	0.00645248	0.920459	0.361281	0.030606	0.00795772	3.84608	0.000309508	0.0365453	0.00546365	6.6888	7.39043e-08	0.286063	0.623318	0.00981711	4.91758e-06	up	ENSMUSG00000024399_up	kidney
ENSMUSG00000024401	-0.291684	0.0898314	-3.24701	0.00197215	-0.00156701	0.00390991	-0.400779	0.690108	0.0221609	0.00482201	4.59578	2.4975e-05	0.0205939	0.00272296	7.56305	5.10633e-09	0.025153	0.857009	0.00265124	1.11242e-06	up	ENSMUSG00000024401_up	kidney
ENSMUSG00000024411	1.14597	0.257237	4.45491	4.06507e-05	0.0316237	0.0111962	2.8245	0.0065487	-0.0465638	0.0138081	-3.37222	0.00135767	-0.0149401	0.00805984	-1.85365	0.071775	0.00151124	0.0761665	0.0231081	0.200448	down	ENSMUSG00000024411_down	kidney
ENSMUSG00000024413	-0.286716	0.049421	-5.80151	3.19011e-07	-0.00893786	0.00215105	-4.15512	0.000112272	0.0140613	0.00265284	5.30045	2.02236e-06	0.0051234	0.00165593	3.09397	0.0037492	2.90032e-05	0.0115189	0.000960613	0.0226867	up	ENSMUSG00000024413_up	kidney
ENSMUSG00000024414	0.184755	0.0785839	2.35105	0.022266	0.0094015	0.00342036	2.74869	0.00803821	-0.0107006	0.00421826	-2.53672	0.0140037	-0.00129906	0.00281668	-0.461202	0.647353	0.110892	0.0845067	0.0982928	0.805082	down	ENSMUSG00000024414_down	kidney
ENSMUSG00000024424	0.233476	0.107716	2.16751	0.0344633	0.0101474	0.00468834	2.16438	0.0347144	-0.0147422	0.00578204	-2.54966	0.0135476	-0.00459489	0.00363686	-1.26342	0.214341	0.144932	0.177751	0.0960624	0.4189	down	ENSMUSG00000024424_down	kidney
ENSMUSG00000024491	-0.314983	0.0888021	-3.54702	0.000796108	-0.0118029	0.0038651	-3.0537	0.00345584	0.0130713	0.00476676	2.74218	0.00817968	0.00126843	0.00292671	0.433396	0.667243	0.0137219	0.05465	0.0701962	0.81834	up	ENSMUSG00000024491_up	kidney
ENSMUSG00000024501	-0.132654	0.141617	-0.936705	0.352933	-0.0166948	0.00616389	-2.70849	0.00894876	0.0262029	0.0076018	3.44693	0.00108259	0.00950805	0.00533194	1.78322	0.0827552	0.573289	0.0888827	0.0201436	0.221632	up	ENSMUSG00000024501_up	kidney
ENSMUSG00000024503	0.382299	0.122645	3.11713	0.00288103	0.0227688	0.0053381	4.26535	7.75443e-05	-0.0220043	0.00658337	-3.3424	0.00148494	0.000764588	0.00423462	0.180556	0.857701	0.0316827	0.00939463	0.0245463	0.9287	up	ENSMUSG00000024503_up	kidney
ENSMUSG00000024563	-0.143176	0.0616527	-2.32231	0.0238768	-0.00477651	0.00268343	-1.78	0.0805012	0.00975403	0.00330942	2.94735	0.00466569	0.00497752	0.0020275	2.455	0.0189115	0.116158	0.279026	0.0494719	0.0769574	up	ENSMUSG00000024563_up	kidney
ENSMUSG00000024590	-0.192002	0.107765	-1.78168	0.0802244	-0.00726418	0.00469045	-1.54872	0.127083	0.0183247	0.00578464	3.16781	0.0024875	0.0110605	0.00390907	2.82944	0.00748975	0.240464	0.357331	0.0333922	0.0385832	up	ENSMUSG00000024590_up	kidney
ENSMUSG00000024610	-0.840581	0.241028	-3.48749	0.000956341	0.00874177	0.0104907	0.833287	0.408223	0.0540403	0.012938	4.17687	0.000104402	0.0627821	0.00905051	6.93685	3.44126e-08	0.0155427	0.662374	0.00541621	3.06105e-06	up	ENSMUSG00000024610_up	kidney
ENSMUSG00000024617	-0.0693053	0.0582604	-1.18958	0.239232	-0.00709339	0.00253578	-2.79732	0.00705065	0.0133197	0.00312733	4.25914	7.91876e-05	0.00622634	0.00170637	3.64889	0.000807413	0.459042	0.0787668	0.004607	0.0067035	up	ENSMUSG00000024617_up	kidney
ENSMUSG00000024621	-0.0719467	0.0853388	-0.843071	0.402775	0.00421566	0.00371437	1.13496	0.261226	0.0190167	0.00458086	4.15135	0.000113696	0.0232324	0.00251764	9.22785	3.91324e-11	0.618631	0.528583	0.00569392	3.98561e-08	up	ENSMUSG00000024621_up	kidney
ENSMUSG00000024650	0.470539	0.144556	3.25507	0.00192579	0.0143043	0.00629178	2.27349	0.0268517	-0.0220228	0.00775953	-2.83817	0.00630891	-0.00771855	0.00485038	-1.59133	0.120045	0.0247843	0.156153	0.0597849	0.285171	down	ENSMUSG00000024650_down	kidney
ENSMUSG00000024661	0.368828	0.101647	3.62854	0.000617717	0.0134706	0.00442416	3.04477	0.00354483	-0.0210733	0.00545623	-3.86225	0.000293779	-0.00760278	0.00348456	-2.18185	0.0355474	0.0116233	0.0554521	0.00948198	0.122069	down	ENSMUSG00000024661_down	kidney
ENSMUSG00000024664	0.106538	0.080961	1.31591	0.193565	0.00292216	0.00352382	0.829259	0.410478	-0.01181	0.00434586	-2.71752	0.00873638	-0.0088878	0.00287931	-3.08678	0.00382181	0.404175	0.664187	0.0731283	0.0230198	down	ENSMUSG00000024664_down	kidney
ENSMUSG00000024669	-0.230588	0.112938	-2.04172	0.0459007	0.00723074	0.00491563	1.47097	0.146897	0.0188607	0.00606235	3.11112	0.00293139	0.0260914	0.00409396	6.37316	1.96522e-07	0.171756	0.386303	0.0372302	9.71693e-06	up	ENSMUSG00000024669_up	kidney
ENSMUSG00000024670	-0.273927	0.113899	-2.405	0.0195024	0.0026872	0.00495745	0.542054	0.589932	0.0218149	0.00611393	3.56806	0.000745847	0.0245021	0.00409362	5.98544	6.5703e-07	0.101347	0.794827	0.0164463	2.24839e-05	up	ENSMUSG00000024670_up	kidney
ENSMUSG00000024672	-0.507378	0.191526	-2.64913	0.0104675	0.000812489	0.00833617	0.0974655	0.922705	0.0388117	0.0102808	3.77515	0.00038857	0.0396242	0.00713286	5.55516	2.51427e-06	0.0698275	0.973705	0.0111157	6.39536e-05	up	ENSMUSG00000024672_up	kidney
ENSMUSG00000024673	-0.510105	0.203011	-2.51269	0.0148879	0.00503432	0.00883605	0.569747	0.571128	0.0416087	0.0108973	3.81825	0.000338489	0.046643	0.00773473	6.03034	5.71205e-07	0.0871729	0.783796	0.0103091	2.03693e-05	up	ENSMUSG00000024673_up	kidney
ENSMUSG00000024675	-0.31052	0.132104	-2.35058	0.0222918	0.00343873	0.00574981	0.598061	0.552211	0.027897	0.00709112	3.93407	0.000232751	0.0313357	0.00459599	6.81806	4.95982e-08	0.110892	0.770561	0.00838403	3.77955e-06	up	ENSMUSG00000024675_up	kidney
ENSMUSG00000024677	-0.609172	0.179319	-3.39714	0.00125929	0.0037885	0.00780486	0.485403	0.629284	0.0475515	0.00962558	4.94012	7.41978e-06	0.05134	0.00676486	7.58922	4.7186e-09	0.0186808	0.819938	0.00164174	1.06984e-06	up	ENSMUSG00000024677_up	kidney
ENSMUSG00000024679	-0.537386	0.176818	-3.03921	0.00360134	0.00244067	0.00769597	0.317136	0.75232	0.0428306	0.00949129	4.51262	3.33196e-05	0.0452713	0.00641238	7.05998	2.35861e-08	0.0363	0.892644	0.00309048	2.46113e-06	up	ENSMUSG00000024679_up	kidney
ENSMUSG00000024691	-0.377654	0.139194	-2.71314	0.00883885	-0.00242863	0.00605843	-0.400868	0.690043	0.0300987	0.00747174	4.02834	0.000170934	0.0276701	0.00521317	5.30773	5.43279e-06	0.0629126	0.857009	0.00711914	0.000116197	up	ENSMUSG00000024691_up	kidney
ENSMUSG00000024696	-0.21053	0.11926	-1.76531	0.0829635	0.00696404	0.00519076	1.34162	0.185134	0.0196749	0.00640167	3.0734	0.00326674	0.0266389	0.00425364	6.26262	2.77098e-07	0.245984	0.438381	0.0397046	1.21164e-05	up	ENSMUSG00000024696_up	kidney
ENSMUSG00000024737	-0.499192	0.140772	-3.54611	0.000798343	-0.00446593	0.00612708	-0.728884	0.46911	0.0352796	0.0075564	4.66884	1.93555e-05	0.0308137	0.00519859	5.92731	7.87594e-07	0.0137219	0.709888	0.00245148	2.57828e-05	up	ENSMUSG00000024737_up	kidney
ENSMUSG00000024757	0.584633	0.147224	3.97105	0.000206292	0.014757	0.00640791	2.30293	0.0250202	-0.0279972	0.00790275	-3.54272	0.000806766	-0.0132402	0.0044337	-2.98627	0.00498653	0.00522247	0.150556	0.0170302	0.0282647	down	ENSMUSG00000024757_down	kidney
ENSMUSG00000024778	-0.0724245	0.0715478	-1.01225	0.315771	0.00212436	0.00311412	0.68217	0.497943	0.0123074	0.00384058	3.20457	0.00223431	0.0144318	0.00239953	6.01441	6.00276e-07	0.538503	0.73111	0.0310386	2.11594e-05	up	ENSMUSG00000024778_up	kidney
ENSMUSG00000024791	-0.144097	0.106494	-1.35311	0.181459	-0.0100308	0.00463514	-2.16408	0.0347382	0.0156216	0.00571642	2.73275	0.00838858	0.00559073	0.00359336	1.55585	0.128257	0.389558	0.177751	0.0710591	0.298173	up	ENSMUSG00000024791_up	kidney
ENSMUSG00000024803	-0.176416	0.145522	-1.2123	0.230486	-0.00305556	0.00633382	-0.48242	0.631388	0.0231379	0.00781138	2.96208	0.00447735	0.0200824	0.00543625	3.69416	0.000709325	0.448874	0.821207	0.0481138	0.00602503	up	ENSMUSG00000024803_up	kidney
ENSMUSG00000024810	-0.437937	0.133237	-3.28689	0.0017525	-0.00938597	0.00579915	-1.61851	0.111172	0.0319218	0.00715198	4.46335	3.94873e-05	0.0225358	0.00472937	4.76508	2.90814e-05	0.0234533	0.331301	0.00330381	0.000457653	up	ENSMUSG00000024810_up	kidney
ENSMUSG00000024826	-0.13468	0.0563185	-2.3914	0.0201684	-0.00168323	0.00245126	-0.68668	0.495118	0.00816182	0.00302309	2.69983	0.00915713	0.00647859	0.00180754	3.58419	0.000970625	0.103491	0.729396	0.0751235	0.00776373	up	ENSMUSG00000024826_up	kidney
ENSMUSG00000024866	0.531534	0.114988	4.62253	2.27532e-05	0.0209564	0.00500483	4.18723	0.000100844	-0.0217148	0.00617236	-3.51807	0.000870539	-0.000758424	0.00375798	-0.201817	0.841166	0.000958399	0.0108168	0.0176804	0.91986	down	ENSMUSG00000024866_down	kidney
ENSMUSG00000024896	0.181139	0.0558533	3.24312	0.00199494	0.00882438	0.00243101	3.62992	0.000615042	-0.0120968	0.00299812	-4.03481	0.000167331	-0.00327245	0.00155241	-2.10798	0.0418665	0.0252911	0.0253485	0.00706444	0.13757	down	ENSMUSG00000024896_down	kidney
ENSMUSG00000024910	-0.176852	0.0959271	-1.84361	0.0705344	0.00104766	0.00417522	0.250922	0.802793	0.0191071	0.00514922	3.71067	0.000476973	0.0201547	0.00343113	5.87408	9.29855e-07	0.223108	0.917442	0.0126951	2.95661e-05	up	ENSMUSG00000024910_up	kidney
ENSMUSG00000024965	-0.314965	0.150787	-2.08881	0.0412822	0.00533003	0.00656297	0.812137	0.420152	0.0299879	0.00809399	3.70495	0.000485684	0.0353179	0.00559112	6.31678	2.34151e-07	0.160522	0.670498	0.0127742	1.08591e-05	up	ENSMUSG00000024965_up	kidney
ENSMUSG00000024982	0.0538943	0.0712775	0.756119	0.452747	0.00627992	0.00310235	2.02425	0.0477247	-0.0100554	0.00382607	-2.62814	0.0110586	-0.0037755	0.00196568	-1.92071	0.0624997	0.659871	0.210993	0.0852247	0.182241	down	ENSMUSG00000024982_down	kidney
ENSMUSG00000024986	-0.218384	0.0729041	-2.99549	0.00407598	-0.00035907	0.00317314	-0.113159	0.910309	0.0110574	0.00391338	2.82555	0.0065299	0.0106984	0.00237499	4.5046	6.44077e-05	0.0393148	0.9687	0.0606732	0.000867827	up	ENSMUSG00000024986_up	kidney
ENSMUSG00000024997	0.0409558	0.0721555	0.567604	0.572573	0.00508639	0.00314056	1.61958	0.110941	-0.0110004	0.0038732	-2.84015	0.00627485	-0.00591406	0.0022878	-2.58504	0.013814	0.750563	0.331041	0.0595543	0.0609793	down	ENSMUSG00000024997_down	kidney
ENSMUSG00000024999	-0.245683	0.0737463	-3.33147	0.00153437	-0.00863659	0.0032098	-2.69069	0.00938149	0.0104022	0.00395859	2.62774	0.0110699	0.00176556	0.00250511	0.704785	0.485357	0.0214447	0.0905273	0.085276	0.687405	up	ENSMUSG00000024999_up	kidney
ENSMUSG00000025017	-0.596834	0.154108	-3.87283	0.000283909	-0.00644414	0.00670753	-0.960732	0.340817	0.0433209	0.00827227	5.23688	2.54857e-06	0.0368767	0.00564569	6.53184	1.20114e-07	0.00665051	0.605974	0.00100768	7.07979e-06	up	ENSMUSG00000025017_up	kidney
ENSMUSG00000025019	-0.4509	0.112425	-4.01066	0.000181171	-0.0235688	0.00489331	-4.81654	1.15103e-05	0.0173052	0.00603482	2.86757	0.00582042	-0.00626358	0.00361399	-1.73315	0.0913975	0.00471944	0.00335534	0.0568877	0.237784	down	ENSMUSG00000025019_down	kidney
ENSMUSG00000025027	0.228923	0.0829139	2.76097	0.00777748	0.00203926	0.00360882	0.565077	0.574279	-0.0136746	0.00445069	-3.07247	0.00327544	-0.0116353	0.00248332	-4.6854	3.71227e-05	0.0582756	0.78583	0.0397578	0.000551138	down	ENSMUSG00000025027_down	kidney
ENSMUSG00000025044	-0.343087	0.135918	-2.52422	0.0144576	-0.00182131	0.00591582	-0.307871	0.759323	0.0233979	0.00729586	3.20701	0.00221841	0.0215766	0.00495035	4.35859	0.000100162	0.0855944	0.896039	0.030919	0.00124297	up	ENSMUSG00000025044_up	kidney
ENSMUSG00000025058	-0.208618	0.0892244	-2.33813	0.0229778	0.00191625	0.00388349	0.493435	0.623635	0.013821	0.00478943	2.88573	0.00553643	0.0157372	0.00317736	4.95293	1.63132e-05	0.113194	0.816094	0.055169	0.000285325	up	ENSMUSG00000025058_up	kidney
ENSMUSG00000025075	0.196215	0.0837219	2.34365	0.0226709	-0.00283137	0.00364399	-0.776998	0.44043	-0.0147676	0.00449406	-3.28604	0.00175697	-0.017599	0.00276917	-6.35533	2.0771e-07	0.112133	0.68594	0.0269798	9.99482e-06	down	ENSMUSG00000025075_down	kidney
ENSMUSG00000025085	-0.247899	0.0632759	-3.91774	0.000245449	-0.00549482	0.00275408	-1.99516	0.0509001	0.00920501	0.00339655	2.7101	0.00891054	0.00371019	0.00215093	1.72492	0.0928875	0.00594679	0.218805	0.0740461	0.240506	up	ENSMUSG00000025085_up	kidney
ENSMUSG00000025144	0.356918	0.100955	3.53541	0.000825197	0.0162755	0.00439407	3.70396	0.000487221	-0.0165417	0.00541912	-3.05247	0.00346791	-0.000266286	0.00347874	-0.0765465	0.939397	0.0140192	0.0229128	0.0412755	0.969487	down	ENSMUSG00000025144_down	kidney
ENSMUSG00000025175	0.177568	0.0807865	2.19799	0.0321007	0.00582985	0.00351623	1.65798	0.102913	-0.0154502	0.0043365	-3.56284	0.000758041	-0.00962037	0.00280197	-3.43343	0.0014834	0.139303	0.317928	0.016479	0.0109452	down	ENSMUSG00000025175_down	kidney
ENSMUSG00000025239	-0.0636522	0.0490382	-1.29801	0.199604	-0.00500108	0.00213438	-2.3431	0.0227013	0.00777688	0.00263229	2.95441	0.00457453	0.0027758	0.00162682	1.70628	0.0963386	0.411613	0.142387	0.0487587	0.246449	up	ENSMUSG00000025239_up	kidney
ENSMUSG00000025279	-0.430242	0.149904	-2.87011	0.00577987	0.0022125	0.00652458	0.339103	0.735801	0.0321137	0.00804664	3.99095	0.000193277	0.0343262	0.0055883	6.14252	4.02707e-07	0.0483587	0.883328	0.00755218	1.57691e-05	up	ENSMUSG00000025279_up	kidney
ENSMUSG00000025324	-0.270509	0.0737473	-3.66805	0.000545666	0.0010506	0.00320985	0.327306	0.744657	0.0119103	0.00395864	3.00867	0.00392709	0.0129609	0.00217708	5.95331	7.26269e-07	0.0106722	0.888241	0.0445191	2.42068e-05	up	ENSMUSG00000025324_up	kidney
ENSMUSG00000025355	-0.260645	0.0946259	-2.75448	0.00791422	-0.00712813	0.00411858	-1.73072	0.0890086	0.0143727	0.00507937	2.82962	0.00645777	0.00724458	0.00326615	2.21808	0.0327687	0.0588678	0.294796	0.0602933	0.114781	up	ENSMUSG00000025355_up	kidney
ENSMUSG00000025366	-0.187862	0.130524	-1.43929	0.155636	0.00422737	0.00568105	0.744118	0.459916	0.0191971	0.00700633	2.73997	0.00822815	0.0234245	0.0045584	5.13875	9.18095e-06	0.355614	0.7024	0.0704402	0.000178421	up	ENSMUSG00000025366_up	kidney
ENSMUSG00000025393	0.107118	0.0690103	1.5522	0.126248	0.00362365	0.00300367	1.20641	0.232732	-0.00960718	0.00370436	-2.59348	0.0121014	-0.00598354	0.00246365	-2.42873	0.0201292	0.313655	0.496815	0.0898311	0.0803986	down	ENSMUSG00000025393_down	kidney
ENSMUSG00000025402	-0.195425	0.0976224	-2.00184	0.0501548	-0.000283277	0.00424901	-0.0666691	0.947083	0.0177235	0.00524022	3.3822	0.00131741	0.0174402	0.00298871	5.83537	1.04921e-06	0.180571	0.983522	0.0226114	3.26382e-05	up	ENSMUSG00000025402_up	kidney
ENSMUSG00000025410	0.321112	0.100833	3.1846	0.00236869	0.0114403	0.00438875	2.60672	0.0116927	-0.0144339	0.00541255	-2.66674	0.00999403	-0.00299362	0.00349928	-0.855495	0.397783	0.0282107	0.100297	0.0799044	0.612654	down	ENSMUSG00000025410_down	kidney
ENSMUSG00000025417	0.128297	0.0428491	2.99415	0.00409146	0.0059766	0.001865	3.20461	0.00223406	-0.00690795	0.00230007	-3.00336	0.00398645	-0.000931349	0.00147294	-0.632306	0.531075	0.0393802	0.0452854	0.0449661	0.724391	down	ENSMUSG00000025417_down	kidney
ENSMUSG00000025418	0.424644	0.10959	3.87484	0.000282069	0.0159955	0.0047699	3.35342	0.00143662	-0.0161926	0.00588262	-2.75261	0.00795395	-0.000197102	0.00343322	-0.0574104	0.954527	0.00661583	0.0373034	0.0688576	0.976821	down	ENSMUSG00000025418_down	kidney
ENSMUSG00000025473	-0.451365	0.144184	-3.13047	0.00277215	-0.011465	0.00627562	-1.8269	0.0730453	0.0360247	0.0077396	4.65459	2.03445e-05	0.0245597	0.00495543	4.95612	1.61535e-05	0.0309523	0.263241	0.0025245	0.000282802	up	ENSMUSG00000025473_up	kidney
ENSMUSG00000025486	0.418308	0.0977945	4.27742	7.44452e-05	0.0108102	0.0042565	2.5397	0.0138976	-0.0172905	0.00524946	-3.29377	0.00171701	-0.00648031	0.0035635	-1.81852	0.0770862	0.00248128	0.109729	0.0266551	0.21023	down	ENSMUSG00000025486_down	kidney
ENSMUSG00000025491	-0.0241594	0.135392	-0.17844	0.859021	-0.00479314	0.00589294	-0.813371	0.41945	0.0183636	0.00726765	2.52676	0.0143645	0.0135704	0.00412079	3.29316	0.00218667	0.928815	0.670485	0.099451	0.0148517	up	ENSMUSG00000025491_up	kidney
ENSMUSG00000025492	-0.35439	0.188702	-1.87804	0.0655858	-0.000598875	0.00821323	-0.0729159	0.942133	0.0316966	0.0101292	3.12922	0.00278215	0.0310977	0.00679183	4.57869	5.14163e-05	0.213169	0.981021	0.0358808	0.00072136	up	ENSMUSG00000025492_up	kidney
ENSMUSG00000025498	-0.766838	0.273678	-2.80197	0.00696234	-0.00598349	0.0119118	-0.502315	0.617416	0.057303	0.0146906	3.90065	0.000259455	0.0513195	0.00998764	5.1383	9.19363e-06	0.0545858	0.812324	0.00882386	0.000178479	up	ENSMUSG00000025498_up	kidney
ENSMUSG00000025512	0.029729	0.0716494	0.414922	0.679784	0.0111283	0.00311854	3.56842	0.000745021	-0.0144685	0.00384603	-3.76192	0.000405323	-0.0033402	0.00228248	-1.46341	0.1518	0.823227	0.0277585	0.0114343	0.334659	down	ENSMUSG00000025512_down	kidney
ENSMUSG00000025521	0.187207	0.0724821	2.58281	0.01244	0.00872245	0.00315478	2.76484	0.00769693	-0.0106665	0.00389073	-2.74153	0.00819385	-0.00194409	0.00239558	-0.811533	0.42225	0.0778137	0.0824935	0.0702849	0.634386	down	ENSMUSG00000025521_down	kidney
ENSMUSG00000025533	0.360852	0.141956	2.542	0.0138159	0.00896658	0.00617862	1.45123	0.152296	-0.0214003	0.00761997	-2.80845	0.00684085	-0.0124337	0.00492332	-2.52548	0.015968	0.0830535	0.394612	0.0626558	0.0678512	down	ENSMUSG00000025533_down	kidney
ENSMUSG00000025534	-0.162361	0.0809886	-2.00474	0.0498344	0.00220899	0.00352503	0.626661	0.533428	0.012264	0.00434734	2.82104	0.00661065	0.014473	0.0028775	5.02973	1.28675e-05	0.179911	0.756676	0.061161	0.000233509	up	ENSMUSG00000025534_up	kidney
ENSMUSG00000025545	0.253956	0.0975674	2.60288	0.0118099	0.0184315	0.00424662	4.34028	6.01551e-05	-0.0173198	0.00523727	-3.30704	0.00165053	0.00111168	0.00324767	0.342302	0.734061	0.0752305	0.00806385	0.0260413	0.862399	up	ENSMUSG00000025545_up	kidney
ENSMUSG00000025574	-0.122015	0.109581	-1.11347	0.270262	-0.006464	0.0047695	-1.35528	0.180771	0.016107	0.00588214	2.7383	0.00826499	0.00964305	0.00382938	2.51818	0.0162522	0.492487	0.434145	0.0705328	0.0686695	up	ENSMUSG00000025574_up	kidney
ENSMUSG00000025610	0.190159	0.0929067	2.04677	0.0453847	0.0146595	0.00404376	3.62523	0.000624143	-0.0135549	0.00498709	-2.718	0.00872522	0.00110465	0.00278893	0.396084	0.694318	0.170378	0.0253593	0.0730949	0.837748	up	ENSMUSG00000025610_up	kidney
ENSMUSG00000025665	-0.194268	0.102061	-1.90344	0.0621272	-0.0115882	0.00444221	-2.60865	0.0116344	0.0165255	0.00547849	3.01643	0.00384182	0.00493734	0.00336354	1.4679	0.150582	0.20636	0.0999075	0.0439595	0.332985	up	ENSMUSG00000025665_up	kidney
ENSMUSG00000025736	0.328823	0.0844747	3.89256	0.000266346	0.0106103	0.00367676	2.88577	0.0055358	-0.0159957	0.00453447	-3.52758	0.00084539	-0.00538544	0.00295659	-1.8215	0.0766233	0.00632787	0.0700655	0.0174838	0.209528	down	ENSMUSG00000025736_down	kidney
ENSMUSG00000025743	-0.536817	0.156899	-3.42141	0.00116999	-0.00731724	0.00682904	-1.07149	0.288546	0.0304697	0.00842212	3.61782	0.000638785	0.0231524	0.00551878	4.19521	0.000163482	0.0177724	0.555408	0.0150401	0.00182985	up	ENSMUSG00000025743_up	kidney
ENSMUSG00000025746	-0.140628	0.0527091	-2.668	0.00996094	-0.00153448	0.00229416	-0.668864	0.50633	0.00982617	0.00282934	3.47295	0.000999898	0.00829169	0.0015613	5.31076	5.3818e-06	0.0676276	0.737215	0.0191437	0.00011587	up	ENSMUSG00000025746_up	kidney
ENSMUSG00000025781	0.241709	0.0806149	2.99832	0.00404356	0.00727298	0.00350876	2.07281	0.0428041	-0.0116273	0.00432728	-2.68697	0.00947446	-0.00435427	0.00281104	-1.54899	0.129896	0.0391166	0.199401	0.0769742	0.300712	down	ENSMUSG00000025781_down	kidney
ENSMUSG00000025785	0.159455	0.0561277	2.84093	0.00626142	0.00720388	0.00244295	2.94884	0.00464634	-0.0108351	0.00301285	-3.59629	0.000683176	-0.00363118	0.0017328	-2.09556	0.0430218	0.0510617	0.0642062	0.0156207	0.140262	down	ENSMUSG00000025785_down	kidney
ENSMUSG00000025810	-0.305203	0.105553	-2.89148	0.00544924	-0.0124218	0.00459417	-2.70382	0.0090605	0.0157794	0.0056659	2.78497	0.00729018	0.00335755	0.00363696	0.923176	0.361897	0.0469837	0.0892204	0.0651823	0.580371	up	ENSMUSG00000025810_up	kidney
ENSMUSG00000025872	0.200772	0.0524615	3.82704	0.00032906	0.0078372	0.00228338	3.43228	0.00113199	-0.00875966	0.00281605	-3.11062	0.00293558	-0.000922465	0.00172699	-0.534145	0.596437	0.00737873	0.0336604	0.0372578	0.768725	down	ENSMUSG00000025872_down	kidney
ENSMUSG00000025877	-0.234104	0.105172	-2.22591	0.0300624	0.00212319	0.00457761	0.46382	0.644574	0.0215987	0.00564547	3.82584	0.000330338	0.0237218	0.00383188	6.19066	3.46647e-07	0.13355	0.829778	0.0101322	1.41574e-05	up	ENSMUSG00000025877_up	kidney
ENSMUSG00000025888	-0.340334	0.106834	-3.18562	0.00236165	0.000234248	0.00464996	0.0503763	0.960002	0.0271073	0.00573471	4.72689	1.57901e-05	0.0273416	0.00385343	7.0954	2.1162e-08	0.0281634	0.990205	0.0021778	2.32185e-06	up	ENSMUSG00000025888_up	kidney
ENSMUSG00000025911	0.133416	0.109662	1.21661	0.228856	0.00539853	0.00477305	1.13104	0.262857	-0.016125	0.0058865	-2.73931	0.00824264	-0.0107264	0.00394996	-2.71558	0.00999564	0.446892	0.530395	0.0704402	0.047867	down	ENSMUSG00000025911_down	kidney
ENSMUSG00000025930	-0.0780816	0.0643891	-1.21265	0.230353	0.00120781	0.00280253	0.430972	0.668143	0.00880839	0.00345631	2.5485	0.013588	0.0100162	0.00206065	4.86071	2.16765e-05	0.448718	0.84304	0.0962702	0.000358639	up	ENSMUSG00000025930_up	kidney
ENSMUSG00000025940	0.17681	0.0697346	2.53547	0.0140487	0.00790438	0.00303519	2.60424	0.0117682	-0.0119458	0.00374324	-3.19129	0.00232284	-0.00404139	0.00226222	-1.78647	0.0822191	0.0841504	0.100548	0.0318826	0.220654	down	ENSMUSG00000025940_down	kidney
ENSMUSG00000025959	-0.29203	0.108945	-2.68052	0.0096372	-0.0192439	0.00474183	-4.05833	0.000154836	0.0176076	0.005848	3.01087	0.00390275	-0.00163633	0.00357772	-0.457368	0.650081	0.0662574	0.013671	0.044385	0.806595	down	ENSMUSG00000025959_down	kidney
ENSMUSG00000025964	-0.297478	0.0912258	-3.26089	0.00189291	-0.00151003	0.0039706	-0.380303	0.705159	0.021922	0.00489686	4.47675	3.77076e-05	0.020412	0.00337931	6.04029	5.53755e-07	0.0245851	0.865742	0.00326651	1.98334e-05	up	ENSMUSG00000025964_up	kidney
ENSMUSG00000025969	-0.461346	0.125895	-3.66451	0.000551772	-0.0129554	0.00547959	-2.3643	0.0215568	0.0198227	0.00675787	2.93327	0.00485266	0.00686727	0.0042115	1.6306	0.111459	0.0107652	0.138594	0.0507512	0.271515	up	ENSMUSG00000025969_up	kidney
ENSMUSG00000025971	0.205027	0.0547239	3.74658	0.000425611	0.00992467	0.00238186	4.16678	0.000107984	-0.0140668	0.0029375	-4.78871	1.27001e-05	-0.00414215	0.00170077	-2.43546	0.0198107	0.00888222	0.0111917	0.00204594	0.0795376	down	ENSMUSG00000025971_down	kidney
ENSMUSG00000025997	-0.266674	0.101123	-2.63713	0.0108017	-0.00693693	0.00440137	-1.57609	0.120639	0.0137079	0.00542812	2.52535	0.0144161	0.00677096	0.00310709	2.1792	0.0357582	0.0710881	0.346665	0.0996429	0.12261	up	ENSMUSG00000025997_up	kidney
ENSMUSG00000026009	-0.302391	0.104168	-2.90293	0.00527931	-0.00377064	0.00453389	-0.831656	0.409135	0.0231266	0.00559155	4.13599	0.000119669	0.019356	0.00368932	5.2465	6.57156e-06	0.0460592	0.663104	0.00589199	0.000135148	up	ENSMUSG00000026009_up	kidney
ENSMUSG00000026011	-0.099372	0.0851078	-1.1676	0.247915	0.0011687	0.00370431	0.315496	0.753558	0.0159624	0.00456845	3.49405	0.000937291	0.0171311	0.00284734	6.01653	5.9633e-07	0.468219	0.893049	0.0184297	2.10608e-05	up	ENSMUSG00000026011_up	kidney
ENSMUSG00000026012	-0.293558	0.11026	-2.66242	0.0101084	0.00242442	0.00479906	0.505187	0.61541	0.0234411	0.00591859	3.96058	0.000213469	0.0258655	0.00398613	6.48888	1.37222e-07	0.0682253	0.811401	0.00804278	7.75413e-06	up	ENSMUSG00000026012_up	kidney
ENSMUSG00000026014	-0.226077	0.115794	-1.9524	0.055896	-0.0136329	0.00503994	-2.70497	0.00903295	0.0160229	0.00621566	2.57783	0.012601	0.00239	0.00399822	0.597767	0.553637	0.193138	0.0891404	0.0921985	0.741755	up	ENSMUSG00000026014_up	kidney
ENSMUSG00000026070	-0.245204	0.0939998	-2.60856	0.0116371	0.00173991	0.00409133	0.425268	0.672271	0.0157987	0.00504576	3.13108	0.00276721	0.0175386	0.00314634	5.57428	2.36879e-06	0.074647	0.84633	0.0357698	6.14446e-05	up	ENSMUSG00000026070_up	kidney
ENSMUSG00000026074	-0.115437	0.094533	-1.22113	0.227155	-0.0155943	0.00411454	-3.79004	0.000370508	0.0180287	0.00507438	3.55289	0.000781763	0.00243444	0.00346667	0.702242	0.486923	0.444554	0.021175	0.0167527	0.688773	up	ENSMUSG00000026074_up	kidney
ENSMUSG00000026088	-0.176205	0.0654953	-2.69035	0.00939009	-0.00248294	0.00285068	-0.871	0.387473	0.0105175	0.00351569	2.99159	0.00412103	0.00803457	0.00202619	3.96535	0.000322838	0.0652969	0.646589	0.0456745	0.00318256	up	ENSMUSG00000026088_up	kidney
ENSMUSG00000026094	-0.405625	0.132332	-3.06521	0.00334416	-0.00507374	0.00575975	-0.880897	0.382139	0.0306585	0.00710338	4.31604	6.53182e-05	0.0255848	0.00501458	5.10208	1.02859e-05	0.0347877	0.641732	0.00412223	0.000195145	up	ENSMUSG00000026094_up	kidney
ENSMUSG00000026104	-0.480935	0.162731	-2.9554	0.00456182	-0.00430346	0.00708284	-0.607589	0.545916	0.0342411	0.00873513	3.91993	0.000243713	0.0299376	0.00606532	4.93587	1.7195e-05	0.0419518	0.765481	0.00860728	0.00029735	up	ENSMUSG00000026104_up	kidney
ENSMUSG00000026111	0.119718	0.0457301	2.61791	0.0113573	0.00446403	0.0019904	2.24278	0.028887	-0.0069266	0.00245472	-2.82175	0.00659795	-0.00246257	0.00124174	-1.98315	0.0548099	0.0735978	0.162136	0.0611263	0.166158	down	ENSMUSG00000026111_down	kidney
ENSMUSG00000026113	-0.0631285	0.0463931	-1.36073	0.17905	-0.004902	0.00201926	-2.42763	0.018438	0.00645511	0.00249031	2.59209	0.0121449	0.00155311	0.00141692	1.09612	0.280109	0.386037	0.127821	0.0900446	0.495302	up	ENSMUSG00000026113_up	kidney
ENSMUSG00000026117	-0.251477	0.102603	-2.45098	0.0173945	-0.000472809	0.00446578	-0.105874	0.916061	0.0195906	0.00550755	3.55705	0.000771766	0.0191178	0.00377196	5.0684	1.14164e-05	0.0952715	0.971396	0.0166747	0.000211995	up	ENSMUSG00000026117_up	kidney
ENSMUSG00000026121	-0.332074	0.121525	-2.73255	0.00839299	-0.0115399	0.00528937	-2.18171	0.0333442	0.0204621	0.00652328	3.13678	0.002722	0.00892219	0.00376734	2.3683	0.0232054	0.0608516	0.174271	0.0353783	0.0893058	up	ENSMUSG00000026121_up	kidney
ENSMUSG00000026135	-0.201578	0.0629785	-3.20074	0.00225948	-0.00785291	0.00274114	-2.86484	0.00586423	0.01114	0.00338059	3.29527	0.0017094	0.00328704	0.00191842	1.71341	0.0950056	0.0275283	0.0717022	0.0266123	0.244238	up	ENSMUSG00000026135_up	kidney
ENSMUSG00000026154	0.211852	0.0659172	3.21391	0.00217393	0.00483664	0.00286904	1.6858	0.0973986	-0.0102271	0.00353834	-2.89036	0.00546609	-0.00539042	0.00192249	-2.80387	0.00799535	0.0268877	0.308987	0.0547536	0.0404632	down	ENSMUSG00000026154_down	kidney
ENSMUSG00000026156	0.196332	0.112778	1.74087	0.0871986	0.0067771	0.00490866	1.38064	0.172875	-0.0157649	0.00605375	-2.60415	0.011771	-0.0089878	0.00390889	-2.29933	0.0272308	0.253647	0.422722	0.0881625	0.100423	down	ENSMUSG00000026156_down	kidney
ENSMUSG00000026166	-0.253879	0.106716	-2.379	0.0207932	-0.00367146	0.00464482	-0.790442	0.432605	0.0216755	0.00572837	3.78388	0.000377882	0.018004	0.00362163	4.97124	1.54167e-05	0.105847	0.679215	0.0109745	0.0002725	up	ENSMUSG00000026166_up	kidney
ENSMUSG00000026173	0.187478	0.0758375	2.4721	0.0164968	0.00519579	0.00330082	1.57409	0.1211	-0.0108047	0.00407084	-2.65417	0.0103299	-0.00560891	0.00260965	-2.14929	0.03822	0.0922824	0.347246	0.0814896	0.128639	down	ENSMUSG00000026173_down	kidney
ENSMUSG00000026177	-0.435453	0.171096	-2.54508	0.0137074	0.00289162	0.00744692	0.388298	0.699268	0.0381617	0.00918415	4.15518	0.000112253	0.0410534	0.00638051	6.43418	1.62599e-07	0.0826448	0.862172	0.00569392	8.59688e-06	up	ENSMUSG00000026177_up	kidney
ENSMUSG00000026189	0.386381	0.117168	3.29768	0.00169717	0.00258313	0.00509971	0.506525	0.614477	-0.0198498	0.00628937	-3.15609	0.00257375	-0.0172667	0.00406671	-4.24586	0.000140517	0.0229687	0.810957	0.0341277	0.00161489	down	ENSMUSG00000026189_down	kidney
ENSMUSG00000026198	0.243334	0.0861794	2.82358	0.00656514	0.00685809	0.00375095	1.82836	0.0728235	-0.0132346	0.00462598	-2.86093	0.00592745	-0.00637652	0.0030026	-2.12367	0.0404475	0.052444	0.262854	0.0576271	0.134035	down	ENSMUSG00000026198_down	kidney
ENSMUSG00000026200	0.256423	0.0796881	3.21783	0.00214907	7.38197e-05	0.00346842	0.0212834	0.983095	-0.011186	0.00427753	-2.61506	0.011442	-0.0111122	0.00259103	-4.28871	0.000123584	0.026678	0.998592	0.0867306	0.00146617	down	ENSMUSG00000026200_down	kidney
ENSMUSG00000026201	0.329351	0.0885432	3.71967	0.000463575	0.0116646	0.00385384	3.02676	0.00373099	-0.0185437	0.00475286	-3.90158	0.000258671	-0.00687904	0.00289187	-2.37876	0.0226444	0.00946972	0.0569099	0.00882386	0.0878094	down	ENSMUSG00000026201_down	kidney
ENSMUSG00000026220	-0.298895	0.216275	-1.38202	0.172455	-0.036047	0.00941334	-3.82935	0.000326629	0.0340545	0.0116093	2.93338	0.00485111	-0.00199248	0.00761756	-0.261564	0.795108	0.378075	0.0198883	0.0507512	0.896883	down	ENSMUSG00000026220_down	kidney
ENSMUSG00000026222	-0.4957	0.134882	-3.67506	0.000533754	-0.00618186	0.00587073	-1.053	0.296865	0.0309193	0.00724026	4.27047	7.62152e-05	0.0247375	0.00485173	5.09869	1.03943e-05	0.0105176	0.564791	0.00451514	0.000196796	up	ENSMUSG00000026222_up	kidney
ENSMUSG00000026235	-0.235409	0.0858807	-2.74111	0.008203	-0.0163313	0.00373795	-4.36905	5.45415e-05	0.0122154	0.00460995	2.64979	0.0104492	-0.0041159	0.00263423	-1.56247	0.126691	0.0599411	0.00759171	0.0820622	0.295978	down	ENSMUSG00000026235_down	kidney
ENSMUSG00000026248	0.104641	0.0646185	1.61936	0.110989	0.00554704	0.00281252	1.97227	0.0535249	-0.0103144	0.00346862	-2.97364	0.00433455	-0.00476738	0.00221023	-2.15696	0.037575	0.290822	0.225455	0.0471867	0.126944	down	ENSMUSG00000026248_down	kidney
ENSMUSG00000026249	-0.175332	0.116809	-1.50101	0.13897	0.00414111	0.0050841	0.814522	0.418796	0.0219707	0.00627012	3.50404	0.000908956	0.0261118	0.00387921	6.73123	6.48274e-08	0.331883	0.670077	0.0181248	4.50968e-06	up	ENSMUSG00000026249_up	kidney
ENSMUSG00000026260	0.22309	0.0908393	2.45588	0.0171823	0.00909362	0.00395377	2.29999	0.0251986	-0.0137039	0.00487611	-2.81041	0.00680464	-0.00461024	0.00328189	-1.40475	0.168436	0.0945619	0.151183	0.0625149	0.35819	down	ENSMUSG00000026260_down	kidney
ENSMUSG00000026271	-0.280041	0.0929584	-3.01254	0.00388432	-0.00250184	0.00404601	-0.618347	0.538853	0.023125	0.00498986	4.63439	2.18313e-05	0.0206231	0.00332819	6.19651	3.40387e-07	0.0381473	0.760004	0.00254003	1.40477e-05	up	ENSMUSG00000026271_up	kidney
ENSMUSG00000026277	0.197326	0.0638591	3.09003	0.00311471	0.00785912	0.00277946	2.82757	0.00649409	-0.00890517	0.00342786	-2.59788	0.0119641	-0.00104605	0.00219834	-0.475835	0.636989	0.0332568	0.0756751	0.0891722	0.797703	down	ENSMUSG00000026277_down	kidney
ENSMUSG00000026279	0.234076	0.0810103	2.88946	0.00547971	0.00859478	0.00352597	2.43757	0.0179872	-0.0112273	0.00434851	-2.58187	0.0124701	-0.00263251	0.00295175	-0.891849	0.378237	0.0470649	0.126508	0.0915687	0.595638	down	ENSMUSG00000026279_down	kidney
ENSMUSG00000026285	-0.189386	0.105963	-1.78728	0.0793047	0.00108125	0.00461205	0.234441	0.815498	0.022122	0.00568796	3.88928	0.000269197	0.0232033	0.00367281	6.31758	2.33568e-07	0.23872	0.925637	0.00897243	1.08591e-05	up	ENSMUSG00000026285_up	kidney
ENSMUSG00000026288	-0.508522	0.151913	-3.34745	0.00146261	-0.00291691	0.00661201	-0.441153	0.660801	0.0347491	0.00815446	4.26135	7.85976e-05	0.0318321	0.00558873	5.69577	1.62175e-06	0.0207579	0.839984	0.004607	4.60331e-05	up	ENSMUSG00000026288_up	kidney
ENSMUSG00000026305	-0.204434	0.0802727	-2.54675	0.013649	-0.00686794	0.00349386	-1.96572	0.0542973	0.0160325	0.00430891	3.72077	0.000461953	0.00916455	0.00276093	3.31937	0.00203477	0.0825368	0.227042	0.0124213	0.0140431	up	ENSMUSG00000026305_up	kidney
ENSMUSG00000026333	0.18513	0.066808	2.77108	0.00756873	0.00538209	0.00290782	1.8509	0.06946	-0.0116368	0.00358615	-3.24492	0.00198437	-0.00625469	0.0021723	-2.87929	0.00658869	0.0573561	0.255946	0.0290382	0.0350018	down	ENSMUSG00000026333_down	kidney
ENSMUSG00000026347	-0.0895055	0.0499345	-1.79246	0.0784618	-0.00193792	0.0021734	-0.891654	0.376394	0.00679769	0.00268041	2.53607	0.0140271	0.00485978	0.0014662	3.31454	0.00206197	0.236926	0.636801	0.0982928	0.0142094	up	ENSMUSG00000026347_up	kidney
ENSMUSG00000026358	-0.23274	0.118143	-1.96998	0.0537931	0.0019088	0.00514217	0.371205	0.711886	0.0167479	0.00634174	2.6409	0.0106957	0.0186567	0.0040612	4.59389	4.90895e-05	0.188929	0.869601	0.0834358	0.000691887	up	ENSMUSG00000026358_up	kidney
ENSMUSG00000026395	-1.01514	0.243895	-4.16221	0.000109645	-0.00408119	0.0106155	-0.384456	0.702097	0.0715433	0.0130919	5.4647	1.10881e-06	0.0674621	0.00922335	7.31427	1.0852e-08	0.00327107	0.863573	0.000727261	1.66813e-06	up	ENSMUSG00000026395_up	kidney
ENSMUSG00000026398	-0.222817	0.0774969	-2.87517	0.00569984	-0.00476441	0.00337305	-1.41249	0.163339	0.0108276	0.00415992	2.60284	0.0118111	0.0060632	0.00212113	2.85848	0.00695185	0.0480834	0.41027	0.0883908	0.0364045	up	ENSMUSG00000026398_up	kidney
ENSMUSG00000026404	-0.0218849	0.0564637	-0.387593	0.699786	0.00861106	0.00245758	3.50388	0.000909393	-0.00778116	0.00303088	-2.56729	0.0129477	0.000829895	0.00158219	0.524524	0.603043	0.835827	0.030644	0.093653	0.773255	up	ENSMUSG00000026404_up	kidney
ENSMUSG00000026411	0.239458	0.0978564	2.44704	0.0175668	0.00766595	0.00425919	1.79986	0.0772702	-0.0138792	0.00525278	-2.64227	0.0106574	-0.00621329	0.0032713	-1.89934	0.0653376	0.0956813	0.271969	0.0832487	0.187929	down	ENSMUSG00000026411_down	kidney
ENSMUSG00000026417	-1.97391	0.176347	-11.1933	6.57019e-16	-0.00661765	0.00767547	-0.862182	0.392265	0.030652	0.00946601	3.23811	0.00202462	0.0240343	0.00541854	4.43557	7.93915e-05	2.87289e-13	0.650117	0.0292888	0.00103113	up	ENSMUSG00000026417_up	kidney
ENSMUSG00000026425	-0.0942104	0.0798815	-1.17938	0.243235	-0.00955203	0.00347684	-2.74733	0.00806744	0.0113057	0.00428792	2.63665	0.0108152	0.00175371	0.00279419	0.627629	0.534102	0.463026	0.0846271	0.084061	0.726979	up	ENSMUSG00000026425_up	kidney
ENSMUSG00000026430	-0.226874	0.0884365	-2.56539	0.0130114	0.00229535	0.00384919	0.596321	0.553364	0.0212901	0.00474713	4.48483	3.66731e-05	0.0235854	0.00321401	7.33833	1.00866e-08	0.080159	0.771509	0.00320264	1.62006e-06	up	ENSMUSG00000026430_up	kidney
ENSMUSG00000026463	-0.241527	0.103509	-2.33339	0.0232439	-0.0143004	0.00450523	-3.17417	0.00244183	0.0159156	0.00555621	2.86448	0.00587	0.00161528	0.00345013	0.468179	0.642403	0.114199	0.0469566	0.05722	0.801912	up	ENSMUSG00000026463_up	kidney
ENSMUSG00000026475	-0.279994	0.0983875	-2.84583	0.00617803	-0.00511082	0.00428231	-1.19347	0.237716	0.0182753	0.00528129	3.46039	0.00103902	0.0131645	0.00339867	3.87343	0.000422427	0.0506571	0.50203	0.0195997	0.00396619	up	ENSMUSG00000026475_up	kidney
ENSMUSG00000026480	-0.350533	0.113974	-3.07554	0.00324679	-0.00275136	0.00496073	-0.554628	0.581358	0.0269837	0.00611797	4.41057	4.73275e-05	0.0242324	0.00399156	6.0709	5.03366e-07	0.0341494	0.790101	0.0035477	1.8415e-05	up	ENSMUSG00000026480_up	kidney
ENSMUSG00000026483	-0.491957	0.117913	-4.17222	0.00010604	-0.00934606	0.00513214	-1.82109	0.0739376	0.0220678	0.00632937	3.48658	0.00095902	0.0127218	0.00434075	2.93077	0.00576542	0.00318727	0.26526	0.0186572	0.0316443	up	ENSMUSG00000026483_up	kidney
ENSMUSG00000026489	0.00219648	0.132387	0.0165913	0.986822	0.00985014	0.00576216	1.70945	0.0929035	-0.0186832	0.00710636	-2.62908	0.0110313	-0.00883304	0.00476906	-1.85215	0.0719952	0.993595	0.302313	0.0850863	0.200728	down	ENSMUSG00000026489_down	kidney
ENSMUSG00000026492	0.0625545	0.0719932	0.868894	0.388614	0.00556479	0.0031335	1.7759	0.0811824	-0.0112149	0.00386448	-2.90203	0.00529241	-0.00565008	0.00229821	-2.45847	0.0187557	0.60626	0.280486	0.053551	0.0764081	down	ENSMUSG00000026492_down	kidney
ENSMUSG00000026510	-0.125336	0.0799985	-1.56673	0.122812	-0.00579906	0.00348193	-1.66547	0.101404	0.0150153	0.00429419	3.49664	0.000929851	0.0092162	0.00277384	3.32254	0.00201708	0.308716	0.315338	0.0183423	0.013981	up	ENSMUSG00000026510_up	kidney
ENSMUSG00000026526	0.101245	0.0781855	1.29494	0.200655	0.00769739	0.00340302	2.26193	0.0276022	-0.0135624	0.00419688	-3.23155	0.00206411	-0.00586502	0.00268099	-2.18763	0.0350901	0.41275	0.158115	0.0296151	0.121088	down	ENSMUSG00000026526_down	kidney
ENSMUSG00000026527	-0.294233	0.0897771	-3.27738	0.00180271	-0.00347456	0.00390754	-0.889194	0.377702	0.013487	0.00481909	2.79866	0.00702511	0.0100124	0.00265753	3.76757	0.000574249	0.023846	0.637813	0.0635699	0.00507756	up	ENSMUSG00000026527_up	kidney
ENSMUSG00000026535	0.351692	0.152259	2.30983	0.024608	-0.00226768	0.00662707	-0.342184	0.733494	0.0339879	0.00817304	4.15855	0.000110997	0.0317203	0.00579771	5.47118	3.26649e-06	0.118243	0.881834	0.00569392	7.85198e-05	up	ENSMUSG00000026535_up	kidney
ENSMUSG00000026536	-0.816658	0.136392	-5.98757	1.59258e-07	-0.0117452	0.00593647	-1.97848	0.0528017	0.0386038	0.00732133	5.27278	2.23676e-06	0.0268586	0.00484593	5.54251	2.61543e-06	1.56405e-05	0.223588	0.00100768	6.61603e-05	up	ENSMUSG00000026536_up	kidney
ENSMUSG00000026546	-0.280677	0.061901	-4.53429	3.09148e-05	-0.00982526	0.00269424	-3.64677	0.000583414	0.0137712	0.00332275	4.14453	0.000116313	0.00394597	0.00192828	2.04638	0.0478742	0.00124507	0.0250923	0.0057732	0.150887	up	ENSMUSG00000026546_up	kidney
ENSMUSG00000026548	-0.367009	0.156644	-2.34295	0.0227099	0.00392378	0.00681792	0.57551	0.567252	0.0322551	0.00840841	3.83605	0.000319667	0.0361788	0.00586062	6.17321	3.65998e-07	0.112287	0.781104	0.0099672	1.48052e-05	up	ENSMUSG00000026548_up	kidney
ENSMUSG00000026565	-0.419314	0.112901	-3.71401	0.000471959	-0.0145494	0.00491399	-2.96082	0.00449323	0.0161578	0.00606033	2.66615	0.0100094	0.00160835	0.0037236	0.431934	0.668296	0.00958797	0.0628086	0.0799926	0.818924	up	ENSMUSG00000026565_up	kidney
ENSMUSG00000026578	0.233069	0.0674469	3.4556	0.00105436	0.00755165	0.00293562	2.57242	0.0127779	-0.0138098	0.00362045	-3.81439	0.000342709	-0.00625814	0.00226621	-2.7615	0.00890366	0.016564	0.104881	0.0103517	0.0438969	down	ENSMUSG00000026578_down	kidney
ENSMUSG00000026580	-0.298804	0.109691	-2.72405	0.00858567	-0.000290463	0.0047743	-0.0608387	0.951704	0.0176267	0.00588806	2.99363	0.00409746	0.0173362	0.00371359	4.66831	3.91137e-05	0.0619795	0.985289	0.0456071	0.000575579	up	ENSMUSG00000026580_up	kidney
ENSMUSG00000026581	-0.569435	0.169156	-3.36632	0.00138197	0.00148698	0.00736252	0.201966	0.840675	0.0258157	0.00908005	2.84312	0.00622396	0.0273027	0.0063909	4.27212	0.000129889	0.019828	0.936991	0.0592387	0.00151359	up	ENSMUSG00000026581_up	kidney
ENSMUSG00000026582	-0.326548	0.12639	-2.58366	0.0124127	-0.000508521	0.00550111	-0.0924397	0.926679	0.0237673	0.00678441	3.50322	0.000911252	0.0232587	0.00467312	4.97713	1.51385e-05	0.0777223	0.975316	0.0181509	0.000268682	up	ENSMUSG00000026582_up	kidney
ENSMUSG00000026611	0.119323	0.0539488	2.21178	0.0310794	0.00386569	0.00234812	1.64629	0.105305	-0.00933812	0.00289589	-3.22461	0.00210667	-0.00547244	0.00162484	-3.368	0.00177922	0.136581	0.321786	0.029945	0.0126796	down	ENSMUSG00000026611_down	kidney
ENSMUSG00000026646	-0.1912	0.0740011	-2.58375	0.0124099	-0.00983723	0.00322089	-3.05419	0.00345097	0.0131235	0.00397227	3.30378	0.00166662	0.00328627	0.00242301	1.35628	0.183231	0.0777223	0.0546355	0.0262167	0.378391	up	ENSMUSG00000026646_up	kidney
ENSMUSG00000026687	0.222682	0.109425	2.03502	0.0465925	0.00979254	0.00476271	2.05609	0.0444463	-0.0159308	0.00587375	-2.71221	0.00886086	-0.00613828	0.00383246	-1.60165	0.117737	0.173178	0.20337	0.0737669	0.281798	down	ENSMUSG00000026687_down	kidney
ENSMUSG00000026696	0.155027	0.0576777	2.68783	0.00945295	0.00514588	0.00251042	2.04981	0.0450767	-0.0085102	0.00309605	-2.74873	0.00803724	-0.00336433	0.00192144	-1.75094	0.0882443	0.0654885	0.204504	0.0692977	0.231846	down	ENSMUSG00000026696_down	kidney
ENSMUSG00000026712	-0.59944	0.189565	-3.16219	0.0025285	-0.0156062	0.00825078	-1.89148	0.0637369	0.037608	0.0101755	3.69592	0.00049975	0.0220018	0.00712769	3.08681	0.00382144	0.0292417	0.244444	0.0129855	0.0230198	up	ENSMUSG00000026712_up	kidney
ENSMUSG00000026728	-0.281635	0.201255	-1.39939	0.16721	0.00756181	0.0087596	0.86326	0.391677	0.0340256	0.010803	3.14963	0.00262244	0.0415874	0.00741599	5.6078	2.1337e-06	0.370961	0.649832	0.0344399	5.72216e-05	up	ENSMUSG00000026728_up	kidney
ENSMUSG00000026737	-0.272363	0.109307	-2.49172	0.0157006	-0.00153611	0.00475759	-0.322876	0.747992	0.0228223	0.00586745	3.88965	0.00026887	0.0212862	0.00401211	5.30549	5.47076e-06	0.089826	0.89012	0.00897243	0.00011669	up	ENSMUSG00000026737_up	kidney
ENSMUSG00000026749	-0.24231	0.0798354	-3.03512	0.00364346	-0.00123953	0.00347483	-0.356715	0.722645	0.0124192	0.00428544	2.89801	0.00535171	0.0111797	0.00276479	4.0436	0.000256403	0.0365441	0.875051	0.0539783	0.00264542	up	ENSMUSG00000026749_up	kidney
ENSMUSG00000026750	0.187624	0.064316	2.91722	0.00507415	0.00531345	0.00279935	1.8981	0.0628415	-0.00933773	0.00345238	-2.70472	0.00903896	-0.00402428	0.00220058	-1.82874	0.0755081	0.0449093	0.242638	0.0747506	0.207094	down	ENSMUSG00000026750_down	kidney
ENSMUSG00000026770	-0.170704	0.084106	-2.02963	0.0471563	-0.00351049	0.00366071	-0.958964	0.341699	0.0131915	0.00451468	2.92191	0.0050085	0.009681	0.00278166	3.48029	0.00130114	0.174333	0.606837	0.0518496	0.00984917	up	ENSMUSG00000026770_up	kidney
ENSMUSG00000026782	-0.222888	0.0796844	-2.79714	0.00705404	-0.00648803	0.00346826	-1.87069	0.0666173	0.0115109	0.00427734	2.69113	0.00937057	0.00502285	0.00254512	1.97352	0.0559395	0.0550095	0.2506	0.0763828	0.168332	up	ENSMUSG00000026782_up	kidney
ENSMUSG00000026786	-0.394944	0.134917	-2.92731	0.0049338	0.00315792	0.00587224	0.53777	0.592866	0.0326329	0.00724212	4.50598	3.40927e-05	0.0357908	0.00494343	7.24007	1.36033e-08	0.0440492	0.796027	0.00312231	1.8343e-06	up	ENSMUSG00000026786_up	kidney
ENSMUSG00000026829	-0.17264	0.0576696	-2.9936	0.00409777	-0.00175798	0.00251007	-0.700373	0.486594	0.00798454	0.00309562	2.57931	0.012553	0.00622656	0.00170984	3.6416	0.000824393	0.0393802	0.723287	0.0919203	0.00681367	up	ENSMUSG00000026829_up	kidney
ENSMUSG00000026832	-0.210258	0.0783389	-2.68396	0.00955011	-0.00182268	0.00340969	-0.534558	0.595072	0.0127327	0.00420511	3.02792	0.00371877	0.01091	0.00257508	4.23678	0.00014439	0.0659104	0.797472	0.0430885	0.00165041	up	ENSMUSG00000026832_up	kidney
ENSMUSG00000026842	-0.177927	0.0858379	-2.07282	0.0428027	-0.0105062	0.00373609	-2.81207	0.0067739	0.0120221	0.00460765	2.60916	0.0116189	0.00151593	0.00242091	0.626181	0.53504	0.163837	0.0774405	0.0875231	0.727638	up	ENSMUSG00000026842_up	kidney
ENSMUSG00000026858	0.211777	0.072441	2.92344	0.00498725	0.00178571	0.00315299	0.566355	0.573415	-0.01522	0.00388852	-3.91408	0.000248384	-0.0134343	0.00225949	-5.94572	7.43669e-07	0.0443619	0.785364	0.00866093	2.46525e-05	down	ENSMUSG00000026858_down	kidney
ENSMUSG00000026870	0.260836	0.0777478	3.3549	0.00143026	0.00658277	0.00338397	1.94528	0.0567677	-0.0165045	0.00417338	-3.9547	0.000217613	-0.00992168	0.00275942	-3.59557	0.000939787	0.020457	0.231985	0.00810265	0.00756318	down	ENSMUSG00000026870_down	kidney
ENSMUSG00000026875	-0.0412886	0.122505	-0.337037	0.737349	0.00694498	0.005332	1.30251	0.198074	0.0219481	0.00657586	3.33768	0.00150612	0.0288931	0.00443286	6.51792	1.25408e-07	0.857235	0.455	0.0247848	7.21979e-06	up	ENSMUSG00000026875_up	kidney
ENSMUSG00000026896	-0.419015	0.0970062	-4.31947	6.45639e-05	-0.0086935	0.00422219	-2.059	0.0441561	0.0187469	0.00520714	3.60023	0.000674823	0.0100534	0.00348115	2.88796	0.00644278	0.00221927	0.202825	0.0154721	0.0344359	up	ENSMUSG00000026896_up	kidney
ENSMUSG00000026923	-0.374808	0.0966368	-3.87852	0.000278732	-0.00818938	0.00420611	-1.94702	0.056554	0.0249599	0.00518731	4.81172	1.17086e-05	0.0167705	0.00317558	5.28109	5.90189e-06	0.00654593	0.23169	0.00196875	0.000123168	up	ENSMUSG00000026923_up	kidney
ENSMUSG00000026927	0.140343	0.0578475	2.42609	0.0185086	0.00923102	0.00251781	3.66629	0.000548695	-0.0103108	0.00310516	-3.32055	0.0015853	-0.00107983	0.00194892	-0.554065	0.582868	0.0983251	0.0242814	0.0256737	0.759676	down	ENSMUSG00000026927_down	kidney
ENSMUSG00000026933	-0.286652	0.0624361	-4.59113	2.53822e-05	-0.0124185	0.00271753	-4.5698	2.73348e-05	0.0173414	0.00335147	5.17427	3.19802e-06	0.00492288	0.00201942	2.43777	0.0197024	0.00105224	0.0052652	0.00106378	0.0792106	up	ENSMUSG00000026933_up	kidney
ENSMUSG00000026939	0.252296	0.08846	2.85209	0.00607298	0.0130955	0.00385022	3.40125	0.00124373	-0.0128358	0.0047484	-2.70318	0.00907592	0.000259754	0.0030595	0.0849011	0.932798	0.0500501	0.0352173	0.0748448	0.96626	up	ENSMUSG00000026939_up	kidney
ENSMUSG00000026946	-0.174069	0.0668808	-2.60267	0.0118165	0.00114917	0.00291098	0.394769	0.694513	0.011103	0.00359006	3.09269	0.00309095	0.0122521	0.00214715	5.70621	1.56977e-06	0.0752462	0.859136	0.0382276	4.51533e-05	up	ENSMUSG00000026946_up	kidney
ENSMUSG00000026970	-0.267633	0.09035	-2.96218	0.00447613	-0.00240377	0.00393248	-0.611261	0.5435	0.0135095	0.00484985	2.78555	0.00727873	0.0111057	0.00320736	3.46258	0.00136736	0.0415172	0.763484	0.0651432	0.0102485	up	ENSMUSG00000026970_up	kidney
ENSMUSG00000026979	-0.447446	0.130437	-3.43035	0.00113864	-0.00285918	0.00567728	-0.503618	0.616505	0.0371116	0.00700168	5.30038	2.02284e-06	0.0342524	0.00472242	7.25315	1.30718e-08	0.0173969	0.811791	0.000960613	1.83261e-06	up	ENSMUSG00000026979_up	kidney
ENSMUSG00000026980	-0.251105	0.0769185	-3.26457	0.00187245	-0.0043871	0.00334787	-1.31042	0.195404	0.0149099	0.00412886	3.61115	0.000652225	0.0105228	0.00255581	4.11723	0.000206184	0.0244186	0.452022	0.0152393	0.00222871	up	ENSMUSG00000026980_up	kidney
ENSMUSG00000026981	-0.598369	0.203909	-2.93449	0.00483615	-0.00900204	0.00887513	-1.0143	0.314802	0.0466151	0.0109455	4.25882	7.9271e-05	0.037613	0.00657427	5.72125	1.49784e-06	0.0434733	0.582269	0.004607	4.36632e-05	up	ENSMUSG00000026981_up	kidney
ENSMUSG00000027009	-0.506767	0.173699	-2.9175	0.00507029	-0.00738648	0.00756025	-0.977015	0.332764	0.0430921	0.00932391	4.62168	2.28209e-05	0.0357057	0.00642692	5.55564	2.51053e-06	0.0449079	0.598437	0.00254003	6.39471e-05	up	ENSMUSG00000027009_up	kidney
ENSMUSG00000027073	-0.0744229	0.0627595	-1.18584	0.240692	0.0034139	0.0027316	1.24978	0.216579	0.0102898	0.00336883	3.0544	0.00344895	0.0137037	0.00223986	6.1181	4.34537e-07	0.460534	0.475818	0.0411032	1.66256e-05	up	ENSMUSG00000027073_up	kidney
ENSMUSG00000027074	-0.299645	0.115382	-2.59698	0.011992	-0.00377858	0.005022	-0.752406	0.454958	0.0212333	0.00619353	3.4283	0.00114575	0.0174547	0.00409854	4.25877	0.00013519	0.0760472	0.697904	0.0208226	0.00156603	up	ENSMUSG00000027074_up	kidney
ENSMUSG00000027078	-0.323168	0.110047	-2.93663	0.00480737	0.00439326	0.00478979	0.917214	0.362964	0.0176418	0.00590715	2.98652	0.00418035	0.0220351	0.00380881	5.78529	1.2266e-06	0.0433206	0.624867	0.0461648	3.69288e-05	up	ENSMUSG00000027078_up	kidney
ENSMUSG00000027079	-0.163496	0.0571686	-2.85989	0.00594448	-0.00512872	0.00248826	-2.06117	0.0439417	0.0104976	0.00306872	3.42082	0.00117207	0.00536884	0.00147386	3.64271	0.000821773	0.0494027	0.202659	0.021	0.0068012	up	ENSMUSG00000027079_up	kidney
ENSMUSG00000027131	0.171605	0.065081	2.63678	0.0108115	0.00825833	0.00283265	2.91541	0.00509972	-0.0101364	0.00349345	-2.90154	0.00529969	-0.00187804	0.00226972	-0.827432	0.413297	0.0710894	0.0673141	0.0535714	0.626823	down	ENSMUSG00000027131_down	kidney
ENSMUSG00000027175	-0.515238	0.0732755	-7.03152	3.06973e-09	-0.0164327	0.00318931	-5.15244	3.4608e-06	0.0137759	0.00393332	3.50237	0.000913626	-0.00265681	0.00226053	-1.1753	0.247382	4.7776e-07	0.00147808	0.0181785	0.459055	down	ENSMUSG00000027175_down	kidney
ENSMUSG00000027210	-0.245832	0.0806997	-3.04626	0.00352982	-0.00812175	0.00351245	-2.31228	0.0244629	0.0133963	0.00433183	3.09253	0.00309236	0.00527458	0.00279523	1.887	0.0670255	0.0359142	0.148612	0.0382276	0.191286	up	ENSMUSG00000027210_up	kidney
ENSMUSG00000027243	0.0953454	0.0550695	1.73137	0.0888928	0.00324788	0.00239689	1.35504	0.180847	-0.00868175	0.00295604	-2.93695	0.00480311	-0.00543388	0.00165438	-3.28454	0.00223896	0.256001	0.434145	0.0504053	0.0151252	down	ENSMUSG00000027243_down	kidney
ENSMUSG00000027246	0.105293	0.105923	0.99405	0.324475	0.0154762	0.00461031	3.35687	0.00142184	-0.0211642	0.0056858	-3.72229	0.000459745	-0.00568799	0.00335762	-1.69406	0.0986578	0.546762	0.0372207	0.0123983	0.250706	down	ENSMUSG00000027246_down	kidney
ENSMUSG00000027304	-0.123968	0.0449859	-2.7557	0.00788832	-0.00282531	0.00195801	-1.44295	0.154604	0.00734783	0.00241477	3.04287	0.0035641	0.00452252	0.00150214	3.01071	0.00467592	0.0587694	0.397774	0.0419399	0.0268774	up	ENSMUSG00000027304_up	kidney
ENSMUSG00000027315	0.268108	0.074444	3.60148	0.000672213	0.0123382	0.00324017	3.8079	0.000349915	-0.0118559	0.00399604	-2.96692	0.00441699	0.000482311	0.00251214	0.191992	0.848798	0.0122778	0.0208389	0.0478805	0.923847	up	ENSMUSG00000027315_up	kidney
ENSMUSG00000027322	-0.672496	0.175509	-3.83168	0.000324188	-0.0103917	0.00763903	-1.36035	0.17917	0.041093	0.00942107	4.36182	5.59031e-05	0.0307012	0.00648018	4.73771	3.16282e-05	0.00733216	0.431593	0.00378824	0.000486069	up	ENSMUSG00000027322_up	kidney
ENSMUSG00000027324	-0.174008	0.0521878	-3.33426	0.00152162	-0.00555645	0.00227147	-2.44619	0.017604	0.00765098	0.00280136	2.73116	0.00842419	0.00209453	0.00169258	1.23747	0.223707	0.0213731	0.125019	0.071325	0.430422	up	ENSMUSG00000027324_up	kidney
ENSMUSG00000027339	-0.458494	0.111466	-4.11332	0.000129048	0.000849832	0.00485154	0.175168	0.86158	0.0327249	0.00598331	5.46936	1.08999e-06	0.0335747	0.0041096	8.16982	8.33614e-10	0.00369152	0.946573	0.000727261	2.99361e-07	up	ENSMUSG00000027339_up	kidney
ENSMUSG00000027340	-0.261719	0.0951588	-2.75034	0.00800257	-0.0117627	0.00414178	-2.84002	0.00627706	0.0134653	0.00510798	2.63613	0.0108299	0.00170257	0.00321862	0.528974	0.599983	0.0592174	0.0739912	0.0841131	0.771517	up	ENSMUSG00000027340_up	kidney
ENSMUSG00000027349	0.126382	0.059165	2.1361	0.0370565	0.00425891	0.00257515	1.65385	0.103754	-0.00996325	0.00317589	-3.13716	0.00271901	-0.00570435	0.0018323	-3.11321	0.00356118	0.151397	0.319171	0.0353644	0.0217917	down	ENSMUSG00000027349_down	kidney
ENSMUSG00000027357	0.245942	0.0692312	3.55247	0.000782784	0.00910983	0.00301329	3.02322	0.00376861	-0.0150662	0.00371623	-4.05416	0.000156986	-0.00595633	0.00213848	-2.78531	0.00838192	0.0136393	0.057244	0.00684811	0.04207	down	ENSMUSG00000027357_down	kidney
ENSMUSG00000027360	3.07309	0.453545	6.77572	8.11897e-09	0.0803332	0.0197405	4.06946	0.000149246	-0.0896855	0.0243456	-3.68385	0.000519166	-0.0093523	0.0126193	-0.741112	0.463303	1.11508e-06	0.013502	0.0133144	0.668755	down	ENSMUSG00000027360_down	kidney
ENSMUSG00000027367	0.0734687	0.0694501	1.05786	0.29466	0.00549361	0.00302281	1.81738	0.0745098	-0.00965642	0.00372797	-2.59026	0.0122026	-0.00416281	0.00206841	-2.01256	0.051482	0.517345	0.266117	0.0902906	0.158614	down	ENSMUSG00000027367_down	kidney
ENSMUSG00000027368	-0.144162	0.101137	-1.42541	0.159588	0.0053325	0.00440196	1.21139	0.230833	0.0169332	0.00542886	3.11911	0.00286457	0.0222657	0.00321068	6.93489	3.46205e-08	0.360851	0.494661	0.0366605	3.06105e-06	up	ENSMUSG00000027368_up	kidney
ENSMUSG00000027371	0.34483	0.112851	3.05562	0.00343692	0.013819	0.00491183	2.81341	0.0067494	-0.0175833	0.00605767	-2.90265	0.00528338	-0.00376432	0.00412724	-0.912067	0.367638	0.0352463	0.0774405	0.0534891	0.585321	down	ENSMUSG00000027371_down	kidney
ENSMUSG00000027378	0.199723	0.0485751	4.11163	0.000129773	0.00183986	0.00211423	0.870226	0.387892	-0.0104924	0.00260744	-4.02404	0.000173372	-0.00865257	0.00156502	-5.52871	2.73037e-06	0.00370205	0.646898	0.00714915	6.85202e-05	down	ENSMUSG00000027378_down	kidney
ENSMUSG00000027397	-0.239356	0.106896	-2.23914	0.0291373	-0.000662575	0.00465265	-0.142408	0.887269	0.019187	0.00573803	3.34383	0.0014786	0.0185244	0.0033058	5.60361	2.16179e-06	0.131154	0.958342	0.0244801	5.76215e-05	up	ENSMUSG00000027397_up	kidney
ENSMUSG00000027398	-0.454272	0.212931	-2.13342	0.0372851	0.00759798	0.00926781	0.819825	0.415792	0.028894	0.0114298	2.52795	0.0143207	0.036492	0.00589426	6.19111	3.46163e-07	0.151811	0.667717	0.0992453	1.41574e-05	up	ENSMUSG00000027398_up	kidney
ENSMUSG00000027399	-0.140632	0.0678434	-2.07289	0.0427965	-0.00472702	0.00295288	-1.60082	0.115044	0.01011	0.00364173	2.77615	0.00746597	0.00538295	0.00190392	2.82731	0.00753074	0.163837	0.337129	0.0660465	0.0386954	up	ENSMUSG00000027399_up	kidney
ENSMUSG00000027406	0.185726	0.0785073	2.36571	0.0214823	0.00693044	0.00341702	2.02821	0.0473058	-0.0146971	0.00421415	-3.48755	0.000956165	-0.00776661	0.00283711	-2.73751	0.00945961	0.108237	0.210102	0.0186214	0.0460079	down	ENSMUSG00000027406_down	kidney
ENSMUSG00000027430	0.11123	0.0681138	1.633	0.108081	0.0109266	0.00296465	3.68563	0.000516252	-0.0102385	0.00365624	-2.80028	0.0069942	0.000688094	0.002333	0.29494	0.769688	0.287625	0.0233521	0.0634627	0.883047	up	ENSMUSG00000027430_up	kidney
ENSMUSG00000027435	-0.50193	0.168641	-2.97632	0.004302	-0.0206426	0.00734009	-2.81231	0.0067695	0.0318505	0.00905239	3.51847	0.000869471	0.0112079	0.00597044	1.87724	0.0683872	0.040662	0.0774405	0.0176804	0.193637	up	ENSMUSG00000027435_up	kidney
ENSMUSG00000027455	0.229739	0.0720414	3.18899	0.00233851	0.00860606	0.0031356	2.74463	0.00812604	-0.00983099	0.00386707	-2.54223	0.0138077	-0.00122494	0.00257361	-0.475961	0.636901	0.0281249	0.0848889	0.0972686	0.797646	down	ENSMUSG00000027455_down	kidney
ENSMUSG00000027495	0.305365	0.0593523	5.14495	3.55574e-06	0.00701993	0.0025833	2.71742	0.00873863	-0.0103346	0.00318594	-3.24383	0.00199076	-0.00331471	0.00201773	-1.6428	0.108898	0.000211331	0.0878772	0.0290853	0.267297	down	ENSMUSG00000027495_down	kidney
ENSMUSG00000027508	-0.216833	0.0819127	-2.64712	0.0105228	-0.0106811	0.00356525	-2.99589	0.00407143	0.0156833	0.00439695	3.56685	0.000748659	0.00500218	0.00277703	1.80127	0.0798152	0.0700185	0.0600577	0.0164463	0.21575	up	ENSMUSG00000027508_up	kidney
ENSMUSG00000027514	-0.556518	0.159285	-3.49386	0.00093782	-0.00156671	0.00693285	-0.225983	0.822037	0.0373044	0.00855015	4.36301	5.56766e-05	0.0357377	0.0056884	6.28255	2.60444e-07	0.0153131	0.928971	0.00378824	1.15812e-05	up	ENSMUSG00000027514_up	kidney
ENSMUSG00000027523	0.213799	0.0517863	4.12848	0.000122699	0.00703283	0.00225399	3.12016	0.00285592	-0.0075171	0.00277981	-2.70418	0.00905185	-0.000484278	0.00173019	-0.279898	0.781115	0.00356092	0.0508719	0.0747506	0.888906	down	ENSMUSG00000027523_down	kidney
ENSMUSG00000027540	-0.167927	0.116456	-1.44198	0.154876	-0.00212799	0.00506873	-0.419828	0.676218	0.0223621	0.00625117	3.57727	0.000724826	0.0202341	0.00403279	5.0174	1.33673e-05	0.354519	0.848854	0.0161939	0.000240913	up	ENSMUSG00000027540_up	kidney
ENSMUSG00000027555	-0.238294	0.111487	-2.13742	0.0369438	-0.0099727	0.00485244	-2.05519	0.044536	0.0151328	0.00598442	2.52871	0.0142932	0.00516015	0.00370185	1.39394	0.171651	0.151141	0.20337	0.0991295	0.362236	up	ENSMUSG00000027555_up	kidney
ENSMUSG00000027580	-0.51734	0.118307	-4.37288	5.38344e-05	-0.0141307	0.00514929	-2.74421	0.00813529	0.0318015	0.00635051	5.00771	5.82674e-06	0.0176708	0.00406657	4.34539	0.000104226	0.00190129	0.0848889	0.00150716	0.00128224	up	ENSMUSG00000027580_up	kidney
ENSMUSG00000027597	1.88244	0.128971	14.5958	9.75237e-21	0.017686	0.00561346	3.15065	0.00261471	-0.0225011	0.00692297	-3.25022	0.0019536	-0.0048151	0.00425151	-1.13256	0.264684	7.46259e-18	0.0484232	0.0287252	0.479522	down	ENSMUSG00000027597_down	kidney
ENSMUSG00000027618	0.0344556	0.0636906	0.540984	0.590664	0.00381188	0.00277213	1.37507	0.174585	-0.0107035	0.00341881	-3.13078	0.00276965	-0.00689167	0.0021955	-3.13899	0.00332328	0.762529	0.425177	0.0357698	0.020619	down	ENSMUSG00000027618_down	kidney
ENSMUSG00000027630	-0.276332	0.0709364	-3.89549	0.000263836	-0.00615587	0.0030875	-1.9938	0.0510523	0.00970966	0.00380776	2.54997	0.0135369	0.00355378	0.00219875	1.61627	0.114531	0.00627635	0.219069	0.0960238	0.276439	up	ENSMUSG00000027630_up	kidney
ENSMUSG00000027639	-0.337577	0.0987379	-3.41892	0.00117888	-0.00295002	0.00429756	-0.68644	0.495269	0.0266093	0.0053001	5.02054	5.56484e-06	0.0236593	0.00369438	6.40414	1.78492e-07	0.0178779	0.729396	0.00145998	9.12138e-06	up	ENSMUSG00000027639_up	kidney
ENSMUSG00000027654	-0.133651	0.0869551	-1.53701	0.129921	-0.0115616	0.00378472	-3.05482	0.00344483	0.0164919	0.00466762	3.53326	0.000830688	0.0049303	0.0029403	1.6768	0.102011	0.319539	0.05461	0.0172693	0.25604	up	ENSMUSG00000027654_up	kidney
ENSMUSG00000027678	-0.110342	0.063552	-1.73624	0.0880199	-0.00985272	0.0027661	-3.56196	0.000760102	0.0119392	0.00341137	3.49982	0.000920803	0.00208648	0.00211526	0.986394	0.330346	0.254846	0.0278628	0.0182226	0.548834	up	ENSMUSG00000027678_up	kidney
ENSMUSG00000027692	-0.201198	0.0730929	-2.75263	0.0079536	-0.00460045	0.00318137	-1.44606	0.153734	0.0101167	0.00392352	2.57847	0.0125801	0.00551621	0.00251598	2.19247	0.0347119	0.0590173	0.396534	0.0920822	0.120132	up	ENSMUSG00000027692_up	kidney
ENSMUSG00000027698	0.465736	0.107832	4.31907	6.46507e-05	-0.000441718	0.0046934	-0.0941148	0.925354	-0.0155229	0.00578828	-2.68179	0.00960507	-0.0159646	0.0034719	-4.59825	4.84412e-05	0.00221927	0.974723	0.0775713	0.000684325	down	ENSMUSG00000027698_down	kidney
ENSMUSG00000027710	0.147871	0.0824386	1.79371	0.0782598	0.00886668	0.00358814	2.47111	0.0165378	-0.0127911	0.00442518	-2.89052	0.0054636	-0.0039244	0.00285593	-1.37412	0.177671	0.2367	0.121244	0.0547536	0.371083	down	ENSMUSG00000027710_down	kidney
ENSMUSG00000027712	-0.10165	0.0781792	-1.30022	0.198852	0.00294429	0.00340275	0.865268	0.390584	0.0118224	0.00419654	2.81719	0.00668032	0.0147667	0.0027101	5.44877	3.5026e-06	0.410813	0.64897	0.0616193	8.32371e-05	up	ENSMUSG00000027712_up	kidney
ENSMUSG00000027737	-0.225536	0.101411	-2.22399	0.0301988	-0.0141216	0.00441389	-3.19935	0.0022687	0.0216688	0.00544356	3.98064	0.000199918	0.00754726	0.00317696	2.37562	0.0228112	0.133909	0.0456348	0.00771323	0.088251	up	ENSMUSG00000027737_up	kidney
ENSMUSG00000027797	-0.16932	0.0994646	-1.70231	0.0942427	-0.0016158	0.00432919	-0.373234	0.710383	0.0138847	0.00533911	2.60056	0.0118813	0.0122689	0.0034628	3.54305	0.00109049	0.265577	0.86829	0.088686	0.00855117	up	ENSMUSG00000027797_up	kidney
ENSMUSG00000027799	-0.333237	0.0927355	-3.59341	0.000689328	-0.0153043	0.0040363	-3.79166	0.000368596	0.0177472	0.0049779	3.5652	0.000752497	0.00244291	0.00326439	0.748349	0.45898	0.0124702	0.021175	0.016452	0.665286	up	ENSMUSG00000027799_up	kidney
ENSMUSG00000027843	-0.293746	0.116339	-2.52492	0.0144318	-0.0145065	0.00506363	-2.86484	0.00586415	0.0239471	0.00624487	3.83469	0.000321069	0.00944064	0.00423208	2.23074	0.0318449	0.0855243	0.0717022	0.00999395	0.112511	up	ENSMUSG00000027843_up	kidney
ENSMUSG00000027845	-0.228578	0.0648751	-3.52335	0.000856496	-0.00606696	0.00282369	-2.1486	0.0360051	0.0153216	0.0034824	4.39972	4.91176e-05	0.00925462	0.00222818	4.15344	0.000185147	0.0143487	0.180912	0.00362267	0.00203484	up	ENSMUSG00000027845_up	kidney
ENSMUSG00000027852	-0.18027	0.0857929	-2.10122	0.0401342	-0.00818035	0.00373413	-2.1907	0.0326524	0.0130931	0.00460523	2.8431	0.00622432	0.00491279	0.0029131	1.68645	0.100125	0.157863	0.172217	0.0592387	0.252896	up	ENSMUSG00000027852_up	kidney
ENSMUSG00000027859	-0.118859	0.0772443	-1.53874	0.129499	-0.00521931	0.00336205	-1.55242	0.126195	0.0128647	0.00414635	3.10266	0.00300367	0.00764539	0.00284553	2.6868	0.010742	0.31886	0.356112	0.0377181	0.0506229	up	ENSMUSG00000027859_up	kidney
ENSMUSG00000027863	-0.192383	0.113987	-1.68777	0.0970185	0.00966252	0.00496127	1.94759	0.056484	0.0181102	0.00611863	2.95984	0.00450552	0.0277727	0.0040953	6.7816	5.54969e-08	0.270412	0.231598	0.0482471	4.0126e-06	up	ENSMUSG00000027863_up	kidney
ENSMUSG00000027870	0.328333	0.164469	1.99633	0.050769	0.0151942	0.00715849	2.12254	0.038228	-0.026889	0.00882842	-3.04573	0.00353513	-0.0116949	0.00555445	-2.1055	0.0420957	0.181774	0.187066	0.0417551	0.138224	down	ENSMUSG00000027870_down	kidney
ENSMUSG00000027890	-0.17975	0.0581599	-3.09062	0.00310939	0.00752004	0.00253141	2.9707	0.00437048	-0.0093859	0.00312193	-3.00644	0.00395196	-0.00186587	0.00163386	-1.142	0.260792	0.0332192	0.0621718	0.0447183	0.474673	down	ENSMUSG00000027890_down	kidney
ENSMUSG00000027936	-0.0995812	0.0529231	-1.88162	0.0650891	-0.00171265	0.00230348	-0.743506	0.460284	0.00767799	0.00284083	2.70273	0.0090869	0.00596535	0.00155941	3.82538	0.000485772	0.212245	0.702669	0.0749017	0.00444283	up	ENSMUSG00000027936_up	kidney
ENSMUSG00000027938	-0.247177	0.0582801	-4.24119	8.41251e-05	-0.00136571	0.00253664	-0.538394	0.592438	0.00832147	0.00312838	2.65999	0.0101731	0.00695576	0.00191481	3.63261	0.000845802	0.00270098	0.79596	0.0806339	0.00693754	up	ENSMUSG00000027938_up	kidney
ENSMUSG00000027940	-0.63829	0.0654579	-9.75115	1.1304e-13	0.000568138	0.00284905	0.199413	0.842662	0.0102765	0.00351368	2.92472	0.00496946	0.0108447	0.0023732	4.56964	5.28531e-05	3.84439e-11	0.937739	0.0516491	0.000737013	up	ENSMUSG00000027940_up	kidney
ENSMUSG00000027947	-0.350783	0.0986467	-3.55595	0.000774389	-0.00249283	0.00429359	-0.580594	0.563843	0.0262721	0.0052952	4.9615	6.87453e-06	0.0237793	0.00347759	6.83786	4.66632e-08	0.0135058	0.779084	0.00164174	3.61591e-06	up	ENSMUSG00000027947_up	kidney
ENSMUSG00000027951	-0.390114	0.0872126	-4.47314	3.8179e-05	-0.00791656	0.00379592	-2.08554	0.041589	0.0264617	0.00468144	5.65247	5.54764e-07	0.0185451	0.00288455	6.42913	1.65171e-07	0.00144569	0.196043	0.000656431	8.66676e-06	up	ENSMUSG00000027951_up	kidney
ENSMUSG00000027954	0.305579	0.0889778	3.43433	0.00112493	0.0141599	0.00387275	3.65629	0.000566223	-0.0216006	0.00477619	-4.52256	3.21945e-05	-0.00744071	0.00289915	-2.56651	0.0144538	0.0173203	0.0245832	0.0030575	0.0631258	down	ENSMUSG00000027954_down	kidney
ENSMUSG00000027962	-0.785493	0.296975	-2.64498	0.0105819	-0.0125114	0.0129258	-0.967942	0.337235	0.0683512	0.0159411	4.28772	7.18968e-05	0.0558398	0.0113175	4.93395	1.7297e-05	0.0703099	0.602698	0.00435815	0.000298552	up	ENSMUSG00000027962_up	kidney
ENSMUSG00000027966	0.292739	0.0969521	3.01942	0.00380941	0.00980298	0.00421983	2.32307	0.0238327	-0.0154193	0.00520424	-2.96283	0.0044679	-0.00561633	0.00284515	-1.974	0.0558832	0.0376292	0.146916	0.0480967	0.168218	down	ENSMUSG00000027966_down	kidney
ENSMUSG00000027994	-0.0425775	0.0827365	-0.514616	0.608847	0.00200836	0.0036011	0.557707	0.579267	0.011414	0.00444117	2.57005	0.0128561	0.0134224	0.00269424	4.98188	1.49183e-05	0.775522	0.789256	0.0932908	0.000265736	up	ENSMUSG00000027994_up	kidney
ENSMUSG00000027995	-0.185219	0.148186	-1.24991	0.216531	-0.00459412	0.00644978	-0.71229	0.479242	0.0270007	0.00795439	3.39444	0.00126958	0.0224066	0.00540323	4.14689	0.00018879	0.432464	0.718583	0.0221423	0.00206254	up	ENSMUSG00000027995_up	kidney
ENSMUSG00000027997	0.232708	0.0489059	4.75828	1.41391e-05	0.00663462	0.00212863	3.11685	0.00288333	-0.0104772	0.0026252	-3.99101	0.00019324	-0.00384256	0.00165601	-2.32037	0.0259409	0.000645932	0.0511123	0.00755218	0.0970869	down	ENSMUSG00000027997_down	kidney
ENSMUSG00000027999	0.385954	0.0545952	7.06937	2.658e-09	0.00697347	0.00237625	2.93465	0.00483403	-0.010705	0.00293059	-3.65284	0.000572396	-0.00373149	0.001831	-2.03795	0.0487518	4.17216e-07	0.0655471	0.014178	0.153047	down	ENSMUSG00000027999_down	kidney
ENSMUSG00000028003	0.102691	0.112211	0.915163	0.36403	0.0134139	0.00488397	2.74651	0.00808525	-0.0166623	0.00602331	-2.76631	0.00766658	-0.00324843	0.00390086	-0.832748	0.41033	0.583954	0.0847018	0.0673991	0.62424	down	ENSMUSG00000028003_down	kidney
ENSMUSG00000028013	0.357055	0.0820424	4.35208	5.77885e-05	0.0140088	0.00357089	3.92305	0.000241247	-0.0158202	0.00440391	-3.5923	0.000691706	-0.00181139	0.0028456	-0.636557	0.528332	0.00201765	0.016915	0.0157388	0.722366	down	ENSMUSG00000028013_down	kidney
ENSMUSG00000028028	-0.369705	0.0934557	-3.95594	0.000216733	-0.00325609	0.00406765	-0.800482	0.426814	0.0231891	0.00501656	4.62251	2.27549e-05	0.019933	0.00327888	6.07922	4.90496e-07	0.00540802	0.675146	0.00254003	1.80883e-05	up	ENSMUSG00000028028_up	kidney
ENSMUSG00000028029	0.0925514	0.0664936	1.39189	0.169461	0.00891553	0.00289413	3.08056	0.00320044	-0.00972964	0.00356927	-2.72595	0.00854235	-0.000814112	0.00226035	-0.36017	0.720768	0.373832	0.0532217	0.0720295	0.854545	down	ENSMUSG00000028029_down	kidney
ENSMUSG00000028071	-0.244656	0.0950214	-2.57475	0.0127014	0.00069901	0.0041358	0.169014	0.866394	0.0195751	0.0051006	3.83781	0.000317861	0.0202742	0.00332024	6.10623	4.50904e-07	0.0788326	0.948289	0.00996162	1.70644e-05	up	ENSMUSG00000028071_up	kidney
ENSMUSG00000028081	1.65681	0.105602	15.6892	3.73055e-22	0.0221786	0.00459634	4.82529	1.11596e-05	-0.0143537	0.00566857	-2.53215	0.0141681	0.00782495	0.00312243	2.50605	0.0167346	3.60587e-19	0.00334272	0.0987089	0.070199	up	ENSMUSG00000028081_up	kidney
ENSMUSG00000028093	0.24913	0.0805207	3.09398	0.0030795	0.0145062	0.00350466	4.13913	0.000118424	-0.0183245	0.00432223	-4.2396	8.45771e-05	-0.00381829	0.00282333	-1.35241	0.184453	0.0329746	0.0118845	0.00483881	0.380275	down	ENSMUSG00000028093_down	kidney
ENSMUSG00000028099	0.253764	0.0558555	4.54322	2.99731e-05	0.0068129	0.00243111	2.80238	0.00695446	-0.00918886	0.00299824	-3.06475	0.00334848	-0.00237597	0.0017116	-1.38815	0.173393	0.0012147	0.0784679	0.0403509	0.364844	down	ENSMUSG00000028099_down	kidney
ENSMUSG00000028102	0.0582757	0.0498514	1.16899	0.247361	0.00734342	0.00216978	3.38441	0.00130866	-0.00754789	0.00267595	-2.82064	0.00661781	-0.00020447	0.00169733	-0.120466	0.904766	0.467625	0.0360775	0.0611733	0.951009	down	ENSMUSG00000028102_down	kidney
ENSMUSG00000028126	-0.141099	0.0514858	-2.74055	0.00821544	-0.0060631	0.00224092	-2.70563	0.00901702	0.00843493	0.00276368	3.05207	0.00347195	0.00237183	0.00172109	1.3781	0.176451	0.0599668	0.0891138	0.0412968	0.369333	up	ENSMUSG00000028126_up	kidney
ENSMUSG00000028140	0.254213	0.0746303	3.4063	0.00122484	0.00983417	0.00324828	3.0275	0.00372313	-0.0103005	0.00400604	-2.57125	0.0128164	-0.000466365	0.0025384	-0.183724	0.855233	0.0183352	0.0568845	0.0930974	0.92721	down	ENSMUSG00000028140_down	kidney
ENSMUSG00000028159	-0.278608	0.0955836	-2.91481	0.00510831	-0.0039381	0.00416027	-0.946597	0.347911	0.0206295	0.00513078	4.02073	0.00017527	0.0166914	0.00337342	4.94792	1.65675e-05	0.0451246	0.611952	0.00717093	0.0002884	up	ENSMUSG00000028159_up	kidney
ENSMUSG00000028163	-0.165904	0.0944971	-1.75565	0.0846164	-0.00319067	0.00411298	-0.775755	0.441157	0.0178721	0.00507246	3.52335	0.000856475	0.0146814	0.00324452	4.52498	6.05412e-05	0.249015	0.686531	0.0176002	0.000826646	up	ENSMUSG00000028163_up	kidney
ENSMUSG00000028165	-0.0370751	0.0705465	-0.525542	0.601282	0.00117725	0.00307053	0.383401	0.702874	-0.0101753	0.00378683	-2.68702	0.00947321	-0.00899802	0.00243005	-3.70281	0.00069194	0.769878	0.864124	0.0769742	0.00590296	down	ENSMUSG00000028165_down	kidney
ENSMUSG00000028191	-0.0998004	0.065845	-1.51569	0.135224	-0.00164843	0.0028659	-0.575188	0.567468	0.0100049	0.00353446	2.83068	0.00643918	0.0083565	0.00201432	4.14854	0.000187867	0.326331	0.781226	0.060206	0.00205521	up	ENSMUSG00000028191_up	kidney
ENSMUSG00000028194	0.182231	0.0906479	2.01032	0.0492227	0.0065297	0.00394544	1.655	0.103519	-0.0144929	0.00486584	-2.97849	0.00427583	-0.00796315	0.00308015	-2.58532	0.0138048	0.178687	0.318768	0.0468352	0.0609793	down	ENSMUSG00000028194_down	kidney
ENSMUSG00000028229	0.0860784	0.0637547	1.35015	0.1824	0.004275	0.00277492	1.54059	0.12905	-0.00997767	0.00342225	-2.91553	0.00509809	-0.00570268	0.0021279	-2.67995	0.0109271	0.390643	0.360621	0.0524547	0.0512323	down	ENSMUSG00000028229_down	kidney
ENSMUSG00000028247	-0.107452	0.0605446	-1.77476	0.081373	0.00397821	0.0026352	1.50964	0.136756	-0.00860726	0.00324994	-2.64844	0.0104865	-0.00462905	0.00184124	-2.5141	0.0164131	0.242876	0.370923	0.0822306	0.069214	down	ENSMUSG00000028247_down	kidney
ENSMUSG00000028262	-0.539237	0.179117	-3.01053	0.0039065	-0.0137744	0.00779604	-1.76685	0.0827035	0.0379848	0.00961471	3.9507	0.000220471	0.0242104	0.00584841	4.13966	0.000192894	0.0382832	0.282653	0.00814679	0.00210017	up	ENSMUSG00000028262_up	kidney
ENSMUSG00000028270	-0.607003	0.203846	-2.97775	0.00428469	-0.00541885	0.00887238	-0.610755	0.543833	0.045959	0.0109421	4.20019	9.65575e-05	0.0405402	0.00759295	5.33919	4.92643e-06	0.0405438	0.763804	0.00518514	0.000108743	up	ENSMUSG00000028270_up	kidney
ENSMUSG00000028282	-0.386747	0.0925003	-4.18104	0.000102956	-0.0169296	0.00402607	-4.20499	9.50129e-05	0.019024	0.00496527	3.83141	0.000324475	0.00209439	0.00305463	0.685645	0.497211	0.00311498	0.0104832	0.0100659	0.69768	up	ENSMUSG00000028282_up	kidney
ENSMUSG00000028292	0.15899	0.071649	2.21902	0.0305546	0.00817834	0.00311852	2.62251	0.0112221	-0.013989	0.00384601	-3.63728	0.000601037	-0.00581065	0.00205043	-2.83387	0.00740526	0.134892	0.0983103	0.0144288	0.0382553	down	ENSMUSG00000028292_down	kidney
ENSMUSG00000028295	0.155541	0.057668	2.69717	0.00922173	0.00570161	0.00251	2.27156	0.0269757	-0.00931044	0.00309553	-3.0077	0.00393785	-0.00360884	0.00189835	-1.90104	0.0651077	0.0648133	0.156428	0.044586	0.187485	down	ENSMUSG00000028295_down	kidney
ENSMUSG00000028307	0.212929	0.109976	1.93615	0.0579032	0.00624393	0.00478668	1.30444	0.19742	-0.0158478	0.00590332	-2.68456	0.00953499	-0.00960388	0.00386991	-2.48168	0.0177433	0.197473	0.454361	0.0772088	0.073263	down	ENSMUSG00000028307_down	kidney
ENSMUSG00000028329	0.198179	0.0631238	3.13952	0.00270044	0.0126384	0.00274746	4.60002	2.46091e-05	-0.0142051	0.00338839	-4.19229	9.91479e-05	-0.00156673	0.00196783	-0.796176	0.431009	0.0303883	0.00500683	0.00524741	0.642542	down	ENSMUSG00000028329_down	kidney
ENSMUSG00000028337	-0.310067	0.115024	-2.69568	0.00925832	0.000841718	0.00500639	0.168129	0.867088	0.0243297	0.00617429	3.94049	0.000227931	0.0251715	0.00398604	6.3149	2.35521e-07	0.0648607	0.948765	0.00828203	1.08951e-05	up	ENSMUSG00000028337_up	kidney
ENSMUSG00000028341	-0.277209	0.115406	-2.40204	0.0196456	-0.00653021	0.00502302	-1.30006	0.198907	0.0267519	0.00619479	4.31846	6.47858e-05	0.0202217	0.00325892	6.20503	3.31478e-07	0.10189	0.455591	0.00410273	1.38539e-05	up	ENSMUSG00000028341_up	kidney
ENSMUSG00000028358	-0.162384	0.0674888	-2.40609	0.0194497	-0.0160089	0.00293744	-5.44996	1.17049e-06	0.00930305	0.00362269	2.56799	0.0129244	-0.0067059	0.00217006	-3.0902	0.00378711	0.101159	0.000716536	0.0935952	0.0228694	down	ENSMUSG00000028358_down	kidney
ENSMUSG00000028362	-0.271528	0.0906985	-2.99374	0.00409618	-0.000109544	0.00394765	-0.0277492	0.977961	0.0171796	0.00486856	3.52868	0.000842512	0.01707	0.00304428	5.60724	2.13744e-06	0.0393802	0.996781	0.0174628	5.72216e-05	up	ENSMUSG00000028362_up	kidney
ENSMUSG00000028381	-0.261959	0.0876527	-2.9886	0.00415595	-0.00781379	0.00381508	-2.04813	0.0452463	0.0169498	0.00470506	3.60246	0.000670152	0.00913601	0.00311679	2.93122	0.00575867	0.0397521	0.204718	0.0154721	0.0316262	up	ENSMUSG00000028381_up	kidney
ENSMUSG00000028383	0.107011	0.100534	1.06443	0.291704	0.00990989	0.00437575	2.26473	0.0274189	-0.0152897	0.00539653	-2.83325	0.00639418	-0.00537983	0.00327602	-1.64218	0.109025	0.51521	0.157605	0.0601191	0.267394	down	ENSMUSG00000028383_down	kidney
ENSMUSG00000028420	0.133538	0.061617	2.16722	0.0344867	0.00286073	0.00268188	1.06669	0.290689	-0.0100084	0.00330751	-3.02596	0.00373946	-0.00714766	0.00216432	-3.3025	0.00213136	0.144997	0.558188	0.043221	0.0145457	down	ENSMUSG00000028420_down	kidney
ENSMUSG00000028437	0.146398	0.0513331	2.85193	0.00607576	0.00718146	0.00223427	3.21423	0.00217187	-0.00754817	0.00275548	-2.73933	0.00824218	-0.000366711	0.00165441	-0.221656	0.825801	0.0500501	0.0450168	0.0704402	0.911846	down	ENSMUSG00000028437_down	kidney
ENSMUSG00000028443	0.0841493	0.0689845	1.21983	0.227642	0.0101029	0.00300255	3.36478	0.00138839	-0.0142063	0.00370298	-3.83644	0.000319266	-0.00410334	0.00226921	-1.80827	0.0786977	0.445034	0.0368464	0.0099672	0.213894	down	ENSMUSG00000028443_down	kidney
ENSMUSG00000028455	0.177947	0.0719775	2.47226	0.01649	0.0077322	0.00313282	2.46813	0.0166622	-0.0104491	0.00386364	-2.70448	0.00904476	-0.00271693	0.0023809	-1.14114	0.261146	0.0922729	0.121574	0.0747506	0.475175	down	ENSMUSG00000028455_down	kidney
ENSMUSG00000028456	-0.105552	0.0650395	-1.6229	0.110228	-0.00384001	0.00283084	-1.35649	0.180386	0.0100534	0.00349122	2.87963	0.00563026	0.00621342	0.00211969	2.93128	0.00575775	0.290289	0.433782	0.0556866	0.0316262	up	ENSMUSG00000028456_up	kidney
ENSMUSG00000028459	-0.670793	0.208846	-3.21191	0.00218675	-0.00059655	0.00909	-0.0656271	0.947908	0.0542459	0.0112105	4.83884	1.06367e-05	0.0536493	0.0079198	6.77408	5.68e-08	0.0269891	0.983591	0.00188495	4.07473e-06	up	ENSMUSG00000028459_up	kidney
ENSMUSG00000028460	-0.161327	0.0801675	-2.01237	0.0489995	-0.00397399	0.00348928	-1.13891	0.259588	0.0136863	0.00430327	3.18045	0.00239754	0.00971233	0.00272819	3.56	0.00103948	0.178299	0.52701	0.0326154	0.00821786	up	ENSMUSG00000028460_up	kidney
ENSMUSG00000028469	0.295626	0.0939357	3.14711	0.00264168	0.0131483	0.00408854	3.21588	0.00216142	-0.0188425	0.00504232	-3.73688	0.000438939	-0.00569428	0.00276135	-2.06214	0.0462694	0.0299656	0.0449541	0.0120136	0.147396	down	ENSMUSG00000028469_down	kidney
ENSMUSG00000028478	0.35054	0.104856	3.34306	0.001482	0.0123888	0.00456386	2.71455	0.00880585	-0.0178176	0.00562851	-3.1656	0.00250359	-0.0054288	0.00373323	-1.45418	0.154326	0.0209684	0.0883713	0.033419	0.338009	down	ENSMUSG00000028478_down	kidney
ENSMUSG00000028480	-0.308816	0.149142	-2.07062	0.0430163	-0.00227903	0.00649139	-0.351085	0.726842	0.0277598	0.0080057	3.46751	0.00101668	0.0254808	0.00533217	4.77869	2.78917e-05	0.164342	0.877092	0.0193484	0.000441199	up	ENSMUSG00000028480_up	kidney
ENSMUSG00000028522	-0.255098	0.091014	-2.80285	0.00694576	-0.0109132	0.00396138	-2.75489	0.00790549	0.0134957	0.00488549	2.7624	0.00774765	0.00258249	0.00304312	0.848633	0.401543	0.0544891	0.0840187	0.0679492	0.61597	up	ENSMUSG00000028522_up	kidney
ENSMUSG00000028544	0.137508	0.0852361	1.61325	0.112311	0.00618522	0.0037099	1.66722	0.101054	-0.0121769	0.00457534	-2.66142	0.0101349	-0.00599171	0.00275951	-2.1713	0.0363947	0.292335	0.3152	0.0805047	0.124028	down	ENSMUSG00000028544_down	kidney
ENSMUSG00000028545	0.18427	0.100258	1.83796	0.0713751	0.0102055	0.00436371	2.33872	0.0229445	-0.0156292	0.00538168	-2.90415	0.00526154	-0.00542368	0.00342294	-1.58451	0.121589	0.22453	0.143097	0.0533681	0.287312	down	ENSMUSG00000028545_down	kidney
ENSMUSG00000028556	-0.32789	0.0910932	-3.5995	0.000676367	-0.0100299	0.00396482	-2.52971	0.0142566	0.0165821	0.00488974	3.39121	0.00128205	0.00655228	0.00315738	2.07523	0.0449724	0.0122985	0.111461	0.0222331	0.144683	up	ENSMUSG00000028556_up	kidney
ENSMUSG00000028559	-0.282699	0.107144	-2.6385	0.0107632	-0.0107891	0.00466344	-2.31355	0.0243878	0.0172517	0.00575133	2.99961	0.00402892	0.00646263	0.00339973	1.90092	0.0651231	0.0709495	0.148408	0.04531	0.187488	up	ENSMUSG00000028559_up	kidney
ENSMUSG00000028565	0.191426	0.0617174	3.10165	0.00301238	0.0027143	0.00268625	1.01044	0.316629	-0.0139608	0.0033129	-4.21406	9.21632e-05	-0.0112465	0.00182462	-6.16371	3.76992e-07	0.0325809	0.583708	0.00505784	1.50838e-05	down	ENSMUSG00000028565_down	kidney
ENSMUSG00000028568	0.103501	0.0489262	2.11546	0.0388519	0.00556649	0.00212951	2.61398	0.0114743	-0.00796994	0.00262628	-3.03469	0.00364797	-0.00240346	0.00168933	-1.42273	0.163192	0.155218	0.0993647	0.0425635	0.350776	down	ENSMUSG00000028568_down	kidney
ENSMUSG00000028581	-0.906216	0.236013	-3.83969	0.000315943	0.0054877	0.0102724	0.534216	0.595307	0.0565365	0.0126688	4.46265	3.95826e-05	0.0620242	0.00886254	6.99846	2.84814e-08	0.00720573	0.797565	0.00330381	2.72427e-06	up	ENSMUSG00000028581_up	kidney
ENSMUSG00000028583	0.0307035	0.0836644	0.366984	0.715014	0.00223563	0.00364149	0.613934	0.541745	0.0121956	0.00449097	2.71559	0.00878148	0.0144313	0.00290517	4.96745	1.55983e-05	0.845265	0.762226	0.0733926	0.00027518	up	ENSMUSG00000028583_up	kidney
ENSMUSG00000028587	-0.0991366	0.0671574	-1.47618	0.145496	-0.0050871	0.00292302	-1.74035	0.0872896	0.0118458	0.00360491	3.28602	0.00175703	0.00675871	0.00215763	3.13247	0.003382	0.341213	0.292105	0.0269798	0.0209126	up	ENSMUSG00000028587_up	kidney
ENSMUSG00000028599	-0.475168	0.167167	-2.84248	0.00623489	0.00142004	0.00727592	0.19517	0.845966	0.038455	0.00897325	4.28551	7.2436e-05	0.039875	0.00620638	6.42484	1.67381e-07	0.0509478	0.939482	0.00437595	8.73282e-06	up	ENSMUSG00000028599_up	kidney
ENSMUSG00000028601	0.374539	0.151646	2.46983	0.0165913	0.0163132	0.00660038	2.47155	0.0165196	-0.0219763	0.00814012	-2.69976	0.0091588	-0.00566318	0.00520348	-1.08834	0.283481	0.0925855	0.121244	0.0751235	0.49868	down	ENSMUSG00000028601_down	kidney
ENSMUSG00000028622	0.173481	0.0714742	2.42719	0.0184582	0.00553145	0.00311091	1.77808	0.0808196	-0.00975947	0.00383662	-2.54377	0.0137537	-0.00422802	0.00237792	-1.77803	0.0836184	0.0982363	0.279848	0.0971115	0.223288	down	ENSMUSG00000028622_down	kidney
ENSMUSG00000028634	-0.221377	0.0749038	-2.95548	0.00456086	-0.000439285	0.00326018	-0.134743	0.893299	0.0158001	0.00402072	3.92968	0.0002361	0.0153609	0.00249199	6.16409	3.76545e-07	0.0419518	0.961556	0.00845219	1.50838e-05	up	ENSMUSG00000028634_up	kidney
ENSMUSG00000028636	0.281429	0.0849807	3.31168	0.00162784	0.00997149	0.00369878	2.69589	0.0092533	-0.0149515	0.00456163	-3.27766	0.00180119	-0.00498	0.00283357	-1.7575	0.0871046	0.0224146	0.0900089	0.0272254	0.229764	down	ENSMUSG00000028636_down	kidney
ENSMUSG00000028639	0.190898	0.0400186	4.77024	1.35555e-05	0.00447556	0.00174181	2.56949	0.0128746	-0.00702436	0.00214813	-3.26998	0.00184266	-0.00254881	0.00139074	-1.8327	0.0749041	0.0006272	0.105226	0.0276812	0.206177	down	ENSMUSG00000028639_down	kidney
ENSMUSG00000028656	-0.0962681	0.0675639	-1.42485	0.159751	0.000469449	0.00294071	0.159638	0.873741	0.00949686	0.00362672	2.61858	0.0113376	0.00996631	0.00250883	3.97249	0.000316144	0.361042	0.951497	0.0864323	0.00312991	up	ENSMUSG00000028656_up	kidney
ENSMUSG00000028669	0.134139	0.0772717	1.73594	0.088074	0.0135214	0.00336324	4.02036	0.000175485	-0.0118295	0.00414782	-2.85198	0.00607487	0.00169194	0.0026329	0.642613	0.524437	0.254919	0.0146871	0.0585162	0.719149	up	ENSMUSG00000028669_up	kidney
ENSMUSG00000028672	0.466878	0.100873	4.62836	2.22952e-05	0.0140984	0.0043905	3.21112	0.00219182	-0.0162187	0.00541471	-2.9953	0.0040782	-0.00212029	0.00340156	-0.623328	0.536893	0.000941268	0.0450297	0.0454835	0.728934	down	ENSMUSG00000028672_down	kidney
ENSMUSG00000028683	0.217645	0.0657213	3.31164	0.00162805	0.00690734	0.00286051	2.41472	0.0190386	-0.0104576	0.00352782	-2.96431	0.00444942	-0.00355021	0.00209556	-1.69416	0.0986387	0.0224146	0.130124	0.0480345	0.250692	down	ENSMUSG00000028683_down	kidney
ENSMUSG00000028716	0.276612	0.110821	2.49602	0.0155306	0.0116753	0.00482349	2.42051	0.0187669	-0.0171846	0.00594871	-2.8888	0.00548967	-0.00550933	0.00393479	-1.40016	0.169796	0.0893264	0.129238	0.0548291	0.360133	down	ENSMUSG00000028716_down	kidney
ENSMUSG00000028717	-0.170965	0.0595072	-2.87302	0.00573376	-0.00494527	0.00259004	-1.90934	0.061347	0.00899607	0.00319425	2.81633	0.00669591	0.0040508	0.00188813	2.14541	0.0385507	0.0482599	0.239323	0.0617091	0.129596	up	ENSMUSG00000028717_up	kidney
ENSMUSG00000028772	0.152798	0.0729591	2.0943	0.0407711	0.00795802	0.00317554	2.50604	0.0151415	-0.0112925	0.00391633	-2.88344	0.00557152	-0.00333447	0.00242592	-1.37452	0.17755	0.159447	0.114954	0.0553567	0.370913	down	ENSMUSG00000028772_down	kidney
ENSMUSG00000028830	0.131237	0.0677189	1.93797	0.0576751	0.00545875	0.00294746	1.85202	0.0692974	-0.00977486	0.00363505	-2.68906	0.00942214	-0.00431611	0.00218021	-1.97968	0.0552155	0.197208	0.255706	0.076701	0.166789	down	ENSMUSG00000028830_down	kidney
ENSMUSG00000028836	0.275749	0.0850939	3.24053	0.00201025	-0.00525962	0.0037037	-1.4201	0.161123	-0.0197298	0.00456771	-4.31941	6.45772e-05	-0.0249894	0.00291989	-8.55832	2.66892e-10	0.0254082	0.407089	0.00410273	1.58112e-07	down	ENSMUSG00000028836_down	kidney
ENSMUSG00000028859	-0.391728	0.135169	-2.89805	0.00535105	0.00184467	0.00588323	0.313548	0.75503	0.026512	0.00725567	3.65396	0.000570377	0.0283566	0.00445204	6.36937	1.98849e-07	0.0464543	0.89309	0.0141745	9.79051e-06	up	ENSMUSG00000028859_up	kidney
ENSMUSG00000028861	0.254462	0.106318	2.3934	0.0200693	0.0124266	0.00462749	2.68538	0.00951421	-0.0159348	0.00570699	-2.79215	0.00714995	-0.00350821	0.00360291	-0.973717	0.336521	0.103329	0.0911468	0.064304	0.555577	down	ENSMUSG00000028861_down	kidney
ENSMUSG00000028862	-0.0276912	0.111804	-0.247676	0.805291	0.000940929	0.00486626	0.193358	0.847379	0.0174828	0.00600147	2.91309	0.00513267	0.0184238	0.00396636	4.645	4.20013e-05	0.897734	0.940027	0.0526781	0.000613646	up	ENSMUSG00000028862_up	kidney
ENSMUSG00000028864	-0.294837	0.096427	-3.05762	0.00341743	-0.0122489	0.00419698	-2.91851	0.005056	0.0168369	0.00517605	3.25284	0.0019385	0.00458795	0.0030913	1.48415	0.146239	0.0351533	0.067236	0.0285948	0.326361	up	ENSMUSG00000028864_up	kidney
ENSMUSG00000028868	-0.292679	0.0716271	-4.08615	0.00014122	-0.00653594	0.00311757	-2.09649	0.0405687	0.0150545	0.00384483	3.91551	0.000247235	0.00851854	0.00235984	3.60979	0.000902573	0.00396325	0.193295	0.00866093	0.00731394	up	ENSMUSG00000028868_up	kidney
ENSMUSG00000028874	-0.568811	0.165115	-3.44494	0.00108917	0.0070459	0.00718661	0.980421	0.331095	0.0406577	0.0088631	4.5873	2.57226e-05	0.0477036	0.00604981	7.88514	1.94157e-09	0.0169084	0.597303	0.00268578	5.48568e-07	up	ENSMUSG00000028874_up	kidney
ENSMUSG00000028885	-0.45996	0.132765	-3.46447	0.00102616	-0.000477385	0.00577858	-0.0826128	0.934454	0.0270583	0.00712661	3.79679	0.00036259	0.0265809	0.00486064	5.4686	3.29279e-06	0.016218	0.978291	0.0106886	7.90485e-05	up	ENSMUSG00000028885_up	kidney
ENSMUSG00000028886	-0.18298	0.0580517	-3.15202	0.00260432	-0.00659176	0.0025267	-2.60884	0.0116285	0.00956344	0.00311613	3.06901	0.00330795	0.00297168	0.00186779	1.59102	0.120115	0.0297212	0.0999075	0.0399675	0.285238	up	ENSMUSG00000028886_up	kidney
ENSMUSG00000028890	-0.185582	0.0625488	-2.967	0.00441607	-0.00618865	0.00272243	-2.2732	0.0268699	0.0105305	0.00335752	3.13639	0.00272507	0.00434185	0.00193358	2.2455	0.0307964	0.041189	0.156209	0.0353931	0.11005	up	ENSMUSG00000028890_up	kidney
ENSMUSG00000028920	-0.187525	0.0650025	-2.8849	0.00554915	-0.006554	0.00282923	-2.31653	0.0242125	0.00969101	0.00348923	2.77741	0.00744064	0.00313701	0.00196341	1.59774	0.118608	0.0474502	0.147985	0.0659541	0.282888	up	ENSMUSG00000028920_up	kidney
ENSMUSG00000028927	-0.15941	0.114647	-1.39045	0.169895	0.00177379	0.00498999	0.355469	0.723574	0.0189752	0.00615406	3.08336	0.00317485	0.020749	0.00416539	4.98127	1.49463e-05	0.374474	0.875386	0.0389486	0.000265977	up	ENSMUSG00000028927_up	kidney
ENSMUSG00000028944	0.0165294	0.0598945	0.275974	0.783584	0.00569741	0.0026069	2.18551	0.0330504	-0.0081633	0.00321504	-2.53909	0.0139191	-0.00246589	0.0019287	-1.27852	0.209027	0.885429	0.173371	0.0977904	0.412107	down	ENSMUSG00000028944_down	kidney
ENSMUSG00000028965	-0.153783	0.0986145	-1.55943	0.124528	-0.0022897	0.00429219	-0.533458	0.595828	0.0178835	0.00529347	3.3784	0.00133259	0.0155938	0.00331593	4.70268	3.52101e-05	0.310981	0.797979	0.0227656	0.000528727	up	ENSMUSG00000028965_up	kidney
ENSMUSG00000028979	0.224156	0.0971134	2.30819	0.0247054	0.0100298	0.00422685	2.37287	0.0211085	-0.0149511	0.00521289	-2.8681	0.0058119	-0.00492131	0.00228654	-2.1523	0.0379662	0.118509	0.137175	0.0568347	0.127983	down	ENSMUSG00000028979_down	kidney
ENSMUSG00000028990	-0.129063	0.0685282	-1.88336	0.0648481	-0.00842738	0.00298268	-2.82544	0.00653196	0.00938512	0.00367849	2.55135	0.0134889	0.000957741	0.00219437	0.436455	0.665043	0.211722	0.0760199	0.0958469	0.817231	up	ENSMUSG00000028990_up	kidney
ENSMUSG00000028992	0.137921	0.0668923	2.06183	0.0438764	0.00807289	0.00291148	2.77278	0.00753413	-0.0142489	0.00359067	-3.96831	0.00020815	-0.006176	0.00218958	-2.82063	0.00766043	0.166623	0.0814866	0.00789808	0.0391986	down	ENSMUSG00000028992_down	kidney
ENSMUSG00000029004	-0.426247	0.105936	-4.02363	0.000173603	-0.0192879	0.00461085	-4.18315	0.00010223	0.0215682	0.00568648	3.7929	0.000367136	0.00228034	0.00348606	0.654132	0.517072	0.00458943	0.0108168	0.0107535	0.713501	up	ENSMUSG00000029004_up	kidney
ENSMUSG00000029007	0.255349	0.0861278	2.96478	0.00444366	0.00250975	0.0037487	0.669497	0.505929	-0.0150114	0.0046232	-3.24697	0.00197239	-0.0125017	0.00270689	-4.61846	4.55467e-05	0.0413413	0.736886	0.028932	0.000650439	down	ENSMUSG00000029007_down	kidney
ENSMUSG00000029017	0.0992871	0.0680851	1.45828	0.150349	0.00329156	0.0029634	1.11074	0.271428	-0.013025	0.0036547	-3.56391	0.000755525	-0.00973346	0.00217422	-4.47677	7.00805e-05	0.348119	0.537732	0.0164789	0.000934661	down	ENSMUSG00000029017_down	kidney
ENSMUSG00000029020	0.130046	0.0545319	2.38478	0.0205001	0.00417185	0.0023735	1.75768	0.0842665	-0.0106842	0.00292719	-3.64998	0.000577556	-0.00651232	0.001699	-3.83304	0.000475094	0.104899	0.286083	0.0141902	0.00435529	down	ENSMUSG00000029020_down	kidney
ENSMUSG00000029036	0.232992	0.0761681	3.05892	0.00340473	0.0108388	0.00331521	3.26942	0.00184575	-0.0158215	0.00408858	-3.86969	0.000286811	-0.00498273	0.00249264	-1.99898	0.0529969	0.035118	0.0419463	0.00932263	0.161864	down	ENSMUSG00000029036_down	kidney
ENSMUSG00000029038	0.384001	0.0768742	4.99519	6.09414e-06	0.0134465	0.00334595	4.01873	0.000176424	-0.0142013	0.00412649	-3.44149	0.0011007	-0.00075479	0.00266935	-0.282762	0.778936	0.000327248	0.0146871	0.0203313	0.887607	down	ENSMUSG00000029038_down	kidney
ENSMUSG00000029053	0.172921	0.0659184	2.62326	0.0112003	0.00519837	0.00286909	1.81185	0.0753725	-0.0153275	0.0035384	-4.33176	6.19242e-05	-0.0101291	0.00214085	-4.73134	3.22512e-05	0.0728633	0.268032	0.00400436	0.000493166	down	ENSMUSG00000029053_down	kidney
ENSMUSG00000029084	-0.593036	0.108183	-5.48177	1.04142e-06	-0.0110117	0.00470868	-2.3386	0.0229516	0.0243171	0.00580712	4.18747	0.000100762	0.0133054	0.00391794	3.39603	0.00164615	7.80642e-05	0.143097	0.00530229	0.0119101	up	ENSMUSG00000029084_up	kidney
ENSMUSG00000029086	-0.155006	0.105911	-1.46355	0.148908	0.00436445	0.00460975	0.946787	0.347815	-0.018442	0.00568512	-3.2439	0.00199036	-0.0140775	0.00297115	-4.73806	3.15942e-05	0.345805	0.611905	0.0290853	0.000485953	down	ENSMUSG00000029086_down	kidney
ENSMUSG00000029103	0.420521	0.10318	4.0756	0.000146242	0.00884033	0.0044909	1.9685	0.0539682	-0.0227878	0.00553854	-4.11441	0.00012858	-0.0139475	0.00345192	-4.04051	0.000258759	0.00405701	0.226181	0.00618159	0.00265926	down	ENSMUSG00000029103_down	kidney
ENSMUSG00000029121	-0.114141	0.0822364	-1.38796	0.170647	-0.00287272	0.00357934	-0.802584	0.425609	0.0115506	0.00441432	2.61662	0.0113956	0.00867789	0.00280339	3.0955	0.00373384	0.375425	0.673929	0.0866587	0.0226236	up	ENSMUSG00000029121_up	kidney
ENSMUSG00000029125	0.226863	0.0790342	2.87044	0.0057746	0.00673895	0.00343996	1.95902	0.0550962	-0.0145999	0.00424243	-3.44141	0.00110097	-0.00786098	0.00247285	-3.17891	0.00298444	0.0483366	0.229087	0.0203313	0.0189974	down	ENSMUSG00000029125_down	kidney
ENSMUSG00000029135	-0.523833	0.148336	-3.53139	0.000835512	-0.00698437	0.00645633	-1.08179	0.283984	0.0267428	0.00796246	3.35861	0.00141443	0.0197584	0.00510711	3.8688	0.000428154	0.0141031	0.551074	0.0238531	0.00401176	up	ENSMUSG00000029135_up	kidney
ENSMUSG00000029136	0.0759671	0.0578482	1.31321	0.194466	0.00719994	0.00251784	2.85957	0.00594967	-0.00789332	0.0031052	-2.54197	0.0138172	-0.000693378	0.00192964	-0.359331	0.72139	0.405516	0.0719473	0.0972977	0.854826	down	ENSMUSG00000029136_down	kidney
ENSMUSG00000029145	0.339339	0.0928316	3.65542	0.000567773	0.00990238	0.00404049	2.45079	0.0174028	-0.015778	0.00498306	-3.16633	0.00249828	-0.0058756	0.0034404	-1.70783	0.0960475	0.0109545	0.124166	0.0333922	0.245926	down	ENSMUSG00000029145_down	kidney
ENSMUSG00000029161	0.497183	0.126791	3.92127	0.000242648	0.017364	0.00551858	3.14646	0.00264666	-0.0263317	0.00680595	-3.86892	0.00028752	-0.00896769	0.00435586	-2.05876	0.0466089	0.00589448	0.0487274	0.00932916	0.148073	down	ENSMUSG00000029161_down	kidney
ENSMUSG00000029174	-0.293557	0.0600344	-4.88981	8.87599e-06	-0.0143596	0.00261299	-5.49548	9.90215e-07	0.00842297	0.00322255	2.61376	0.0114809	-0.00593668	0.00198909	-2.98463	0.00500809	0.000433531	0.000649475	0.0868038	0.028317	down	ENSMUSG00000029174_down	kidney
ENSMUSG00000029176	0.165562	0.054954	3.01273	0.00388226	0.010553	0.00239187	4.41203	4.70916e-05	-0.00989582	0.00294984	-3.35469	0.00143115	0.000657173	0.00174632	0.376319	0.708829	0.0381473	0.0070062	0.024017	0.846511	up	ENSMUSG00000029176_up	kidney
ENSMUSG00000029185	-0.10356	0.0832655	-1.24373	0.21878	-0.00214008	0.00362412	-0.590511	0.557224	0.0152786	0.00446956	3.41837	0.00118082	0.0131385	0.00268532	4.89272	1.96412e-05	0.434884	0.774086	0.0210819	0.000330321	up	ENSMUSG00000029185_up	kidney
ENSMUSG00000029189	0.138317	0.0619038	2.23438	0.0294672	-0.00721055	0.00269436	-2.67616	0.0097488	-0.0116892	0.0033229	-3.51776	0.000871364	-0.0188997	0.00189516	-9.97262	4.9439e-12	0.132217	0.0924776	0.0176804	7.99329e-09	down	ENSMUSG00000029189_down	kidney
ENSMUSG00000029193	0.810766	0.101065	8.02226	7.10644e-11	0.00730811	0.00439883	1.66138	0.102227	-0.0241706	0.00542499	-4.45541	4.058e-05	-0.0168625	0.00302196	-5.57998	2.3271e-06	1.48307e-08	0.317128	0.00334246	6.07063e-05	down	ENSMUSG00000029193_down	kidney
ENSMUSG00000029198	0.152321	0.0734656	2.07336	0.0427511	0.00862423	0.00319759	2.69711	0.00922339	-0.0127582	0.00394352	-3.23522	0.00204193	-0.00413392	0.00255511	-1.6179	0.114179	0.163826	0.0899131	0.0294118	0.275979	down	ENSMUSG00000029198_down	kidney
ENSMUSG00000029199	0.0493438	0.0585215	0.843174	0.402718	0.0073261	0.00254714	2.8762	0.00568372	-0.00946782	0.00314134	-3.01394	0.00386901	-0.00214172	0.00194626	-1.10043	0.278254	0.618631	0.0709114	0.0440921	0.493156	down	ENSMUSG00000029199_down	kidney
ENSMUSG00000029204	-0.228235	0.119587	-1.90852	0.0614541	0.000647721	0.00520501	0.124442	0.901411	0.0230113	0.00641924	3.58474	0.000708194	0.023659	0.00425162	5.5647	2.44063e-06	0.205052	0.965948	0.0159396	6.26125e-05	up	ENSMUSG00000029204_up	kidney
ENSMUSG00000029212	0.101457	0.0673045	1.50744	0.137319	-0.00337823	0.00292942	-1.15321	0.253724	0.0101064	0.0036128	2.79738	0.00704951	0.00672813	0.00184858	3.63962	0.000829046	0.329066	0.520397	0.0636814	0.00683404	up	ENSMUSG00000029212_up	kidney
ENSMUSG00000029249	-0.234926	0.0690181	-3.40383	0.00123405	-0.00854462	0.00300401	-2.84441	0.00620213	0.010338	0.00370478	2.79044	0.00718326	0.00179333	0.00221109	0.811063	0.422516	0.01841	0.0735801	0.0645404	0.634431	up	ENSMUSG00000029249_up	kidney
ENSMUSG00000029275	-0.13972	0.0720815	-1.93836	0.0576268	0.00383885	0.00313734	1.2236	0.226228	0.013174	0.00386922	3.40483	0.00123032	0.0170129	0.00222256	7.65463	3.87466e-09	0.197079	0.489015	0.0217049	9.61597e-07	up	ENSMUSG00000029275_up	kidney
ENSMUSG00000029279	0.105257	0.059285	1.77543	0.0812604	0.00638701	0.00258038	2.47522	0.0163675	-0.0093	0.00318233	-2.92239	0.00500185	-0.00291299	0.00198275	-1.46917	0.15024	0.242659	0.120525	0.0518391	0.332536	down	ENSMUSG00000029279_down	kidney
ENSMUSG00000029283	-0.155204	0.0767402	-2.02246	0.0479151	-0.00329599	0.00334011	-0.986791	0.32799	0.0136191	0.00411929	3.30618	0.00165475	0.0103231	0.0026088	3.95704	0.000330807	0.175934	0.594154	0.0260854	0.00324015	up	ENSMUSG00000029283_up	kidney
ENSMUSG00000029291	0.0482052	0.0709712	0.679222	0.499795	-0.00102221	0.00308902	-0.330917	0.741943	-0.0109048	0.00380962	-2.86244	0.00590303	-0.011927	0.00236399	-5.04529	1.22629e-05	0.695054	0.887019	0.057481	0.000224311	down	ENSMUSG00000029291_down	kidney
ENSMUSG00000029298	-0.530314	0.145834	-3.63641	0.000602666	-0.0134007	0.00634743	-2.1112	0.0392318	0.0300452	0.00782817	3.83809	0.000317576	0.0166445	0.00521154	3.19378	0.00286685	0.011422	0.190053	0.00996162	0.0184477	up	ENSMUSG00000029298_up	kidney
ENSMUSG00000029299	-0.273147	0.0881298	-3.09937	0.00303223	0.00257451	0.00383584	0.671172	0.50487	0.0177854	0.00473067	3.7596	0.000408333	0.0203599	0.00291126	6.99352	2.89166e-08	0.0327185	0.736102	0.011484	2.73739e-06	up	ENSMUSG00000029299_up	kidney
ENSMUSG00000029311	0.0848563	0.0767287	1.10593	0.273487	0.00726037	0.00333961	2.17402	0.0339464	-0.0133665	0.00411868	-3.24534	0.00198191	-0.00610614	0.00247603	-2.4661	0.0184171	0.496058	0.175791	0.0290254	0.0753632	down	ENSMUSG00000029311_down	kidney
ENSMUSG00000029313	-0.235093	0.0938608	-2.5047	0.015193	-0.0110305	0.00408529	-2.70006	0.00915149	0.0150784	0.0050383	2.99276	0.00410749	0.00404793	0.00325823	1.24237	0.221916	0.0881911	0.0898032	0.0456071	0.427963	up	ENSMUSG00000029313_up	kidney
ENSMUSG00000029321	-0.306552	0.0861156	-3.55977	0.000765281	-0.00317031	0.00374817	-0.845827	0.401249	0.018831	0.00462255	4.07373	0.000147151	0.0156607	0.00270578	5.78787	1.21678e-06	0.0134235	0.657712	0.00662361	3.66931e-05	up	ENSMUSG00000029321_up	kidney
ENSMUSG00000029322	-0.25589	0.139305	-1.83691	0.0715327	0.00303029	0.00606325	0.499781	0.619187	0.0266849	0.00747768	3.5686	0.000744601	0.0297152	0.00518749	5.72824	1.46553e-06	0.22483	0.81352	0.0164463	4.29259e-05	up	ENSMUSG00000029322_up	kidney
ENSMUSG00000029366	-0.320614	0.109356	-2.93184	0.00487203	-0.00566696	0.00475972	-1.19061	0.23883	0.0201173	0.00587006	3.4271	0.00114994	0.0144503	0.00394007	3.66753	0.000765525	0.0436889	0.503688	0.0208226	0.0064049	up	ENSMUSG00000029366_up	kidney
ENSMUSG00000029378	-0.0731228	0.0604103	-1.21043	0.231196	-0.00105108	0.00262936	-0.399749	0.690862	0.00864841	0.00324273	2.66701	0.00998685	0.00759733	0.00220919	3.43897	0.00146065	0.449871	0.857334	0.0798817	0.010834	up	ENSMUSG00000029378_up	kidney
ENSMUSG00000029387	0.122023	0.0470813	2.59176	0.0121553	0.00730465	0.00204921	3.56462	0.000753871	-0.008369	0.00252725	-3.3115	0.00162869	-0.00106435	0.00155053	-0.686446	0.496712	0.076691	0.0278628	0.0259289	0.69731	down	ENSMUSG00000029387_down	kidney
ENSMUSG00000029401	0.207429	0.0892784	2.3234	0.0238137	0.00958691	0.00388584	2.46714	0.0167036	-0.0144285	0.00479233	-3.01074	0.00390415	-0.00484156	0.00299204	-1.61815	0.114126	0.116005	0.121779	0.044385	0.275928	down	ENSMUSG00000029401_down	kidney
ENSMUSG00000029413	-0.42849	0.101418	-4.22497	8.88455e-05	-0.00010323	0.00441423	-0.0233857	0.981426	0.0214507	0.00544398	3.94025	0.000228113	0.0213474	0.00347858	6.13682	4.09921e-07	0.00281805	0.997864	0.00828203	1.59496e-05	up	ENSMUSG00000029413_up	kidney
ENSMUSG00000029417	-0.506602	0.160171	-3.16288	0.00252344	-0.0044994	0.00697143	-0.645406	0.5213	0.0437873	0.00859773	5.09289	4.2905e-06	0.0392879	0.00590684	6.65125	8.29995e-08	0.0292373	0.74847	0.00122928	5.34971e-06	up	ENSMUSG00000029417_up	kidney
ENSMUSG00000029446	-0.0538867	0.0639346	-0.842842	0.402903	0.00197799	0.00278275	0.710804	0.480156	-0.0102595	0.00343191	-2.98945	0.00414603	-0.00828152	0.00211393	-3.9176	0.000371323	0.618741	0.718903	0.0458963	0.00356102	down	ENSMUSG00000029446_down	kidney
ENSMUSG00000029458	-0.05593	0.0430003	-1.30069	0.198693	0.00495777	0.00187159	2.64897	0.0104719	-0.0080459	0.00230819	-3.4858	0.000961299	-0.00308813	0.00148616	-2.07792	0.0447099	0.410742	0.0955374	0.0186818	0.144153	down	ENSMUSG00000029458_down	kidney
ENSMUSG00000029468	-0.305694	0.106901	-2.8596	0.00594918	-0.00301871	0.00465286	-0.648786	0.519129	0.0231171	0.00573828	4.02858	0.000170798	0.0200984	0.00386782	5.19632	7.67954e-06	0.049415	0.746844	0.00711914	0.000152997	up	ENSMUSG00000029468_up	kidney
ENSMUSG00000029484	-0.272964	0.162124	-1.68367	0.0978121	-0.000870517	0.00705645	-0.123365	0.90226	0.0277652	0.00870259	3.19045	0.00232856	0.0268946	0.00608676	4.41855	8.35853e-05	0.271594	0.966181	0.0319372	0.00107421	up	ENSMUSG00000029484_up	kidney
ENSMUSG00000029505	-0.148282	0.0630195	-2.35295	0.022163	-0.0101212	0.00274292	-3.68992	0.000509308	0.00949398	0.00338279	2.80655	0.0068762	-0.000627185	0.00210143	-0.298456	0.767025	0.110718	0.0232486	0.0627546	0.881413	down	ENSMUSG00000029505_down	kidney
ENSMUSG00000029513	0.0339234	0.0586525	0.57838	0.565327	0.0108727	0.00255285	4.25907	7.92064e-05	-0.00951717	0.00314837	-3.02288	0.00377223	0.00135557	0.00200438	0.676303	0.503054	0.745058	0.00944562	0.0434883	0.701974	up	ENSMUSG00000029513_up	kidney
ENSMUSG00000029524	0.23751	0.064593	3.67702	0.000530459	0.00705799	0.0028114	2.51049	0.0149715	-0.00988824	0.00346725	-2.8519	0.00607625	-0.00283024	0.00223702	-1.26519	0.213715	0.0104639	0.113993	0.0585162	0.418029	down	ENSMUSG00000029524_down	kidney
ENSMUSG00000029530	-0.13742	0.0555643	-2.47317	0.0164522	-0.00241517	0.00241843	-0.998653	0.322259	0.010697	0.0029826	3.58648	0.000704369	0.00828187	0.00195308	4.24042	0.000142824	0.0921455	0.588703	0.0159129	0.00163526	up	ENSMUSG00000029530_up	kidney
ENSMUSG00000029553	0.242638	0.0893764	2.71479	0.00880022	-0.0041055	0.0038901	-1.05537	0.295788	-0.0136617	0.00479759	-2.84763	0.00614776	-0.0177672	0.00273955	-6.48545	1.3869e-07	0.0628856	0.563501	0.0588039	7.7891e-06	down	ENSMUSG00000029553_down	kidney
ENSMUSG00000029561	-0.701548	0.198587	-3.5327	0.000832119	-0.00711574	0.00864347	-0.823251	0.413858	0.0424632	0.0106598	3.98348	0.000198066	0.0353474	0.00708793	4.98699	1.46848e-05	0.0140712	0.6667	0.00765786	0.000262596	up	ENSMUSG00000029561_up	kidney
ENSMUSG00000029570	-0.104541	0.108899	-0.959979	0.341192	-0.00487186	0.00473982	-1.02786	0.308436	0.0222499	0.00584552	3.80631	0.000351703	0.017378	0.00390312	4.45234	7.54637e-05	0.563454	0.575477	0.0105196	0.000990555	up	ENSMUSG00000029570_up	kidney
ENSMUSG00000029578	0.174706	0.0495288	3.52737	0.000845937	0.00453472	0.00215574	2.10356	0.0399215	-0.0112757	0.00265863	-4.24119	8.41272e-05	-0.00674103	0.00173175	-3.89261	0.000399449	0.0142138	0.191532	0.00482811	0.00378138	down	ENSMUSG00000029578_down	kidney
ENSMUSG00000029581	-0.344977	0.153633	-2.24546	0.0287042	0.000300169	0.00668687	0.0448894	0.964355	0.0261432	0.00824678	3.17011	0.00247093	0.0264433	0.0053606	4.93291	1.73525e-05	0.129681	0.991734	0.0332444	0.000299229	up	ENSMUSG00000029581_up	kidney
ENSMUSG00000029613	0.133744	0.0496788	2.69218	0.00934466	0.000711607	0.00216227	0.329102	0.743306	-0.00727026	0.00266668	-2.72633	0.0085335	-0.00655866	0.00151307	-4.33466	0.000107644	0.0651784	0.887396	0.071988	0.00131529	down	ENSMUSG00000029613_down	kidney
ENSMUSG00000029617	0.118093	0.0478977	2.46552	0.0167717	0.00525444	0.00208474	2.52043	0.0145979	-0.00826745	0.00257107	-3.21556	0.00216341	-0.00301301	0.00135779	-2.21906	0.0326964	0.0931676	0.112944	0.030492	0.114615	down	ENSMUSG00000029617_down	kidney
ENSMUSG00000029629	0.0822435	0.0533577	1.54136	0.128861	0.00325281	0.00232239	1.40063	0.166841	-0.00857288	0.00286416	-2.99316	0.00410289	-0.00532006	0.00175711	-3.02773	0.0044705	0.317978	0.414993	0.0456071	0.0259863	down	ENSMUSG00000029629_down	kidney
ENSMUSG00000029632	0.315341	0.08303	3.79792	0.000361292	0.0095802	0.00361388	2.65095	0.0104176	-0.013891	0.00445692	-3.11673	0.00288435	-0.00431082	0.00296939	-1.45175	0.154998	0.0079178	0.0951838	0.0368424	0.338914	down	ENSMUSG00000029632_down	kidney
ENSMUSG00000029659	-0.192705	0.0847384	-2.27412	0.0268114	-0.00337368	0.00368823	-0.914714	0.364264	0.0151313	0.00454863	3.32657	0.001557	0.0117577	0.00292411	4.02095	0.00027413	0.124624	0.626025	0.0253048	0.00278143	up	ENSMUSG00000029659_up	kidney
ENSMUSG00000029685	-0.161524	0.0845688	-1.90997	0.0612643	-0.00657903	0.00368085	-1.78737	0.0792904	0.0126663	0.00453952	2.79023	0.00718734	0.00608727	0.00290447	2.09583	0.0429965	0.204642	0.27668	0.0645455	0.140245	up	ENSMUSG00000029685_up	kidney
ENSMUSG00000029699	0.280327	0.0642629	4.3622	5.58308e-05	0.00609232	0.00279704	2.17813	0.0336232	-0.00889085	0.00344953	-2.57741	0.0126146	-0.00279854	0.0022063	-1.26843	0.212568	0.00196048	0.175075	0.092225	0.416415	down	ENSMUSG00000029699_down	kidney
ENSMUSG00000029761	-0.34421	0.15171	-2.26887	0.0271494	-0.00997591	0.00660316	-1.51078	0.136468	0.020738	0.00814355	2.54655	0.0136559	0.0107621	0.00537101	2.00374	0.0524617	0.125506	0.37053	0.0965692	0.160871	up	ENSMUSG00000029761_up	kidney
ENSMUSG00000029765	-0.334949	0.0881063	-3.80164	0.000357004	-0.0118884	0.00383482	-3.10013	0.00302559	0.0170997	0.00472941	3.61561	0.000643198	0.00521127	0.00307634	1.69398	0.0986723	0.00784255	0.0524226	0.0151246	0.250707	up	ENSMUSG00000029765_up	kidney
ENSMUSG00000029798	-0.334916	0.11991	-2.79305	0.00713259	-0.0111624	0.0052191	-2.13877	0.0368296	0.0208287	0.00643661	3.23598	0.00203739	0.00966627	0.00426956	2.264	0.0295265	0.0553869	0.183101	0.0294118	0.106869	up	ENSMUSG00000029798_up	kidney
ENSMUSG00000029816	-0.331592	0.11124	-2.98086	0.00424743	-0.001901	0.00484173	-0.392628	0.696085	0.0267957	0.00597122	4.48748	3.63393e-05	0.0248947	0.00408954	6.08742	4.78123e-07	0.0403885	0.860304	0.00319317	1.77747e-05	up	ENSMUSG00000029816_up	kidney
ENSMUSG00000029821	0.0550738	0.0644881	0.854016	0.396735	0.00368725	0.00280684	1.31367	0.194315	-0.0094842	0.00346162	-2.73982	0.00823154	-0.00579695	0.00187848	-3.08598	0.0038299	0.613458	0.450892	0.0704402	0.023061	down	ENSMUSG00000029821_down	kidney
ENSMUSG00000029826	-0.579935	0.0680048	-8.52786	1.05456e-11	0.00415286	0.00295991	1.40304	0.166126	0.0249274	0.00365039	6.82867	6.6392e-09	0.0290802	0.0024177	12.028	2.37888e-14	2.65302e-09	0.414075	0.000121929	4.28339e-10	up	ENSMUSG00000029826_up	kidney
ENSMUSG00000029843	-0.348322	0.166054	-2.09764	0.0404625	0.0115552	0.00722748	1.59879	0.115496	0.0257345	0.00891351	2.88713	0.00551498	0.0372897	0.0052638	7.08418	2.1901e-08	0.158713	0.338075	0.0550172	2.33879e-06	up	ENSMUSG00000029843_up	kidney
ENSMUSG00000029919	-0.229862	0.118484	-1.94002	0.0574191	-0.00225421	0.00515702	-0.437114	0.66371	0.0200046	0.00636005	3.14535	0.00265519	0.0177504	0.00429203	4.13567	0.000195194	0.196625	0.840983	0.0347311	0.0021224	up	ENSMUSG00000029919_up	kidney
ENSMUSG00000029923	-0.202498	0.064852	-3.12247	0.00283697	-0.0018023	0.00282268	-0.638508	0.525746	0.0104054	0.00348116	2.98907	0.00415038	0.00860313	0.00200107	4.29926	0.00011973	0.0313295	0.751387	0.0459167	0.0014334	up	ENSMUSG00000029923_up	kidney
ENSMUSG00000029993	0.112231	0.0529595	2.11918	0.0385227	0.00734915	0.00230506	3.18827	0.00234344	-0.0081688	0.00284278	-2.87352	0.00572587	-0.000819651	0.00181384	-0.451886	0.653989	0.154512	0.0459162	0.0562319	0.809497	down	ENSMUSG00000029993_down	kidney
ENSMUSG00000030000	-0.372927	0.0869877	-4.28713	7.2042e-05	-0.0048362	0.00378613	-1.27734	0.206751	0.0262558	0.00466936	5.62299	6.18701e-07	0.0214196	0.002878	7.44253	7.35183e-09	0.00242317	0.46504	0.000656431	1.39192e-06	up	ENSMUSG00000030000_up	kidney
ENSMUSG00000030031	-0.143928	0.0717912	-2.00481	0.0498266	-0.00740905	0.00312471	-2.37112	0.0211995	0.00982868	0.00385364	2.55049	0.0135187	0.00241963	0.00216259	1.11886	0.270413	0.179911	0.137378	0.0959507	0.485235	up	ENSMUSG00000030031_up	kidney
ENSMUSG00000030047	-0.298805	0.124724	-2.39573	0.0199541	0.000432501	0.0054286	0.0796708	0.936783	0.0244266	0.00669499	3.64848	0.000580279	0.0248591	0.00470402	5.28464	5.83699e-06	0.102938	0.978613	0.0141902	0.000122091	up	ENSMUSG00000030047_up	kidney
ENSMUSG00000030055	-0.259972	0.0975297	-2.66557	0.0100248	0.000802347	0.00424497	0.189011	0.850767	0.0134368	0.00523524	2.56661	0.0129707	0.0142392	0.00327774	4.3442	0.000104599	0.0679856	0.941623	0.093745	0.00128312	up	ENSMUSG00000030055_up	kidney
ENSMUSG00000030096	-0.474634	0.11424	-4.15471	0.000112426	-0.0129129	0.00497228	-2.59698	0.011992	0.019058	0.00613222	3.10785	0.00295907	0.00614512	0.00376633	1.63159	0.111249	0.00333555	0.101584	0.0374265	0.271123	up	ENSMUSG00000030096_up	kidney
ENSMUSG00000030107	-0.45854	0.137131	-3.34381	0.00147868	-0.00242346	0.00596862	-0.406034	0.686265	0.0313192	0.00736098	4.25476	8.03665e-05	0.0288957	0.0049653	5.81953	1.10233e-06	0.0209375	0.854772	0.00465593	3.39669e-05	up	ENSMUSG00000030107_up	kidney
ENSMUSG00000030108	0.625202	0.108864	5.74298	3.96577e-07	0.0119024	0.00473829	2.51197	0.0149151	-0.0167127	0.00584363	-2.85998	0.00594293	-0.00481027	0.00351813	-1.36728	0.179788	3.5251e-05	0.113806	0.0576759	0.373965	down	ENSMUSG00000030108_down	kidney
ENSMUSG00000030124	-0.264605	0.130442	-2.02853	0.0472722	-0.00112409	0.00567747	-0.197992	0.843768	0.0237616	0.00700191	3.39359	0.00127287	0.0226375	0.00482141	4.6952	3.60258e-05	0.17451	0.938173	0.0221647	0.000537897	up	ENSMUSG00000030124_up	kidney
ENSMUSG00000030126	-0.14479	0.0566776	-2.55463	0.0133761	-0.00259881	0.00246689	-1.05348	0.296647	0.00776999	0.00304237	2.55393	0.0134001	0.00517118	0.00164795	3.13794	0.00333271	0.0815383	0.564638	0.095644	0.0206565	up	ENSMUSG00000030126_up	kidney
ENSMUSG00000030142	-0.546803	0.198896	-2.74919	0.00802739	0.00307934	0.00865694	0.355708	0.723396	0.0431404	0.0106764	4.04072	0.000164105	0.0462198	0.00691486	6.68413	7.49798e-08	0.0593729	0.875386	0.00699505	4.97113e-06	up	ENSMUSG00000030142_up	kidney
ENSMUSG00000030147	-0.179663	0.122594	-1.46551	0.148375	-0.00120103	0.00533591	-0.225085	0.822733	0.017767	0.00658067	2.69988	0.00915593	0.016566	0.00410438	4.03616	0.000262096	0.345099	0.929087	0.0751235	0.00268933	up	ENSMUSG00000030147_up	kidney
ENSMUSG00000030148	-0.343832	0.15149	-2.26966	0.0270983	0.00091388	0.00659361	0.138601	0.890263	0.0271366	0.00813177	3.33711	0.00150865	0.0280505	0.00558507	5.02241	1.3162e-05	0.125359	0.960048	0.0248043	0.000237679	up	ENSMUSG00000030148_up	kidney
ENSMUSG00000030149	-0.280611	0.0886123	-3.16673	0.00249535	-0.00109263	0.00385684	-0.283296	0.777994	0.0191599	0.00475657	4.02809	0.000171075	0.0180673	0.0029809	6.06101	5.19121e-07	0.0290965	0.905101	0.00711914	1.88412e-05	up	ENSMUSG00000030149_up	kidney
ENSMUSG00000030156	-0.168903	0.0817884	-2.06513	0.043552	0.00270122	0.00355983	0.758805	0.451151	0.0131649	0.00439027	2.99866	0.00403974	0.0158662	0.00272864	5.81468	1.11913e-06	0.165737	0.695069	0.045376	3.42548e-05	up	ENSMUSG00000030156_up	kidney
ENSMUSG00000030157	-0.195864	0.143606	-1.3639	0.178056	0.00390959	0.00625044	0.62549	0.534191	0.0215761	0.00770855	2.79899	0.00701878	0.0254857	0.00485276	5.2518	6.46417e-06	0.384842	0.757034	0.0635613	0.000133387	up	ENSMUSG00000030157_up	kidney
ENSMUSG00000030158	0.157464	0.0777902	2.02421	0.0477287	0.00615222	0.00338581	1.81706	0.0745607	-0.0110113	0.00417566	-2.63702	0.0108048	-0.00485908	0.00240014	-2.0245	0.0501823	0.175443	0.266195	0.0840449	0.155912	down	ENSMUSG00000030158_down	kidney
ENSMUSG00000030161	0.223422	0.110608	2.01995	0.0481825	0.0144531	0.00481419	3.0022	0.00399962	-0.0158105	0.00593725	-2.66294	0.0100946	-0.00135737	0.00402386	-0.337331	0.737774	0.176369	0.0595726	0.0803584	0.864549	down	ENSMUSG00000030161_down	kidney
ENSMUSG00000030187	-0.288604	0.116915	-2.4685	0.0166465	0.00176358	0.0050887	0.346567	0.730215	0.0239469	0.0062758	3.81576	0.000341208	0.0257105	0.00436311	5.89269	8.77402e-07	0.0927247	0.879176	0.0103404	2.81213e-05	up	ENSMUSG00000030187_up	kidney
ENSMUSG00000030203	-0.173153	0.0823112	-2.10364	0.0399144	-0.00909395	0.00358259	-2.53837	0.0139447	0.0152039	0.00441834	3.4411	0.001102	0.00610998	0.00264341	2.3114	0.0264836	0.157505	0.110006	0.0203313	0.0986153	up	ENSMUSG00000030203_up	kidney
ENSMUSG00000030207	-0.100411	0.0607489	-1.65289	0.10395	-0.00325099	0.00264409	-1.22953	0.224014	0.00944779	0.00326091	2.89729	0.00536239	0.0061968	0.00195959	3.1623	0.00312128	0.281135	0.485728	0.0540507	0.0196646	up	ENSMUSG00000030207_up	kidney
ENSMUSG00000030217	0.0691864	0.103025	0.671547	0.504633	-0.00352764	0.00448418	-0.786687	0.434782	0.0141341	0.00553025	2.55578	0.0133368	0.0106064	0.0036106	2.93758	0.00566407	0.698544	0.681119	0.0954147	0.0312187	up	ENSMUSG00000030217_up	kidney
ENSMUSG00000030220	-0.387404	0.168527	-2.29877	0.0252726	0.00921192	0.00733511	1.25587	0.214379	0.0306825	0.00904625	3.39173	0.00128004	0.0398944	0.00611502	6.524	1.2307e-07	0.12021	0.473539	0.0222192	7.19595e-06	up	ENSMUSG00000030220_up	kidney
ENSMUSG00000030225	0.182344	0.058524	3.11571	0.00289281	0.00138953	0.00254725	0.545501	0.587575	-0.0111509	0.00314148	-3.54957	0.00078984	-0.00976138	0.00168077	-5.80768	1.14386e-06	0.0317742	0.793792	0.0168667	3.48954e-05	down	ENSMUSG00000030225_down	kidney
ENSMUSG00000030263	-0.355161	0.116121	-3.05854	0.00340842	0.00167781	0.00505416	0.331965	0.741155	0.022205	0.00623319	3.56238	0.00075912	0.0238828	0.00424441	5.62688	2.0105e-06	0.035118	0.886384	0.016479	5.45388e-05	up	ENSMUSG00000030263_up	kidney
ENSMUSG00000030282	0.00688331	0.0473917	0.145243	0.885041	0.00623407	0.00206272	3.02226	0.00377895	-0.00757954	0.00254391	-2.97948	0.00426398	-0.00134546	0.00138904	-0.968626	0.339021	0.943506	0.057244	0.0468352	0.558147	down	ENSMUSG00000030282_down	kidney
ENSMUSG00000030291	0.407725	0.10754	3.79137	0.000368944	0.0031731	0.00468069	0.677912	0.500619	-0.0185458	0.00577261	-3.21273	0.00218151	-0.0153727	0.0035477	-4.33314	0.000108138	0.00803041	0.73293	0.0306456	0.00131957	down	ENSMUSG00000030291_down	kidney
ENSMUSG00000030301	0.214351	0.0616313	3.47796	0.00098469	0.0024772	0.0026825	0.923467	0.359726	-0.0112238	0.00330827	-3.39266	0.00127646	-0.00874663	0.00197439	-4.43004	8.07301e-05	0.01578	0.622169	0.0221781	0.00104483	down	ENSMUSG00000030301_down	kidney
ENSMUSG00000030306	-0.233015	0.0920119	-2.53245	0.0141575	-0.00615021	0.00400481	-1.53571	0.130242	0.0129866	0.00493906	2.62937	0.0110231	0.00683638	0.0033718	2.02752	0.0498581	0.0845534	0.361626	0.0850583	0.155247	up	ENSMUSG00000030306_up	kidney
ENSMUSG00000030315	-0.213351	0.0987763	-2.15994	0.0350731	-0.0170089	0.00429923	-3.95626	0.000216502	0.0152855	0.00530216	2.88288	0.00558001	-0.00172338	0.00309263	-0.557255	0.580709	0.146457	0.0157753	0.0553929	0.758179	down	ENSMUSG00000030315_down	kidney
ENSMUSG00000030364	0.16825	0.18257	0.921563	0.36071	0.00137049	0.00794633	0.172468	0.863691	-0.0310226	0.00980006	-3.16555	0.00250392	-0.0296521	0.00618358	-4.79529	2.65058e-05	0.580989	0.947476	0.033419	0.000422888	down	ENSMUSG00000030364_down	kidney
ENSMUSG00000030365	-0.209326	0.0800283	-2.61565	0.0114245	0.00217987	0.00348322	0.625819	0.533976	0.0136962	0.00429579	3.18828	0.00234333	0.0158761	0.00283248	5.60501	2.15238e-06	0.0738479	0.757023	0.0321009	5.7454e-05	up	ENSMUSG00000030365_up	kidney
ENSMUSG00000030403	-0.201131	0.119856	-1.6781	0.0989006	0.000362226	0.00521673	0.0694356	0.94489	0.0205412	0.00643369	3.19276	0.00231291	0.0209034	0.00419329	4.98498	1.47763e-05	0.2733	0.982404	0.0318415	0.000263719	up	ENSMUSG00000030403_up	kidney
ENSMUSG00000030427	-0.273622	0.12429	-2.20148	0.0318394	2.96854e-05	0.00540971	0.00548742	0.995641	0.0214258	0.00667169	3.21145	0.00218966	0.0214555	0.0040678	5.27448	6.02435e-06	0.138627	1	0.030697	0.000125439	up	ENSMUSG00000030427_up	kidney
ENSMUSG00000030465	-0.268119	0.108593	-2.46903	0.0166244	-0.014019	0.00472648	-2.96604	0.00442788	0.0163682	0.00582908	2.80802	0.00684883	0.00234924	0.0038488	0.610382	0.54534	0.0927247	0.0624083	0.06267	0.735311	up	ENSMUSG00000030465_up	kidney
ENSMUSG00000030468	-0.238879	0.109585	-2.17986	0.0334884	0.0011885	0.00476967	0.249179	0.804134	0.0192124	0.00588233	3.26612	0.00186389	0.0204009	0.00378254	5.39344	4.1612e-06	0.142953	0.918124	0.0278402	9.59315e-05	up	ENSMUSG00000030468_up	kidney
ENSMUSG00000030474	-0.385552	0.18014	-2.14029	0.0367012	0.00612709	0.0078406	0.781457	0.437825	0.041298	0.00966966	4.27089	7.61082e-05	0.0474251	0.00669455	7.08413	2.19043e-08	0.15045	0.683878	0.00451514	2.33879e-06	up	ENSMUSG00000030474_up	kidney
ENSMUSG00000030516	-0.316267	0.127888	-2.473	0.0164595	-0.017898	0.00556633	-3.2154	0.00216444	0.0179122	0.00686485	2.60926	0.0116159	1.41798e-05	0.00452801	0.00313157	0.997518	0.0921557	0.0449661	0.0875231	0.99866	up	ENSMUSG00000030516_up	kidney
ENSMUSG00000030528	-0.173025	0.0721076	-2.39954	0.0197672	-0.00409188	0.00313848	-1.30378	0.197644	0.0100226	0.00387062	2.5894	0.0122299	0.0059307	0.0025331	2.34128	0.0247136	0.102157	0.454542	0.0903215	0.0937931	up	ENSMUSG00000030528_up	kidney
ENSMUSG00000030536	-0.229619	0.0790981	-2.90297	0.00527875	-0.00554026	0.00344274	-1.60926	0.113183	0.0148609	0.00424586	3.50008	0.000920081	0.00932059	0.00283683	3.28556	0.0022327	0.0460592	0.334422	0.0182226	0.015097	up	ENSMUSG00000030536_up	kidney
ENSMUSG00000030539	-0.184452	0.101697	-1.81374	0.0750775	-0.00520554	0.00442636	-1.17603	0.244558	0.0159088	0.00545895	2.91427	0.00511596	0.0107033	0.00332415	3.21986	0.00267104	0.231458	0.510143	0.0525767	0.0174506	up	ENSMUSG00000030539_up	kidney
ENSMUSG00000030554	-0.100388	0.0659298	-1.52265	0.133474	-0.00230666	0.00286959	-0.80383	0.424894	0.00942225	0.00353901	2.6624	0.0101089	0.00711558	0.00203004	3.50514	0.00121344	0.324275	0.673566	0.0804378	0.00932807	up	ENSMUSG00000030554_up	kidney
ENSMUSG00000030560	-0.255994	0.164221	-1.55884	0.124668	0.00132916	0.00714771	0.185956	0.853152	0.0315744	0.00881513	3.58185	0.00071459	0.0329036	0.00614057	5.35839	4.64072e-06	0.311162	0.942614	0.0160433	0.000103935	up	ENSMUSG00000030560_up	kidney
ENSMUSG00000030577	-0.327009	0.163652	-1.9982	0.0505597	0.00637893	0.00712292	0.895549	0.374327	0.0354912	0.00878456	4.04018	0.000164395	0.0418701	0.00603936	6.93287	3.48358e-08	0.181369	0.63519	0.00699505	3.06105e-06	up	ENSMUSG00000030577_up	kidney
ENSMUSG00000030579	-0.539889	0.179819	-3.0024	0.00399728	0.00552652	0.00782661	0.70612	0.483041	0.0423732	0.0096524	4.38992	5.07919e-05	0.0478997	0.00680238	7.04161	2.49515e-08	0.0387798	0.72095	0.00368693	2.54575e-06	up	ENSMUSG00000030579_up	kidney
ENSMUSG00000030589	-0.150787	0.0867318	-1.73854	0.0876117	-0.0019389	0.003775	-0.513616	0.609541	0.0146624	0.00465563	3.14939	0.00262431	0.0127235	0.00304482	4.17873	0.000171713	0.254064	0.807705	0.0344399	0.00190429	up	ENSMUSG00000030589_up	kidney
ENSMUSG00000030612	0.242618	0.0922888	2.62889	0.0110367	0.0121846	0.00401687	3.03335	0.00366187	-0.0131726	0.00495392	-2.65903	0.0101987	-0.000988087	0.00322672	-0.30622	0.761154	0.0721057	0.0563234	0.0807757	0.878781	down	ENSMUSG00000030612_down	kidney
ENSMUSG00000030613	0.136437	0.0582593	2.34189	0.0227683	0.00333987	0.00253573	1.31712	0.193162	-0.0104472	0.00312727	-3.34069	0.0014926	-0.00710735	0.00166967	-4.25674	0.000136013	0.112433	0.449097	0.0245843	0.00157396	down	ENSMUSG00000030613_down	kidney
ENSMUSG00000030630	0.353938	0.124012	2.85406	0.00604029	0.0171605	0.00539761	3.17928	0.00240575	-0.0216581	0.00665676	-3.25354	0.00193451	-0.00449755	0.0044497	-1.01075	0.318699	0.0499234	0.046458	0.0285903	0.536481	down	ENSMUSG00000030630_down	kidney
ENSMUSG00000030655	-0.417297	0.128008	-3.25992	0.00189836	-0.0190344	0.00557155	-3.41636	0.00118807	0.0181775	0.00687128	2.64543	0.0105695	-0.000856899	0.00445956	-0.192149	0.848677	0.0246037	0.0342455	0.0827511	0.923776	down	ENSMUSG00000030655_down	kidney
ENSMUSG00000030670	-0.17744	0.0650673	-2.72702	0.008518	-0.00795801	0.00283205	-2.80998	0.00681251	0.0134663	0.00349271	3.85556	0.000300197	0.00550834	0.00191864	2.87095	0.00673201	0.0615878	0.0776127	0.00963832	0.0355128	up	ENSMUSG00000030670_up	kidney
ENSMUSG00000030691	-0.296251	0.085073	-3.48231	0.000971633	-0.00789402	0.0037028	-2.13191	0.0374154	0.0141972	0.00456659	3.10894	0.00294985	0.00630322	0.00277177	2.27408	0.0288542	0.0156802	0.184515	0.0373713	0.104953	up	ENSMUSG00000030691_up	kidney
ENSMUSG00000030699	-0.197844	0.087102	-2.27141	0.0269855	-0.0104732	0.00379111	-2.76258	0.0077438	0.0124578	0.0046755	2.66449	0.0100533	0.00198459	0.00258721	0.767076	0.447904	0.125102	0.0827519	0.080169	0.655386	up	ENSMUSG00000030699_up	kidney
ENSMUSG00000030707	-0.725603	0.220907	-3.28466	0.00176417	0.00651617	0.00961496	0.677712	0.500745	0.0616187	0.0118579	5.19641	2.95166e-06	0.0681348	0.0082776	8.23123	6.95456e-10	0.0235384	0.733055	0.00102886	2.66084e-07	up	ENSMUSG00000030707_up	kidney
ENSMUSG00000030722	-0.194839	0.0557885	-3.49246	0.000941873	-0.00313446	0.00242819	-1.29086	0.202056	0.00759155	0.00299464	2.53505	0.0140638	0.00445709	0.00160395	2.77882	0.00852138	0.0153483	0.459216	0.0983346	0.0425721	up	ENSMUSG00000030722_up	kidney
ENSMUSG00000030724	-0.412279	0.193472	-2.13095	0.0374979	0.00901388	0.00842087	1.07042	0.289022	0.0336714	0.0103853	3.24221	0.00200028	0.0426852	0.00728472	5.85956	9.72927e-07	0.152235	0.555994	0.0291479	3.07007e-05	up	ENSMUSG00000030724_up	kidney
ENSMUSG00000030742	-0.19417	0.114126	-1.70137	0.0944212	0.00388858	0.00496732	0.782832	0.437024	0.019861	0.0061261	3.24202	0.00200139	0.0237495	0.00406748	5.83888	1.03776e-06	0.265963	0.683001	0.0291479	3.23792e-05	up	ENSMUSG00000030742_up	kidney
ENSMUSG00000030745	-0.411663	0.140743	-2.92493	0.00496657	0.00298792	0.00612581	0.487759	0.627625	0.0346518	0.00755484	4.5867	2.57763e-05	0.0376397	0.0052053	7.23103	1.39832e-08	0.0442343	0.818755	0.00268578	1.8343e-06	up	ENSMUSG00000030745_up	kidney
ENSMUSG00000030763	0.105877	0.0557044	1.90069	0.0624944	0.0085838	0.00242453	3.54039	0.000812583	-0.00816497	0.00299013	-2.73064	0.00843591	0.00041883	0.00177213	0.236343	0.81447	0.207056	0.0288648	0.0713613	0.906145	up	ENSMUSG00000030763_up	kidney
ENSMUSG00000030766	-0.133423	0.0609194	-2.19016	0.0326933	-0.00609206	0.00265151	-2.29758	0.0253448	0.0108299	0.00327006	3.31184	0.00162704	0.00473786	0.00199662	2.37294	0.022955	0.140777	0.151713	0.0259289	0.0886767	up	ENSMUSG00000030766_up	kidney
ENSMUSG00000030769	-0.134398	0.0979389	-1.37226	0.175454	0.0132599	0.00426278	3.11063	0.0029355	-0.0142385	0.00525721	-2.70837	0.00895161	-0.00097854	0.00327108	-0.299148	0.766501	0.382005	0.051688	0.074253	0.881296	down	ENSMUSG00000030769_down	kidney
ENSMUSG00000030781	0.218228	0.151086	1.4444	0.154199	-0.0172281	0.00657599	-2.61985	0.0113003	-0.0206122	0.00811005	-2.54156	0.0138316	-0.0378403	0.00542433	-6.97602	3.05117e-08	0.353851	0.0986358	0.0973262	2.84082e-06	down	ENSMUSG00000030781_down	kidney
ENSMUSG00000030786	-0.951717	0.262025	-3.63217	0.000610733	-0.0068971	0.0114046	-0.604764	0.547778	0.0764196	0.0140651	5.43329	1.24431e-06	0.0695225	0.00991665	7.01069	2.74328e-08	0.0115273	0.767176	0.000787989	2.68639e-06	up	ENSMUSG00000030786_up	kidney
ENSMUSG00000030789	-0.717761	0.179623	-3.99592	0.000190149	0.00153274	0.00781809	0.19605	0.845281	0.0503735	0.0096419	5.22444	2.66632e-06	0.0519063	0.006793	7.64114	4.03524e-09	0.00489088	0.939343	0.00100768	9.88095e-07	up	ENSMUSG00000030789_up	kidney
ENSMUSG00000030790	-0.0467745	0.0902012	-0.518558	0.606112	-0.000402732	0.003926	-0.102581	0.918662	0.0128086	0.00484186	2.64538	0.0105709	0.0124058	0.00305076	4.06647	0.000239646	0.773456	0.972125	0.0827511	0.00251061	up	ENSMUSG00000030790_up	kidney
ENSMUSG00000030796	-0.611564	0.0982803	-6.22265	6.58625e-08	-0.00466905	0.00427765	-1.0915	0.279726	0.0179702	0.00527554	3.40633	0.00122473	0.0133012	0.00300095	4.43232	8.01759e-05	7.24291e-06	0.546022	0.0216687	0.00103985	up	ENSMUSG00000030796_up	kidney
ENSMUSG00000030798	-0.58568	0.144699	-4.04756	0.000160441	0.0017067	0.00629804	0.270989	0.787396	0.0345272	0.00776724	4.44523	4.2025e-05	0.0362339	0.0052239	6.93617	3.44847e-08	0.00433946	0.909238	0.00334246	3.06105e-06	up	ENSMUSG00000030798_up	kidney
ENSMUSG00000030801	0.18969	0.0708207	2.67845	0.00969017	0.00528662	0.00308247	1.71506	0.0918635	-0.0100151	0.00380155	-2.63449	0.0108767	-0.0047285	0.00235495	-2.0079	0.0519973	0.0664139	0.300427	0.0842352	0.159793	down	ENSMUSG00000030801_down	kidney
ENSMUSG00000030830	-0.739122	0.194681	-3.79657	0.000362848	-0.00266994	0.00847349	-0.315093	0.753862	0.0630516	0.0104502	6.03353	1.34061e-07	0.0603817	0.00727597	8.29878	5.70073e-10	0.00793297	0.893049	0.000383032	2.49271e-07	up	ENSMUSG00000030830_up	kidney
ENSMUSG00000030838	0.29514	0.0907256	3.25311	0.001937	0.0017767	0.00394882	0.44993	0.654498	-0.0124586	0.00487001	-2.55823	0.013253	-0.0106819	0.00321137	-3.32628	0.00199644	0.0248671	0.835582	0.0950006	0.0138671	down	ENSMUSG00000030838_down	kidney
ENSMUSG00000030844	-0.212351	0.108476	-1.95759	0.0552689	0.0057684	0.0047214	1.22176	0.226918	0.018289	0.00582281	3.14092	0.00268953	0.0240574	0.00399251	6.02563	5.79647e-07	0.1917	0.4897	0.0350804	2.05903e-05	up	ENSMUSG00000030844_up	kidney
ENSMUSG00000030852	-0.671376	0.0637572	-10.5302	6.80058e-15	-0.0104536	0.00277503	-3.76703	0.000398774	0.0159082	0.00342239	4.64828	2.07978e-05	0.00545462	0.00213548	2.55428	0.0148909	2.49785e-12	0.0217784	0.00253197	0.0645091	up	ENSMUSG00000030852_up	kidney
ENSMUSG00000030879	0.299021	0.0936878	3.19168	0.0023202	0.0110264	0.00407776	2.70403	0.00905545	-0.0130184	0.00502902	-2.58866	0.0122533	-0.00199202	0.00318885	-0.624682	0.536013	0.0280148	0.0892185	0.0903741	0.72869	down	ENSMUSG00000030879_down	kidney
ENSMUSG00000030921	-0.590617	0.143411	-4.11835	0.000126904	-0.00814624	0.00624195	-1.30508	0.197203	0.0361673	0.00769808	4.69823	1.74621e-05	0.0280211	0.00516511	5.42507	3.77097e-06	0.00364156	0.454181	0.00230713	8.81093e-05	up	ENSMUSG00000030921_up	kidney
ENSMUSG00000030966	-0.197053	0.0715867	-2.75265	0.00795326	-0.00106347	0.0031158	-0.341316	0.734143	0.0113038	0.00384266	2.94166	0.00474046	0.0102403	0.00235366	4.3508	0.000102541	0.0590173	0.881906	0.0499762	0.00126556	up	ENSMUSG00000030966_up	kidney
ENSMUSG00000030979	0.431072	0.0625635	6.89016	5.25554e-09	0.00475825	0.00272307	1.74738	0.086053	-0.0124117	0.00335831	-3.69581	0.000499934	-0.00765343	0.00149794	-5.1093	1.00582e-05	7.54047e-07	0.289474	0.0129855	0.000191816	down	ENSMUSG00000030979_down	kidney
ENSMUSG00000031015	-0.282278	0.0729911	-3.8673	0.000289031	-0.00376574	0.00317693	-1.18534	0.240889	0.0183531	0.00391805	4.68423	1.83399e-05	0.0145873	0.00258505	5.64295	1.91221e-06	0.00673612	0.506343	0.00235534	5.237e-05	up	ENSMUSG00000031015_up	kidney
ENSMUSG00000031065	0.112027	0.0354581	3.15943	0.0025489	-0.000203686	0.00154331	-0.13198	0.895473	-0.00591185	0.00190334	-3.10604	0.00297455	-0.00611553	0.00107361	-5.69622	1.61949e-06	0.029376	0.962618	0.0375706	4.60331e-05	down	ENSMUSG00000031065_down	kidney
ENSMUSG00000031090	0.128613	0.0791815	1.62427	0.109933	0.0089101	0.00344637	2.58536	0.0123583	-0.0134914	0.00425034	-3.1742	0.00244163	-0.00458134	0.0025926	-1.76708	0.0854628	0.289742	0.103211	0.032971	0.226679	down	ENSMUSG00000031090_down	kidney
ENSMUSG00000031093	-0.290161	0.0919649	-3.15513	0.00258092	-0.00549504	0.00400277	-1.37281	0.175284	0.0244019	0.00493653	4.94313	7.34054e-06	0.0189069	0.00323131	5.85115	9.98784e-07	0.0296057	0.426032	0.00164174	3.14065e-05	up	ENSMUSG00000031093_up	kidney
ENSMUSG00000031101	-0.395733	0.163076	-2.42668	0.0184816	0.00478632	0.00709788	0.674331	0.502875	0.0355744	0.00875367	4.06394	0.000151992	0.0403607	0.00622866	6.47984	1.41124e-07	0.0983126	0.734885	0.00673225	7.88297e-06	up	ENSMUSG00000031101_up	kidney
ENSMUSG00000031103	-0.502176	0.117317	-4.28049	7.36762e-05	-0.00663478	0.00510622	-1.29935	0.199147	0.0329775	0.00629741	5.23668	2.55046e-06	0.0263427	0.00423835	6.21532	3.21035e-07	0.00246012	0.455845	0.00100768	1.36162e-05	up	ENSMUSG00000031103_up	kidney
ENSMUSG00000031133	-0.31119	0.0951603	-3.27017	0.00184166	-0.00313283	0.00414184	-0.756386	0.452588	0.0176108	0.00510806	3.44765	0.00108021	0.014478	0.00332716	4.35145	0.00010234	0.024214	0.696596	0.0201197	0.00126556	up	ENSMUSG00000031133_up	kidney
ENSMUSG00000031147	0.252801	0.0855519	2.95495	0.00456766	0.00600516	0.00372364	1.61271	0.112429	-0.0140124	0.00459229	-3.05129	0.00347965	-0.00800725	0.00295939	-2.70571	0.0102461	0.0419683	0.333059	0.0413617	0.048812	down	ENSMUSG00000031147_down	kidney
ENSMUSG00000031161	0.171315	0.0636318	2.69229	0.009342	0.00347722	0.00276957	1.25551	0.214507	-0.0109847	0.00341566	-3.216	0.00216068	-0.00750751	0.00208303	-3.60413	0.000917205	0.0651784	0.473539	0.0304769	0.00741068	down	ENSMUSG00000031161_down	kidney
ENSMUSG00000031165	-0.246058	0.110056	-2.23575	0.0293717	0.00121885	0.00479018	0.254447	0.800082	0.0264031	0.00590764	4.46931	3.86856e-05	0.0276219	0.00403893	6.83892	4.65115e-08	0.131885	0.916511	0.00327863	3.61591e-06	up	ENSMUSG00000031165_up	kidney
ENSMUSG00000031207	-0.207436	0.139333	-1.48878	0.142155	-0.0150225	0.00606444	-2.47715	0.0162883	0.021554	0.00747915	2.88188	0.0055955	0.00653149	0.00505157	1.29296	0.204039	0.336341	0.120086	0.0555166	0.405232	up	ENSMUSG00000031207_up	kidney
ENSMUSG00000031227	-0.119758	0.0525865	-2.27735	0.0266052	-0.00376978	0.00228882	-1.64704	0.105151	0.00784419	0.00282276	2.77891	0.00741051	0.00407441	0.00177334	2.2976	0.0273394	0.124106	0.3217	0.0657777	0.100684	up	ENSMUSG00000031227_up	kidney
ENSMUSG00000031264	-0.292853	0.126336	-2.31805	0.0241238	-0.000164826	0.00549876	-0.0299751	0.976193	0.0258014	0.00678151	3.80466	0.000353566	0.0256365	0.00468944	5.46686	3.31071e-06	0.116649	0.996044	0.0105457	7.92714e-05	up	ENSMUSG00000031264_up	kidney
ENSMUSG00000031283	0.451425	0.171082	2.63864	0.0107591	0.00208537	0.00744635	0.280053	0.780469	-0.0307883	0.00918344	-3.35259	0.00144022	-0.0287029	0.00391541	-7.33077	1.03211e-08	0.0709495	0.906082	0.024089	1.62006e-06	down	ENSMUSG00000031283_down	kidney
ENSMUSG00000031303	0.330961	0.0987826	3.3504	0.00144973	-0.00256695	0.00429951	-0.597033	0.552892	-0.014179	0.0053025	-2.67403	0.00980388	-0.016746	0.00332148	-5.04171	1.23992e-05	0.0206101	0.771159	0.0787333	0.000226128	down	ENSMUSG00000031303_down	kidney
ENSMUSG00000031304	-0.552064	0.171588	-3.21737	0.00215195	0.00393566	0.00746838	0.526977	0.600291	0.0467204	0.0092106	5.07246	4.61801e-06	0.050656	0.00634074	7.98899	1.42482e-09	0.0266851	0.801363	0.0012472	4.22045e-07	up	ENSMUSG00000031304_up	kidney
ENSMUSG00000031328	-0.274444	0.165873	-1.65455	0.103612	-0.0139772	0.0072196	-1.93601	0.0579207	0.0356079	0.00890379	3.99919	0.000188124	0.0216307	0.00612228	3.53312	0.00112148	0.280612	0.234031	0.00748333	0.00875309	up	ENSMUSG00000031328_up	kidney
ENSMUSG00000031384	0.260071	0.091134	2.85372	0.00604596	0.00690337	0.0039666	1.74037	0.0872861	-0.0204942	0.00489193	-4.1894	0.000100113	-0.0135909	0.00297016	-4.57581	5.1869e-05	0.0499478	0.292105	0.00528326	0.000726601	down	ENSMUSG00000031384_down	kidney
ENSMUSG00000031385	-0.173828	0.0726072	-2.39408	0.0200355	-0.00410167	0.00316023	-1.2979	0.199641	0.0100589	0.00389744	2.58088	0.0125019	0.00595719	0.00213062	2.79599	0.00815742	0.103212	0.456191	0.0916709	0.041123	up	ENSMUSG00000031385_up	kidney
ENSMUSG00000031387	0.274635	0.0984014	2.79097	0.00717293	0.00903118	0.00428291	2.10865	0.0394606	-0.0171765	0.00528203	-3.25187	0.00194411	-0.00814529	0.00347415	-2.34454	0.0245271	0.0555909	0.190388	0.0286238	0.0932202	down	ENSMUSG00000031387_down	kidney
ENSMUSG00000031389	-0.185032	0.110997	-1.66701	0.101097	0.00237978	0.00483112	0.492593	0.624226	0.0197994	0.00595813	3.32309	0.00157333	0.0221792	0.0040031	5.5405	2.63187e-06	0.27641	0.816442	0.0255475	6.63932e-05	up	ENSMUSG00000031389_up	kidney
ENSMUSG00000031425	0.119261	0.058836	2.02701	0.0474324	0.0049281	0.00256083	1.92441	0.0593893	-0.00879259	0.00315822	-2.78403	0.00730873	-0.00386449	0.00204077	-1.89365	0.0661114	0.174919	0.236745	0.065238	0.189472	down	ENSMUSG00000031425_down	kidney
ENSMUSG00000031444	-0.673839	0.153547	-4.38848	5.10411e-05	-0.00396968	0.00668313	-0.593986	0.554914	0.0291849	0.00824217	3.54092	0.000811268	0.0252152	0.0058046	4.344	0.000104661	0.00181661	0.772738	0.0170636	0.00128312	up	ENSMUSG00000031444_up	kidney
ENSMUSG00000031453	-0.260795	0.144946	-1.79926	0.0773661	-0.00867056	0.00630875	-1.37437	0.174802	0.02237	0.00778046	2.87515	0.00570017	0.0136995	0.00488344	2.80529	0.00796643	0.235275	0.425649	0.0561607	0.0403771	up	ENSMUSG00000031453_up	kidney
ENSMUSG00000031467	0.142482	0.0563646	2.52786	0.0143242	0.000924064	0.00245327	0.376667	0.707845	-0.00804496	0.00302556	-2.65899	0.0101998	-0.00712089	0.00182705	-3.89749	0.000393796	0.0851337	0.867042	0.0807757	0.00374332	down	ENSMUSG00000031467_down	kidney
ENSMUSG00000031482	0.206506	0.0989693	2.08656	0.0414932	-0.000708656	0.00430763	-0.164512	0.869921	-0.0151439	0.00531252	-2.85061	0.00609778	-0.0158526	0.0031247	-5.07331	1.12442e-05	0.161067	0.949723	0.0586048	0.000209432	down	ENSMUSG00000031482_down	kidney
ENSMUSG00000031497	-0.248492	0.108758	-2.28482	0.026133	-0.00035091	0.00473367	-0.0741307	0.941171	0.0241975	0.00583794	4.14487	0.000116179	0.0238466	0.00394802	6.04014	5.54016e-07	0.122651	0.980533	0.0057732	1.98334e-05	up	ENSMUSG00000031497_up	kidney
ENSMUSG00000031506	-0.302495	0.105863	-2.85743	0.00598476	-0.000413076	0.00460766	-0.0896498	0.928885	0.0225621	0.00568254	3.97042	0.000206714	0.022149	0.00387763	5.712	1.54169e-06	0.0495761	0.976026	0.00785985	4.45176e-05	up	ENSMUSG00000031506_up	kidney
ENSMUSG00000031523	-0.317231	0.0887649	-3.57383	0.000732615	-0.00883113	0.00386349	-2.28579	0.0260724	0.0196116	0.00476476	4.11596	0.000127917	0.0107805	0.00317748	3.39277	0.00166112	0.0129619	0.154061	0.00616586	0.0119963	up	ENSMUSG00000031523_up	kidney
ENSMUSG00000031527	-0.218878	0.0855243	-2.55925	0.0132183	-0.0113996	0.00372244	-3.0624	0.00337112	0.0148642	0.00459081	3.23781	0.00202641	0.00346459	0.00296209	1.16964	0.249624	0.0809183	0.0544987	0.0292888	0.46176	up	ENSMUSG00000031527_up	kidney
ENSMUSG00000031533	0.0656344	0.0590008	1.11243	0.270705	0.00384619	0.002568	1.49774	0.139818	-0.00885473	0.00316707	-2.79587	0.00707827	-0.00500854	0.00205841	-2.4332	0.0199168	0.493106	0.375897	0.0638469	0.0798456	down	ENSMUSG00000031533_down	kidney
ENSMUSG00000031534	-0.0342651	0.0710691	-0.482138	0.631587	0.01289	0.00309328	4.16711	0.000107864	-0.0129454	0.00381488	-3.39339	0.00127363	-5.53417e-05	0.00229692	-0.0240939	0.980907	0.792504	0.0111917	0.0221647	0.990202	down	ENSMUSG00000031534_down	kidney
ENSMUSG00000031538	-0.315511	0.104388	-3.0225	0.00377637	-0.000488642	0.00454347	-0.107548	0.914738	0.0148959	0.00560337	2.65838	0.0102164	0.0144072	0.00337054	4.27445	0.000128983	0.0374073	0.971106	0.0808376	0.00150589	up	ENSMUSG00000031538_up	kidney
ENSMUSG00000031539	-0.232582	0.064666	-3.59667	0.000682353	-0.00483197	0.00281458	-1.71676	0.0915493	0.011326	0.00347117	3.26289	0.00188176	0.00649407	0.00197631	3.28597	0.00223023	0.0123951	0.300177	0.0280052	0.0150859	up	ENSMUSG00000031539_up	kidney
ENSMUSG00000031540	-0.45211	0.122465	-3.69176	0.000506371	-0.0199	0.00533027	-3.7334	0.000443818	0.0197494	0.00657371	3.00429	0.00397602	-0.000150658	0.0041633	-0.0361871	0.971328	0.0101081	0.0226908	0.0449123	0.985876	down	ENSMUSG00000031540_down	kidney
ENSMUSG00000031556	0.262086	0.0735716	3.56232	0.000759245	0.009901	0.0032022	3.09194	0.00309765	-0.0135889	0.00394921	-3.44091	0.00110264	-0.00368786	0.00254026	-1.45177	0.154994	0.0133559	0.0526528	0.0203313	0.338914	down	ENSMUSG00000031556_down	kidney
ENSMUSG00000031557	-0.33808	0.106437	-3.17633	0.00242654	-0.00208822	0.00463268	-0.45076	0.653903	0.020616	0.00571339	3.60837	0.000657922	0.0185278	0.0037983	4.87792	2.05578e-05	0.0286397	0.835288	0.0153529	0.000343534	up	ENSMUSG00000031557_up	kidney
ENSMUSG00000031568	0.155044	0.0513675	3.01832	0.00382132	0.00496994	0.00223577	2.22292	0.0302749	-0.0106739	0.00275733	-3.87112	0.000285488	-0.005704	0.00159756	-3.57045	0.00100917	0.0376292	0.165426	0.00929608	0.00801273	down	ENSMUSG00000031568_down	kidney
ENSMUSG00000031583	-0.315274	0.0824179	-3.82531	0.000330901	-0.00916242	0.00358724	-2.55417	0.0133918	0.0132424	0.00442407	2.99327	0.00410159	0.00408002	0.00272546	1.497	0.142875	0.00741097	0.107444	0.0456071	0.320652	up	ENSMUSG00000031583_up	kidney
ENSMUSG00000031609	0.436377	0.0808231	5.39916	1.41012e-06	0.00688438	0.00351782	1.957	0.0553393	-0.0149139	0.00433846	-3.43759	0.00111382	-0.00802948	0.00276459	-2.9044	0.00617426	9.66304e-05	0.229311	0.0204758	0.0333382	down	ENSMUSG00000031609_down	kidney
ENSMUSG00000031610	0.20469	0.153856	1.3304	0.188779	0.0236488	0.00669658	3.53148	0.000835268	-0.0227361	0.00825876	-2.75296	0.00794653	0.000912785	0.00382637	0.238551	0.81277	0.398406	0.0292831	0.0688387	0.905373	up	ENSMUSG00000031610_up	kidney
ENSMUSG00000031626	-0.221816	0.0932862	-2.3778	0.0208549	-0.00461336	0.00406027	-1.13622	0.260704	0.0140508	0.00500746	2.80598	0.00688692	0.00943747	0.00306208	3.08204	0.00387032	0.106124	0.527933	0.0627546	0.0232283	up	ENSMUSG00000031626_up	kidney
ENSMUSG00000031639	-0.33483	0.0880067	-3.8046	0.000353636	-0.00788958	0.00383049	-2.05968	0.0440888	0.0126331	0.00472406	2.67421	0.00979919	0.00474355	0.00301486	1.57339	0.124141	0.00777788	0.202771	0.0787333	0.291504	up	ENSMUSG00000031639_up	kidney
ENSMUSG00000031642	-0.261861	0.102705	-2.54965	0.0135481	-0.0194823	0.00447022	-4.35825	5.65869e-05	0.0191934	0.00551303	3.48145	0.000974199	-0.00028896	0.00343679	-0.0840783	0.933447	0.0822378	0.00769791	0.0188471	0.966606	down	ENSMUSG00000031642_down	kidney
ENSMUSG00000031652	-0.275749	0.0461189	-5.97908	1.64397e-07	-0.00700114	0.00200732	-3.4878	0.000955429	0.014792	0.00247559	5.97512	1.66853e-07	0.00779082	0.00133435	5.83867	1.03846e-06	1.60593e-05	0.0315584	0.000383032	3.23792e-05	up	ENSMUSG00000031652_up	kidney
ENSMUSG00000031657	0.147014	0.071944	2.04345	0.0457237	0.000247072	0.00313136	0.0789023	0.937392	-0.010998	0.00386184	-2.84787	0.00614359	-0.010751	0.00203144	-5.29228	5.70002e-06	0.171336	0.97892	0.0588039	0.000119772	down	ENSMUSG00000031657_down	kidney
ENSMUSG00000031659	-0.431523	0.150986	-2.85803	0.00597495	-0.00124383	0.00657167	-0.189271	0.850565	0.0382955	0.00810471	4.72509	1.58903e-05	0.0370517	0.00557071	6.65117	8.30202e-08	0.0495428	0.941598	0.0021778	5.34971e-06	up	ENSMUSG00000031659_up	kidney
ENSMUSG00000031660	0.186726	0.0621197	3.0059	0.00395793	-0.000376786	0.00270375	-0.139357	0.889668	-0.00970774	0.00333449	-2.91131	0.00515804	-0.0100845	0.00172906	-5.83237	1.05904e-06	0.0384997	0.959579	0.0526781	3.28326e-05	down	ENSMUSG00000031660_down	kidney
ENSMUSG00000031662	-0.169615	0.0910173	-1.86354	0.0676322	0.000377964	0.00396152	0.0954088	0.924331	0.0180865	0.00488567	3.70195	0.000490328	0.0184644	0.00321539	5.74253	1.40166e-06	0.217106	0.974306	0.0128275	4.13185e-05	up	ENSMUSG00000031662_up	kidney
ENSMUSG00000031667	0.255692	0.0630277	4.05683	0.000155609	0.00861207	0.00274327	3.13934	0.00270188	-0.0137298	0.00338323	-4.0582	0.000154902	-0.00511776	0.00195175	-2.62214	0.0126109	0.0042717	0.0492668	0.00678944	0.0570619	down	ENSMUSG00000031667_down	kidney
ENSMUSG00000031681	-0.222521	0.0684647	-3.25016	0.00195394	-0.00803727	0.00297992	-2.69714	0.00922255	0.0141646	0.00367508	3.85424	0.000301471	0.00612738	0.00205617	2.97999	0.00506947	0.0250238	0.0899131	0.00966111	0.02862	up	ENSMUSG00000031681_up	kidney
ENSMUSG00000031698	0.43131	0.0622992	6.92321	4.63479e-09	0.00353956	0.00271157	1.30536	0.197109	-0.00864317	0.00334412	-2.58458	0.012383	-0.0051036	0.00205456	-2.48403	0.0176437	6.7554e-07	0.454181	0.0912212	0.0729954	down	ENSMUSG00000031698_down	kidney
ENSMUSG00000031701	0.305086	0.0826667	3.69056	0.000508287	0.00712959	0.00359806	1.98151	0.0524516	-0.0169985	0.00443742	-3.83071	0.000325201	-0.00986888	0.00237664	-4.15245	0.000185695	0.0101166	0.222678	0.0100714	0.00203965	down	ENSMUSG00000031701_down	kidney
ENSMUSG00000031709	-0.218914	0.0937207	-2.33581	0.0231075	-0.00445976	0.00407919	-1.09329	0.278945	0.0212374	0.00503078	4.2215	8.989e-05	0.0167777	0.00323861	5.18052	8.06545e-06	0.113741	0.545675	0.00501764	0.000159271	up	ENSMUSG00000031709_up	kidney
ENSMUSG00000031750	-0.324414	0.164057	-1.97744	0.0529219	-0.00235334	0.00714058	-0.329572	0.742953	0.0234304	0.00880634	2.66063	0.0101559	0.0210771	0.00607925	3.46706	0.00135032	0.187086	0.887282	0.0805675	0.0101467	up	ENSMUSG00000031750_up	kidney
ENSMUSG00000031751	0.226252	0.060758	3.72382	0.000457521	0.00463052	0.00264449	1.75101	0.0854205	-0.0114396	0.0032614	-3.50758	0.000899118	-0.00680908	0.00202422	-3.36381	0.00179997	0.00937765	0.288267	0.0180462	0.0127887	down	ENSMUSG00000031751_down	kidney
ENSMUSG00000031753	0.117089	0.0565266	2.0714	0.0429406	0.00224538	0.00246031	0.91264	0.365344	-0.00923008	0.00303426	-3.04196	0.00357334	-0.0069847	0.00188035	-3.71457	0.000668967	0.164218	0.62695	0.0419399	0.00573824	down	ENSMUSG00000031753_down	kidney
ENSMUSG00000031755	0.176044	0.0587789	2.99501	0.00408152	0.00590275	0.00255835	2.30725	0.0247614	-0.0112503	0.00315516	-3.56567	0.000751416	-0.0053475	0.00176202	-3.03487	0.00438684	0.0393476	0.149586	0.016452	0.0256329	down	ENSMUSG00000031755_down	kidney
ENSMUSG00000031760	0.267831	0.0734028	3.64879	0.000579728	0.00710017	0.00319485	2.22238	0.0303139	-0.0111629	0.00394015	-2.83311	0.00639655	-0.00406273	0.00190391	-2.13388	0.0395463	0.0110903	0.165509	0.0601191	0.132049	down	ENSMUSG00000031760_down	kidney
ENSMUSG00000031778	-0.241325	0.154061	-1.56643	0.122883	-0.00174526	0.00670549	-0.260273	0.795608	0.0237213	0.00826975	2.86845	0.00580636	0.0219761	0.00571163	3.8476	0.000455402	0.308716	0.914171	0.0568108	0.00421758	up	ENSMUSG00000031778_up	kidney
ENSMUSG00000031782	0.205608	0.0734927	2.79766	0.00704404	0.00531732	0.00319876	1.6623	0.10204	-0.0129536	0.00394497	-3.28357	0.0017699	-0.00763626	0.00260618	-2.93007	0.00577606	0.0549782	0.316709	0.0270471	0.0316743	down	ENSMUSG00000031782_down	kidney
ENSMUSG00000031799	-0.154478	0.13091	-1.18003	0.242976	-0.00511953	0.00569786	-0.8985	0.372766	0.0184999	0.00702707	2.63266	0.0109287	0.0133803	0.00477037	2.80489	0.00797465	0.462746	0.633875	0.0845077	0.0404012	up	ENSMUSG00000031799_up	kidney
ENSMUSG00000031812	0.160374	0.0518882	3.09077	0.00310809	0.00584202	0.00225843	2.58676	0.0123135	-0.00923282	0.00278528	-3.31486	0.00161244	-0.0033908	0.00178881	-1.89557	0.0658496	0.0332192	0.102977	0.0258534	0.188845	down	ENSMUSG00000031812_down	kidney
ENSMUSG00000031875	-0.320567	0.123806	-2.58926	0.0122342	-0.00569193	0.00538866	-1.05628	0.295377	0.0203498	0.00664573	3.06208	0.00337412	0.0146579	0.00464367	3.15652	0.00317021	0.0770248	0.563251	0.040572	0.0198503	up	ENSMUSG00000031875_up	kidney
ENSMUSG00000031885	-0.182165	0.0974142	-1.87001	0.0667133	-0.00367641	0.00423995	-0.867088	0.389594	0.0151054	0.00522904	2.88875	0.00549037	0.011429	0.00339934	3.36212	0.00180837	0.215361	0.648225	0.0548291	0.0128227	up	ENSMUSG00000031885_up	kidney
ENSMUSG00000031916	0.22267	0.0679553	3.27671	0.00180629	0.0101035	0.00295775	3.41595	0.00118954	-0.0117726	0.00364773	-3.22737	0.00208967	-0.00166906	0.00223976	-0.745194	0.460862	0.023846	0.0342455	0.029842	0.666715	down	ENSMUSG00000031916_down	kidney
ENSMUSG00000031925	-0.355931	0.0917222	-3.88054	0.000276924	-0.00925364	0.0039922	-2.31793	0.0241311	0.019326	0.00492351	3.92526	0.000239524	0.0100724	0.00311257	3.23603	0.00255613	0.00653392	0.147713	0.00850843	0.0168558	up	ENSMUSG00000031925_up	kidney
ENSMUSG00000031933	-0.140271	0.0908062	-1.54473	0.128045	0.00206288	0.00395233	0.521941	0.60377	0.0173077	0.00487434	3.55077	0.000786916	0.0193705	0.00307834	6.29252	2.52493e-07	0.316324	0.803458	0.0168239	1.13375e-05	up	ENSMUSG00000031933_up	kidney
ENSMUSG00000031934	-0.208758	0.0900265	-2.31885	0.0240774	-0.00398006	0.0039184	-1.01574	0.314123	0.0178528	0.00483248	3.69434	0.000502258	0.0138728	0.00314011	4.41793	8.37421e-05	0.116523	0.581715	0.0130098	0.00107547	up	ENSMUSG00000031934_up	kidney
ENSMUSG00000031938	0.126283	0.0970899	1.30068	0.198695	0.00797095	0.00422583	1.88624	0.0644517	-0.0148274	0.00521164	-2.84505	0.00619124	-0.00685642	0.00339728	-2.01821	0.0508636	0.410742	0.246338	0.0591275	0.157337	down	ENSMUSG00000031938_down	kidney
ENSMUSG00000031985	0.100264	0.0507182	1.97689	0.0529862	-0.000815493	0.00220751	-0.369418	0.713209	-0.00730317	0.00272247	-2.68255	0.00958574	-0.00811866	0.00158575	-5.11975	9.73782e-06	0.187169	0.870045	0.0774833	0.000187655	down	ENSMUSG00000031985_down	kidney
ENSMUSG00000031986	-0.108465	0.0473564	-2.29039	0.0257865	-0.00601458	0.00206119	-2.91802	0.0050629	0.00924941	0.00254202	3.63861	0.000598537	0.00323483	0.00152496	2.12126	0.0406626	0.121709	0.067236	0.0144065	0.13465	up	ENSMUSG00000031986_up	kidney
ENSMUSG00000032000	-0.446072	0.125792	-3.5461	0.000798362	-0.00430806	0.0054751	-0.786847	0.434689	0.0304201	0.00675233	4.50513	3.41928e-05	0.0261121	0.00460681	5.66814	1.76771e-06	0.0137219	0.681119	0.00312231	4.93644e-05	up	ENSMUSG00000032000_up	kidney
ENSMUSG00000032010	-0.504313	0.217124	-2.3227	0.0238542	-0.0118285	0.00945029	-1.25166	0.215898	0.0429667	0.0116549	3.68659	0.000514701	0.0311381	0.00681294	4.57044	5.27245e-05	0.116079	0.47502	0.0132388	0.000735779	up	ENSMUSG00000032010_up	kidney
ENSMUSG00000032011	-0.27035	0.129588	-2.08622	0.0415254	0.00159815	0.00564032	0.283345	0.777958	0.0268784	0.0069561	3.86401	0.000292117	0.0284766	0.00476857	5.97173	6.85724e-07	0.161067	0.905101	0.00946159	2.30647e-05	up	ENSMUSG00000032011_up	kidney
ENSMUSG00000032033	-0.32906	0.0638433	-5.15418	3.43909e-06	-0.00617355	0.00277878	-2.22168	0.0303637	0.0093278	0.00342701	2.72185	0.00863624	0.00315425	0.00205065	1.53817	0.132516	0.000207268	0.165568	0.0725547	0.304589	up	ENSMUSG00000032033_up	kidney
ENSMUSG00000032034	-0.319995	0.083551	-3.82994	0.00032601	-0.0119536	0.00363655	-3.28708	0.0017515	0.0130757	0.00448489	2.9155	0.00509853	0.00112202	0.00268401	0.41804	0.678334	0.00734623	0.0411103	0.0524547	0.826792	up	ENSMUSG00000032034_up	kidney
ENSMUSG00000032035	-0.502663	0.13888	-3.61939	0.000635644	-0.012387	0.00604476	-2.04922	0.0451369	0.0284046	0.00745488	3.8102	0.000347349	0.0160176	0.00501686	3.19275	0.00287485	0.0118634	0.204587	0.0104233	0.0184862	up	ENSMUSG00000032035_up	kidney
ENSMUSG00000032040	0.195202	0.0588618	3.31628	0.00160564	0.00655465	0.00256195	2.55845	0.0132453	-0.00833292	0.00315961	-2.63733	0.0107961	-0.00177828	0.00192822	-0.922236	0.36238	0.0222884	0.106779	0.0840449	0.580878	down	ENSMUSG00000032040_down	kidney
ENSMUSG00000032046	0.208976	0.0632086	3.30613	0.001655	0.00664351	0.00275115	2.41481	0.0190343	-0.00915098	0.00339294	-2.69707	0.00922437	-0.00250748	0.00199819	-1.25487	0.217393	0.0226265	0.130124	0.0755263	0.42242	down	ENSMUSG00000032046_down	kidney
ENSMUSG00000032047	0.270157	0.0954476	2.83042	0.00644374	0.0083723	0.00415435	2.01531	0.0486817	-0.0191905	0.00512348	-3.74561	0.000426929	-0.0108182	0.0034239	-3.15962	0.00314386	0.0519488	0.213192	0.0118617	0.0197275	down	ENSMUSG00000032047_down	kidney
ENSMUSG00000032051	0.0791546	0.0764373	1.03555	0.304863	0.00388743	0.00332693	1.16847	0.247566	-0.0105994	0.00410304	-2.58332	0.0124236	-0.00671202	0.00258906	-2.59245	0.0135657	0.527344	0.513328	0.091395	0.060221	down	ENSMUSG00000032051_down	kidney
ENSMUSG00000032053	-0.452974	0.21684	-2.08898	0.0412665	0.00483363	0.00943795	0.512148	0.610561	0.0490465	0.0116396	4.21375	9.22612e-05	0.0538801	0.00819349	6.57597	1.04769e-07	0.160522	0.808549	0.00505784	6.35011e-06	up	ENSMUSG00000032053_up	kidney
ENSMUSG00000032066	0.0704391	0.0988408	0.712652	0.47902	0.0122697	0.00430204	2.85207	0.00607338	-0.0197194	0.00530562	-3.7167	0.000467961	-0.00744967	0.00335972	-2.21735	0.0328229	0.681901	0.0728052	0.0125461	0.114927	down	ENSMUSG00000032066_down	kidney
ENSMUSG00000032080	0.227163	0.125312	1.81277	0.0752282	0.0133944	0.00545421	2.45578	0.0171865	-0.0175173	0.00672657	-2.60419	0.0117698	-0.00412294	0.00423086	-0.974493	0.33614	0.231531	0.123534	0.0881625	0.555295	down	ENSMUSG00000032080_down	kidney
ENSMUSG00000032089	-0.468864	0.150623	-3.11283	0.00291696	0.000222047	0.00655586	0.03387	0.973101	0.040052	0.00808522	4.95373	7.06789e-06	0.0402741	0.00550732	7.31283	1.08998e-08	0.0320012	0.995322	0.00164174	1.66813e-06	up	ENSMUSG00000032089_up	kidney
ENSMUSG00000032093	-0.185454	0.101337	-1.83007	0.0725629	3.59525e-07	0.00441068	8.15124e-05	0.999935	0.0241721	0.00543961	4.44372	4.22439e-05	0.0241724	0.00375435	6.43851	1.60429e-07	0.226829	1	0.003344	8.54578e-06	up	ENSMUSG00000032093_up	kidney
ENSMUSG00000032094	-0.215135	0.114525	-1.87849	0.0655236	0.00183248	0.00498471	0.367621	0.714542	0.0229181	0.00614755	3.72801	0.00045148	0.0247506	0.0040732	6.07645	4.94744e-07	0.213129	0.870948	0.0122112	1.82084e-05	up	ENSMUSG00000032094_up	kidney
ENSMUSG00000032098	0.423229	0.0895131	4.72813	1.57217e-05	0.016297	0.00389605	4.18295	0.000102298	-0.0187138	0.00480492	-3.89471	0.000264503	-0.00241677	0.00296639	-0.814718	0.420447	0.000694066	0.0108168	0.00889669	0.632807	down	ENSMUSG00000032098_down	kidney
ENSMUSG00000032122	-0.248293	0.102118	-2.43143	0.0182644	-0.00360747	0.00444469	-0.811636	0.420437	0.0198157	0.00548155	3.61497	0.000644486	0.0162082	0.00347308	4.6668	3.92947e-05	0.0976437	0.670603	0.0151355	0.000577779	up	ENSMUSG00000032122_up	kidney
ENSMUSG00000032178	-0.154743	0.0556761	-2.77934	0.00740196	-0.00500556	0.0024233	-2.0656	0.0435058	0.00950083	0.0029886	3.17902	0.00240758	0.00449527	0.00180932	2.48451	0.0176233	0.0564903	0.201759	0.0326828	0.0729438	up	ENSMUSG00000032178_up	kidney
ENSMUSG00000032180	0.263583	0.0885681	2.97605	0.00430531	0.0128641	0.00385492	3.33706	0.00150888	-0.0130527	0.0047542	-2.74551	0.00810689	-0.000188599	0.0030267	-0.0623116	0.95065	0.0406723	0.0378197	0.0697671	0.974835	down	ENSMUSG00000032180_down	kidney
ENSMUSG00000032199	0.0965936	0.045797	2.10917	0.0394142	0.00462013	0.00199331	2.31782	0.0241375	-0.00722345	0.00245831	-2.93838	0.00478406	-0.00260331	0.00145386	-1.79062	0.0815385	0.156506	0.147713	0.0503203	0.219311	down	ENSMUSG00000032199_down	kidney
ENSMUSG00000032245	0.0376792	0.0716242	0.526068	0.600918	0.00794034	0.00311744	2.54707	0.0136378	-0.00974497	0.00384468	-2.53466	0.0140775	-0.00180462	0.00246879	-0.730975	0.469399	0.76964	0.108706	0.0983346	0.674425	down	ENSMUSG00000032245_down	kidney
ENSMUSG00000032246	0.00845615	0.114978	0.0735458	0.941634	0.00934715	0.00500441	1.86778	0.0670286	-0.0182843	0.00617184	-2.96254	0.00447164	-0.00893716	0.00408345	-2.18863	0.0350116	0.970625	0.251426	0.0481088	0.120925	down	ENSMUSG00000032246_down	kidney
ENSMUSG00000032251	0.651485	0.0568653	11.4566	2.63677e-16	0.00566315	0.00247506	2.28809	0.0259291	-0.00926333	0.00305244	-3.03473	0.00364754	-0.00360017	0.00183176	-1.96542	0.0569062	1.27432e-13	0.153516	0.0425635	0.170153	down	ENSMUSG00000032251_down	kidney
ENSMUSG00000032265	-0.519745	0.0977771	-5.31562	1.91358e-06	-0.0106588	0.00425574	-2.50458	0.0151977	0.0251681	0.00524852	4.79528	1.2409e-05	0.0145093	0.00356319	4.072	0.000235761	0.00012596	0.115286	0.00201674	0.00247839	up	ENSMUSG00000032265_up	kidney
ENSMUSG00000032269	-0.0932884	0.0908862	-1.02643	0.309102	2.78957e-06	0.00395581	0.000705183	0.99944	0.0151303	0.00487863	3.10135	0.00301501	0.0151331	0.00308057	4.91244	1.84834e-05	0.5319	1	0.0377699	0.000314713	up	ENSMUSG00000032269_up	kidney
ENSMUSG00000032280	-0.244337	0.0999957	-2.44348	0.0177237	-0.00782154	0.00435231	-1.7971	0.0777125	0.0167992	0.00536762	3.12972	0.0027781	0.00897762	0.00325602	2.75724	0.00900012	0.0960448	0.273045	0.0358537	0.0442773	up	ENSMUSG00000032280_up	kidney
ENSMUSG00000032289	-0.394319	0.0934078	-4.22148	8.98948e-05	-0.0194643	0.00406557	-4.78759	1.27507e-05	0.0171793	0.00501399	3.42627	0.00115285	-0.00228499	0.00305474	-0.748017	0.459178	0.0028386	0.00339372	0.0208387	0.66531	down	ENSMUSG00000032289_down	kidney
ENSMUSG00000032314	0.0901372	0.0821215	1.09761	0.277073	0.00969191	0.00357433	2.71153	0.00887685	-0.0129127	0.00440816	-2.92928	0.00490685	-0.00322082	0.00293929	-1.09578	0.280255	0.500492	0.0885997	0.0511266	0.495321	down	ENSMUSG00000032314_down	kidney
ENSMUSG00000032324	0.0324296	0.038259	0.847634	0.40025	-0.00497993	0.00166522	-2.99055	0.00413312	-0.00560862	0.00205368	-2.73101	0.00842773	-0.0105886	0.00125477	-8.43861	3.78384e-10	0.616919	0.0602842	0.071325	1.92637e-07	down	ENSMUSG00000032324_down	kidney
ENSMUSG00000032327	-0.581857	0.113031	-5.14776	3.5198e-06	-0.0193757	0.00491967	-3.93841	0.000229481	0.0246392	0.00606733	4.06097	0.000153495	0.00526354	0.00321215	1.63863	0.109767	0.000210558	0.016335	0.00674386	0.268424	up	ENSMUSG00000032327_up	kidney
ENSMUSG00000032332	-0.218365	0.117545	-1.85772	0.068469	-0.00828581	0.00511612	-1.61955	0.110948	0.0182048	0.00630961	2.88525	0.00554373	0.00991901	0.00403395	2.45888	0.0187372	0.218684	0.331041	0.0552118	0.0763668	up	ENSMUSG00000032332_up	kidney
ENSMUSG00000032344	-0.168491	0.0695368	-2.42305	0.0186491	-0.00329007	0.00302659	-1.08706	0.281669	0.0113758	0.00373263	3.04766	0.00351585	0.0080857	0.0024138	3.34978	0.00187116	0.0986584	0.548204	0.0416302	0.0131713	up	ENSMUSG00000032344_up	kidney
ENSMUSG00000032357	0.303487	0.101003	3.00472	0.00397118	-0.000182253	0.00439617	-0.0414573	0.967079	-0.0182569	0.00542171	-3.36738	0.00137761	-0.0184392	0.00328741	-5.60902	2.1256e-06	0.0385673	0.992521	0.0233608	5.72216e-05	down	ENSMUSG00000032357_down	kidney
ENSMUSG00000032358	-0.173978	0.0640452	-2.71648	0.00876054	-0.00646781	0.00278757	-2.32024	0.0239968	0.0101297	0.00343785	2.94653	0.00467646	0.00366191	0.00195902	1.86926	0.0695176	0.062773	0.147195	0.0495219	0.196159	up	ENSMUSG00000032358_up	kidney
ENSMUSG00000032359	0.278299	0.0893345	3.11524	0.00289674	0.0108444	0.00388828	2.789	0.00721114	-0.0138125	0.00479534	-2.8804	0.00561834	-0.00296808	0.00293705	-1.01056	0.318789	0.0317983	0.0794914	0.0556531	0.536573	down	ENSMUSG00000032359_down	kidney
ENSMUSG00000032370	0.003798	0.0555951	0.0683154	0.945778	0.00423069	0.00241977	1.74838	0.0858781	-0.0107586	0.00298426	-3.60512	0.000664618	-0.00652792	0.00174822	-3.73403	0.000632547	0.972793	0.289199	0.015444	0.00549774	down	ENSMUSG00000032370_down	kidney
ENSMUSG00000032381	0.324654	0.0574065	5.65536	5.48866e-07	0.00746577	0.00249862	2.98796	0.00416342	-0.0102273	0.00308149	-3.31895	0.00159289	-0.00276156	0.00163628	-1.68771	0.0998809	4.60901e-05	0.0604392	0.0257513	0.252639	down	ENSMUSG00000032381_down	kidney
ENSMUSG00000032382	0.266606	0.0464271	5.74247	3.9733e-07	0.00746171	0.00202074	3.69257	0.000505079	-0.0151395	0.00249214	-6.07491	1.14786e-07	-0.00767781	0.0013635	-5.63098	1.98496e-06	3.5251e-05	0.0231895	0.000383032	5.40857e-05	down	ENSMUSG00000032382_down	kidney
ENSMUSG00000032387	0.359619	0.0874831	4.11072	0.000130165	0.00593591	0.0038077	1.55892	0.124649	-0.0192708	0.00469596	-4.1037	0.000133235	-0.0133349	0.00297093	-4.48847	6.76384e-05	0.00370617	0.353923	0.0063448	0.000906039	down	ENSMUSG00000032387_down	kidney
ENSMUSG00000032388	0.104572	0.0440018	2.37653	0.0209201	0.00658845	0.00191518	3.44013	0.00110527	-0.0086859	0.00236195	-3.67743	0.000529786	-0.00209745	0.00130265	-1.61014	0.115866	0.106308	0.0334404	0.0134945	0.278811	down	ENSMUSG00000032388_down	kidney
ENSMUSG00000032418	0.452928	0.0806299	5.61738	6.31675e-07	-0.00199599	0.00350941	-0.568755	0.571797	-0.0122434	0.00432809	-2.82882	0.00647193	-0.0142394	0.00260029	-5.47607	3.21703e-06	5.13306e-05	0.784187	0.0603641	7.78402e-05	down	ENSMUSG00000032418_down	kidney
ENSMUSG00000032440	-0.394434	0.0978683	-4.03025	0.000169861	-0.00735097	0.00425971	-1.7257	0.0899168	0.0230767	0.00525342	4.39269	5.03118e-05	0.0157257	0.00347814	4.5213	6.12219e-05	0.004521	0.29668	0.00368693	0.00083408	up	ENSMUSG00000032440_up	kidney
ENSMUSG00000032456	0.253518	0.0788823	3.21388	0.00217415	-0.00301447	0.00343334	-0.877997	0.383697	-0.0117212	0.00423428	-2.76816	0.00762834	-0.0147356	0.00264631	-5.56836	2.4129e-06	0.0268877	0.643437	0.0671272	6.22475e-05	down	ENSMUSG00000032456_down	kidney
ENSMUSG00000032473	0.268091	0.0748113	3.58357	0.000710768	0.00280768	0.00325616	0.862268	0.392217	-0.0108248	0.00401575	-2.69558	0.00926069	-0.00801712	0.00236334	-3.39229	0.00166334	0.0127225	0.650097	0.0757224	0.0120076	down	ENSMUSG00000032473_down	kidney
ENSMUSG00000032498	0.0663427	0.0495165	1.33981	0.185719	0.00412618	0.0021552	1.91452	0.0606679	-0.00779184	0.00265797	-2.9315	0.00487661	-0.00366566	0.00139743	-2.62314	0.0125798	0.394623	0.238718	0.0509621	0.0569738	down	ENSMUSG00000032498_down	kidney
ENSMUSG00000032537	-0.133028	0.0576078	-2.30919	0.0246456	-0.00547234	0.00250738	-2.1825	0.0332832	0.0112722	0.0030923	3.64524	0.00058621	0.00579984	0.00201032	2.88503	0.00649175	0.118393	0.174194	0.0142782	0.0346472	up	ENSMUSG00000032537_up	kidney
ENSMUSG00000032563	0.134404	0.0594284	2.26161	0.0276234	0.00431733	0.00258662	1.6691	0.100679	-0.0117503	0.00319003	-3.68345	0.000519818	-0.00743298	0.00179315	-4.14521	0.000189735	0.126889	0.31472	0.0133144	0.00207163	down	ENSMUSG00000032563_down	kidney
ENSMUSG00000032590	0.17991	0.0979971	1.83587	0.0716874	0.0108531	0.00426532	2.54449	0.0137281	-0.0155573	0.00526033	-2.95748	0.00453537	-0.00470427	0.00337686	-1.39309	0.171907	0.225088	0.109079	0.048482	0.362549	down	ENSMUSG00000032590_down	kidney
ENSMUSG00000032596	-0.408915	0.125155	-3.26726	0.00185757	-0.00493563	0.00544738	-0.906056	0.368788	0.0248503	0.00671814	3.69898	0.00049494	0.0199147	0.00434103	4.58755	5.00476e-05	0.0243168	0.630146	0.0129113	0.000703232	up	ENSMUSG00000032596_up	kidney
ENSMUSG00000032606	0.189741	0.0544512	3.4846	0.000964834	0.00436871	0.00236999	1.84335	0.0705721	-0.0108503	0.00292286	-3.71223	0.000474629	-0.0064816	0.00192758	-3.36257	0.00180615	0.0155979	0.257973	0.012651	0.0128168	down	ENSMUSG00000032606_down	kidney
ENSMUSG00000032607	0.127974	0.105687	1.21088	0.231026	0.00786948	0.00460001	1.71075	0.0926621	-0.0149795	0.00567311	-2.64044	0.0107086	-0.00711	0.00351121	-2.02494	0.0501346	0.449686	0.301887	0.0834737	0.155843	down	ENSMUSG00000032607_down	kidney
ENSMUSG00000032615	0.26282	0.0643561	4.08384	0.000142306	0.00687708	0.0028011	2.45514	0.0172143	-0.013729	0.00345454	-3.97419	0.000204184	-0.0068519	0.00214471	-3.19479	0.00285901	0.00397785	0.123541	0.00779592	0.0184166	down	ENSMUSG00000032615_down	kidney
ENSMUSG00000032624	-0.10086	0.0659083	-1.53031	0.13157	-0.00199759	0.00286865	-0.696353	0.489088	0.0123531	0.00353785	3.4917	0.000944052	0.0103555	0.00193441	5.35333	4.71443e-06	0.321943	0.724772	0.0185101	0.000105329	up	ENSMUSG00000032624_up	kidney
ENSMUSG00000032640	-0.334027	0.109163	-3.0599	0.00339521	-0.0124292	0.00475129	-2.61597	0.0114149	0.0248111	0.00585968	4.23421	8.61269e-05	0.0123819	0.00366716	3.37642	0.00173819	0.0351093	0.0992484	0.00488185	0.0124501	up	ENSMUSG00000032640_up	kidney
ENSMUSG00000032661	-0.583761	0.116627	-5.00538	5.87553e-06	-0.00687077	0.00507617	-1.35354	0.181323	0.0385964	0.00626034	6.16523	8.17519e-08	0.0317257	0.00430512	7.36928	9.1813e-09	0.000318301	0.434297	0.000375344	1.59479e-06	up	ENSMUSG00000032661_up	kidney
ENSMUSG00000032690	-0.532189	0.171285	-3.10704	0.00296601	-0.00612943	0.00745515	-0.822173	0.414465	0.0315829	0.0091943	3.43506	0.00112245	0.0254535	0.00621123	4.09798	0.000218298	0.0323653	0.666871	0.0206138	0.00233347	up	ENSMUSG00000032690_up	kidney
ENSMUSG00000032691	-0.476806	0.0958661	-4.97367	6.58194e-06	-0.00906717	0.00417256	-2.17305	0.0340231	0.0200328	0.00514594	3.89293	0.000266034	0.0109656	0.00285155	3.84549	0.000458211	0.000345364	0.175812	0.00891555	0.00423765	up	ENSMUSG00000032691_up	kidney
ENSMUSG00000032750	-0.0856447	0.0524861	-1.63176	0.108342	-0.0039764	0.00228445	-1.74064	0.0872399	0.00739834	0.00281737	2.62597	0.0111212	0.00342194	0.00170277	2.00963	0.0518051	0.287903	0.292105	0.0854556	0.159417	up	ENSMUSG00000032750_up	kidney
ENSMUSG00000032816	-0.125067	0.0669263	-1.86873	0.0668942	-0.00556982	0.00291296	-1.91208	0.0609869	0.0111442	0.0035925	3.10206	0.00300883	0.00557434	0.00198453	2.8089	0.00789342	0.215686	0.238924	0.0377182	0.0401114	up	ENSMUSG00000032816_up	kidney
ENSMUSG00000032834	-0.180726	0.052323	-3.45405	0.00105934	-0.00227344	0.00227735	-0.998281	0.322437	0.00848231	0.00280862	3.0201	0.00380208	0.00620887	0.00178982	3.469	0.00134299	0.0166138	0.588917	0.0437165	0.0101082	up	ENSMUSG00000032834_up	kidney
ENSMUSG00000032849	-0.458135	0.133036	-3.4437	0.00109332	-0.00664965	0.00579037	-1.1484	0.255687	0.0236943	0.00714115	3.31799	0.00159748	0.0170446	0.00445803	3.82335	0.000488636	0.0169418	0.522498	0.0257999	0.00446458	up	ENSMUSG00000032849_up	kidney
ENSMUSG00000032855	-0.32716	0.0898169	-3.64252	0.000591231	-0.0148011	0.00390927	-3.78615	0.000375155	0.0195038	0.00482123	4.04539	0.000161594	0.00470268	0.00277901	1.69221	0.099012	0.0112401	0.0212208	0.00695006	0.251119	up	ENSMUSG00000032855_up	kidney
ENSMUSG00000032890	-0.0239224	0.0638861	-0.374453	0.709481	0.000589436	0.00278064	0.211979	0.832893	0.00906062	0.00342931	2.64212	0.0106616	0.00965006	0.00188798	5.11131	9.99587e-06	0.841761	0.933428	0.0832487	0.000191223	up	ENSMUSG00000032890_up	kidney
ENSMUSG00000032897	0.10404	0.0469693	2.21506	0.0308405	0.00378014	0.00204434	1.84908	0.0697271	-0.00716338	0.00252124	-2.84121	0.00625656	-0.00338324	0.00153113	-2.20964	0.0333982	0.135718	0.256486	0.0594422	0.116497	down	ENSMUSG00000032897_down	kidney
ENSMUSG00000032915	-0.529107	0.147354	-3.59073	0.000695115	-0.00298569	0.00641357	-0.465528	0.643359	0.0403986	0.00790973	5.10746	4.07107e-06	0.0374129	0.00541851	6.90464	3.79943e-08	0.0125278	0.828794	0.0012098	3.18614e-06	up	ENSMUSG00000032915_up	kidney
ENSMUSG00000032978	0.907783	0.224988	4.0348	0.000167337	0.0373406	0.00979261	3.81314	0.000344081	-0.0340314	0.012077	-2.81786	0.00666808	0.00330921	0.00690151	0.47949	0.634412	0.00447039	0.0206505	0.0615374	0.795874	up	ENSMUSG00000032978_up	kidney
ENSMUSG00000033016	-0.230087	0.073735	-3.12046	0.00285344	0.00184814	0.00320931	0.575868	0.567012	0.0154302	0.00395798	3.89851	0.000261263	0.0172784	0.00268005	6.44702	1.56249e-07	0.0314735	0.781088	0.00883627	8.36593e-06	up	ENSMUSG00000033016_up	kidney
ENSMUSG00000033032	0.529244	0.0798083	6.63144	1.40395e-08	0.00633349	0.00347365	1.8233	0.0735975	-0.0116947	0.00428398	-2.72986	0.00845353	-0.00536119	0.00226517	-2.36679	0.0232874	1.88201e-06	0.264453	0.0714446	0.0894968	down	ENSMUSG00000033032_down	kidney
ENSMUSG00000033039	-0.0670497	0.0685963	-0.977454	0.332548	-0.00394587	0.00298565	-1.32161	0.191671	0.011321	0.00368214	3.07457	0.00325577	0.00737514	0.0023345	3.15919	0.00314754	0.554348	0.447184	0.0396103	0.019742	up	ENSMUSG00000033039_up	kidney
ENSMUSG00000033065	0.238904	0.0805466	2.96604	0.00442794	0.00454857	0.00350579	1.29745	0.199797	-0.0132761	0.00432362	-3.07059	0.00329307	-0.0087275	0.00290041	-3.00905	0.00469642	0.0412619	0.456401	0.0398663	0.0269783	down	ENSMUSG00000033065_down	kidney
ENSMUSG00000033066	-0.247434	0.11049	-2.23942	0.0291176	-0.00571019	0.00480906	-1.18738	0.24009	0.0227884	0.00593092	3.84231	0.000313292	0.0170782	0.00385365	4.43171	8.03253e-05	0.131129	0.505473	0.00988592	0.00104105	up	ENSMUSG00000033066_up	kidney
ENSMUSG00000033068	0.16202	0.0571028	2.83734	0.0063231	0.00516162	0.0024854	2.07678	0.0424219	-0.00777208	0.00306519	-2.53559	0.0140441	-0.00261045	0.00185812	-1.40489	0.168393	0.0513594	0.198188	0.0982928	0.358141	down	ENSMUSG00000033068_down	kidney
ENSMUSG00000033082	-0.421997	0.0956201	-4.41327	4.68923e-05	-0.00451996	0.00416186	-1.08604	0.282113	0.0174331	0.00513274	3.39645	0.0012619	0.0129131	0.00338462	3.81524	0.000500266	0.00169857	0.548544	0.0220503	0.00454821	up	ENSMUSG00000033082_up	kidney
ENSMUSG00000033096	0.152885	0.0895786	1.70671	0.0934164	0.00353559	0.0038989	0.906816	0.36839	-0.0147266	0.00480844	-3.06266	0.0033686	-0.011191	0.00283039	-3.95388	0.000333891	0.263937	0.629959	0.0405402	0.00326513	down	ENSMUSG00000033096_down	kidney
ENSMUSG00000033114	-0.0399151	0.0676206	-0.59028	0.557377	0.0106592	0.00294318	3.62166	0.000631148	-0.011938	0.00362977	-3.28891	0.00174203	-0.00127877	0.00200696	-0.637168	0.527939	0.738471	0.0255873	0.0268551	0.721989	down	ENSMUSG00000033114_down	kidney
ENSMUSG00000033147	-0.186369	0.0795917	-2.34157	0.0227863	-0.00617047	0.00346422	-1.7812	0.0803032	0.0109629	0.00427236	2.566	0.012991	0.00479239	0.00272796	1.75677	0.0872317	0.112492	0.278548	0.0937812	0.229947	up	ENSMUSG00000033147_up	kidney
ENSMUSG00000033166	-0.194151	0.0601478	-3.22789	0.00208646	-0.0147934	0.00261793	-5.65078	5.58241e-07	0.0131318	0.00322864	4.06727	0.000150329	-0.00166159	0.00194317	-0.855094	0.398002	0.0260311	0.000466004	0.00668472	0.612889	down	ENSMUSG00000033166_down	kidney
ENSMUSG00000033192	-0.206137	0.109566	-1.8814	0.0651195	0.000532753	0.00476884	0.111716	0.911448	0.0153011	0.00588131	2.60165	0.0118478	0.0158339	0.00406128	3.89873	0.000392368	0.212291	0.969398	0.0886295	0.00373553	up	ENSMUSG00000033192_up	kidney
ENSMUSG00000033216	0.212066	0.0760265	2.78937	0.00720396	0.0136889	0.00330905	4.13681	0.000119344	-0.0139499	0.00408098	-3.41826	0.00118123	-0.000260966	0.00257511	-0.101342	0.919826	0.0556465	0.0118924	0.0210819	0.959182	down	ENSMUSG00000033216_down	kidney
ENSMUSG00000033220	-0.687556	0.226973	-3.02924	0.0037048	0.0073999	0.00987897	0.749055	0.456959	0.0636242	0.0121835	5.22215	2.68861e-06	0.0710241	0.00857887	8.27896	6.04283e-10	0.0369775	0.699393	0.00100768	2.5222e-07	up	ENSMUSG00000033220_up	kidney
ENSMUSG00000033278	-0.229872	0.075958	-3.0263	0.00373584	-0.00644857	0.00330607	-1.95053	0.0561249	0.0111507	0.00407731	2.73481	0.00834253	0.00470208	0.00251457	1.86993	0.0694214	0.0371606	0.230899	0.0708288	0.195931	up	ENSMUSG00000033278_up	kidney
ENSMUSG00000033285	-0.176879	0.0680217	-2.60033	0.0118884	-0.00697948	0.00296064	-2.35742	0.0219222	0.00931342	0.0036513	2.55071	0.0135111	0.00233394	0.00210075	1.111	0.273735	0.0756251	0.139309	0.0959507	0.489164	up	ENSMUSG00000033285_up	kidney
ENSMUSG00000033327	-0.229452	0.157468	-1.45713	0.150665	-0.0111863	0.00685379	-1.63214	0.108262	0.0213623	0.00845264	2.52729	0.014345	0.0101759	0.00539404	1.88652	0.0670923	0.348537	0.326957	0.099376	0.191417	up	ENSMUSG00000033327_up	kidney
ENSMUSG00000033355	-0.425854	0.151999	-2.80169	0.00696763	-0.0039412	0.00661575	-0.59573	0.553756	0.0253957	0.00815908	3.11257	0.00291914	0.0214545	0.00532044	4.03247	0.000264968	0.0545907	0.771837	0.037139	0.00270944	up	ENSMUSG00000033355_up	kidney
ENSMUSG00000033411	-0.387016	0.118454	-3.26724	0.00185769	-0.0179773	0.00515568	-3.4869	0.000958076	0.0183771	0.0063584	2.8902	0.00546844	0.000399737	0.00410636	0.0973459	0.922977	0.0243168	0.031589	0.0547536	0.960802	up	ENSMUSG00000033411_up	kidney
ENSMUSG00000033416	0.355748	0.06513	5.46212	1.11936e-06	0.00405183	0.00283478	1.42933	0.158465	-0.0107208	0.00349608	-3.06651	0.00333169	-0.00666893	0.00215653	-3.09244	0.00376446	8.15754e-05	0.402963	0.0402014	0.0227715	down	ENSMUSG00000033416_down	kidney
ENSMUSG00000033436	-0.161097	0.0885834	-1.81859	0.0743226	-0.00802213	0.00385559	-2.08065	0.0420524	0.0155373	0.00475502	3.26756	0.00185594	0.00751518	0.00301909	2.48922	0.0174257	0.230213	0.197409	0.0278012	0.072305	up	ENSMUSG00000033436_up	kidney
ENSMUSG00000033444	-0.17718	0.0477779	-3.70841	0.000480399	-0.00600912	0.00207953	-2.88965	0.00547679	0.00969569	0.00256464	3.78052	0.000381963	0.00368657	0.00155765	2.36675	0.0232895	0.00972714	0.0696694	0.0110295	0.0894968	up	ENSMUSG00000033444_up	kidney
ENSMUSG00000033454	-0.312022	0.089285	-3.49467	0.000935485	-0.0104153	0.00388612	-2.68013	0.0096472	0.0140076	0.00479268	2.9227	0.0049975	0.00359225	0.00308498	1.16443	0.251702	0.0153131	0.0918459	0.0518233	0.464294	up	ENSMUSG00000033454_up	kidney
ENSMUSG00000033478	-0.166064	0.0648577	-2.56044	0.0131781	-0.00649636	0.00282293	-2.30128	0.0251199	0.00997268	0.00348146	2.86451	0.00586956	0.00347632	0.00217366	1.59929	0.118261	0.0807259	0.151007	0.05722	0.282427	up	ENSMUSG00000033478_up	kidney
ENSMUSG00000033488	-0.308082	0.111966	-2.75156	0.00797644	0.0174619	0.00487332	3.58316	0.000711667	-0.0194736	0.00601017	-3.24011	0.00201272	-0.00201171	0.00395598	-0.508524	0.614105	0.059129	0.0269585	0.0292888	0.781136	down	ENSMUSG00000033488_down	kidney
ENSMUSG00000033499	0.252164	0.0684714	3.68277	0.000520945	-0.00384367	0.00298021	-1.28973	0.202446	-0.0120599	0.00367544	-3.28121	0.00178234	-0.0159035	0.00217419	-7.31471	1.08375e-08	0.0103094	0.459399	0.0270896	1.66813e-06	down	ENSMUSG00000033499_down	kidney
ENSMUSG00000033538	-0.332747	0.115745	-2.87482	0.00570536	5.96925e-05	0.0050378	0.0118489	0.990588	0.0272361	0.00621302	4.38371	5.18806e-05	0.0272958	0.0042421	6.43448	1.62448e-07	0.0480949	1	0.00370734	8.59688e-06	up	ENSMUSG00000033538_up	kidney
ENSMUSG00000033565	-0.311948	0.0747424	-4.17364	0.000105535	-0.00857858	0.00325316	-2.637	0.0108054	0.0154035	0.00401206	3.8393	0.000316337	0.00682493	0.00249294	2.7377	0.0094549	0.00317731	0.0967698	0.00994782	0.0459971	up	ENSMUSG00000033565_up	kidney
ENSMUSG00000033629	0.0586716	0.0631533	0.929033	0.356859	0.00330131	0.00274874	1.20102	0.234797	-0.00903621	0.00338997	-2.66557	0.0100249	-0.0057349	0.00180033	-3.18547	0.00293198	0.577217	0.498964	0.0799957	0.0187616	down	ENSMUSG00000033629_down	kidney
ENSMUSG00000033653	0.205523	0.0734673	2.79748	0.00704755	0.00133946	0.00319766	0.418887	0.676901	-0.0130636	0.00394361	-3.31259	0.0016234	-0.0117241	0.00212565	-5.51555	2.84471e-06	0.0549823	0.849421	0.025925	7.06944e-05	down	ENSMUSG00000033653_down	kidney
ENSMUSG00000033669	-0.0136646	0.0479708	-0.284852	0.776808	-0.00289402	0.00208793	-1.38607	0.17122	0.00689418	0.002575	2.67735	0.00971831	0.00400016	0.00154577	2.58781	0.0137209	0.881221	0.420938	0.0782476	0.0607323	up	ENSMUSG00000033669_up	kidney
ENSMUSG00000033705	-0.335109	0.105729	-3.16951	0.00247521	-0.0139897	0.00460185	-3.04003	0.003593	0.0179443	0.00567537	3.16178	0.00253149	0.00395454	0.00362864	1.08981	0.282843	0.0289409	0.0557463	0.0336647	0.498073	up	ENSMUSG00000033705_up	kidney
ENSMUSG00000033713	-0.259256	0.065022	-3.9872	0.000195669	-0.0070571	0.00283008	-2.4936	0.0156259	0.00927544	0.00349028	2.6575	0.0102398	0.00221834	0.0020067	1.10547	0.276094	0.00500482	0.116808	0.080898	0.4915	up	ENSMUSG00000033713_up	kidney
ENSMUSG00000033715	1.28689	0.235245	5.47043	1.08571e-06	0.0222933	0.010239	2.17729	0.0336891	-0.044683	0.0126276	-3.53852	0.000817305	-0.0223897	0.00626939	-3.57127	0.00100684	7.9756e-05	0.175117	0.0171256	0.00799765	down	ENSMUSG00000033715_down	kidney
ENSMUSG00000033720	0.322853	0.07946	4.06309	0.00015242	0.00990997	0.00345849	2.8654	0.00585512	-0.0159718	0.00426529	-3.74459	0.000428305	-0.00606181	0.00268633	-2.25654	0.030033	0.00420299	0.0717022	0.0118819	0.108318	down	ENSMUSG00000033720_down	kidney
ENSMUSG00000033732	-0.161343	0.0647845	-2.49046	0.0157507	-0.0079409	0.00281974	-2.81618	0.00669866	0.00982798	0.00347753	2.82614	0.00651945	0.00188709	0.0021696	0.869786	0.390025	0.0900285	0.07729	0.0606732	0.605991	up	ENSMUSG00000033732_up	kidney
ENSMUSG00000033767	-0.243409	0.0980966	-2.48132	0.0161182	0.00555231	0.00426965	1.30041	0.198786	0.0138025	0.00526568	2.62122	0.0112598	0.0193548	0.00309705	6.24944	2.88699e-07	0.0911159	0.455541	0.0860177	1.24168e-05	up	ENSMUSG00000033767_up	kidney
ENSMUSG00000033777	-0.343894	0.133725	-2.57164	0.0128036	0.00221299	0.00582039	0.380213	0.705226	0.0318356	0.00717817	4.43505	4.35192e-05	0.0340485	0.00493784	6.89543	3.90866e-08	0.0792778	0.865742	0.00340402	3.22724e-06	up	ENSMUSG00000033777_up	kidney
ENSMUSG00000033788	-0.403711	0.119721	-3.3721	0.00135815	-0.00650671	0.00521085	-1.24869	0.216975	0.0166606	0.00642644	2.59252	0.0121315	0.0101539	0.00413659	2.45466	0.0189266	0.0196397	0.47626	0.0899821	0.076985	up	ENSMUSG00000033788_up	kidney
ENSMUSG00000033845	0.194959	0.0640842	3.04223	0.0035706	0.00596972	0.00278926	2.14025	0.0367044	-0.011465	0.00343994	-3.3329	0.00152779	-0.00549528	0.00210449	-2.61122	0.0129547	0.0361576	0.182677	0.025007	0.0581836	down	ENSMUSG00000033845_down	kidney
ENSMUSG00000033855	-0.337818	0.134417	-2.5132	0.0148685	-0.0234947	0.0058505	-4.01585	0.000178106	0.0236837	0.00721531	3.28243	0.00177589	0.000188999	0.00454249	0.0416069	0.967036	0.0871285	0.0146871	0.0270853	0.982986	up	ENSMUSG00000033855_up	kidney
ENSMUSG00000033863	-0.382013	0.170186	-2.24468	0.0287572	-0.0231454	0.00740732	-3.12466	0.00281903	0.0254331	0.00913531	2.78405	0.00730839	0.00228773	0.00567447	0.403162	0.689149	0.129856	0.0505087	0.065238	0.834018	up	ENSMUSG00000033863_up	kidney
ENSMUSG00000033880	-0.788307	0.18953	-4.15928	0.000110726	-0.00665567	0.00824928	-0.806819	0.423184	0.042515	0.0101737	4.17892	0.000103688	0.0358593	0.00685742	5.22927	6.93281e-06	0.00329043	0.672142	0.00540346	0.000140337	up	ENSMUSG00000033880_up	kidney
ENSMUSG00000033882	-0.197968	0.0772629	-2.56226	0.0131165	-0.00636062	0.00336286	-1.89143	0.0637432	0.0104986	0.00414735	2.53141	0.014195	0.00413803	0.00263172	1.57236	0.124379	0.0804825	0.244444	0.0987468	0.291802	up	ENSMUSG00000033882_up	kidney
ENSMUSG00000033906	-0.209455	0.0601966	-3.47952	0.00097999	-0.00328178	0.00262005	-1.25256	0.215571	0.011335	0.00323126	3.50794	0.000898124	0.00805327	0.00198977	4.04733	0.000253593	0.0157482	0.474582	0.018046	0.00262084	up	ENSMUSG00000033906_up	kidney
ENSMUSG00000033917	0.1958	0.0662398	2.95593	0.00455517	0.00829342	0.00288308	2.87658	0.00567778	-0.0133189	0.00355565	-3.74583	0.00042662	-0.00502545	0.00226107	-2.2226	0.0324361	0.0419518	0.0709114	0.0118617	0.11392	down	ENSMUSG00000033917_down	kidney
ENSMUSG00000033943	-0.464262	0.121189	-3.8309	0.000325001	-0.020652	0.00527472	-3.91528	0.000247417	0.0203379	0.00650521	3.1264	0.0028049	-0.000314122	0.00409971	-0.0766206	0.939338	0.00734151	0.017082	0.0360476	0.969487	down	ENSMUSG00000033943_down	kidney
ENSMUSG00000033960	-0.422471	0.118442	-3.56689	0.000748563	-0.0167421	0.0051552	-3.24761	0.00196868	0.0236307	0.0063578	3.7168	0.000467809	0.0068886	0.00397121	1.73464	0.0911299	0.0132059	0.0431436	0.0125461	0.237356	up	ENSMUSG00000033960_up	kidney
ENSMUSG00000034041	-0.176914	0.107203	-1.65027	0.104485	0.00139816	0.00466599	0.299649	0.765554	0.0153082	0.00575448	2.66023	0.0101668	0.0167064	0.00377672	4.42351	8.23412e-05	0.28198	0.899399	0.080619	0.00106045	up	ENSMUSG00000034041_up	kidney
ENSMUSG00000034057	0.144805	0.0640416	2.2611	0.0276569	0.00430577	0.00278741	1.54472	0.128046	-0.00868453	0.00343765	-2.5263	0.0143813	-0.00437877	0.00212113	-2.06435	0.0460475	0.126958	0.358854	0.0994774	0.146963	down	ENSMUSG00000034057_down	kidney
ENSMUSG00000034071	-0.170408	0.0731165	-2.33064	0.0233993	-0.0118434	0.00318239	-3.72155	0.000460816	0.0104519	0.00392478	2.66307	0.0100911	-0.00139148	0.0025425	-0.547288	0.587467	0.114717	0.0226908	0.0803584	0.762286	down	ENSMUSG00000034071_down	kidney
ENSMUSG00000034105	0.102921	0.0486289	2.11646	0.0387632	0.00736179	0.00211657	3.47817	0.000984033	-0.0118024	0.00261032	-4.52144	3.23198e-05	-0.00444062	0.00150216	-2.95615	0.00539605	0.155035	0.031948	0.0030575	0.0301945	down	ENSMUSG00000034105_down	kidney
ENSMUSG00000034116	-0.487295	0.157776	-3.08853	0.00312809	0.00158711	0.00686717	0.231115	0.818068	0.0394633	0.00846914	4.65966	1.99869e-05	0.0410505	0.00595288	6.8959	3.90299e-08	0.0332688	0.927174	0.002497	3.22724e-06	up	ENSMUSG00000034116_up	kidney
ENSMUSG00000034154	-0.222191	0.0514279	-4.32044	6.4351e-05	-0.00850385	0.0022384	-3.79908	0.000359945	0.00981473	0.00276057	3.55533	0.000775895	0.00131088	0.00156022	0.840188	0.4062	0.00221927	0.0210966	0.0167049	0.620466	up	ENSMUSG00000034154_up	kidney
ENSMUSG00000034159	0.269028	0.0927602	2.90025	0.00531866	0.00278064	0.00403738	0.688723	0.493841	-0.0126937	0.00497923	-2.54934	0.0135588	-0.00991309	0.00283702	-3.4942	0.00125135	0.0463585	0.728641	0.096105	0.00957541	down	ENSMUSG00000034159_down	kidney
ENSMUSG00000034171	0.360185	0.068922	5.22598	2.65146e-06	0.00410566	0.00299983	1.36863	0.17658	-0.0105228	0.00369963	-2.84428	0.00620424	-0.00641713	0.00244687	-2.62258	0.0125972	0.000166761	0.427877	0.0591593	0.0570383	down	ENSMUSG00000034171_down	kidney
ENSMUSG00000034190	0.119778	0.0476862	2.5118	0.0149215	0.00510796	0.00207554	2.46103	0.0169617	-0.00809179	0.00255972	-3.1612	0.00253577	-0.00298383	0.00157911	-1.88956	0.0666713	0.0872164	0.122687	0.0336971	0.190663	down	ENSMUSG00000034190_down	kidney
ENSMUSG00000034203	0.172536	0.0707425	2.43892	0.0179263	0.00671104	0.00307906	2.17957	0.0335105	-0.0113382	0.00379735	-2.98582	0.00418859	-0.00462715	0.00237015	-1.95226	0.0585053	0.0967713	0.174846	0.0462281	0.173747	down	ENSMUSG00000034203_down	kidney
ENSMUSG00000034245	0.295329	0.0956182	3.08862	0.00312726	0.0128084	0.00416178	3.07763	0.00322738	-0.0131133	0.00513264	-2.55489	0.0133672	-0.000304895	0.0033357	-0.0914037	0.927665	0.0332688	0.0534102	0.0955211	0.963417	down	ENSMUSG00000034245_down	kidney
ENSMUSG00000034266	-0.202725	0.101461	-1.99806	0.0505757	0.00387791	0.0044161	0.87813	0.383625	0.0158554	0.00544629	2.91122	0.00515934	0.0197333	0.00354622	5.56459	2.44143e-06	0.181369	0.643404	0.0526781	6.26125e-05	up	ENSMUSG00000034266_up	kidney
ENSMUSG00000034269	-0.205855	0.0756608	-2.72077	0.00866118	-0.01093	0.00329313	-3.31903	0.00159251	0.0104215	0.00406135	2.56602	0.0129902	-0.00050848	0.00235715	-0.215718	0.830393	0.0622554	0.0388919	0.0937812	0.914188	down	ENSMUSG00000034269_down	kidney
ENSMUSG00000034278	0.212636	0.0770607	2.75933	0.00781184	0.0111532	0.00335406	3.32528	0.00156303	-0.0115014	0.0041365	-2.78047	0.00737936	-0.000348209	0.00259452	-0.13421	0.893964	0.0583663	0.0385821	0.0656598	0.946243	down	ENSMUSG00000034278_down	kidney
ENSMUSG00000034300	-0.0959864	0.0416164	-2.30646	0.0248089	-0.00280391	0.00181135	-1.54796	0.127264	0.00566467	0.0022339	2.53577	0.0140378	0.00286076	0.00127409	2.24534	0.0308079	0.118804	0.35758	0.0982928	0.110054	up	ENSMUSG00000034300_up	kidney
ENSMUSG00000034317	-0.189806	0.127345	-1.49049	0.141706	-0.00977882	0.00554266	-1.76428	0.0831383	0.0205311	0.00683566	3.00354	0.00398451	0.0107523	0.00464277	2.31593	0.0262083	0.335798	0.283632	0.0449661	0.0978083	up	ENSMUSG00000034317_up	kidney
ENSMUSG00000034321	0.211411	0.0534399	3.95606	0.000216647	0.00844242	0.00232597	3.62964	0.000615597	-0.00877424	0.00286857	-3.05875	0.00340641	-0.000331818	0.0015021	-0.220902	0.826383	0.00540802	0.0253485	0.0407283	0.912196	down	ENSMUSG00000034321_down	kidney
ENSMUSG00000034333	-0.277181	0.0964191	-2.87475	0.00570644	-0.0116955	0.00419664	-2.78688	0.00725272	0.0149086	0.00517563	2.88054	0.00561615	0.00321312	0.00282206	1.13857	0.2622	0.0480949	0.0797582	0.0556531	0.476292	up	ENSMUSG00000034333_up	kidney
ENSMUSG00000034341	0.207734	0.0681155	3.04973	0.00349512	0.00423404	0.00296472	1.42814	0.158805	-0.0104169	0.00365633	-2.84899	0.00612478	-0.00618282	0.00231535	-2.67037	0.0111912	0.0356798	0.403325	0.0587662	0.0521905	down	ENSMUSG00000034341_down	kidney
ENSMUSG00000034342	-0.481129	0.113433	-4.24151	8.40365e-05	-0.0195194	0.00493718	-3.95356	0.000218423	0.0260599	0.00608893	4.27988	7.38301e-05	0.00654044	0.00396154	1.65098	0.107206	0.00270098	0.0157753	0.00444554	0.264736	up	ENSMUSG00000034342_up	kidney
ENSMUSG00000034394	-0.220835	0.153119	-1.44225	0.154802	-0.00693922	0.00666449	-1.04122	0.302246	0.0220382	0.00821918	2.68131	0.00961714	0.015099	0.00571021	2.64421	0.0119418	0.354482	0.570346	0.0776346	0.0548006	up	ENSMUSG00000034394_up	kidney
ENSMUSG00000034422	-0.900086	0.187036	-4.81237	1.16815e-05	-0.0206462	0.00814073	-2.53616	0.0140237	0.0574717	0.0100398	5.72438	4.24931e-07	0.0368255	0.00693499	5.31009	5.39295e-06	0.000554344	0.110298	0.000656431	0.000115974	up	ENSMUSG00000034422_up	kidney
ENSMUSG00000034424	0.0340064	0.109902	0.309425	0.758147	0.0113512	0.00478347	2.37301	0.0211014	-0.0229701	0.00589937	-3.89366	0.000265404	-0.0116189	0.00371498	-3.12757	0.00342676	0.870319	0.137175	0.00891069	0.0211112	down	ENSMUSG00000034424_down	kidney
ENSMUSG00000034430	-0.196338	0.0475689	-4.12744	0.000123125	-0.00332321	0.00207043	-1.60508	0.114101	0.00757144	0.00255342	2.96521	0.00443821	0.00424823	0.00133538	3.18128	0.00296537	0.00356092	0.335722	0.0480022	0.018916	up	ENSMUSG00000034430_up	kidney
ENSMUSG00000034437	-0.201434	0.0862144	-2.33643	0.023073	-0.00497112	0.00375248	-1.32476	0.190632	0.0127437	0.00462786	2.75369	0.00793097	0.00777257	0.00267662	2.90388	0.00618263	0.113602	0.445472	0.0688014	0.0333561	up	ENSMUSG00000034437_up	kidney
ENSMUSG00000034438	-0.273619	0.102089	-2.68021	0.00964513	0.000393224	0.0044434	0.0884963	0.929798	0.0223034	0.00547996	4.07	0.000148978	0.0226967	0.00370624	6.1239	4.26752e-07	0.0662574	0.976263	0.00666949	1.6396e-05	up	ENSMUSG00000034438_up	kidney
ENSMUSG00000034449	0.157415	0.0653642	2.40828	0.0193447	0.00342888	0.00284497	1.20524	0.233178	-0.00896117	0.00350865	-2.55402	0.0133969	-0.00553228	0.00217969	-2.5381	0.0154873	0.100784	0.496961	0.095644	0.0662221	down	ENSMUSG00000034449_down	kidney
ENSMUSG00000034450	0.0480381	0.0743648	0.645978	0.520932	0.0190006	0.00323672	5.87033	2.46841e-07	-0.0155139	0.00399179	-3.88644	0.000271678	0.00348677	0.00224648	1.5521	0.129151	0.711348	0.000301908	0.00900607	0.299784	up	ENSMUSG00000034450_up	kidney
ENSMUSG00000034456	-0.283943	0.111664	-2.54283	0.0137865	0.00691382	0.00486017	1.42255	0.160415	-0.0261806	0.00599396	-4.36783	5.47693e-05	-0.0192668	0.00360355	-5.3466	4.81411e-06	0.0829314	0.405899	0.00378135	0.000106777	down	ENSMUSG00000034456_down	kidney
ENSMUSG00000034459	-0.718367	0.221436	-3.24414	0.00198897	-0.00784489	0.00963797	-0.813957	0.419117	0.0494155	0.0118863	4.15735	0.000111442	0.0415706	0.00817555	5.08475	1.0853e-05	0.0252453	0.670311	0.00569392	0.000203175	up	ENSMUSG00000034459_up	kidney
ENSMUSG00000034485	0.24877	0.0732977	3.39396	0.00127144	0.00025759	0.00319028	0.0807421	0.935935	-0.0104699	0.00393451	-2.66105	0.0101447	-0.0102123	0.00212157	-4.81357	2.50582e-05	0.0188003	0.978339	0.080548	0.000404034	down	ENSMUSG00000034485_down	kidney
ENSMUSG00000034525	-0.307024	0.0866897	-3.54165	0.000809442	-0.0138938	0.00377316	-3.68226	0.000521781	0.0138167	0.00465337	2.96918	0.00438916	-7.70859e-05	0.00286065	-0.026947	0.978647	0.0138412	0.023378	0.04764	0.989247	down	ENSMUSG00000034525_down	kidney
ENSMUSG00000034551	-0.241114	0.0646293	-3.73073	0.000447597	-0.00962256	0.00281299	-3.42076	0.00117229	0.0135391	0.0034692	3.90265	0.000257776	0.00391653	0.00215043	1.82128	0.0766585	0.00923609	0.0340114	0.00882386	0.209593	up	ENSMUSG00000034551_up	kidney
ENSMUSG00000034563	0.098841	0.0606631	1.62934	0.108854	0.00371563	0.00264036	1.40724	0.164882	-0.00897132	0.0032563	-2.75506	0.00790184	-0.00525569	0.00188737	-2.78466	0.00839577	0.288595	0.412316	0.0686651	0.0421164	down	ENSMUSG00000034563_down	kidney
ENSMUSG00000034575	-0.338507	0.093588	-3.61699	0.000640438	-0.0157256	0.00407341	-3.86055	0.000295394	0.0175221	0.00502366	3.48792	0.00095508	0.00179649	0.00301878	0.595104	0.555396	0.0119137	0.0190906	0.01862	0.742922	up	ENSMUSG00000034575_up	kidney
ENSMUSG00000034595	-0.419179	0.132898	-3.15414	0.00258837	-0.00419667	0.00578438	-0.725518	0.471155	0.032668	0.00713377	4.57935	2.64428e-05	0.0284713	0.00483549	5.88799	8.90358e-07	0.0296473	0.71159	0.00271883	2.84868e-05	up	ENSMUSG00000034595_up	kidney
[truncated: 2,987 more rows]

## Sheet: lml_modules
INFORMATION
feature	Individual module
summary of results of 2 different analysis:
cases and controls: lm(exp~group*time)
group.est	estimate of group contribution
[truncated: 1,077 more rows]

## Sheet: lmt_autoab
INFORMATION
[truncated: 46 more rows]

## Sheet: lmt_cytokines
INFORMATION
[truncated: 178 more rows]

## Sheet: lmt_cytometry
INFORMATION
[truncated: 159 more rows]

[truncated: 4 more sheets: lmt_genes, correlation_Blood_kidney, correlation_Blood_spleen, correlation_Spleen_kidney]
