# Supplementary material for: Assessing the translational relevance of specific molecular pathways in spontaneous lupus mouse models
Source: Front Immunol. 2026 May 13;17:1823650. doi: 10.3389/fimmu.2026.1823650 (PMC13212498; doi:10.3389/fimmu.2026.1823650)
Supplement: Additional File 4 — (xlsx): Statistical analyses for Tlr7.Tg6. Statistics from regression and correlation analyses are included in the file. [file DataSheet4.xlsx]

## Sheet: lml_autoab
INFORMATION
feature	autoab		autoab
			anti.dsDNA	anti-dsDNA
summary of results of 2 different analysis:			anti.Jo1	anti-Jo1
cases and controls: lm(exp~group*time)			anti.CENT.B	anti-CENT-B
group.est	estimate of group contribution		anti.RNP	anti-RNP
group.std	standard deviation of group contribution		anti.SSB.La	anti-SSB/La
group.t	statistic of group contribution		anti.SSA.Ro	anti-SSA/Ro
group.p	p-value of group contribution		anti.histone	anti-histone
time.est	estimate of time contribution		anti.smith	anti-smith
time.std	standard deviation of time contribution
time.t	statistic of time contribution
time.p	p-value of time contribution
int.est	estimate of group-time interaction contribution
int.std	standard deviation of group-time interaction contribution
int.t	statistic of group-time interaction contribution
int.p	p-value of group-time interaction contribution
group.fdr	fdr of group contribution
time.fdr	fdr of time contribution
int.fdr	fdr of group-time interaction contribution
cases: lm(exp~time)
time2.est	estimate of time contribution
time2.std	standard deviation of time contribution
time2.t	statistic of time contribution
time2.p	p-value of time contribution
time2.fdr	fdr of time contribution
other results
updown lm	up or down regulation depending on the positive or negative value of time2.t respectively
autoab_updown	autoab and direction
TABLE
feature	group.est	group.std	group.t	group.p	time.est	time.std	time.t	time.p	int.est	int.std	int.t	int.p	time2.est	time2.std	time2.t	time2.p	group.fdr	time.fdr	int.fdr	time2.fdr	updown_lm	autoab_updown
anti.dsDNA	0.164541	0.0913482	1.80125	0.0782205	0.00970554	0.00401802	2.4155	0.0197436	-0.00344385	0.00504616	-0.68247	0.498364	0.00626169	0.00291485	2.1482	0.0398934	0.595084	0.157949	0.498364	0.0455924	up	anti.dsDNA_up
anti.Jo1	-0.0559167	0.17635	-0.317078	0.752619	0.00564187	0.0077569	0.727335	0.470707	0.0287676	0.00974175	2.95302	0.00494282	0.0344094	0.0062612	5.49566	5.74846e-06	0.926426	0.539457	0.0197713	4.59877e-05	up	anti.Jo1_up
anti.CENT.B	0.0106639	0.11485	0.0928504	0.926426	0.00954288	0.00505177	1.88902	0.0652035	0.00579709	0.00634443	0.913729	0.365624	0.01534	0.00376642	4.07282	0.000312468	0.926426	0.173876	0.417856	0.000416624	up	anti.CENT.B_up
anti.RNP	-0.0235433	0.222454	-0.105835	0.916174	0.00679406	0.00978479	0.694349	0.490956	0.0185647	0.0122885	1.51073	0.137696	0.0253587	0.00516083	4.91369	2.97232e-05	0.926426	0.539457	0.275393	5.94465e-05	up	anti.RNP_up
anti.SSB.La	-0.149078	0.101517	-1.46851	0.148771	-0.00364169	0.00446529	-0.815556	0.418957	0.0211503	0.00560788	3.77154	0.000461978	0.0175086	0.00342207	5.11639	1.67705e-05	0.595084	0.539457	0.00369583	5.81025e-05	up	anti.SSB.La_up
anti.SSA.Ro	-0.0234699	0.107189	-0.218958	0.827651	0.00291494	0.00471479	0.618254	0.539457	0.0159107	0.00592122	2.68706	0.00999886	0.0188256	0.00374736	5.0237	2.17884e-05	0.926426	0.539457	0.0266636	5.81025e-05	up	anti.SSA.Ro_up
anti.histone	0.11937	0.128367	0.929912	0.357271	0.0117805	0.00564633	2.08641	0.0425136	0.00877273	0.00709112	1.23714	0.222312	0.0205533	0.00468805	4.38418	0.000131622	0.810175	0.170054	0.316344	0.000210595	up	anti.histone_up
anti.smith	-0.154707	0.18411	-0.840299	0.405087	-0.00658997	0.00809821	-0.813756	0.419977	0.0121787	0.0101704	1.19747	0.237258	0.00558877	0.00589472	0.948098	0.350655	0.810175	0.539457	0.316344	0.350655	up	anti.smith_up

## Sheet: lml_cytokines
INFORMATION
feature	cytokine		cytokines
			G.CSF	G-CSF
summary of results of 2 different analysis:			IL.10	IL-10
cases and controls: lm(exp~group*time)			IL.3	IL-3
group.est	estimate of group contribution		LIF	LIF
group.std	standard deviation of group contribution		IL.1_BETA	IL-1ß
group.t	statistic of group contribution		IL.2	IL-2
group.p	p-value of group contribution		M.CSF	M-CSF
time.est	estimate of time contribution		IP.10	IP-10
time.std	standard deviation of time contribution		IL.4	IL-4
time.t	statistic of time contribution		IL.5	IL-5
time.p	p-value of time contribution		IL.6	IL-6
int.est	estimate of group-time interaction contribution		INF_ALPHA	INF ⍺
int.std	standard deviation of group-time interaction contribution		IL.22	IL-22
int.t	statistic of group-time interaction contribution		IL.9	IL-9
int.p	p-value of group-time interaction contribution		IL.13	IL-13
group.fdr	fdr of group contribution		IL.27	IL-27
time.fdr	fdr of time contribution		IL.23	IL-23
int.fdr	fdr of group-time interaction contribution		INF_GAMMA	INF Ɣ
			IL.12p70	IL-12p70
cases: lm(exp~time)			GM.CSF	GM-CSF
time2.est	estimate of time contribution		CXCL.1	CXCL-1
time2.std	standard deviation of time contribution		RANTES	RANTES
time2.t	statistic of time contribution		TNF_ALPHA	TNF ⍺
time2.p	p-value of time contribution		MIP.1ALPHA	MIP-1⍺
time2.fdr	fdr of time contribution		MCP.3	MCP-3
			MCP.1	MCP-1
other results			IL.17A	IL-17A
updown lm	up or down regulation depending on the positive or negative value of time2.t respectively		IL.15.IL15R	IL-15/IL15R
cytokine_updown	cytokine and direction		MIP.2	MIP-2
			IL.1ALPHA	IL-1⍺
			ENA.78	ENA-78
			EOTAXIN	EOTAXIN
			IL.28	IL-28
			IL18	IL18
			MIP.1BETA	MIP-1ß
			IL.31	IL-31
TABLE
feature	group.est	group.std	group.t	group.p	time.est	time.std	time.t	time.p	int.est	int.std	int.t	int.p	time2.est	time2.std	time2.t	time2.p	group.fdr	time.fdr	int.fdr	time2.fdr	updown_lm	citokyne_updown
G.CSF	-0.112626	0.174055	-0.647074	0.5208	-0.00874219	0.00765593	-1.14188	0.259411	0.0220227	0.00961495	2.29046	0.0266276	0.0132805	0.00642361	2.06745	0.0474126	0.751583	1	0.111331	0.060959	up	G.CSF_up
IL.10	-0.265833	0.330853	-0.803479	0.425831	0.000983562	0.0145528	0.0675857	0.946408	0.0392372	0.0182766	2.14686	0.0371104	0.0402208	0.010759	3.73835	0.000779528	0.751583	1	0.111331	0.00350788	up	IL.10_up
IL.3	-0.0619589	0.17793	-0.348222	0.729262	0.000262002	0.00782637	0.0334769	0.973439	0.0178619	0.009829	1.81727	0.0756939	0.0181239	0.00698992	2.59286	0.0145713	0.875115	1	0.173661	0.030857	up	IL.3_up
LIF	-0.198865	0.241201	-0.824477	0.413924	-0.00539557	0.0106094	-0.508564	0.613488	0.023314	0.0133242	1.74975	0.0868304	0.0179184	0.00859108	2.0857	0.0456115	0.751583	1	0.173661	0.0608153	up	LIF_up
IL.1_BETA	-0.124555	0.24497	-0.50845	0.613568	0.0052627	0.0107752	0.488408	0.627581	0.0180048	0.0135324	1.3305	0.189913	0.0232675	0.00924013	2.51809	0.0173684	0.80801	1	0.253218	0.0347367	up	IL.1_BETA_up
IL.2	-0.140743	0.283147	-0.497067	0.621509	-0.00653327	0.0124544	-0.524575	0.602398	0.0214536	0.0156413	1.3716	0.176841	0.0149203	0.00978241	1.52522	0.137679	0.80801	1	0.253218	0.154889	up	IL.2_up
M.CSF	-0.0197501	0.107115	-0.184382	0.854524	0.000865674	0.00471152	0.183736	0.855028	0.0133037	0.00591712	2.24835	0.0293883	0.0141694	0.00442136	3.20476	0.00319912	0.942583	1	0.111331	0.00959736	up	M.CSF_up
IP.10	-0.0781967	0.189016	-0.413705	0.681013	0.000349284	0.008314	0.0420116	0.966671	0.0167007	0.0104414	1.59947	0.116562	0.01705	0.0074449	2.29016	0.0292157	0.845395	1	0.209812	0.0478075	up	IP.10_up
IL.4	0.0410693	0.238496	0.172202	0.864034	0.0128693	0.0104904	1.22676	0.226154	0.0085138	0.0131747	0.646223	0.521346	0.0213831	0.00891722	2.39795	0.0229132	0.942583	1	0.552014	0.0412438	up	IL.4_up
IL.5	0.262872	0.256153	1.02623	0.310149	0.00443345	0.0112671	0.393488	0.695777	0.00737953	0.0141501	0.521518	0.604508	0.011813	0.00905168	1.30506	0.201795	0.751583	1	0.62178	0.220139	up	IL.5_up
IL.6	-0.479809	0.235101	-2.04086	0.047027	-0.0158588	0.0103411	-1.53357	0.131985	0.0516253	0.0129872	3.97509	0.000246337	0.0357665	0.0087138	4.10458	0.000286243	0.421994	1	0.00443407	0.00171746	up	IL.6_up
INF_ALPHA	-0.223826	0.333935	-0.670267	0.506039	0	0.0146884	0	1	0.0307129	0.0184469	1.66494	0.102723	0.0307129	0.0138188	2.22255	0.0339306	0.751583	1	0.194633	0.0508959	up	INF_ALPHA_up
IL.22	-0.39963	0.337628	-1.18364	0.242637	-0.00160011	0.0148508	-0.107745	0.914666	0.0285269	0.0186509	1.52952	0.132984	0.0269268	0.0126718	2.12493	0.0419431	0.751583	1	0.227973	0.058075	up	IL.22_up
IL.9	-0.134306	0.275686	-0.487169	0.628452	0.00141514	0.0121263	0.1167	0.907605	0.0268708	0.0152291	1.76444	0.0842979	0.028286	0.0105521	2.68059	0.0118234	0.80801	1	0.173661	0.030857	up	IL.9_up
IL.13	0.19371	0.184693	1.04882	0.299741	0.00198499	0.00812387	0.24434	0.808054	0.0107798	0.0102026	1.05657	0.296224	0.0127648	0.00727629	1.7543	0.08959	0.751583	1	0.367726	0.10404	up	IL.13_up
IL.27	-0.00432831	0.246044	-0.0175916	0.986041	-0.00665743	0.0108224	-0.615152	0.541486	0.00549677	0.0135917	0.404422	0.687777	-0.00116066	0.00875778	-0.132529	0.895451	0.986041	1	0.687777	0.921035	down	IL.27_down
IL.23	-0.0282611	0.326131	-0.0866555	0.931321	0.00972812	0.0143451	0.678148	0.501075	0.0135928	0.0180158	0.754497	0.454397	0.023321	0.0120915	1.9287	0.063277	0.957931	1	0.511196	0.0785508	up	IL.23_up
INF_GAMMA	-0.27453	0.219534	-1.25051	0.217436	-0.00469454	0.00965636	-0.48616	0.629161	0.02344	0.0121272	1.93284	0.0594258	0.0187455	0.0086518	2.16666	0.0383318	0.751583	1	0.152809	0.0551977	up	INF_GAMMA_up
IL.12p70	-0.0315849	0.0365594	-0.863934	0.392107	2.03022e-18	0.00160809	1.2625e-15	1	0.00285513	0.00201958	1.41373	0.164174	0.00285513	0.00151289	1.88721	0.0688423	0.751583	1	0.2505	0.0826107	up	IL.12p70_up
GM.CSF	-0.487604	0.210014	-2.32177	0.0247277	-0.00385989	0.00923762	-0.417844	0.678005	0.034897	0.0116014	3.00801	0.00425396	0.0310371	0.00795146	3.90332	0.000497708	0.360284	1	0.0306285	0.00255964	up	GM.CSF_up
CXCL.1	-0.184093	0.221926	-0.829524	0.411092	0.00312753	0.0097616	0.320391	0.750123	0.0177089	0.0122594	1.44451	0.155373	0.0208364	0.00797513	2.61267	0.0139035	0.751583	1	0.2505	0.030857	up	CXCL.1_up
RANTES	-0.147672	0.214002	-0.690052	0.493628	0.0108005	0.00941302	1.1474	0.257151	0.014338	0.0118216	1.21286	0.231374	0.0251385	0.00698423	3.59933	0.00113322	0.751583	1	0.297481	0.0040796	up	RANTES_up
TNF_ALPHA	-0.247757	0.275622	-0.8989	0.373387	0	0.0121234	0	1	0.0269335	0.0152256	1.76896	0.0835304	0.0269335	0.0114057	2.36141	0.0248959	0.751583	1	0.173661	0.0426787	up	TNF_ALPHA_up
MIP.1ALPHA	-0.187258	0.141368	-1.32461	0.191843	0.00662649	0.0062182	1.06566	0.292138	0.0273532	0.00780932	3.50264	0.00103714	0.0339797	0.00554643	6.12641	9.79775e-07	0.751583	1	0.00933426	1.7636e-05	up	MIP.1ALPHA_up
MCP.3	0.100215	0.142752	0.702021	0.486203	0.0025218	0.00627904	0.401621	0.689822	0.0075339	0.00788574	0.955383	0.344378	0.0100557	0.00446941	2.24989	0.0319471	0.751583	1	0.413254	0.0500041	up	MCP.3_up
MCP.1	-0.603904	0.440306	-1.37156	0.176855	-0.0334885	0.0193672	-1.72914	0.0904916	0.053323	0.0243229	2.1923	0.0334555	0.0198346	0.0163363	1.21414	0.234167	0.751583	1	0.111331	0.247941	up	MCP.1_up
IL.17A	-0.18669	0.270554	-0.690029	0.493643	-0.00664684	0.0119005	-0.558534	0.579189	0.0321426	0.0149456	2.15064	0.0367935	0.0254958	0.0103457	2.46439	0.0196737	0.751583	1	0.111331	0.0372765	up	IL.17A_up
IL.15.IL15R	-0.136675	0.19528	-0.699895	0.487517	-0.00254369	0.00858953	-0.296139	0.768457	0.0301362	0.0107874	2.79364	0.00757227	0.0275925	0.00747322	3.69218	0.000883029	0.751583	1	0.0389431	0.00353211	up	IL.15.IL15R_up
MIP.2	-0.228748	0.354478	-0.645309	0.521933	0.00993124	0.015592	0.636945	0.527318	0.0407146	0.0195817	2.07922	0.0431998	0.0506458	0.0122426	4.13686	0.000261803	0.751583	1	0.11963	0.00171746	up	MIP.2_up
IL.1ALPHA	-0.330077	0.147412	-2.23915	0.0300237	-0.00414904	0.00648401	-0.639888	0.52542	0.0299844	0.00814315	3.68216	0.000606217	0.0258354	0.0048949	5.27802	1.0624e-05	0.360284	1	0.0072746	0.000127488	up	IL.1ALPHA_up
ENA.78	-1.12426	0.579721	-1.93932	0.0586103	-0.0443621	0.0254995	-1.73972	0.0885951	0.0430393	0.0320243	1.34396	0.185554	-0.00132276	0.0208853	-0.0633344	0.94992	0.421994	1	0.253218	0.94992	down	ENA.78_down
EOTAXIN	-0.0275022	0.108003	-0.254643	0.800134	0.00993779	0.00475059	2.09191	0.0419951	0.00429549	0.00596618	0.719974	0.475184	0.0142333	0.00412731	3.44856	0.00169239	0.929188	1	0.518382	0.00553873	up	EOTAXIN_up
IL.28	-0.212222	0.283027	-0.74983	0.457175	0.00844382	0.0124492	0.678264	0.501002	0.0219529	0.0156347	1.40412	0.167	0.0303968	0.0115343	2.63534	0.0131742	0.751583	1	0.2505	0.030857	up	IL.28_up
IL18	0.0555683	0.447232	0.124249	0.901659	0.00870823	0.0196718	0.442675	0.660075	0.0220876	0.0247055	0.894036	0.375956	0.0307958	0.0117513	2.62063	0.0136431	0.954698	1	0.436595	0.030857	up	IL18_up
MIP.1BETA	-0.291208	0.12082	-2.41027	0.019996	-0.00285483	0.00531435	-0.537192	0.593724	0.0312216	0.00667419	4.67795	2.56786e-05	0.0283667	0.00434115	6.53439	3.16367e-07	0.360284	1	0.000924429	1.13892e-05	up	MIP.1BETA_up
IL.31	-0.266995	0.167138	-1.59745	0.117013	0.0053804	0.0073517	0.731858	0.467967	0.0271214	0.00923286	2.93748	0.00515551	0.0325018	0.00638817	5.08781	1.818e-05	0.70208	1	0.030933	0.00016362	up	IL.31_up

## Sheet: lml_cytometry
INFORMATION
feature	cell		cell population
			B_cells	B cells
summary of results of 2 different analysis:			FO_B_cells	Follicular B cells
cases and controls: lm(exp~group*time)			MZ_B_cells	Marginal zone B cells
group.est	estimate of group contribution		ABCs	Age-associated B cells
group.std	standard deviation of group contribution		T1_B_cells	Transitional type 1 B cells
group.t	statistic of group contribution		T2_B_cells	Transitional type 2 B cells
group.p	p-value of group contribution		T3_B_cells	Transitional type 3 B cells
time.est	estimate of time contribution		IgMpos_IgDpos_B_cells	IgMpos IgDpos B cells
time.std	standard deviation of time contribution		IgMneg_IgDpos_B_cells	IgMneg IgDpo B cells
time.t	statistic of time contribution		IgMneg_IgDneg_B_cells	IgMneg IgDneg B cells
time.p	p-value of time contribution		B_1a_cells	B-1a cells
int.est	estimate of group-time interaction contribution		B_1b_cells	B-1b cells
int.std	standard deviation of group-time interaction contribution		T_cells	T cells
int.t	statistic of group-time interaction contribution		NK_cells	Natural killer cells
int.p	p-value of group-time interaction contribution		NKT.like_cells	Natural killer T-like cells
group.fdr	fdr of group contribution		CD4pos_T_cells	CD4pos T cells
time.fdr	fdr of time contribution		DP_T_cells	Double-Positive T cells
int.fdr	fdr of group-time interaction contribution		DN_T_cells	Double-Negative T cells
			CD8pos_T_cells	CD8pos T cells
cases: lm(exp~time)			Tregs	Regulatory T cells
time2.est	estimate of time contribution		Teff	Effector T cells CD4pos
time2.std	standard deviation of time contribution		Teff	Memory T Cell CD4pos
time2.t	statistic of time contribution		TN	Naive T cells CD4pos
time2.p	p-value of time contribution		DP_CD4pos	CD44+ CD62L+ CD4+ T cells
time2.fdr	fdr of time contribution		Monocytes	Monocytes
			pDCs	Plasmacytoid dendritic cells
other results			PCs	Plasma cells
updown lm	up or down regulation depending on the positive or negative value of time2.t respectively		cDCs	Conventional dendritic cells
cell_updown	cell and direction		Granulocytes	Granulocytes
			Eosinophils	Eosinophils
			Neutrophils	Neutrophils
TABLE
feature	group.est	group.std	group.t	group.p	time.est	time.std	time.t	time.p	int.est	int.std	int.t	int.p	time2.est	time2.std	time2.t	time2.p	group.fdr	time.fdr	int.fdr	time2.fdr	updown_lm	cell_updown
B_cells	0.250286	0.154443	1.62057	0.113838	-0.00240155	0.00636662	-0.377209	0.708233	-0.0257175	0.00883116	-2.91213	0.00612889	-0.0281191	0.00702803	-4.00099	0.000601687	0.235264	0.919555	0.0172723	0.00186523	down	B_cells_down
FO_B_cells	0.328015	0.162406	2.01972	0.0509037	0.00182112	0.00669488	0.272017	0.787163	-0.0324116	0.00928649	-3.49019	0.00129391	-0.0305905	0.00743739	-4.11307	0.000457753	0.131501	0.919555	0.0050139	0.0015767	down	FO_B_cells_down
MZ_B_cells	0.0215674	0.103872	0.207635	0.836684	0.00459478	0.00428192	1.07306	0.290383	-0.0136218	0.00593947	-2.29343	0.0277681	-0.00902699	0.0044846	-2.01289	0.0565236	0.894387	0.750155	0.0607998	0.0876116	down	MZ_B_cells_down
ABCs	0.196578	0.151477	1.29774	0.202632	-0.00110742	0.00624437	-0.177348	0.860229	-0.00957143	0.00866158	-1.10504	0.276472	-0.0106788	0.00629171	-1.69729	0.103746	0.369505	0.919555	0.340349	0.139831	down	ABCs_down
T1_B_cells	-0.0272846	0.0773876	-0.35257	0.726467	-0.0139441	0.00319016	-4.37097	0.000100761	-0.00353477	0.00442508	-0.798804	0.429643	-0.0174789	0.00325443	-5.3708	2.15693e-05	0.834091	0.00181659	0.459273	0.000222883	down	T1_B_cells_down
T2_B_cells	0.0974498	0.117371	0.830274	0.411856	-0.0131983	0.00483838	-2.72782	0.00979362	-0.0154964	0.00671134	-2.30899	0.0267948	-0.0286947	0.00485269	-5.91314	5.96962e-06	0.607978	0.0433718	0.0607998	9.25291e-05	down	T2_B_cells_down
T3_B_cells	0.0271747	0.0545456	0.498202	0.621372	-0.0057067	0.00224854	-2.53796	0.0156208	-0.00400527	0.00311896	-1.28417	0.207286	-0.00971197	0.00220175	-4.41102	0.000221055	0.834091	0.0605308	0.305994	0.000922969	down	T3_B_cells_down
IgMpos_IgDpos_B_cells	0.0623473	0.117841	0.52908	0.599998	-0.000357948	0.00485778	-0.0736857	0.941668	-0.0035613	0.00673824	-0.528521	0.600381	-0.00391925	0.00523835	-0.748184	0.462273	0.834091	0.973057	0.620394	0.494154	down	IgMpos_IgDpos_B_cells_down
IgMneg_IgDpos_B_cells	-0.0112359	0.0968375	-0.116028	0.908275	-0.000846244	0.00399194	-0.211988	0.833312	-0.00550436	0.00553724	-0.994062	0.326828	-0.0063506	0.00187571	-3.38571	0.00266049	0.938551	0.919555	0.375247	0.00634424	down	IgMneg_IgDpos_B_cells_down
IgMneg_IgDneg_B_cells	0.352365	0.138652	2.54136	0.0154929	0.00395004	0.00571566	0.691091	0.493941	-0.0317874	0.00792821	-4.0094	0.000293319	-0.0278374	0.00630119	-4.41779	0.000217427	0.0600352	0.919555	0.00151548	0.000922969	down	IgMneg_IgDneg_B_cells_down
B_1a_cells	-0.00870715	0.0284342	-0.306221	0.7612	0.000397646	0.00117215	0.339246	0.736395	0.0017629	0.00162589	1.08427	0.285454	0.00216054	0.00142364	1.51762	0.143351	0.842758	0.919555	0.340349	0.185161	up	B_1a_cells_up
B_1b_cells	-0.0293624	0.076415	-0.384249	0.703054	0.00139047	0.00315006	0.44141	0.661557	0.00958281	0.00436946	2.19313	0.0348413	0.0109733	0.00376522	2.91437	0.00803566	0.834091	0.919555	0.0675049	0.016607	up	B_1b_cells_up
T_cells	0.272569	0.0755557	3.60753	0.000887331	0.00685875	0.00313056	2.1909	0.0346624	-0.0183421	0.00434095	-4.22536	0.000143889	-0.0114833	0.0033387	-3.43945	0.0022341	0.00550146	0.119393	0.00111514	0.00577142	down	T_cells_down
NK_cells	-0.205833	0.0850681	-2.41962	0.0204297	0.000636889	0.0035247	0.180693	0.857569	0.00565824	0.00488748	1.1577	0.254211	0.00629513	0.00337579	1.86479	0.0750219	0.063332	0.919555	0.328355	0.106992	up	NK_cells_up
NKT.like_cells	0.0651254	0.0773709	0.84173	0.405205	0.0133321	0.00320577	4.15879	0.000175799	-0.00523707	0.00444524	-1.17813	0.246071	0.00809504	0.00339775	2.38247	0.0258486	0.607978	0.00181659	0.328355	0.0445171	up	NKT.like_cells_up
CD4pos_T_cells	0.256047	0.100822	2.53959	0.0153109	0.00200294	0.00417744	0.479465	0.634356	-0.0222214	0.0057926	-3.83617	0.000457677	-0.0202184	0.00446228	-4.53097	0.000149839	0.0600352	0.919555	0.00202685	0.000922969	down	CD4pos_T_cells_down
DP_T_cells	-0.0520216	0.125156	-0.415653	0.680002	-0.0036531	0.0051857	-0.704458	0.485443	0.00874212	0.00719068	1.21576	0.231576	0.00508902	0.00532019	0.956549	0.348742	0.834091	0.919555	0.326312	0.386107	up	DP_T_cells_up
DN_T_cells	0.0534211	0.0516452	1.03439	0.307493	0.0027382	0.00213986	1.27962	0.208438	-0.00458189	0.0029672	-1.54418	0.130833	-0.00184369	0.00189367	-0.973609	0.34038	0.501699	0.587415	0.214747	0.386107	down	DN_T_cells_down
CD8pos_T_cells	0.414871	0.0963877	4.30419	0.000113382	0.0140886	0.00399371	3.52769	0.00111411	-0.0226259	0.00553783	-4.08571	0.000218798	-0.00853738	0.00388673	-2.19655	0.0383975	0.00117161	0.00863435	0.00135655	0.0626485	down	CD8pos_T_cells_down
Tregs	0.096271	0.0564029	1.70685	0.0960112	0.00157313	0.00233699	0.673146	0.504928	-0.00473001	0.00324055	-1.45963	0.15261	-0.00315688	0.00246393	-1.28124	0.212878	0.212596	0.919555	0.236545	0.263969	down	Tregs_down
Teff	0.078785	0.0689075	1.14334	0.260048	0.000929967	0.0028551	0.325721	0.746422	-0.00610055	0.00395899	-1.54094	0.131619	-0.00517059	0.00278199	-1.85859	0.0759296	0.44786	0.919555	0.214747	0.106992	down	Teff_down
Teff	0.437613	0.0943027	4.64051	4.05352e-05	0.016572	0.00390732	4.24128	0.000137143	-0.0122621	0.00541804	-2.2632	0.0294193	0.00430994	0.00424255	1.01589	0.320252	0.000790053	0.00181659	0.0607998	0.381839	up	Teff_up
TN	0.263269	0.146166	1.80116	0.079617	-0.00324317	0.00605623	-0.53551	0.595418	-0.0403022	0.00839779	-4.79914	2.48143e-05	-0.0435453	0.00695878	-6.25761	2.19619e-06	0.189856	0.919555	0.000256414	6.80819e-05	down	TN_down
DP_CD4pos	0.179659	0.0724601	2.47943	0.01771	0.00255826	0.0030023	0.852101	0.399497	-0.0113901	0.0041631	-2.73598	0.00940227	-0.00883187	0.00308926	-2.8589	0.00887873	0.0610012	0.919555	0.0242892	0.0172025	down	DP_CD4pos_down
Monocytes	-0.106568	0.0779347	-1.3674	0.178445	-8.84802e-05	0.00335348	-0.0263846	0.97907	0.0070183	0.00423949	1.65546	0.104948	0.00692982	0.00218128	3.17695	0.00351943	0.345738	0.97907	0.191376	0.00779303	up	Monocytes_up
pDCs	-0.116216	0.0393023	-2.95699	0.00498046	-0.00261413	0.00169115	-1.54577	0.129323	0.00680838	0.00213797	3.18451	0.00266392	0.00419425	0.00151459	2.76924	0.00969455	0.0257324	0.400903	0.00917572	0.0176783	up	pDCs_up
PCs	0.00212252	0.0611671	0.0347004	0.972476	-0.00122355	0.00263198	-0.464877	0.644312	0.0027097	0.00332737	0.814367	0.419821	0.00148615	0.00210374	0.706433	0.485556	0.972476	0.919555	0.459273	0.501741	up	PCs_up
cDCs	0.0375105	0.101877	0.368193	0.714495	0.00164265	0.00438372	0.374715	0.709672	-0.00078785	0.00554193	-0.142162	0.887601	0.000854798	0.00380169	0.224847	0.823675	0.834091	0.919555	0.887601	0.823675	up	cDCs_up
Granulocytes	-0.665863	0.148317	-4.48947	5.09712e-05	-0.0199365	0.00638197	-3.12388	0.00315438	0.0461314	0.00806812	5.71773	8.75737e-07	0.0261949	0.00549946	4.76317	4.89782e-05	0.000790053	0.0195571	2.71479e-05	0.000379581	up	Granulocytes_up
Eosinophils	-0.11517	0.0554156	-2.07829	0.0435469	-0.00160572	0.0023845	-0.673401	0.504214	0.00942098	0.0030145	3.12522	0.0031427	0.00781525	0.00222518	3.51219	0.00147635	0.122723	0.919555	0.00974237	0.00416061	up	Eosinophils_up
Neutrophils	-0.722843	0.175614	-4.11609	0.000166579	-0.0204303	0.00755655	-2.70366	0.00971184	0.0477571	0.00955305	4.99915	9.669e-06	0.0273268	0.00652167	4.19015	0.000238185	0.00129098	0.0433718	0.00014987	0.000922969	up	Neutrophils_up

## Sheet: lml_genes
INFORMATION
feature	genes in ENSEMBL
summary of results of 2 different analysis:
cases and controls: lm(exp~group*time)
group.est	estimate of group contribution
group.std	standard deviation of group contribution
group.t	statistic of group contribution
group.p	p-value of group contribution
time.est	estimate of time contribution
time.std	standard deviation of time contribution
time.t	statistic of time contribution
time.p	p-value of time contribution
int.est	estimate of group-time interaction contribution
int.std	standard deviation of group-time interaction contribution		INFORMATION
int.t	statistic of group-time interaction contribution
int.p	p-value of group-time interaction contribution
group.fdr	fdr of group contribution
time.fdr	fdr of time contribution
int.fdr	fdr of group-time interaction contribution (<0.1)
cases: lm(exp~time)
time2.est	estimate of time contribution
time2.std	standard deviation of time contribution
time2.t	statistic of time contribution
time2.p	p-value of time contribution
time2.fdr	fdr of time contribution
other results
updown_lm	up or down regulation depending on the positive or negative value of time2.t respectively
gene_updown	gene and direction
TABLE
feature	group.est	group.std	group.t	group.p	time.est	time.std	time.t	time.p	int.est	int.std	int.t	int.p	time2.est	time2.std	time2.t	time2.p	group.fdr	time.fdr	int.fdr	time2.fdr	updown_lm	gene_updown	tissue
ENSMUSG00000059089	-0.645932	0.166772	-3.87314	0.000283628	0.00817209	0.00718081	1.13805	0.259947	0.0806289	0.00908627	8.87371	2.88734e-12	0.088801	0.00630928	14.0747	1.96665e-16	0.566422	0.472773	5.2951e-08	3.61175e-12	up	ENSMUSG00000059089_up	kidney
ENSMUSG00000013974	-0.760359	0.185218	-4.10521	0.000132569	-0.0249452	0.00787853	-3.16622	0.00249903	0.0799554	0.0100378	7.96539	8.81493e-11	0.0550102	0.00716748	7.67496	3.64474e-09	0.0155385	0.0270052	1.65518e-06	7.75054e-08	up	ENSMUSG00000013974_up	spleen
ENSMUSG00000004451	-0.365029	0.129294	-2.82325	0.00657098	-0.00438225	0.00549972	-0.796814	0.428925	0.0530051	0.00700706	7.56453	4.03861e-10	0.0486228	0.00445614	10.9114	4.03772e-13	0.136788	0.650306	3.79165e-06	1.35835e-10	up	ENSMUSG00000004451_up	spleen
ENSMUSG00000019122	-1.27013	0.25203	-5.0396	5.19697e-06	-0.00801793	0.0107205	-0.747906	0.457646	0.101257	0.0136587	7.41339	7.1768e-10	0.0932395	0.00818655	11.3894	1.17856e-13	0.00212138	0.673532	3.81124e-06	6.00574e-11	up	ENSMUSG00000019122_up	spleen
ENSMUSG00000020297	1.12293	0.347775	3.22889	0.00208035	-0.00944174	0.0147932	-0.638249	0.525913	-0.13908	0.0188476	-7.37919	8.17412e-10	-0.148522	0.0128681	-11.5419	8.00495e-14	0.0782822	0.730019	3.81124e-06	5.19303e-11	down	ENSMUSG00000020297_down	spleen
ENSMUSG00000091575	1.07878	0.282908	3.8132	0.000344018	0.00814455	0.0120339	0.676798	0.50132	-0.112267	0.0153321	-7.32234	1.01487e-09	-0.104123	0.0104286	-9.98432	4.78861e-12	0.0283949	0.709206	3.81124e-06	6.28782e-10	down	ENSMUSG00000091575_down	spleen
ENSMUSG00000026480	-0.473504	0.0844354	-5.60788	6.54242e-07	-0.0179882	0.00359159	-5.00843	5.81173e-06	0.0332392	0.00457596	7.26388	1.26777e-09	0.015251	0.00300095	5.08206	1.09438e-05	0.000511636	0.00121252	3.96749e-06	5.57947e-05	up	ENSMUSG00000026480_up	spleen
ENSMUSG00000002847	-0.586964	0.181358	-3.23649	0.00203432	0.00527409	0.00771437	0.683672	0.497002	0.0683769	0.00982868	6.95687	4.07783e-09	0.073651	0.00691848	10.6456	8.11331e-13	0.0771686	0.705702	6.96086e-06	2.00452e-10	up	ENSMUSG00000002847_up	spleen
ENSMUSG00000025232	-0.279065	0.139312	-2.00317	0.0500083	-0.00243893	0.00592586	-0.411574	0.682223	0.0532042	0.00755	7.04692	2.89502e-09	0.0507653	0.00540157	9.39824	2.42234e-11	0.345096	0.835023	6.96086e-06	1.86411e-09	up	ENSMUSG00000025232_up	spleen
ENSMUSG00000025491	-0.296133	0.169692	-1.74512	0.0864496	-0.0159421	0.00721813	-2.20862	0.0313108	0.0641665	0.00919644	6.97732	3.77266e-09	0.0482244	0.00558613	8.63288	2.14929e-10	0.427625	0.130708	6.96086e-06	8.90887e-09	up	ENSMUSG00000025491_up	spleen
ENSMUSG00000038335	0.241546	0.0752926	3.2081	0.00221128	-0.00466024	0.00320269	-1.4551	0.151224	-0.0284393	0.00408047	-6.96961	3.88504e-09	-0.0330995	0.00239615	-13.8136	3.52925e-16	0.0807862	0.352273	6.96086e-06	1.33086e-12	down	ENSMUSG00000038335_down	spleen
ENSMUSG00000054892	0.452916	0.247333	1.8312	0.0723925	-0.00552297	0.0105207	-0.524962	0.601682	-0.0939652	0.0134042	-7.01014	3.32989e-09	-0.0994882	0.00881551	-11.2856	1.53601e-13	0.397059	0.783643	6.96086e-06	7.21043e-11	down	ENSMUSG00000054892_down	spleen
ENSMUSG00000032786	-0.37395	0.122262	-3.0586	0.00340782	-0.013017	0.00520059	-2.50298	0.0152593	0.0458881	0.00662594	6.92552	4.5943e-09	0.0328711	0.00439396	7.48097	6.54398e-09	0.097842	0.0830329	7.18893e-06	1.24041e-07	up	ENSMUSG00000032786_up	spleen
ENSMUSG00000051615	-0.329888	0.12603	-2.61754	0.0113682	-0.0125139	0.00536087	-2.3343	0.0231922	0.0463496	0.00683015	6.78603	7.80709e-09	0.0338357	0.00413552	8.18174	8.04783e-10	0.176753	0.108539	1.12764e-05	2.48135e-08	up	ENSMUSG00000051615_up	spleen
ENSMUSG00000026919	0.564231	0.212742	2.65219	0.0103837	-0.0141672	0.0090493	-1.56555	0.123087	-0.0778691	0.0115295	-6.7539	8.82038e-09	-0.0920362	0.00656775	-14.0133	2.25465e-16	0.170432	0.311178	1.1325e-05	1.33086e-12	down	ENSMUSG00000026919_down	spleen
ENSMUSG00000071379	-0.130577	0.0965966	-1.35178	0.18188	-0.00794325	0.00410889	-1.93319	0.0582751	0.035322	0.00523503	6.74722	9.04695e-09	0.0273787	0.00373501	7.3303	1.03358e-08	0.563002	0.193529	1.1325e-05	1.77238e-07	up	ENSMUSG00000071379_up	spleen
ENSMUSG00000019066	-0.452478	0.126093	-3.58846	0.000700029	0.00552796	0.00536355	1.03065	0.307134	0.0458471	0.00683356	6.7091	1.0456e-08	0.051375	0.00459492	11.1808	2.0096e-13	0.0418154	0.536471	1.15489e-05	8.57599e-11	up	ENSMUSG00000019066_up	spleen
ENSMUSG00000022696	1.07057	0.349441	3.06366	0.00335899	0.00174497	0.014864	0.117395	0.906967	-0.127334	0.0189379	-6.72376	9.89007e-09	-0.125589	0.0129272	-9.71506	1.00289e-11	0.0971829	0.959068	1.15489e-05	9.83188e-10	down	ENSMUSG00000022696_down	spleen
ENSMUSG00000000530	-0.369569	0.149261	-2.47598	0.0163363	-0.00998284	0.00634907	-1.57233	0.121507	0.0537089	0.0080892	6.63959	1.36123e-08	0.0437261	0.0056482	7.74159	2.98362e-09	0.208689	0.30865	1.26366e-05	6.69335e-08	up	ENSMUSG00000000530_up	spleen
ENSMUSG00000005540	0.561848	0.355074	1.58234	0.119203	-0.0252446	0.0151036	-1.67143	0.100217	-0.12803	0.0192432	-6.6533	1.29223e-08	-0.153275	0.0137851	-11.1189	2.35723e-13	0.484163	0.273592	1.26366e-05	9.49201e-11	down	ENSMUSG00000005540_down	spleen
ENSMUSG00000027901	0.607661	0.253867	2.39362	0.0200583	0.00629104	0.0107986	0.582577	0.562516	-0.0916058	0.0137583	-6.65824	1.26826e-08	-0.0853147	0.00887618	-9.61165	1.33551e-11	0.229936	0.757431	1.26366e-05	1.21732e-09	down	ENSMUSG00000027901_down	spleen
ENSMUSG00000079071	0.938385	0.428077	2.1921	0.032546	0.00660094	0.0182089	0.362511	0.718335	-0.153806	0.0231995	-6.6297	1.41326e-08	-0.147205	0.0158576	-9.28292	3.34989e-11	0.286425	0.856854	1.26366e-05	2.33832e-09	down	ENSMUSG00000079071_down	spleen
ENSMUSG00000048498	-0.287047	0.176682	-1.62465	0.109852	0.00648502	0.0076075	0.852451	0.397595	0.0696862	0.00962618	7.23923	1.39247e-09	0.0761712	0.0066743	11.4126	1.11085e-13	0.864206	0.607321	1.27682e-05	8.49716e-10	up	ENSMUSG00000048498_up	kidney
ENSMUSG00000049044	0.414848	0.288753	1.43669	0.15637	0.00229455	0.0122826	0.186814	0.852482	-0.103461	0.0156489	-6.61139	1.51489e-08	-0.101166	0.0103743	-9.75163	9.06591e-12	0.534385	0.931598	1.29296e-05	9.20165e-10	down	ENSMUSG00000049044_down	spleen
ENSMUSG00000040276	0.612385	0.20784	2.94642	0.00467787	-0.023242	0.00884082	-2.62894	0.0110354	-0.0741283	0.0112639	-6.58107	1.69943e-08	-0.0973703	0.00761781	-12.7819	3.83951e-15	0.113337	0.0674081	1.3874e-05	8.01051e-12	down	ENSMUSG00000040276_down	spleen
ENSMUSG00000045636	-0.648575	0.194197	-3.33978	0.00149664	0.00532585	0.00826046	0.64474	0.521728	0.0690613	0.0105245	6.56198	1.82692e-08	0.0743871	0.00595539	12.4907	7.70344e-15	0.0649018	0.726456	1.42933e-05	1.44647e-11	up	ENSMUSG00000045636_up	spleen
ENSMUSG00000059146	0.604196	0.217271	2.78085	0.00737188	0.011614	0.00924195	1.25666	0.214094	-0.0769579	0.0117749	-6.53574	2.0179e-08	-0.0653439	0.00768162	-8.50653	3.10335e-10	0.146579	0.434693	1.51561e-05	1.1772e-08	down	ENSMUSG00000059146_down	spleen
ENSMUSG00000006273	-0.308757	0.103441	-2.98485	0.00420008	-0.00708764	0.00440005	-1.61081	0.112844	0.036308	0.00560599	6.47664	2.52395e-08	0.0292204	0.00391025	7.47276	6.70871e-09	0.108493	0.294779	1.82277e-05	1.26095e-07	up	ENSMUSG00000006273_up	spleen
ENSMUSG00000085887	0.501758	0.23474	2.1375	0.0369373	-0.000659998	0.00998505	-0.0660986	0.947535	-0.0822448	0.0127217	-6.46492	2.63849e-08	-0.0829048	0.00828804	-10.0029	4.55146e-12	0.302506	0.97838	1.83492e-05	6.10449e-10	down	ENSMUSG00000085887_down	spleen
ENSMUSG00000044770	0.587744	0.285506	2.0586	0.0441958	0.00524416	0.0121444	0.431815	0.667534	-0.0998521	0.0154729	-6.45334	2.75666e-08	-0.0946079	0.0106173	-8.91076	9.64726e-11	0.32844	0.826312	1.84864e-05	5.04607e-09	down	ENSMUSG00000044770_down	spleen
ENSMUSG00000001348	-0.219579	0.15715	-1.39726	0.167849	-0.0102112	0.00668464	-1.52756	0.132252	0.0545749	0.00851673	6.40796	3.27271e-08	0.0443638	0.0058009	7.64774	3.95583e-09	0.546599	0.324486	1.91516e-05	8.2637e-08	up	ENSMUSG00000001348_up	spleen
ENSMUSG00000003283	-0.336613	0.197263	-1.70641	0.0934719	-0.00860428	0.00839091	-1.02543	0.30957	0.068426	0.0106907	6.40054	3.36583e-08	0.0598217	0.00784962	7.62096	4.28803e-09	0.441846	0.539813	1.91516e-05	8.80922e-08	up	ENSMUSG00000003283_up	spleen
ENSMUSG00000021069	-0.877918	0.26696	-3.28857	0.00174379	-0.00351303	0.0113556	-0.309366	0.758192	0.0927573	0.0144679	6.41126	3.23217e-08	0.0892443	0.00889446	10.0337	4.1858e-12	0.0699641	0.879941	1.91516e-05	5.77146e-10	up	ENSMUSG00000021069_up	spleen
ENSMUSG00000034708	-0.165306	0.197304	-0.837822	0.405692	-0.00922965	0.00839264	-1.09973	0.276155	0.0688009	0.0106929	6.43428	2.96269e-08	0.0595712	0.00740274	8.04719	1.19857e-09	0.754375	0.504827	1.91516e-05	3.36404e-08	up	ENSMUSG00000034708_up	spleen
ENSMUSG00000060063	-1.01956	0.293314	-3.476	0.000990601	-0.00485349	0.0124766	-0.389008	0.698746	0.10193	0.0158961	6.41227	3.21991e-08	0.0970766	0.0101172	9.59517	1.39803e-11	0.0511476	0.845056	1.91516e-05	1.24411e-09	up	ENSMUSG00000060063_up	spleen
ENSMUSG00000000782	1.15071	0.37202	3.09314	0.00308702	-0.00267356	0.0158245	-0.168951	0.866444	-0.12815	0.0201616	-6.35614	3.98072e-08	-0.130823	0.0141473	-9.24725	3.70455e-11	0.0937558	0.939451	2.1356e-05	2.47918e-09	down	ENSMUSG00000000782_down	spleen
ENSMUSG00000060591	-0.247428	0.279337	-0.885772	0.379529	0.00726368	0.011882	0.611317	0.543464	0.0962703	0.0151386	6.35927	3.93393e-08	0.103534	0.00934057	11.0843	2.57748e-13	0.738105	0.743218	2.1356e-05	9.87703e-11	up	ENSMUSG00000060591_up	spleen
ENSMUSG00000029007	-0.271805	0.098801	-2.75104	0.00798774	-0.00401095	0.00420266	-0.954385	0.343991	0.0339133	0.0053545	6.33361	4.33419e-08	0.0299024	0.00326704	9.15274	4.8401e-11	0.151713	0.57296	2.26064e-05	3.01935e-09	up	ENSMUSG00000029007_up	spleen
ENSMUSG00000027985	0.668292	0.365298	1.82944	0.0726588	-0.0192838	0.0155385	-1.24103	0.219768	-0.124866	0.0197973	-6.30723	4.78783e-08	-0.14415	0.0138886	-10.379	1.64837e-12	0.397593	0.441292	2.39292e-05	3.06449e-10	down	ENSMUSG00000027985_down	spleen
ENSMUSG00000030339	-0.36435	0.1784	-2.04232	0.0458392	-0.00967249	0.00758854	-1.27462	0.207708	0.0609515	0.00966837	6.30422	4.84268e-08	0.051279	0.00620225	8.26781	6.24436e-10	0.333097	0.426741	2.39292e-05	2.03452e-08	up	ENSMUSG00000030339_up	spleen
ENSMUSG00000026185	0.961124	0.340836	2.8199	0.00663121	8.5161e-05	0.014498	0.00587398	0.995334	-0.116164	0.0184716	-6.28881	5.1325e-08	-0.116079	0.0129366	-8.97293	8.07511e-11	0.137433	0.999737	2.40932e-05	4.39497e-09	down	ENSMUSG00000026185_down	spleen
ENSMUSG00000026989	0.832502	0.370041	2.24976	0.028413	-0.0294462	0.0157403	-1.87075	0.066608	-0.126217	0.0200543	-6.29377	5.03728e-08	-0.155663	0.0131131	-11.8708	3.51049e-14	0.268772	0.211053	2.40932e-05	3.46929e-11	down	ENSMUSG00000026989_down	spleen
ENSMUSG00000056124	-0.532933	0.192434	-2.76943	0.0076024	0.00622481	0.00818549	0.760468	0.450165	0.0653667	0.0104289	6.26782	5.55528e-08	0.0715915	0.00693366	10.3252	1.90385e-12	0.148543	0.66836	2.54418e-05	3.40462e-10	up	ENSMUSG00000056124_up	spleen
ENSMUSG00000030579	-0.270915	0.209996	-1.29009	0.202321	-0.00277141	0.00893253	-0.31026	0.757515	0.0711382	0.0113807	6.25077	5.9241e-08	0.0683668	0.00784433	8.71544	1.6924e-10	0.584883	0.879747	2.64503e-05	7.54891e-09	up	ENSMUSG00000030579_up	spleen
ENSMUSG00000086825	0.246024	0.292223	0.841907	0.403421	0.0215232	0.0124302	1.73153	0.0888634	-0.0988997	0.015837	-6.24487	6.0572e-08	-0.0773765	0.00961733	-8.04553	1.20446e-09	0.752836	0.25345	2.64503e-05	3.37555e-08	down	ENSMUSG00000086825_down	spleen
ENSMUSG00000024772	-0.386776	0.136052	-2.84286	0.00622849	-0.0224417	0.00578718	-3.87783	0.000279354	0.0457915	0.0073733	6.21044	6.89602e-08	0.0233498	0.00481913	4.84522	2.27344e-05	0.132299	0.00765757	2.94288e-05	0.00010421	up	ENSMUSG00000024772_up	spleen
ENSMUSG00000022057	-0.202534	0.2289	-0.884817	0.380039	0.0375491	0.0097366	3.85648	0.000299299	0.0768888	0.0124052	6.19813	7.22337e-08	0.114438	0.00829685	13.7929	3.69782e-16	0.738404	0.00794899	2.96321e-05	1.33086e-12	up	ENSMUSG00000022057_up	spleen
ENSMUSG00000039206	-0.21408	0.121811	-1.75747	0.0843028	0.00234388	0.00518143	0.452361	0.652756	0.0409085	0.00660154	6.19681	7.25929e-08	0.0432523	0.00426226	10.1478	3.07138e-12	0.424895	0.817938	2.96321e-05	4.76622e-10	up	ENSMUSG00000039206_up	spleen
ENSMUSG00000099757	0.762684	0.305221	2.4988	0.0154219	0.0206922	0.012983	1.59379	0.116613	-0.102409	0.0165414	-6.19108	7.41745e-08	-0.0817168	0.011474	-7.12191	1.95132e-08	0.202944	0.300559	2.96335e-05	2.91487e-07	down	ENSMUSG00000099757_down	spleen
ENSMUSG00000031636	0.327721	0.164659	1.99031	0.051447	0.00500881	0.00700402	0.715134	0.477497	-0.0551596	0.00892365	-6.18128	7.69616e-08	-0.0501508	0.00626237	-8.00828	1.3454e-09	0.348075	0.690433	3.01064e-05	3.67724e-08	down	ENSMUSG00000031636_down	spleen
ENSMUSG00000115681	0.543831	0.340513	1.59709	0.115873	0.0118668	0.0144843	0.819289	0.416095	-0.113918	0.018454	-6.17308	7.93723e-08	-0.102051	0.0128555	-7.93835	1.65665e-09	0.482163	0.639101	3.04158e-05	4.2847e-08	down	ENSMUSG00000115681_down	spleen
ENSMUSG00000031584	-0.591048	0.22373	-2.64179	0.0106708	0.0030814	0.00951673	0.323788	0.747305	0.0747587	0.012125	6.16566	8.16217e-08	0.0778401	0.0072074	10.8	5.40306e-13	0.173477	0.874519	3.06522e-05	1.61037e-10	up	ENSMUSG00000031584_up	spleen
ENSMUSG00000020395	0.645165	0.31753	2.03182	0.0469261	-0.00470694	0.0135066	-0.348491	0.728778	-0.105831	0.0172085	-6.14992	8.65991e-08	-0.110538	0.0118356	-9.33938	2.85766e-11	0.336566	0.863578	3.0725e-05	2.06378e-09	down	ENSMUSG00000020395_down	spleen
ENSMUSG00000024953	-0.489693	0.196159	-2.49641	0.0155154	-0.0251986	0.00834393	-3.01999	0.00380333	0.0653216	0.0106308	6.14456	8.83607e-08	0.040123	0.0073005	5.49593	3.02405e-06	0.203444	0.0345668	3.0725e-05	1.85847e-05	up	ENSMUSG00000024953_up	spleen
ENSMUSG00000029153	-0.289169	0.230222	-1.25604	0.214316	0.0217614	0.00979286	2.22217	0.0303286	0.0768489	0.0124768	6.15932	8.35901e-08	0.0986103	0.00834963	11.8101	4.08309e-14	0.6	0.128261	3.0725e-05	3.65086e-11	up	ENSMUSG00000029153_up	spleen
ENSMUSG00000058818	-0.454627	0.164015	-2.77186	0.00755271	-0.00445544	0.00697663	-0.638624	0.525671	0.054655	0.00888875	6.14878	8.69703e-08	0.0501995	0.00643884	7.79636	2.53186e-09	0.148543	0.729745	3.0725e-05	5.86199e-08	up	ENSMUSG00000058818_up	spleen
ENSMUSG00000006301	-0.286174	0.137733	-2.07774	0.0423298	0.00847629	0.0058587	1.44679	0.153531	0.0457254	0.00746442	6.12578	9.48242e-08	0.0542017	0.00481359	11.2601	1.63941e-13	0.322353	0.355688	3.10045e-05	7.5081e-11	up	ENSMUSG00000006301_up	spleen
ENSMUSG00000021477	-0.283527	0.103416	-2.74162	0.00819193	-0.0123749	0.00439897	-2.81314	0.00675435	0.0342924	0.00560462	6.11859	9.74206e-08	0.0219175	0.00386723	5.66749	1.77133e-06	0.152146	0.049559	3.10045e-05	1.17986e-05	up	ENSMUSG00000021477_up	spleen
ENSMUSG00000024661	-0.290481	0.194109	-1.49648	0.140143	0.00091372	0.00825674	0.110663	0.912279	0.0644047	0.0105197	6.12229	9.60765e-08	0.0653184	0.00719784	9.07473	6.04058e-11	0.514969	0.96111	3.10045e-05	3.53663e-09	up	ENSMUSG00000024661_up	spleen
ENSMUSG00000030341	-0.282712	0.1496	-1.88978	0.0639672	-0.00376892	0.00636347	-0.592274	0.556051	0.0496298	0.00810754	6.12144	9.63843e-08	0.0458609	0.00526557	8.70958	1.72131e-10	0.382822	0.75234	3.10045e-05	7.65903e-09	up	ENSMUSG00000030341_up	spleen
ENSMUSG00000049625	-0.335843	0.169122	-1.98581	0.0519587	-0.00673366	0.00719386	-0.936029	0.353277	0.0562109	0.00916552	6.13286	9.23331e-08	0.0494772	0.00602906	8.20645	7.48175e-10	0.349688	0.580483	3.10045e-05	2.32502e-08	up	ENSMUSG00000049625_up	spleen
ENSMUSG00000018927	-0.899428	0.352804	-2.54937	0.0135578	0.022059	0.0150071	1.46991	0.147183	0.116068	0.0191202	6.07047	1.16716e-07	0.138127	0.01194	11.5685	7.48549e-14	0.193446	0.345934	3.23844e-05	5.19303e-11	up	ENSMUSG00000018927_up	spleen
ENSMUSG00000020101	-0.111541	0.14594	-0.764292	0.447902	0.00551498	0.00620778	0.888397	0.378127	0.0480673	0.00790918	6.0774	1.13718e-07	0.0535823	0.00526858	10.1701	2.89084e-12	0.778583	0.60483	3.23844e-05	4.52345e-10	up	ENSMUSG00000020101_up	spleen
ENSMUSG00000022604	0.243006	0.158548	1.5327	0.130981	0.0189712	0.0067441	2.81301	0.00675673	-0.0520879	0.00859249	-6.06203	1.20474e-07	-0.0331167	0.00561102	-5.90208	8.52089e-07	0.502481	0.049559	3.23844e-05	6.40243e-06	down	ENSMUSG00000022604_down	spleen
ENSMUSG00000025357	0.707847	0.347654	2.03607	0.046484	-0.00491667	0.014788	-0.332476	0.740771	-0.114401	0.018841	-6.07191	1.16087e-07	-0.119318	0.012659	-9.42555	2.24391e-11	0.33506	0.870214	3.23844e-05	1.76292e-09	down	ENSMUSG00000025357_down	spleen
ENSMUSG00000028961	-0.188076	0.125603	-1.49738	0.13991	-0.0137223	0.00534274	-2.56841	0.0129105	0.0414963	0.00680705	6.09608	1.06019e-07	0.0277739	0.00460167	6.03563	5.61867e-07	0.514453	0.0746141	3.23844e-05	4.53966e-06	up	ENSMUSG00000028961_up	spleen
ENSMUSG00000043157	-0.273911	0.172048	-1.59206	0.117001	-0.00085911	0.00731834	-0.117391	0.90697	0.056546	0.00932412	6.06449	1.19366e-07	0.0556869	0.0063388	8.78508	1.38434e-10	0.482603	0.959068	3.23844e-05	6.5807e-09	up	ENSMUSG00000043157_up	spleen
ENSMUSG00000049999	-0.339521	0.179533	-1.89114	0.0637822	0.000875869	0.0076367	0.114692	0.909099	0.0592099	0.00972973	6.08546	1.10332e-07	0.0600857	0.00636825	9.4352	2.1841e-11	0.38263	0.95978	3.23844e-05	1.72315e-09	up	ENSMUSG00000049999_up	spleen
ENSMUSG00000053063	-0.720266	0.337565	-2.13371	0.0372604	0.0120526	0.0143588	0.839382	0.404824	0.11089	0.0182943	6.06146	1.20728e-07	0.122943	0.0131588	9.34296	2.82902e-11	0.303841	0.629618	3.23844e-05	2.05894e-09	up	ENSMUSG00000053063_up	spleen
ENSMUSG00000061119	-0.209694	0.0852549	-2.45961	0.0170223	0.0012039	0.00362645	0.331977	0.741146	0.028155	0.00462037	6.09365	1.06988e-07	0.0293589	0.00317185	9.25608	3.61338e-11	0.212377	0.870488	3.23844e-05	2.4494e-09	up	ENSMUSG00000061119_up	spleen
ENSMUSG00000075705	-0.543472	0.218332	-2.4892	0.0158009	-0.0182196	0.00928711	-1.96182	0.0547616	0.0718239	0.0118325	6.07006	1.16894e-07	0.0536043	0.00793181	6.75814	5.96626e-08	0.2052	0.186043	3.23844e-05	7.17211e-07	up	ENSMUSG00000075705_up	spleen
ENSMUSG00000099375	0.27785	0.167164	1.66214	0.102073	0.0277909	0.00711058	3.90838	0.000253029	-0.0551544	0.00905942	-6.08807	1.09256e-07	-0.0273635	0.0052866	-5.17601	8.17893e-06	0.458896	0.00715993	3.23844e-05	4.34689e-05	down	ENSMUSG00000099375_down	spleen
ENSMUSG00000017400	0.821376	0.208629	3.93701	0.000230534	0.0119272	0.00887439	1.344	0.184368	-0.0684876	0.0113066	-6.0573	1.2263e-07	-0.0565605	0.00780726	-7.2446	1.34168e-08	0.0223131	0.397506	3.24314e-05	2.17742e-07	down	ENSMUSG00000017400_down	spleen
ENSMUSG00000015474	-0.127258	0.21338	-0.596389	0.553319	0.000413296	0.00907646	0.045535	0.963843	0.0697276	0.0115641	6.02966	1.3602e-07	0.0701409	0.00783443	8.95291	8.55077e-11	0.833708	0.985984	3.49871e-05	4.58737e-09	up	ENSMUSG00000015474_up	spleen
ENSMUSG00000026458	-0.445933	0.169731	-2.62729	0.0110831	-0.0144697	0.00721979	-2.00417	0.0498974	0.0554938	0.00919856	6.03288	1.3439e-07	0.0410241	0.00639035	6.4197	1.70076e-07	0.175419	0.176478	3.49871e-05	1.68435e-06	up	ENSMUSG00000026458_up	spleen
ENSMUSG00000020323	-1.71194	0.396213	-4.32077	6.42785e-05	-0.0210203	0.0168535	-1.24724	0.217502	0.128961	0.0214727	6.00583	1.4873e-07	0.107941	0.0139797	7.72126	3.1714e-09	0.00942935	0.438459	3.77392e-05	6.97886e-08	up	ENSMUSG00000020323_up	spleen
ENSMUSG00000049871	0.536681	0.269794	1.98922	0.0515699	0.00560522	0.0114761	0.488424	0.627156	-0.0877045	0.0146215	-5.99834	1.5296e-07	-0.0820993	0.00964394	-8.51304	3.045e-10	0.34832	0.801533	3.8295e-05	1.15741e-08	down	ENSMUSG00000049871_down	spleen
ENSMUSG00000001027	0.378339	0.245982	1.53808	0.129662	-0.0168102	0.0104632	-1.6066	0.113766	-0.0798373	0.0133309	-5.98887	1.5848e-07	-0.0966476	0.00890585	-10.8521	4.71382e-13	0.500554	0.296035	3.9155e-05	1.52606e-10	down	ENSMUSG00000001027_down	spleen
ENSMUSG00000031578	0.259853	0.0946379	2.74576	0.00810143	-0.00166797	0.00402557	-0.414343	0.680206	-0.0305972	0.00512888	-5.96567	1.7286e-07	-0.0322652	0.00324629	-9.93911	5.41789e-12	0.152023	0.834023	4.11198e-05	6.78211e-10	down	ENSMUSG00000031578_down	spleen
ENSMUSG00000073436	0.379606	0.153031	2.48059	0.0161478	0.000284217	0.0065094	0.0436626	0.965329	-0.0494743	0.00829346	-5.96545	1.73002e-07	-0.04919	0.00503101	-9.77736	8.44508e-12	0.207744	0.987039	4.11198e-05	8.85884e-10	down	ENSMUSG00000073436_down	spleen
ENSMUSG00000085603	0.513073	0.289351	1.77318	0.0816364	0.000227356	0.012308	0.0184722	0.985328	-0.0935676	0.0156813	-5.96681	1.72123e-07	-0.0933402	0.010039	-9.29773	3.21305e-11	0.420084	0.995342	4.11198e-05	2.2681e-09	down	ENSMUSG00000085603_down	spleen
ENSMUSG00000016528	-0.0707802	0.106414	-0.665139	0.508692	-0.00695247	0.00452649	-1.53595	0.130181	0.0343155	0.00576709	5.95023	1.83142e-07	0.027363	0.00422456	6.47713	1.42317e-07	0.81402	0.321612	4.1486e-05	1.44997e-06	up	ENSMUSG00000016528_up	spleen
ENSMUSG00000021036	-0.259364	0.0748103	-3.46695	0.00101841	-0.00764305	0.00318217	-2.40183	0.0196558	0.0241417	0.00405433	5.95454	1.80212e-07	0.0164986	0.00270484	6.09967	4.60214e-07	0.0518229	0.0976881	4.1486e-05	3.85606e-06	up	ENSMUSG00000021036_up	spleen
ENSMUSG00000030413	-0.981378	0.305462	-3.21277	0.00218123	-0.0164273	0.0129933	-1.26429	0.211362	0.0984969	0.0165544	5.94988	1.83381e-07	0.0820695	0.011271	7.28148	1.19908e-08	0.0807862	0.43101	4.1486e-05	1.99603e-07	up	ENSMUSG00000030413_up	spleen
ENSMUSG00000034993	-0.258832	0.123774	-2.09116	0.0410625	0.00719169	0.00526493	1.36596	0.177411	0.039914	0.00670791	5.95029	1.83102e-07	0.0471057	0.00467956	10.0663	3.83091e-12	0.316905	0.388532	4.1486e-05	5.32837e-10	up	ENSMUSG00000034993_up	spleen
ENSMUSG00000032353	-0.356403	0.165634	-2.15175	0.0357437	-0.00963357	0.0070455	-1.36734	0.176983	0.0533208	0.0089765	5.94005	1.90248e-07	0.0436872	0.00628554	6.95044	3.30058e-08	0.29816	0.38809	4.25272e-05	4.45864e-07	up	ENSMUSG00000032353_up	spleen
ENSMUSG00000031903	-0.170933	0.213034	-0.802374	0.425729	0.00908865	0.00906176	1.00297	0.320191	0.0685217	0.0115454	5.93499	1.93876e-07	0.0776103	0.00794029	9.77424	8.51801e-12	0.765439	0.550481	4.28284e-05	8.8857e-10	up	ENSMUSG00000031903_up	spleen
ENSMUSG00000063065	-0.482766	0.143698	-3.35958	0.00141029	-0.0108125	0.00611243	-1.76893	0.0823511	0.0461948	0.0077877	5.93177	1.96229e-07	0.0353824	0.00551902	6.41098	1.7474e-07	0.0627512	0.241008	4.28442e-05	1.71965e-06	up	ENSMUSG00000063065_up	spleen
ENSMUSG00000027978	0.522106	0.229568	2.2743	0.0267999	-0.000869282	0.00976505	-0.0890197	0.929384	-0.0736735	0.0124414	-5.92164	2.03803e-07	-0.0745428	0.00825503	-9.02999	6.86148e-11	0.261822	0.969502	4.39863e-05	3.89239e-09	down	ENSMUSG00000027978_down	spleen
ENSMUSG00000024737	0.0322754	0.140771	0.229275	0.81949	-0.0268372	0.00598793	-4.48188	3.70477e-05	0.0450776	0.00762907	5.90866	2.13927e-07	0.0182404	0.00513505	3.55215	0.00106282	0.945069	0.00276581	4.56467e-05	0.00285404	up	ENSMUSG00000024737_up	spleen
ENSMUSG00000050357	0.464486	0.273644	1.69741	0.0951709	-0.0252745	0.0116399	-2.17138	0.0341554	-0.0874685	0.0148301	-5.89805	2.22574e-07	-0.112743	0.00954259	-11.8147	4.03661e-14	0.445528	0.138382	4.69581e-05	3.65086e-11	down	ENSMUSG00000050357_down	spleen
ENSMUSG00000004661	0.39914	0.216233	1.84588	0.0701978	-0.00331764	0.00919781	-0.360699	0.719682	-0.068834	0.0117187	-5.87386	2.43607e-07	-0.0721516	0.0080235	-8.99255	7.63498e-11	0.393065	0.857618	4.81496e-05	4.20417e-09	down	ENSMUSG00000004661_down	spleen
ENSMUSG00000021678	0.786156	0.199136	3.94783	0.000222545	0.0105731	0.00847058	1.24822	0.217145	-0.063509	0.0107922	-5.88474	2.33919e-07	-0.0529359	0.00732167	-7.23003	1.40261e-08	0.0219812	0.437905	4.81496e-05	2.26456e-07	down	ENSMUSG00000021678_down	spleen
ENSMUSG00000030148	-0.684128	0.351868	-1.94427	0.0568922	0.0209968	0.0149673	1.40285	0.166182	0.112016	0.0190694	5.87409	2.43397e-07	0.133012	0.0113605	11.7083	5.26647e-14	0.364471	0.373881	4.81496e-05	4.2995e-11	up	ENSMUSG00000030148_up	spleen
ENSMUSG00000044092	-0.299996	0.207305	-1.44712	0.153439	0.00211975	0.00881806	0.240387	0.810908	0.0660146	0.0112349	5.87587	2.41792e-07	0.0681343	0.00755831	9.0145	7.1713e-11	0.530966	0.908932	4.81496e-05	4.0076e-09	up	ENSMUSG00000044092_up	spleen
ENSMUSG00000070476	-0.128523	0.200269	-0.641752	0.523652	0.0143532	0.00851877	1.68489	0.0975762	0.0638105	0.0108536	5.87922	2.3878e-07	0.0781637	0.00733671	10.6538	7.93893e-13	0.821819	0.269123	4.81496e-05	1.98759e-10	up	ENSMUSG00000070476_up	spleen
ENSMUSG00000113035	0.316783	0.202873	1.56149	0.124043	0.001883	0.00862952	0.218204	0.828063	-0.0647284	0.0109947	-5.88726	2.31725e-07	-0.0628454	0.006418	-9.79204	8.11046e-12	0.491938	0.918782	4.81496e-05	8.65285e-10	down	ENSMUSG00000113035_down	spleen
ENSMUSG00000066677	0.621836	0.301387	2.06325	0.0437365	-0.00648574	0.01282	-0.505909	0.614906	-0.0956028	0.0163336	-5.85313	2.63191e-07	-0.102089	0.0118741	-8.59755	2.38132e-10	0.327435	0.792947	5.14785e-05	9.61591e-09	down	ENSMUSG00000066677_down	spleen
ENSMUSG00000026594	0.331199	0.264632	1.25155	0.215939	-0.00215057	0.0112565	-0.191051	0.849177	-0.0836849	0.0143417	-5.83508	2.81508e-07	-0.0858355	0.00987565	-8.69163	1.813e-10	0.601138	0.929703	5.41731e-05	7.91691e-09	down	ENSMUSG00000026594_down	spleen
ENSMUSG00000041801	-0.378295	0.194917	-1.9408	0.0573219	-0.00485736	0.00829109	-0.585853	0.560328	0.0616264	0.0105635	5.83391	2.82737e-07	0.056769	0.00718247	7.90382	1.83626e-09	0.365541	0.755573	5.41731e-05	4.63433e-08	up	ENSMUSG00000041801_up	spleen
ENSMUSG00000036853	0.0560487	0.192311	0.291448	0.771786	-0.0135747	0.00818026	-1.65945	0.102616	-0.0607382	0.0104223	-5.82774	2.89322e-07	-0.0743129	0.00727725	-10.2117	2.58411e-12	0.92807	0.277761	5.42612e-05	4.18291e-10	down	ENSMUSG00000036853_down	spleen
ENSMUSG00000038235	-0.217751	0.301155	-0.723055	0.472655	-0.00670435	0.0128101	-0.523365	0.602785	0.0950762	0.016321	5.82539	2.91867e-07	0.0883719	0.0109467	8.07295	1.11039e-09	0.795581	0.78459	5.42612e-05	3.16867e-08	up	ENSMUSG00000038235_up	spleen
ENSMUSG00000057110	0.300276	0.135876	2.20992	0.0312151	0.00441156	0.00577972	0.763283	0.448498	-0.0429223	0.00736379	-5.82883	2.8814e-07	-0.0385108	0.00487612	-7.89783	1.86939e-09	0.280577	0.66703	5.42612e-05	4.69815e-08	down	ENSMUSG00000057110_down	spleen
ENSMUSG00000050335	-0.0614168	0.242018	-0.25377	0.800603	0.0124018	0.0102946	1.20469	0.233388	0.0763302	0.0131161	5.81958	2.98252e-07	0.088732	0.00875314	10.1372	3.16071e-12	0.938385	0.456509	5.49046e-05	4.78618e-10	up	ENSMUSG00000050335_up	spleen
ENSMUSG00000020376	-0.492508	0.12797	-3.84863	0.000306978	-0.000459402	0.0054434	-0.0843961	0.933043	0.0402825	0.0069353	5.80832	3.11016e-07	0.0398231	0.00495074	8.04386	1.21048e-09	0.0263202	0.971161	5.66986e-05	3.38231e-08	up	ENSMUSG00000020376_up	spleen
ENSMUSG00000053158	-0.5502	0.173811	-3.16551	0.00250421	-0.00900885	0.00739331	-1.21851	0.228138	0.0546037	0.00941964	5.79679	3.2466e-07	0.0455948	0.00663754	6.86923	4.2367e-08	0.0847381	0.451348	5.86168e-05	5.45627e-07	up	ENSMUSG00000053158_up	spleen
ENSMUSG00000026249	-1.02977	0.311213	-3.3089	0.00164137	-0.00339583	0.0132379	-0.256523	0.798487	0.0977052	0.0168661	5.79299	3.2929e-07	0.0943093	0.00963065	9.79263	8.09746e-12	0.0680353	0.901907	5.88865e-05	8.65285e-10	up	ENSMUSG00000026249_up	spleen
ENSMUSG00000003518	-0.37329	0.106841	-3.49388	0.000937765	0.00529988	0.00454466	1.16618	0.248485	0.0334611	0.00579024	5.77888	3.47032e-07	0.038761	0.00365123	10.6159	8.77574e-13	0.0496011	0.473878	6.04161e-05	2.09204e-10	up	ENSMUSG00000003518_up	spleen
ENSMUSG00000023927	0.481152	0.339345	1.41789	0.161764	-0.00327348	0.0144346	-0.22678	0.82142	-0.106349	0.0183907	-5.78275	3.42067e-07	-0.109622	0.0132819	-8.2535	6.51307e-10	0.540773	0.915188	6.04161e-05	2.08341e-08	down	ENSMUSG00000023927_down	spleen
ENSMUSG00000026915	0.251767	0.132575	1.89906	0.0627127	-0.00153734	0.00563928	-0.272613	0.786153	-0.0415179	0.00718486	-5.77852	3.47497e-07	-0.0430552	0.00474941	-9.06538	6.20344e-11	0.379274	0.895402	6.04161e-05	3.59348e-09	down	ENSMUSG00000026915_down	spleen
ENSMUSG00000032705	0.22652	0.166594	1.35971	0.179371	0.00900703	0.00708634	1.27104	0.208968	-0.0521056	0.00902853	-5.77121	3.57074e-07	-0.0430985	0.00599736	-7.18625	1.60304e-08	0.56066	0.428176	6.09525e-05	2.50627e-07	down	ENSMUSG00000032705_down	spleen
ENSMUSG00000049988	-0.0371581	0.243175	-0.152804	0.879102	-0.00700214	0.0103438	-0.676938	0.501232	0.0760635	0.0131788	5.77164	3.56502e-07	0.0690614	0.00920516	7.50247	6.13196e-09	0.962944	0.709188	6.09525e-05	1.1761e-07	up	ENSMUSG00000049988_up	spleen
ENSMUSG00000046169	0.403323	0.26877	1.50062	0.139071	0.000679186	0.0114326	0.059408	0.952839	-0.0839981	0.014566	-5.76674	3.63054e-07	-0.083319	0.0101158	-8.23655	6.84648e-10	0.513699	0.981174	6.1415e-05	2.16425e-08	down	ENSMUSG00000046169_down	spleen
ENSMUSG00000039157	0.425092	0.229507	1.85219	0.0692716	-0.00425115	0.00976246	-0.435459	0.664903	-0.0716515	0.0124381	-5.76065	3.71377e-07	-0.0759027	0.00863696	-8.78813	1.37224e-10	0.391648	0.825065	6.1711e-05	6.53974e-09	down	ENSMUSG00000039157_down	spleen
ENSMUSG00000040616	-0.23047	0.249878	-0.922331	0.360313	0.00394455	0.0106289	0.371114	0.711953	0.0780302	0.0135421	5.76206	3.69434e-07	0.0819747	0.00925279	8.85946	1.1177e-10	0.72561	0.853358	6.1711e-05	5.58168e-09	up	ENSMUSG00000040616_up	spleen
ENSMUSG00000026547	-0.0179387	0.109378	-0.164007	0.870316	-0.0123157	0.00465256	-2.64709	0.0105235	0.0341198	0.00592771	5.75599	3.77861e-07	0.0218041	0.00421934	5.16765	8.39394e-06	0.960837	0.0657807	6.22377e-05	4.43855e-05	up	ENSMUSG00000026547_up	spleen
ENSMUSG00000024948	0.210387	0.252627	0.832796	0.408497	-0.0105683	0.0107459	-0.983467	0.329608	-0.0787142	0.0136911	-5.7493	3.87376e-07	-0.0892824	0.00882233	-10.1201	3.31067e-12	0.755998	0.560145	6.32502e-05	4.97316e-10	down	ENSMUSG00000024948_down	spleen
ENSMUSG00000027890	-0.345381	0.105955	-3.2597	0.00189962	-0.0134721	0.00450696	-2.98918	0.00414921	0.0329443	0.00574221	5.73721	4.05163e-07	0.0194722	0.00363813	5.35225	4.73025e-06	0.0736197	0.0366117	6.5584e-05	2.72073e-05	up	ENSMUSG00000027890_up	spleen
ENSMUSG00000030178	0.549349	0.392725	1.39882	0.167383	0.0328981	0.0167052	1.96934	0.0538689	-0.121942	0.0212836	-5.72939	4.17106e-07	-0.0890441	0.0130967	-6.79897	5.26027e-08	0.546127	0.184162	6.69401e-05	6.46414e-07	down	ENSMUSG00000030178_down	spleen
ENSMUSG00000017639	0.422387	0.154668	2.73094	0.00842925	0.00129212	0.00657903	0.196401	0.845008	-0.0479517	0.00838218	-5.72068	4.30815e-07	-0.0466596	0.00564497	-8.2657	6.2832e-10	0.154416	0.927552	6.74118e-05	2.03765e-08	down	ENSMUSG00000017639_down	spleen
ENSMUSG00000024885	-0.00435374	0.143695	-0.0302984	0.975937	-0.00539561	0.0061123	-0.882745	0.381148	0.0445637	0.00778754	5.72243	4.28019e-07	0.039168	0.00524946	7.46135	6.94458e-09	0.992923	0.607953	6.74118e-05	1.29621e-07	up	ENSMUSG00000024885_up	spleen
ENSMUSG00000028413	-0.204314	0.0923444	-2.21253	0.0310248	-0.00355463	0.00392802	-0.904944	0.369372	0.0286405	0.00500459	5.72285	4.27356e-07	0.0250859	0.00330219	7.59675	4.61267e-09	0.279939	0.595916	6.74118e-05	9.36348e-08	up	ENSMUSG00000028413_up	spleen
ENSMUSG00000015597	0.391742	0.270797	1.44663	0.153576	-0.00026401	0.0115188	-0.0229199	0.981796	-0.0839165	0.0146758	-5.71802	4.35085e-07	-0.0841806	0.010253	-8.2103	7.39737e-10	0.531032	0.994064	6.75173e-05	2.31501e-08	down	ENSMUSG00000015597_down	spleen
ENSMUSG00000026796	-0.302946	0.161279	-1.87839	0.065537	-0.0115795	0.00686026	-1.68791	0.0969908	0.0498892	0.00874049	5.70783	4.51853e-07	0.0383097	0.00579724	6.60827	9.48009e-08	0.38428	0.267941	6.86144e-05	1.0533e-06	up	ENSMUSG00000026796_up	spleen
ENSMUSG00000027995	-0.114433	0.161168	-0.710022	0.480637	-0.00323058	0.00685555	-0.471235	0.639303	0.0498366	0.00873449	5.70573	4.55399e-07	0.046606	0.00621922	7.49387	6.29362e-09	0.799585	0.809508	6.86144e-05	1.20126e-07	up	ENSMUSG00000027995_up	spleen
ENSMUSG00000028057	-0.400924	0.152466	-2.6296	0.0110164	-0.00641241	0.00648537	-0.988751	0.327038	0.0471211	0.00826285	5.70277	4.60426e-07	0.0407087	0.00573099	7.10325	2.06594e-08	0.175114	0.557241	6.86144e-05	3.05931e-07	up	ENSMUSG00000028057_up	spleen
ENSMUSG00000033096	-0.159347	0.077905	-2.04541	0.0455236	-0.000980443	0.00331381	-0.295866	0.768427	0.0240777	0.00422205	5.70284	4.60295e-07	0.0230972	0.00291705	7.918	1.76026e-09	0.332347	0.884928	6.86144e-05	4.48301e-08	up	ENSMUSG00000033096_up	spleen
ENSMUSG00000034220	-0.242172	0.115529	-2.09619	0.040596	-0.000923064	0.00491422	-0.187835	0.851685	0.0357194	0.00626109	5.70499	4.5664e-07	0.0347964	0.00365067	9.53151	1.66899e-11	0.315118	0.931053	6.86144e-05	1.41804e-09	up	ENSMUSG00000034220_up	spleen
ENSMUSG00000025492	-0.288698	0.26096	-1.10629	0.27333	-0.0107698	0.0111003	-0.970227	0.336106	0.0805868	0.0141427	5.69814	4.68396e-07	0.069817	0.0082982	8.41351	4.07203e-10	0.655075	0.566522	6.92525e-05	1.46125e-08	up	ENSMUSG00000025492_up	spleen
ENSMUSG00000027185	0.246097	0.0998137	2.46556	0.0167701	-0.00511272	0.00424573	-1.2042	0.233577	-0.0307596	0.00540939	-5.68634	4.8934e-07	-0.0358723	0.00332513	-10.7882	5.57254e-13	0.210912	0.456671	7.17839e-05	1.63493e-10	down	ENSMUSG00000027185_down	spleen
ENSMUSG00000029528	-0.217555	0.109072	-1.9946	0.0509625	-0.00700725	0.00463956	-1.51033	0.136582	0.0335787	0.00591114	5.68058	4.99907e-07	0.0265715	0.00432925	6.13766	4.08842e-07	0.346711	0.330831	7.27655e-05	3.49106e-06	up	ENSMUSG00000029528_up	spleen
ENSMUSG00000032470	-0.28784	0.139833	-2.05845	0.0442107	-0.00263423	0.00594803	-0.442874	0.659563	0.0429933	0.00757824	5.67325	5.13662e-07	0.0403591	0.00503198	8.02051	1.29738e-09	0.32844	0.821892	7.31977e-05	3.57723e-08	up	ENSMUSG00000032470_up	spleen
ENSMUSG00000050052	0.374716	0.280269	1.33698	0.186634	-0.0036281	0.0119217	-0.304327	0.762006	-0.0862162	0.0151891	-5.67617	5.08141e-07	-0.0898443	0.00960128	-9.35753	2.71553e-11	0.568162	0.881807	7.31977e-05	2.0154e-09	down	ENSMUSG00000050052_down	spleen
ENSMUSG00000051726	-0.46998	0.160442	-2.92929	0.00490671	0.0011841	0.00682463	0.173504	0.862881	0.0493253	0.0086951	5.67278	5.14571e-07	0.0505094	0.00551397	9.16027	4.73788e-11	0.115906	0.937553	7.31977e-05	2.98339e-09	up	ENSMUSG00000051726_up	spleen
ENSMUSG00000005364	0.0138214	0.269842	0.0512204	0.959332	-0.015558	0.0114782	-1.35544	0.180718	-0.0827682	0.0146241	-5.65973	5.40046e-07	-0.0983262	0.00884558	-11.1159	2.37591e-13	0.989652	0.393265	7.60387e-05	9.49201e-11	down	ENSMUSG00000005364_down	spleen
ENSMUSG00000033105	0.400118	0.162491	2.4624	0.0169035	0.0157146	0.0069118	2.27359	0.0268448	-0.0498291	0.00880615	-5.65844	5.42642e-07	-0.0341144	0.00611881	-5.57534	2.36098e-06	0.211739	0.118883	7.60387e-05	1.50497e-05	down	ENSMUSG00000033105_down	spleen
ENSMUSG00000010342	-0.0651898	0.262572	-0.248274	0.804831	0.00902324	0.0111689	0.807887	0.422574	0.0804349	0.0142301	5.65246	5.5478e-07	0.0894581	0.00973806	9.18644	4.39944e-11	0.939549	0.64482	7.69468e-05	2.8194e-09	up	ENSMUSG00000010342_up	spleen
ENSMUSG00000015837	-0.145735	0.094779	-1.53763	0.12977	-0.00648945	0.00403158	-1.60966	0.113096	0.0290277	0.00513653	5.65123	5.57318e-07	0.0225383	0.00345114	6.53067	1.20551e-07	0.500554	0.295028	7.69468e-05	1.27025e-06	up	ENSMUSG00000015837_up	spleen
ENSMUSG00000040907	-0.480773	0.194171	-2.47603	0.0163344	-0.0133978	0.00825936	-1.62214	0.110391	0.0594225	0.0105231	5.64689	5.66352e-07	0.0460246	0.00674115	6.82741	4.81892e-08	0.208689	0.290758	7.73235e-05	6.0043e-07	up	ENSMUSG00000040907_up	spleen
ENSMUSG00000045664	-0.411753	0.203492	-2.02344	0.0478105	-0.000805161	0.00865583	-0.0930195	0.92622	0.0622648	0.0110282	5.64597	5.68282e-07	0.0614596	0.0073257	8.38958	4.36741e-10	0.339409	0.968623	7.73235e-05	1.54438e-08	up	ENSMUSG00000045664_up	spleen
ENSMUSG00000027820	1.64568	0.294031	5.59695	6.81201e-07	0.0212183	0.0125071	1.6965	0.0953436	-0.0898089	0.015935	-5.63596	5.8971e-07	-0.0685907	0.0111263	-6.16475	3.75773e-07	0.000511636	0.265119	7.96617e-05	3.25908e-06	down	ENSMUSG00000027820_down	spleen
ENSMUSG00000004846	-0.0473956	0.124892	-0.379494	0.705756	-0.0098644	0.00531246	-1.85684	0.0685962	0.0380995	0.00676847	5.62897	6.05168e-07	0.0282351	0.00470936	5.99554	6.36655e-07	0.898974	0.215527	7.98046e-05	5.02289e-06	up	ENSMUSG00000004846_up	spleen
ENSMUSG00000030651	1.19495	0.281451	4.24566	8.28681e-05	0.00561922	0.011972	0.469365	0.640631	-0.0858449	0.0152532	-5.62799	6.07359e-07	-0.0802257	0.0100411	-7.98972	1.42171e-09	0.0113926	0.810177	7.98046e-05	3.81654e-08	down	ENSMUSG00000030651_down	spleen
ENSMUSG00000038319	0.502213	0.164487	3.05322	0.00346058	-0.00961084	0.0069967	-1.37362	0.175032	-0.0502177	0.00891432	-5.63338	5.95383e-07	-0.0598285	0.00492069	-12.1586	1.72613e-14	0.098603	0.385749	7.98046e-05	2.16076e-11	down	ENSMUSG00000038319_down	spleen
ENSMUSG00000103126	0.380575	0.198361	1.9186	0.0601383	0.00942805	0.0084376	1.11739	0.268601	-0.0604998	0.0107501	-5.62781	6.07768e-07	-0.0510717	0.00685266	-7.45283	7.12613e-09	0.372393	0.496942	7.98046e-05	1.3183e-07	down	ENSMUSG00000103126_down	spleen
ENSMUSG00000020961	-0.483383	0.214417	-2.25441	0.0281009	0.00980459	0.00912056	1.075	0.286985	0.0652457	0.0116203	5.61481	6.37691e-07	0.0750503	0.00562198	13.3494	1.01732e-15	0.267764	0.515667	8.31523e-05	2.72888e-12	up	ENSMUSG00000020961_up	spleen
ENSMUSG00000049985	0.979632	0.148974	6.57588	1.7332e-08	0.0180316	0.00633683	2.84552	0.00618327	-0.0453121	0.0080736	-5.61238	6.43459e-07	-0.0272805	0.00492388	-5.54044	2.63233e-06	2.95857e-05	0.0467404	8.33258e-05	1.65475e-05	down	ENSMUSG00000049985_down	spleen
ENSMUSG00000050600	0.289432	0.256122	1.13006	0.263269	0.00321262	0.0108945	0.294883	0.769173	-0.0778553	0.0138805	-5.60899	6.51572e-07	-0.0746427	0.00987825	-7.55627	5.21191e-09	0.645998	0.885413	8.37984e-05	1.04e-07	down	ENSMUSG00000050600_down	spleen
ENSMUSG00000032754	-0.247088	0.133792	-1.84681	0.0700607	-0.00675647	0.00569105	-1.18721	0.240156	0.0405455	0.00725082	5.59185	6.94163e-07	0.033789	0.00467438	7.22856	1.40891e-08	0.392958	0.464193	8.74785e-05	2.26778e-07	up	ENSMUSG00000032754_up	spleen
ENSMUSG00000056515	-0.229041	0.159707	-1.43414	0.157094	0.00609753	0.00679338	0.89757	0.373258	0.0484282	0.00865528	5.59522	6.85565e-07	0.0545258	0.00564245	9.66349	1.15668e-11	0.535055	0.600005	8.74785e-05	1.08054e-09	up	ENSMUSG00000056515_up	spleen
ENSMUSG00000114493	-0.531695	0.143976	-3.69294	0.000504484	0.0101351	0.00612425	1.65491	0.103537	0.0436344	0.00780276	5.59217	6.93334e-07	0.0537695	0.00489496	10.9847	3.33708e-13	0.0337427	0.279367	8.74785e-05	1.22864e-10	up	ENSMUSG00000114493_up	spleen
ENSMUSG00000032528	0.260363	0.286661	0.90826	0.367633	-0.016976	0.0121936	-1.39221	0.169363	-0.0867718	0.0155355	-5.58538	7.10959e-07	-0.103748	0.0107763	-9.62745	1.27821e-11	0.730736	0.378227	8.89978e-05	1.17651e-09	down	ENSMUSG00000032528_down	spleen
ENSMUSG00000020183	0.417492	0.25362	1.64614	0.105337	-0.018134	0.0107881	-1.68093	0.0983475	-0.0766185	0.0137449	-5.57434	7.40528e-07	-0.0947525	0.00929553	-10.1933	2.71522e-12	0.463539	0.270376	8.99359e-05	4.28434e-10	down	ENSMUSG00000020183_down	spleen
ENSMUSG00000027015	0.478093	0.195562	2.44471	0.0176691	-8.75206e-05	0.00831854	-0.0105212	0.991643	-0.0590841	0.0105984	-5.57479	7.3928e-07	-0.0591717	0.00706321	-8.37744	4.52554e-10	0.216782	0.998717	8.99359e-05	1.58538e-08	down	ENSMUSG00000027015_down	spleen
ENSMUSG00000044037	0.415017	0.402223	1.03181	0.306598	-0.00605951	0.0171092	-0.354167	0.724544	-0.121565	0.0217984	-5.57679	7.33857e-07	-0.127625	0.0146949	-8.68494	1.84844e-10	0.683322	0.860789	8.99359e-05	8.03431e-09	down	ENSMUSG00000044037_down	spleen
ENSMUSG00000079853	0.229749	0.199493	1.15166	0.254352	0.0268329	0.00848574	3.16212	0.00252904	-0.0602612	0.0108115	-5.57382	7.41939e-07	-0.0334283	0.00624955	-5.34892	4.77952e-06	0.638584	0.0271514	8.99359e-05	2.73864e-05	down	ENSMUSG00000079853_down	spleen
ENSMUSG00000110605	0.353609	0.148513	2.381	0.0206916	0.000876983	0.00631723	0.138824	0.890087	-0.0448603	0.00804863	-5.57365	7.42401e-07	-0.0439833	0.00546133	-8.05358	1.17603e-09	0.233771	0.951504	8.99359e-05	3.31068e-08	down	ENSMUSG00000110605_down	spleen
ENSMUSG00000000489	-0.206891	0.218427	-0.947186	0.347614	0.00261568	0.00929115	0.281524	0.779346	0.0658903	0.0118376	5.56618	7.63167e-07	0.068506	0.00806531	8.49391	3.21966e-10	0.715275	0.891239	9.18589e-05	1.2141e-08	up	ENSMUSG00000000489_up	spleen
ENSMUSG00000013160	-0.172249	0.123022	-1.40014	0.166986	-0.00323809	0.00523294	-0.61879	0.538564	0.0370333	0.00666715	5.55458	7.96513e-07	0.0337952	0.00490788	6.8859	4.02493e-08	0.546127	0.739712	9.40637e-05	5.24627e-07	up	ENSMUSG00000013160_up	spleen
ENSMUSG00000019890	-0.187673	0.279338	-0.67185	0.504442	-0.010791	0.0118821	-0.908172	0.367679	0.0841068	0.0151387	5.55575	7.93078e-07	0.0733158	0.010809	6.78287	5.52801e-08	0.811711	0.594191	9.40637e-05	6.72178e-07	up	ENSMUSG00000019890_up	spleen
ENSMUSG00000030337	0.0883816	0.221609	0.398817	0.691545	-0.0144079	0.00942651	-1.52845	0.132031	-0.0667275	0.0120101	-5.55595	7.92494e-07	-0.0811354	0.00776104	-10.4542	1.34829e-12	0.892431	0.324198	9.40637e-05	2.72223e-10	down	ENSMUSG00000030337_down	spleen
ENSMUSG00000025510	-0.456667	0.144453	-3.16135	0.0025347	6.88403e-05	0.00614454	0.0112035	0.991101	0.0433727	0.00782861	5.54028	8.39622e-07	0.0434416	0.00440211	9.86836	6.57615e-12	0.0847381	0.998546	9.85348e-05	7.81522e-10	up	ENSMUSG00000025510_up	spleen
ENSMUSG00000041642	0.316659	0.230222	1.37545	0.174469	-0.00499065	0.00979285	-0.509621	0.612319	-0.0690765	0.0124768	-5.53638	8.5179e-07	-0.0740671	0.00867566	-8.53735	2.83684e-10	0.553651	0.791404	9.9342e-05	1.10056e-08	down	ENSMUSG00000041642_down	spleen
ENSMUSG00000048895	0.70926	0.132768	5.34209	1.73737e-06	0.00633066	0.00564751	1.12096	0.267087	-0.0398009	0.00719536	-5.53147	8.67353e-07	-0.0334702	0.00500234	-6.69092	7.3423e-08	0.000949231	0.495455	0.000100533	8.52605e-07	down	ENSMUSG00000048895_down	spleen
ENSMUSG00000032688	0.491699	0.26081	1.88528	0.0645846	0.0185288	0.011094	1.67017	0.100467	-0.0781215	0.0141345	-5.52699	8.81774e-07	-0.0595927	0.00992927	-6.00172	6.24508e-07	0.383753	0.274156	0.000100958	4.94575e-06	down	ENSMUSG00000032688_down	spleen
ENSMUSG00000104761	0.478938	0.137594	3.48081	0.00097613	0.0123915	0.00585278	2.1172	0.0386975	-0.0412182	0.00745688	-5.52754	8.7998e-07	-0.0288267	0.00445566	-6.46967	1.45645e-07	0.0511476	0.14984	0.000100958	1.47746e-06	down	ENSMUSG00000104761_down	spleen
ENSMUSG00000054702	0.526577	0.197958	2.66005	0.0101716	0.0119155	0.00842045	1.41506	0.162587	-0.0592504	0.0107283	-5.52282	8.95421e-07	-0.0473349	0.00729582	-6.48795	1.37619e-07	0.169469	0.368263	0.000101899	1.41336e-06	down	ENSMUSG00000054702_down	spleen
ENSMUSG00000037095	-0.883405	0.403044	-2.19183	0.0325659	-0.0190682	0.0171441	-1.11223	0.270791	0.120518	0.0218429	5.51751	9.13084e-07	0.10145	0.0137466	7.38001	8.88696e-09	0.286425	0.499095	0.000103283	1.57207e-07	up	ENSMUSG00000037095_up	spleen
ENSMUSG00000101191	0.610035	0.154643	3.94479	0.000224764	0.0138656	0.006578	2.10787	0.0395312	-0.046206	0.00838087	-5.51327	9.27471e-07	-0.0323404	0.00516089	-6.26645	2.73819e-07	0.0219812	0.151857	0.000104282	2.53151e-06	down	ENSMUSG00000101191_down	spleen
ENSMUSG00000049103	-0.804238	0.254243	-3.16327	0.00252061	0.00875603	0.0108146	0.809647	0.42157	0.0759101	0.0137786	5.50926	9.41265e-07	0.0846661	0.00891666	9.49528	1.84647e-11	0.0847381	0.644087	0.000105203	1.54094e-09	up	ENSMUSG00000049103_up	spleen
ENSMUSG00000039783	0.361448	0.231531	1.56113	0.124128	-0.0123905	0.00984852	-1.25811	0.213574	-0.0691046	0.0125478	-5.50733	9.47977e-07	-0.0814951	0.00898737	-9.06773	6.16202e-11	0.491938	0.434087	0.000105326	3.5933e-09	down	ENSMUSG00000039783_down	spleen
ENSMUSG00000052616	0.253543	0.194088	1.30633	0.196781	0.0257704	0.00825584	3.12147	0.00284512	-0.0578969	0.0105186	-5.50426	9.58745e-07	-0.0321265	0.00634527	-5.06306	1.16066e-05	0.581425	0.0289869	0.000105896	5.88066e-05	down	ENSMUSG00000052616_down	spleen
ENSMUSG00000020695	-0.354945	0.1763	-2.01329	0.0488996	-0.000152808	0.00749922	-0.0203765	0.983815	0.0524894	0.00955457	5.49365	9.96901e-07	0.0523366	0.00588462	8.8938	1.0128e-10	0.342893	0.994763	0.000107207	5.22456e-09	up	ENSMUSG00000020695_up	spleen
ENSMUSG00000021565	0.480725	0.340165	1.41321	0.163128	0.0323251	0.0144695	2.23402	0.0294922	-0.10132	0.0184352	-5.49601	9.88283e-07	-0.0689948	0.0119083	-5.79385	1.1943e-06	0.541845	0.125944	0.000107207	8.51055e-06	down	ENSMUSG00000021565_down	spleen
ENSMUSG00000024644	0.0111701	0.173344	0.0644389	0.94885	0.00458197	0.00737344	0.621415	0.536848	0.0516033	0.00939432	5.49303	9.99158e-07	0.0561853	0.00694222	8.09327	1.04547e-09	0.986539	0.738382	0.000107207	3.0252e-08	up	ENSMUSG00000024644_up	spleen
ENSMUSG00000039208	-0.0574719	0.284691	-0.201875	0.840746	0.00826025	0.0121098	0.682114	0.497978	0.0848458	0.0154288	5.4992	9.76754e-07	0.0931061	0.0103486	8.99695	7.53952e-11	0.95098	0.706661	0.000107207	4.17609e-09	up	ENSMUSG00000039208_up	spleen
ENSMUSG00000061981	-0.420356	0.147452	-2.8508	0.00609451	-0.00634461	0.0062721	-1.01156	0.316099	0.0438981	0.00799112	5.49336	9.97955e-07	0.0375535	0.00549288	6.83677	4.68206e-08	0.130785	0.546468	0.000107207	5.89243e-07	up	ENSMUSG00000061981_up	spleen
ENSMUSG00000022914	0.145663	0.228237	0.638212	0.525937	0.00309144	0.00970841	0.318429	0.751344	-0.0679028	0.0123692	-5.48965	1.01166e-06	-0.0648114	0.00842131	-7.69612	3.42013e-09	0.822482	0.876108	0.000107932	7.38158e-08	down	ENSMUSG00000022914_down	spleen
ENSMUSG00000024580	0.234549	0.0892959	2.62665	0.0111016	0.00753855	0.00379834	1.98469	0.052086	-0.0265238	0.00483938	-5.48083	1.04502e-06	-0.0189852	0.00289093	-6.56717	1.07662e-07	0.175419	0.180914	0.000110861	1.16569e-06	down	ENSMUSG00000024580_down	spleen
ENSMUSG00000030365	0.230118	0.239745	0.959846	0.341259	0.00377838	0.0101979	0.370504	0.712405	-0.0711558	0.0129929	-5.4765	1.06177e-06	-0.0673775	0.00885315	-7.61057	4.42449e-09	0.710254	0.853549	0.000112005	9.04011e-08	down	ENSMUSG00000030365_down	spleen
ENSMUSG00000057378	0.107343	0.238813	0.449487	0.654815	0.017976	0.0101583	1.76959	0.0822406	-0.0708203	0.0129424	-5.47195	1.07966e-06	-0.0528443	0.00826431	-6.39428	1.84043e-07	0.876569	0.240797	0.000113256	1.80082e-06	down	ENSMUSG00000057378_down	spleen
ENSMUSG00000002233	-0.19167	0.227158	-0.843771	0.402387	-0.0143663	0.00966254	-1.4868	0.142677	0.06731	0.0123108	5.46756	1.09724e-06	0.0529438	0.00840034	6.30257	2.44724e-07	0.752177	0.339851	0.00011446	2.29989e-06	up	ENSMUSG00000002233_up	spleen
ENSMUSG00000032409	0.188833	0.129005	1.46376	0.14885	0.00944138	0.00548745	1.72054	0.0908561	-0.0381964	0.00699143	-5.46332	1.11445e-06	-0.028755	0.0044532	-6.45716	1.51409e-07	0.526341	0.257238	0.000114979	1.52933e-06	down	ENSMUSG00000032409_down	spleen
ENSMUSG00000113136	0.180888	0.295702	0.611725	0.543195	-0.00736887	0.0125782	-0.585847	0.560332	-0.0875643	0.0160255	-5.46405	1.11145e-06	-0.0949332	0.0109139	-8.69841	1.77782e-10	0.82883	0.755573	0.000114979	7.83619e-09	down	ENSMUSG00000113136_down	spleen
ENSMUSG00000043017	-0.774072	0.176947	-4.37461	5.35174e-05	-0.0150537	0.00752671	-2.00004	0.0503547	0.0523548	0.00958959	5.45955	1.13001e-06	0.0373011	0.00603785	6.17788	3.60719e-07	0.00816989	0.177861	0.000115741	3.16654e-06	up	ENSMUSG00000043017_up	spleen
ENSMUSG00000050989	-0.169172	0.145368	-1.16375	0.249462	0.00490562	0.00618348	0.793343	0.430927	0.0429962	0.00787821	5.45761	1.13809e-06	0.0479018	0.00431697	11.0962	2.49989e-13	0.632992	0.652166	0.000115741	9.77926e-11	up	ENSMUSG00000050989_up	spleen
ENSMUSG00000071716	0.82684	0.295962	2.79374	0.00711934	0.0159061	0.0125892	1.26347	0.211654	-0.0875292	0.0160396	-5.45707	1.14034e-06	-0.071623	0.0104777	-6.83579	4.69623e-08	0.143587	0.431177	0.000115741	5.90235e-07	down	ENSMUSG00000071716_down	spleen
ENSMUSG00000026659	-0.365361	0.215669	-1.69408	0.0958055	0.0096556	0.00917383	1.05252	0.297083	0.0637405	0.0116881	5.45343	1.15566e-06	0.0733961	0.00779278	9.41847	2.28883e-11	0.446427	0.52609	0.000116666	1.77592e-09	up	ENSMUSG00000026659_up	spleen
ENSMUSG00000028494	-0.257119	0.233051	-1.10327	0.274627	-0.00954313	0.00991319	-0.96267	0.339852	0.0688506	0.0126302	5.45128	1.16481e-06	0.0593074	0.00736617	8.05132	1.18395e-09	0.655649	0.569275	0.000116961	3.32799e-08	up	ENSMUSG00000028494_up	spleen
ENSMUSG00000021360	-0.311917	0.321288	-0.970832	0.335806	0.0104461	0.0136665	0.76436	0.447862	0.0947842	0.0174121	5.44357	1.19826e-06	0.10523	0.0102985	10.218	2.54015e-12	0.707034	0.666574	0.000119046	4.14751e-10	up	ENSMUSG00000021360_up	spleen
ENSMUSG00000061825	1.1474	0.246452	4.65568	2.02672e-05	0.0394196	0.0104832	3.76026	0.00040747	-0.0727234	0.0133564	-5.44483	1.19274e-06	-0.0333037	0.00848913	-3.9231	0.00036539	0.00463008	0.00951626	0.000119046	0.00113629	down	ENSMUSG00000061825_down	spleen
ENSMUSG00000014850	0.25484	0.101134	2.51983	0.01462	0.00612988	0.00430188	1.42493	0.159727	-0.0297932	0.00548092	-5.43579	1.23294e-06	-0.0236633	0.00358942	-6.59252	9.95362e-08	0.199216	0.364025	0.000121034	1.09234e-06	down	ENSMUSG00000014850_down	spleen
ENSMUSG00000021411	0.405518	0.254069	1.5961	0.116096	-0.0102946	0.0108072	-0.952564	0.344905	-0.0747742	0.0137692	-5.43054	1.25694e-06	-0.0850688	0.00927722	-9.16964	4.61381e-11	0.482593	0.57296	0.000121034	2.93673e-09	down	ENSMUSG00000021411_down	spleen
ENSMUSG00000022211	0.59069	0.158317	3.73107	0.000447114	0.00761035	0.00673425	1.1301	0.263253	-0.0466083	0.00857994	-5.43224	1.24913e-06	-0.0389979	0.00532245	-7.32706	1.04381e-08	0.0317864	0.490673	0.000121034	1.78486e-07	down	ENSMUSG00000022211_down	spleen
ENSMUSG00000025877	-0.200483	0.269881	-0.742857	0.460673	0.0127411	0.0114798	1.10987	0.271798	0.0794625	0.0146262	5.4329	1.24609e-06	0.0922036	0.00883116	10.4407	1.39766e-12	0.787074	0.500128	0.000121034	2.77941e-10	up	ENSMUSG00000025877_up	spleen
ENSMUSG00000026187	0.263067	0.108153	2.43235	0.0182223	0.000924032	0.00460048	0.200856	0.841539	-0.0318323	0.00586136	-5.43087	1.25539e-06	-0.0309083	0.00412865	-7.48628	6.43974e-09	0.219752	0.925664	0.000121034	1.22388e-07	down	ENSMUSG00000026187_down	spleen
ENSMUSG00000051354	0.732842	0.23181	3.16139	0.00253438	0.0271429	0.0098604	2.75272	0.00795181	-0.0683104	0.0125629	-5.43747	1.22537e-06	-0.0411675	0.00816276	-5.04334	1.23371e-05	0.0847381	0.055239	0.000121034	6.19305e-05	down	ENSMUSG00000051354_down	spleen
ENSMUSG00000025161	-0.43052	0.253662	-1.69722	0.0952069	-0.00633	0.0107899	-0.586659	0.55979	0.0745666	0.0137472	5.42415	1.28675e-06	0.0682366	0.00836437	8.15801	8.63221e-10	0.445528	0.755111	0.000122646	2.59755e-08	up	ENSMUSG00000025161_up	spleen
ENSMUSG00000064262	0.560825	0.318922	1.7585	0.0841254	0.0160775	0.0135658	1.18515	0.240965	-0.0937634	0.0172839	-5.4249	1.2832e-06	-0.0776859	0.0115195	-6.74385	6.23511e-08	0.424892	0.465154	0.000122646	7.43817e-07	down	ENSMUSG00000064262_down	spleen
ENSMUSG00000039960	-0.681005	0.259238	-2.62695	0.0110929	-0.00728245	0.0110271	-0.660413	0.511696	0.0761568	0.0140494	5.42066	1.3033e-06	0.0688744	0.00824515	8.35332	4.85714e-10	0.175419	0.717559	0.000122976	1.67338e-08	up	ENSMUSG00000039960_up	spleen
ENSMUSG00000051998	0.752256	0.25365	2.96572	0.00443185	0.0138672	0.0107894	1.28526	0.203992	-0.0745327	0.0137465	-5.42194	1.29721e-06	-0.0606655	0.00926645	-6.54679	1.14677e-07	0.111104	0.422508	0.000122976	1.22138e-06	down	ENSMUSG00000051998_down	spleen
ENSMUSG00000027712	-0.0494111	0.152893	-0.323174	0.747767	0.00160085	0.00650354	0.24615	0.806466	0.0448787	0.008286	5.4162	1.32476e-06	0.0464795	0.00601658	7.72524	3.13368e-09	0.918082	0.906489	0.000123252	6.92598e-08	up	ENSMUSG00000027712_up	spleen
ENSMUSG00000038517	-0.334933	0.173166	-1.93417	0.0581513	0.00313809	0.00736589	0.42603	0.671719	0.0508318	0.0093847	5.41646	1.32353e-06	0.0539699	0.00595329	9.06557	6.20011e-11	0.36744	0.828704	0.000123252	3.59348e-09	up	ENSMUSG00000038517_up	spleen
ENSMUSG00000044103	-1.23532	0.334784	-3.68992	0.000509317	0.000997538	0.0142405	0.0700491	0.944404	0.0982647	0.0181435	5.41596	1.32592e-06	0.0992622	0.0113596	8.73815	1.58497e-10	0.0337931	0.977418	0.000123252	7.27653e-09	up	ENSMUSG00000044103_up	spleen
ENSMUSG00000019842	0.440552	0.201326	2.18825	0.0328396	-0.0055043	0.00856373	-0.642745	0.523012	-0.0590063	0.0109108	-5.40804	1.36496e-06	-0.0645106	0.00737632	-8.74563	1.55111e-10	0.287473	0.727398	0.000124724	7.16065e-09	down	ENSMUSG00000019842_down	spleen
ENSMUSG00000028822	-0.229657	0.102855	-2.23282	0.0295763	-0.00832168	0.00437511	-1.90205	0.0623126	0.0301448	0.00557422	5.4079	1.3657e-06	0.0218231	0.00395705	5.51499	2.84966e-06	0.274353	0.201871	0.000124724	1.76683e-05	up	ENSMUSG00000028822_up	spleen
ENSMUSG00000079038	0.703094	0.19843	3.54329	0.00080534	0.0329846	0.00844052	3.90788	0.000253435	-0.0581688	0.0107539	-5.40911	1.35967e-06	-0.0251842	0.00689228	-3.65397	0.000795793	0.0451399	0.00715993	0.000124724	0.0022246	down	ENSMUSG00000079038_down	spleen
ENSMUSG00000100147	-1.32004	0.332794	-3.96653	0.000209358	-0.0097743	0.0141559	-0.690474	0.492748	0.0975259	0.0180357	5.40737	1.36834e-06	0.0877516	0.0117965	7.43875	7.43665e-09	0.0209102	0.702425	0.000124724	1.369e-07	up	ENSMUSG00000100147_up	spleen
ENSMUSG00000037318	0.22682	0.195314	1.16131	0.250441	-0.0165163	0.00830797	-1.988	0.0517086	-0.0572026	0.010585	-5.40413	1.38467e-06	-0.0737189	0.00675893	-10.9069	4.08595e-13	0.634706	0.180209	0.000124999	1.35835e-10	down	ENSMUSG00000037318_down	spleen
ENSMUSG00000038451	-0.437064	0.169727	-2.57511	0.0126897	-0.0227349	0.00721959	-3.14905	0.00262685	0.0497142	0.0091983	5.40471	1.38171e-06	0.0269793	0.00608957	4.43041	8.06401e-05	0.185717	0.0276528	0.000124999	0.00031188	up	ENSMUSG00000038451_up	spleen
ENSMUSG00000026581	0.447416	0.239135	1.87098	0.0665761	-0.00881008	0.010172	-0.866113	0.390124	-0.0699417	0.0129599	-5.39679	1.42239e-06	-0.0787518	0.00936641	-8.40789	4.13951e-10	0.386071	0.616523	0.000127658	1.47594e-08	down	ENSMUSG00000026581_down	spleen
ENSMUSG00000050244	0.197362	0.0864409	2.2832	0.0262346	-0.00688655	0.0036769	-1.87292	0.0663024	-0.0252773	0.00468465	-5.39577	1.42771e-06	-0.0321638	0.00306255	-10.5023	1.1861e-12	0.258586	0.210575	0.000127658	2.5024e-10	down	ENSMUSG00000050244_down	spleen
ENSMUSG00000019461	-0.640428	0.192092	-3.33397	0.00152292	-0.0222496	0.00817092	-2.72302	0.00860933	0.056155	0.0104104	5.39414	1.43628e-06	0.0339054	0.00692245	4.89789	1.93308e-05	0.0652874	0.0576958	0.000127758	9.09938e-05	up	ENSMUSG00000019461_up	spleen
ENSMUSG00000024999	0.257299	0.0750805	3.42698	0.00115038	0.0045774	0.00319367	1.43328	0.157339	-0.0219438	0.00406897	-5.39297	1.44244e-06	-0.0173664	0.00227273	-7.64121	4.03441e-09	0.0556717	0.360543	0.000127758	8.37988e-08	down	ENSMUSG00000024999_down	spleen
ENSMUSG00000036599	-0.245705	0.161755	-1.51899	0.134391	-0.0170024	0.00688052	-2.4711	0.0165384	0.047236	0.0087663	5.38836	1.46699e-06	0.0302335	0.00577621	5.23415	6.82847e-06	0.508558	0.0873793	0.000129323	3.72186e-05	up	ENSMUSG00000036599_up	spleen
ENSMUSG00000040605	-0.346546	0.185057	-1.87264	0.0663422	-0.00449844	0.00787171	-0.57147	0.569968	0.0540276	0.0100291	5.38706	1.474e-06	0.0495291	0.00619608	7.99362	1.40532e-09	0.385788	0.762644	0.000129333	3.78589e-08	up	ENSMUSG00000040605_up	spleen
ENSMUSG00000015932	-0.488695	0.193611	-2.52411	0.0144616	0.0110288	0.00823554	1.33917	0.185925	0.0564785	0.0104927	5.38265	1.49797e-06	0.0675073	0.00653143	10.3358	1.85074e-12	0.198247	0.399367	0.000130391	3.37391e-10	up	ENSMUSG00000015932_up	spleen
ENSMUSG00000036587	-0.41073	0.236413	-1.73734	0.0878238	-0.0168644	0.0100562	-1.67702	0.0991129	0.0689597	0.0128123	5.38229	1.49995e-06	0.0520953	0.00886525	5.87635	9.23296e-07	0.429682	0.271645	0.000130391	6.84705e-06	up	ENSMUSG00000036587_up	spleen
ENSMUSG00000025085	0.595533	0.280469	2.12335	0.0381573	-0.00377709	0.0119302	-0.316599	0.752725	-0.0817214	0.0152	-5.37642	1.53252e-06	-0.0854985	0.0109258	-7.82537	2.32131e-09	0.306319	0.877066	0.000132389	5.45523e-08	down	ENSMUSG00000025085_down	spleen
ENSMUSG00000026616	0.559217	0.431941	1.29466	0.20075	0.00800435	0.0183733	0.435651	0.664764	-0.125837	0.023409	-5.37561	1.53703e-06	-0.117833	0.0169966	-6.93274	3.48499e-08	0.582989	0.825037	0.000132389	4.64962e-07	down	ENSMUSG00000026616_down	spleen
ENSMUSG00000079481	-1.24972	0.280279	-4.45882	4.01074e-05	-0.00196894	0.0119221	-0.16515	0.869421	0.0815407	0.0151897	5.36816	1.57947e-06	0.0795718	0.0089742	8.86673	1.0946e-10	0.00697311	0.941054	0.000135424	5.48088e-09	up	ENSMUSG00000079481_up	spleen
ENSMUSG00000073608	0.266138	0.151438	1.75741	0.0843137	0.00705605	0.00644164	1.09538	0.278038	-0.0440312	0.00820713	-5.365	1.59785e-06	-0.0369752	0.00559754	-6.60562	9.55828e-08	0.424895	0.506668	0.000135759	1.06073e-06	down	ENSMUSG00000073608_down	spleen
ENSMUSG00000107667	0.658945	0.156076	4.22194	8.97556e-05	0.0188879	0.00663895	2.84502	0.00619176	-0.0453823	0.00845852	-5.36528	1.59621e-06	-0.0264944	0.00428068	-6.1893	3.48114e-07	0.011623	0.046767	0.000135759	3.07601e-06	down	ENSMUSG00000107667_down	spleen
ENSMUSG00000001847	-0.120761	0.0874146	-1.38148	0.172619	0.00476718	0.00371832	1.28208	0.205097	0.0253907	0.00473742	5.35961	1.62966e-06	0.0301579	0.00306335	9.84474	7.01649e-12	0.551697	0.423641	0.00013722	8.08805e-10	up	ENSMUSG00000001847_up	spleen
ENSMUSG00000041057	0.209857	0.0752777	2.78777	0.00723524	-0.00320669	0.00320206	-1.00145	0.320918	-0.0218696	0.00407966	-5.36065	1.62347e-06	-0.0250763	0.0025692	-9.76038	8.84974e-12	0.145145	0.551215	0.00013722	9.08041e-10	down	ENSMUSG00000041057_down	spleen
ENSMUSG00000033213	-0.849447	0.300772	-2.82422	0.00655356	-0.00757125	0.0127938	-0.591791	0.556372	0.0872764	0.0163003	5.35429	1.66163e-06	0.0797051	0.0101533	7.85014	2.15557e-09	0.136577	0.752558	0.000139288	5.22946e-08	up	ENSMUSG00000033213_up	spleen
ENSMUSG00000020070	0.346618	0.20776	1.66835	0.100828	0.0145857	0.00883742	1.65045	0.10445	-0.0602727	0.0112595	-5.35304	1.66924e-06	-0.0456871	0.00770899	-5.92647	7.89674e-07	0.455657	0.280661	0.000139304	5.98615e-06	down	ENSMUSG00000020070_down	spleen
ENSMUSG00000000486	0.293312	0.17853	1.64293	0.106002	-0.0222061	0.00759406	-2.92414	0.00497761	-0.0517795	0.0096754	-5.35167	1.67763e-06	-0.0739856	0.00607453	-12.1796	1.63933e-14	0.464653	0.0411014	0.000139385	2.16076e-11	down	ENSMUSG00000000486_down	spleen
ENSMUSG00000090626	0.29076	0.122791	2.36794	0.0213656	0.00695726	0.00522309	1.33202	0.18825	-0.0356001	0.00665461	-5.34969	1.68982e-06	-0.0286428	0.00458704	-6.24429	2.93355e-07	0.237058	0.402318	0.000139779	2.67915e-06	down	ENSMUSG00000090626_down	spleen
ENSMUSG00000040883	-0.372848	0.176827	-2.10855	0.0394699	-0.00632549	0.0075216	-0.840976	0.403938	0.05121	0.00958308	5.34379	1.72663e-06	0.0448845	0.00638931	7.02494	2.62601e-08	0.311136	0.628767	0.000142197	3.7158e-07	up	ENSMUSG00000040883_up	spleen
ENSMUSG00000036552	0.091457	0.119177	0.767404	0.446065	0.000729774	0.00506939	0.143957	0.886051	-0.0344927	0.00645879	-5.34043	1.74794e-06	-0.0337629	0.00346375	-9.7475	9.16973e-12	0.777992	0.948702	0.000143324	9.25699e-10	down	ENSMUSG00000036552_down	spleen
ENSMUSG00000000823	0.0986165	0.188385	0.523483	0.602704	-0.00266444	0.00801326	-0.332504	0.74075	-0.0544428	0.0102095	-5.33256	1.79887e-06	-0.0571072	0.00640056	-8.92222	9.33566e-11	0.853963	0.870214	0.000144291	4.9303e-09	down	ENSMUSG00000000823_down	spleen
ENSMUSG00000002058	-0.536045	0.129212	-4.14858	0.000114751	-0.0136724	0.00549622	-2.4876	0.0158646	0.0373537	0.0070026	5.33427	1.78768e-06	0.0236813	0.00477413	4.96034	1.59441e-05	0.0139263	0.0850628	0.000144291	7.71207e-05	up	ENSMUSG00000002058_up	spleen
ENSMUSG00000021843	0.274876	0.163644	1.67972	0.0985838	0.00837573	0.00696088	1.20326	0.233938	-0.0472525	0.00886868	-5.32802	1.82889e-06	-0.0388768	0.00594904	-6.53497	1.18955e-07	0.450391	0.456946	0.000144291	1.25625e-06	down	ENSMUSG00000021843_down	spleen
ENSMUSG00000029415	0.217903	0.103546	2.10441	0.0398437	0.00499573	0.00440448	1.13424	0.261526	-0.0299021	0.00561164	-5.32859	1.82515e-06	-0.0249063	0.00358546	-6.94649	3.34088e-08	0.312378	0.488673	0.000144291	4.50012e-07	down	ENSMUSG00000029415_down	spleen
ENSMUSG00000035835	-1.00398	0.282993	-3.54773	0.000794359	-0.0161157	0.0120375	-1.33878	0.186051	0.0817186	0.0153367	5.32829	1.82712e-06	0.065603	0.0104437	6.28156	2.6125e-07	0.0446577	0.399483	0.000144291	2.4374e-06	up	ENSMUSG00000035835_up	spleen
ENSMUSG00000040964	-0.120714	0.202878	-0.59501	0.554233	-0.00761453	0.00862972	-0.882361	0.381354	0.0586604	0.0109949	5.33523	1.78141e-06	0.0510459	0.00732413	6.96955	3.1124e-08	0.834546	0.608229	0.000144291	4.25958e-07	up	ENSMUSG00000040964_up	spleen
ENSMUSG00000045092	0.47284	0.3079	1.53569	0.130245	0.000216463	0.013097	0.0165277	0.986872	-0.0889522	0.0166866	-5.33075	1.81077e-06	-0.0887357	0.0119057	-7.45322	7.11776e-09	0.501357	0.996263	0.000144291	1.3183e-07	down	ENSMUSG00000045092_down	spleen
ENSMUSG00000054051	0.171611	0.180265	0.951992	0.345192	0.00786783	0.00766788	1.02608	0.309267	-0.0520761	0.00976945	-5.3305	1.81242e-06	-0.0442083	0.00650628	-6.7947	5.33e-08	0.713291	0.539644	0.000144291	6.52846e-07	down	ENSMUSG00000054051_down	spleen
ENSMUSG00000091474	0.293218	0.158894	1.84537	0.0702739	0.0234745	0.00675883	3.47317	0.000999224	-0.0458991	0.00861125	-5.33014	1.81486e-06	-0.0224246	0.00559134	-4.01059	0.000282621	0.393304	0.0156916	0.000144291	0.000910722	down	ENSMUSG00000091474_down	spleen
ENSMUSG00000038811	-0.331725	0.259419	-1.27872	0.206269	-0.0135951	0.0110348	-1.23202	0.22309	0.0747864	0.0140592	5.3194	1.88738e-06	0.0611913	0.00987908	6.19403	3.43029e-07	0.58942	0.444985	0.000148282	3.04254e-06	up	ENSMUSG00000038811_up	spleen
ENSMUSG00000000031	0.932716	0.237501	3.9272	0.000238011	0.0347935	0.0101025	3.44405	0.00109213	-0.0683518	0.0128713	-5.31039	1.95041e-06	-0.0335583	0.00846633	-3.96373	0.000324376	0.0224794	0.0163401	0.000148994	0.0010247	down	ENSMUSG00000000031_down	spleen
ENSMUSG00000004207	-0.0686156	0.132937	-0.516151	0.607781	-0.00675999	0.00565469	-1.19547	0.236943	0.0382542	0.0072045	5.30976	1.95491e-06	0.0314942	0.0050853	6.19318	3.43941e-07	0.855576	0.460805	0.000148994	3.04775e-06	up	ENSMUSG00000004207_up	spleen
ENSMUSG00000026928	-0.545886	0.249671	-2.18642	0.0329801	-0.0170902	0.0106202	-1.60922	0.113191	0.0718933	0.0135309	5.31327	1.93e-06	0.0548031	0.00894187	6.12881	4.20269e-07	0.288032	0.295234	0.000148994	3.57562e-06	up	ENSMUSG00000026928_up	spleen
ENSMUSG00000036944	0.338235	0.206375	1.63894	0.106833	0.00745624	0.00877849	0.849377	0.399288	-0.0593789	0.0111845	-5.30905	1.95992e-06	-0.0519226	0.00702352	-7.39268	8.5516e-09	0.466979	0.625047	0.000148994	1.52782e-07	down	ENSMUSG00000036944_down	spleen
ENSMUSG00000037533	0.348987	0.210771	1.65576	0.103364	0.0142901	0.00896549	1.5939	0.116587	-0.0606688	0.0114227	-5.31124	1.94434e-06	-0.0463786	0.00794786	-5.83536	1.04921e-06	0.460932	0.300559	0.000148994	7.63312e-06	down	ENSMUSG00000037533_down	spleen
ENSMUSG00000038059	-0.593997	0.232236	-2.55773	0.01327	-0.00199252	0.00987853	-0.201702	0.84088	0.0668971	0.012586	5.3152	1.91645e-06	0.0649046	0.00744539	8.71742	1.68277e-10	0.190497	0.925185	0.000148994	7.54114e-09	up	ENSMUSG00000038059_up	spleen
ENSMUSG00000058006	0.330716	0.230564	1.43438	0.157025	-0.00180714	0.00980738	-0.184263	0.854473	-0.0664293	0.0124953	-5.31632	1.90865e-06	-0.0682365	0.00893638	-7.63581	4.10054e-09	0.535014	0.932683	0.000148994	8.47971e-08	down	ENSMUSG00000058006_down	spleen
ENSMUSG00000058297	1.56063	0.245907	6.34643	4.12942e-08	0.0463812	0.01046	4.43413	4.36565e-05	-0.0707948	0.0133269	-5.31218	1.93773e-06	-0.0244136	0.00869809	-2.80677	0.00793637	5.96448e-05	0.00292983	0.000148994	0.0166634	down	ENSMUSG00000058297_down	spleen
ENSMUSG00000097636	-0.113077	0.26919	-0.420066	0.676045	-0.0138747	0.0114504	-1.21172	0.230709	-0.0774106	0.0145887	-5.3062	1.98042e-06	-0.0912852	0.00987237	-9.24654	3.71201e-11	0.885584	0.453605	0.000149945	2.47918e-09	down	ENSMUSG00000097636_down	spleen
ENSMUSG00000026223	-0.0155861	0.150054	-0.10387	0.917644	-0.00595117	0.00638277	-0.93238	0.355143	0.0431369	0.00813213	5.3045	1.99271e-06	0.0371857	0.00563366	6.60063	9.70676e-08	0.976957	0.582302	0.000150269	1.07238e-06	up	ENSMUSG00000026223_up	spleen
ENSMUSG00000052142	0.472429	0.297323	1.58894	0.117705	-0.014526	0.0126471	-1.14856	0.25562	-0.0854537	0.0161134	-5.30327	2.00166e-06	-0.0999797	0.0106992	-9.34457	2.8163e-11	0.482871	0.482099	0.000150341	2.05765e-09	down	ENSMUSG00000052142_down	spleen
ENSMUSG00000039716	0.689129	0.181082	3.80563	0.000352476	0.051799	0.00770259	6.72488	9.84823e-09	-0.0520222	0.00981368	-5.30099	2.01836e-06	-0.000223283	0.00651834	-0.0342546	0.972858	0.0287758	2.88238e-05	0.000150401	0.980324	down	ENSMUSG00000039716_down	spleen
ENSMUSG00000051166	0.453397	0.240824	1.88269	0.0649412	0.0244685	0.0102438	2.3886	0.0203079	-0.0691853	0.0130514	-5.30098	2.01849e-06	-0.0447168	0.00859116	-5.20498	7.47575e-06	0.384209	0.0997704	0.000150401	4.01637e-05	down	ENSMUSG00000051166_down	spleen
ENSMUSG00000021236	0.150544	0.171853	0.876005	0.38477	0.0100187	0.00731002	1.37055	0.175984	-0.0493445	0.00931352	-5.29816	2.0393e-06	-0.0393258	0.00598878	-6.56657	1.07863e-07	0.741085	0.386897	0.000150672	1.16667e-06	down	ENSMUSG00000021236_down	spleen
ENSMUSG00000028874	-0.107652	0.208533	-0.516237	0.607722	0.00175705	0.00887027	0.198083	0.843697	0.059889	0.0113014	5.29926	2.03117e-06	0.061646	0.00772863	7.97631	1.47956e-09	0.855576	0.926918	0.000150672	3.93507e-08	up	ENSMUSG00000028874_up	spleen
ENSMUSG00000042105	0.478746	0.2305	2.07699	0.0424022	0.0126175	0.0098047	1.28689	0.203428	-0.0661661	0.0124919	-5.29671	2.05011e-06	-0.0535485	0.00841551	-6.36308	2.02771e-07	0.322459	0.421847	0.000150672	1.94853e-06	down	ENSMUSG00000042105_down	spleen
ENSMUSG00000085971	0.0465911	0.202453	0.230133	0.818827	-0.00355127	0.00861166	-0.41238	0.681636	-0.058109	0.0109719	-5.29616	2.05422e-06	-0.0616602	0.00610251	-10.1041	3.45724e-12	0.945069	0.834686	0.000150672	5.11154e-10	down	ENSMUSG00000085971_down	spleen
ENSMUSG00000031779	1.54612	0.340358	4.54261	3.00363e-05	-0.0111786	0.0144777	-0.772128	0.443285	-0.097649	0.0184457	-5.29387	2.07141e-06	-0.108828	0.0132053	-8.2412	6.75323e-10	0.00563991	0.662229	0.000151342	2.13837e-08	down	ENSMUSG00000031779_down	spleen
ENSMUSG00000073412	-0.195403	0.347389	-0.56249	0.576027	-0.0118131	0.0147767	-0.79944	0.427414	0.099627	0.0188267	5.2918	2.08712e-06	0.0878139	0.0131788	6.66325	7.99766e-08	0.843574	0.649157	0.000151899	9.16802e-07	up	ENSMUSG00000073412_up	spleen
ENSMUSG00000015839	-0.136316	0.144597	-0.942729	0.349869	0.0159686	0.00615068	2.59624	0.0120152	0.0414584	0.00783643	5.29047	2.09724e-06	0.057427	0.00530001	10.8353	4.92646e-13	0.71688	0.071137	0.000152045	1.56787e-10	up	ENSMUSG00000015839_up	spleen
ENSMUSG00000033581	0.363207	0.0964171	3.76704	0.000398757	0.00606907	0.00410125	1.47981	0.144529	-0.0276175	0.0052253	-5.28534	2.1368e-06	-0.0215484	0.00332939	-6.4722	1.4451e-07	0.0302248	0.341999	0.000153962	1.46912e-06	down	ENSMUSG00000033581_down	spleen
ENSMUSG00000049130	-0.869498	0.364609	-2.38474	0.020502	0.0106499	0.0155092	0.686683	0.495117	0.10443	0.0197599	5.28492	2.14006e-06	0.115079	0.0114251	10.0725	3.76657e-12	0.232866	0.704463	0.000153962	5.27798e-10	up	ENSMUSG00000049130_up	spleen
ENSMUSG00000002332	-0.139393	0.122922	-1.13399	0.261628	-0.0134327	0.00522868	-2.56905	0.0128893	0.0351683	0.00666173	5.27915	2.18547e-06	0.0217355	0.00452279	4.80578	2.56654e-05	0.644951	0.074514	0.000156628	0.000115624	up	ENSMUSG00000002332_up	spleen
ENSMUSG00000007682	-0.593331	0.255034	-2.32648	0.023637	-0.0006165	0.0108483	-0.0568293	0.954883	0.0728938	0.0138215	5.27394	2.22736e-06	0.0722773	0.00856768	8.43604	3.81228e-10	0.24741	0.981919	0.000157401	1.3766e-08	up	ENSMUSG00000007682_up	spleen
ENSMUSG00000029063	-0.124395	0.0749342	-1.66005	0.102494	0.000376204	0.00318745	0.118027	0.906469	0.0214225	0.00406105	5.27512	2.21781e-06	0.0217987	0.00284867	7.65224	3.90257e-09	0.459536	0.958862	0.000157401	8.20909e-08	up	ENSMUSG00000029063_up	spleen
ENSMUSG00000047419	0.334363	0.112512	2.97179	0.00435709	0.00207335	0.00478589	0.433222	0.666518	-0.03216	0.00609759	-5.27422	2.22503e-06	-0.0300867	0.00344638	-8.72993	1.62305e-10	0.109686	0.825967	0.000157401	7.3971e-09	down	ENSMUSG00000047419_down	spleen
ENSMUSG00000057229	0.197307	0.175388	1.12497	0.265399	-0.0180948	0.00746041	-2.42544	0.0185383	-0.0501168	0.00950513	-5.27261	2.23817e-06	-0.0682116	0.00553136	-12.3318	1.13134e-14	0.647616	0.0939273	0.000157401	1.77027e-11	down	ENSMUSG00000057229_down	spleen
ENSMUSG00000059108	-1.86806	0.495552	-3.76966	0.000395439	-0.0176789	0.0210791	-0.838691	0.405208	0.141615	0.0268564	5.27306	2.23446e-06	0.123936	0.0172489	7.18518	1.60829e-08	0.0302248	0.629744	0.000157401	2.50821e-07	up	ENSMUSG00000059108_up	spleen
ENSMUSG00000042810	0.218364	0.230175	0.948686	0.346856	-0.00115823	0.00979086	-0.118297	0.906255	-0.0657477	0.0124743	-5.27066	2.25408e-06	-0.066906	0.00831907	-8.04248	1.21543e-09	0.714465	0.958799	0.000157929	3.39111e-08	down	ENSMUSG00000042810_down	spleen
ENSMUSG00000021704	0.227307	0.163515	1.39013	0.169991	0.0126363	0.00695538	1.81676	0.0746068	-0.0466772	0.00886168	-5.26731	2.28172e-06	-0.034041	0.00529604	-6.42763	1.65942e-07	0.549385	0.226755	0.000158252	1.64862e-06	down	ENSMUSG00000021704_down	spleen
ENSMUSG00000037493	-0.399999	0.128997	-3.10084	0.00301946	-0.00217311	0.00548709	-0.39604	0.693581	0.0368217	0.00699097	5.26704	2.28398e-06	0.0346486	0.00475092	7.29302	1.15769e-08	0.0925001	0.842173	0.000158252	1.94399e-07	up	ENSMUSG00000037493_up	spleen
ENSMUSG00000042492	-0.229156	0.128915	-1.77756	0.0809056	-0.0105637	0.00548362	-1.9264	0.0591352	0.0368111	0.00698655	5.26885	2.26897e-06	0.0262474	0.00468178	5.60629	2.1438e-06	0.418223	0.195455	0.000158252	1.38521e-05	up	ENSMUSG00000042492_up	spleen
ENSMUSG00000018654	0.236551	0.125401	1.88635	0.0644369	0.00630868	0.00533414	1.1827	0.241925	-0.035787	0.00679609	-5.26582	2.29411e-06	-0.0294783	0.00443276	-6.6501	8.32952e-08	0.383753	0.466335	0.000158258	9.4905e-07	down	ENSMUSG00000018654_down	spleen
ENSMUSG00000022651	-2.95395	0.89018	-3.31838	0.00159562	-0.0177728	0.0378652	-0.46937	0.640627	0.254	0.0482431	5.265	2.30092e-06	0.236228	0.0292229	8.08364	1.07575e-09	0.0666614	0.810177	0.000158258	3.08522e-08	up	ENSMUSG00000022651_up	spleen
ENSMUSG00000038188	-0.921573	0.265147	-3.4757	0.000991517	-0.0142647	0.0112785	-1.26478	0.21119	0.075551	0.0143696	5.25769	2.36295e-06	0.0612863	0.00933083	6.56815	1.07337e-07	0.0511476	0.430894	0.000161931	1.16367e-06	up	ENSMUSG00000038188_up	spleen
ENSMUSG00000032436	-0.357679	0.14212	-2.51674	0.0147355	-0.0172949	0.0060453	-2.86088	0.00592829	0.0404752	0.00770217	5.25504	2.38583e-06	0.0231803	0.00539277	4.29841	0.000120037	0.200082	0.0455465	0.000162904	0.000436431	up	ENSMUSG00000032436_up	spleen
ENSMUSG00000026479	1.20772	0.223358	5.40711	1.36962e-06	-0.0251259	0.00950089	-2.64458	0.010593	-0.0635953	0.0121048	-5.25371	2.39741e-06	-0.0887212	0.00829789	-10.692	7.17705e-13	0.000829591	0.0659061	0.000163102	1.89917e-10	down	ENSMUSG00000026479_down	spleen
ENSMUSG00000020623	0.221067	0.104984	2.10572	0.039725	0.00482722	0.00446565	1.08097	0.284345	-0.0298729	0.00568958	-5.25046	2.42588e-06	-0.0250457	0.00360737	-6.94293	3.37762e-08	0.311723	0.512934	0.000163545	4.53336e-07	down	ENSMUSG00000020623_down	spleen
ENSMUSG00000022416	0.332496	0.320258	1.03821	0.303633	-0.0062022	0.0136227	-0.455286	0.650664	-0.0911135	0.0173563	-5.24959	2.43355e-06	-0.0973157	0.0119068	-8.17309	8.25593e-10	0.680836	0.816679	0.000163545	2.51628e-08	down	ENSMUSG00000022416_down	spleen
ENSMUSG00000039616	-0.137024	0.114142	-1.20047	0.235011	0.00792119	0.0048552	1.63149	0.1084	0.0324771	0.00618589	5.25018	2.42834e-06	0.0403982	0.00386127	10.4624	1.31903e-12	0.619253	0.287448	0.000163545	2.69212e-10	up	ENSMUSG00000039616_up	spleen
ENSMUSG00000049109	0.544785	0.291783	1.86709	0.0671273	0.0119019	0.0124115	0.958946	0.341708	-0.0830033	0.0158131	-5.249	2.43877e-06	-0.0711013	0.0103948	-6.84006	4.63484e-08	0.387235	0.571016	0.000163545	5.84334e-07	down	ENSMUSG00000049109_down	spleen
ENSMUSG00000032267	0.356021	0.223379	1.5938	0.11661	0.00175122	0.00950177	0.184305	0.85444	-0.0635074	0.012106	-5.24596	2.46588e-06	-0.0617562	0.00797798	-7.74084	2.99039e-09	0.482603	0.932683	0.000164492	6.70054e-08	down	ENSMUSG00000032267_down	spleen
ENSMUSG00000050379	0.443921	0.220187	2.01611	0.0485954	-0.00705721	0.00936601	-0.753491	0.454311	-0.062594	0.011933	-5.24546	2.4704e-06	-0.0696512	0.00852177	-8.17333	8.25009e-10	0.342007	0.670908	0.000164492	2.51628e-08	down	ENSMUSG00000050379_down	spleen
ENSMUSG00000009291	-0.383284	0.10736	-3.57009	0.000741163	0.00925082	0.00456671	2.0257	0.0475701	0.0305094	0.00581834	5.24367	2.48651e-06	0.0397602	0.00322326	12.3354	1.12147e-14	0.0430861	0.170985	0.000164581	1.77027e-11	up	ENSMUSG00000009291_up	spleen
ENSMUSG00000029804	0.442044	0.249551	1.77136	0.081943	0.0162781	0.0106151	1.53349	0.130785	-0.0709133	0.0135244	-5.24336	2.48927e-06	-0.0546351	0.00956035	-5.71476	1.52846e-06	0.420855	0.322488	0.000164581	1.04099e-05	down	ENSMUSG00000029804_down	spleen
ENSMUSG00000004864	-1.04196	0.336984	-3.09201	0.00309705	-0.0137793	0.0143341	-0.96129	0.340539	0.0956737	0.0182628	5.23873	2.53154e-06	0.0818944	0.0116339	7.03927	2.5131e-08	0.0937558	0.569902	0.000165051	3.58575e-07	up	ENSMUSG00000004864_up	spleen
ENSMUSG00000022817	-0.317875	0.236675	-1.34308	0.184663	0.0202417	0.0100674	2.01062	0.0491902	0.0672052	0.0128266	5.23952	2.52422e-06	0.0874468	0.00753021	11.6128	6.69394e-14	0.56604	0.174976	0.000165051	5.02769e-11	up	ENSMUSG00000022817_up	spleen
ENSMUSG00000046727	-0.219673	0.164322	-1.33684	0.186679	0.00871015	0.00698969	1.24614	0.2179	0.0466691	0.00890539	5.24055	2.51487e-06	0.0553793	0.00523187	10.585	9.52324e-13	0.568208	0.43905	0.000165051	2.16512e-10	up	ENSMUSG00000046727_up	spleen
ENSMUSG00000061414	0.106531	0.210998	0.504891	0.615616	0.00783155	0.00897514	0.872583	0.386617	-0.0599089	0.011435	-5.23908	2.52831e-06	-0.0520773	0.00780858	-6.66924	7.85094e-08	0.858416	0.61303	0.000165051	9.02738e-07	down	ENSMUSG00000061414_down	spleen
ENSMUSG00000020844	-0.290965	0.126689	-2.29669	0.0253993	-0.0141762	0.00538891	-2.63063	0.0109867	0.0359247	0.00686588	5.23235	2.59085e-06	0.0217484	0.00473185	4.59618	4.87477e-05	0.255733	0.0672662	0.000165321	0.000201129	up	ENSMUSG00000020844_up	spleen
ENSMUSG00000024670	0.965356	0.280454	3.44212	0.00109859	-0.00701498	0.0119296	-0.588033	0.558874	-0.0795239	0.0151992	-5.23212	2.593e-06	-0.0865388	0.0100286	-8.62918	2.17251e-10	0.0545352	0.754366	0.000165321	8.96555e-09	down	ENSMUSG00000024670_down	spleen
ENSMUSG00000026765	0.183858	0.256881	0.71573	0.477132	-0.00997348	0.0109269	-0.912749	0.365287	-0.072887	0.0139216	-5.23552	2.5612e-06	-0.0828605	0.00900007	-9.20665	4.15488e-11	0.797499	0.592008	0.000165321	2.69952e-09	down	ENSMUSG00000026765_down	spleen
ENSMUSG00000036111	-0.644822	0.216436	-2.97927	0.00426648	-0.0209626	0.00920646	-2.27694	0.0266309	0.061366	0.0117297	5.23166	2.59731e-06	0.0404034	0.00798025	5.06293	1.16115e-05	0.109144	0.118174	0.000165321	5.88154e-05	up	ENSMUSG00000036111_up	spleen
ENSMUSG00000042156	0.404417	0.282192	1.43312	0.157382	0.00968168	0.0120035	0.806571	0.423326	-0.0800841	0.0152934	-5.23652	2.55189e-06	-0.0704024	0.00972424	-7.23988	1.3611e-08	0.535684	0.645561	0.000165321	2.20512e-07	down	ENSMUSG00000042156_down	spleen
ENSMUSG00000046908	-1.4405	0.397305	-3.62569	0.000623249	-0.016622	0.0169	-0.983551	0.329567	0.112713	0.0215319	5.23471	2.56878e-06	0.0960909	0.0137298	6.9987	2.84604e-08	0.039271	0.560127	0.000165321	3.97324e-07	up	ENSMUSG00000046908_up	spleen
ENSMUSG00000073386	-1.14329	0.302476	-3.77978	0.000382866	-0.0112751	0.0128663	-0.876327	0.384596	0.0857623	0.0163926	5.23176	2.59637e-06	0.0744872	0.0103073	7.22666	1.4171e-08	0.0295847	0.611271	0.000165321	2.27427e-07	up	ENSMUSG00000073386_up	spleen
ENSMUSG00000015501	0.363162	0.219757	1.65256	0.104017	0.0070134	0.00934773	0.750278	0.456228	-0.0622596	0.0119097	-5.22763	2.63561e-06	-0.0552462	0.00826792	-6.68199	7.54769e-08	0.461363	0.672364	0.000167192	8.73216e-07	down	ENSMUSG00000015501_down	spleen
ENSMUSG00000038582	0.465841	0.144137	3.23192	0.00206185	0.00998331	0.00613111	1.6283	0.109074	-0.0408272	0.00781149	-5.22656	2.64589e-06	-0.0308439	0.00516089	-5.97648	6.75645e-07	0.0777416	0.288398	0.000167279	5.25325e-06	down	ENSMUSG00000038582_down	spleen
ENSMUSG00000016024	-1.19535	0.315682	-3.78655	0.000374667	-0.00344365	0.013428	-0.256452	0.798541	0.0893926	0.0171083	5.2251	2.65993e-06	0.085949	0.0112691	7.62697	4.21114e-09	0.0293073	0.901907	0.000167603	8.66075e-08	up	ENSMUSG00000016024_up	spleen
ENSMUSG00000066026	-0.55667	0.179053	-3.10897	0.00294957	-0.0238709	0.00761629	-3.13419	0.00274246	0.050687	0.00970373	5.22346	2.67581e-06	0.0268162	0.00542019	4.94746	1.65911e-05	0.0913928	0.0283097	0.000168039	7.98389e-05	up	ENSMUSG00000066026_up	spleen
ENSMUSG00000005803	-0.888998	0.271645	-3.27265	0.00182816	0.00817288	0.0115548	0.707313	0.482305	0.0768253	0.0147217	5.2185	2.72445e-06	0.0849982	0.00924393	9.19503	4.29376e-11	0.0721162	0.694817	0.000168867	2.76138e-09	up	ENSMUSG00000005803_up	spleen
ENSMUSG00000019087	-0.387535	0.107067	-3.61956	0.000635313	-0.00303019	0.00455426	-0.665352	0.508556	0.0302951	0.00580247	5.22106	2.69919e-06	0.0272649	0.00379448	7.18541	1.60718e-08	0.0396321	0.714994	0.000168867	2.50821e-07	up	ENSMUSG00000019087_up	spleen
ENSMUSG00000031610	-0.696879	0.186398	-3.73867	0.000436453	-0.0012527	0.00792872	-0.157995	0.875029	0.0527247	0.0101018	5.21934	2.71608e-06	0.051472	0.00617977	8.32912	5.21469e-10	0.0315203	0.943478	0.000168867	1.76072e-08	up	ENSMUSG00000031610_up	spleen
ENSMUSG00000034157	0.267261	0.118351	2.25822	0.0278474	0.0122339	0.00503423	2.43014	0.0183231	-0.0334664	0.00641399	-5.21771	2.73219e-06	-0.0212325	0.00413389	-5.13621	9.25359e-06	0.266531	0.0930628	0.000168867	4.83189e-05	down	ENSMUSG00000034157_down	spleen
ENSMUSG00000097194	0.631035	0.202834	3.11108	0.00293167	-0.00223711	0.00862788	-0.259289	0.796363	-0.0573442	0.0109926	-5.21663	2.74296e-06	-0.0595813	0.00744256	-8.00549	1.3566e-09	0.0909884	0.901128	0.000168867	3.68637e-08	down	ENSMUSG00000097194_down	spleen
ENSMUSG00000114937	0.224713	0.219234	1.02499	0.309774	-0.0069445	0.00932545	-0.744682	0.459578	-0.0619871	0.0118813	-5.21718	2.73745e-06	-0.0689316	0.00698031	-9.87514	6.45492e-12	0.685439	0.674548	0.000168867	7.76949e-10	down	ENSMUSG00000114937_down	spleen
ENSMUSG00000025950	-0.306831	0.114799	-2.67276	0.00983667	0.0134358	0.00488317	2.75145	0.00797877	0.0324455	0.00622152	5.21504	2.75885e-06	0.0458813	0.00434587	10.5574	1.02449e-12	0.166549	0.055324	0.000168995	2.26316e-10	up	ENSMUSG00000025950_up	spleen
ENSMUSG00000030002	0.180797	0.119665	1.51086	0.136446	0.0133553	0.00509013	2.62377	0.0111852	-0.0338179	0.00648521	-5.21462	2.76303e-06	-0.0204626	0.00406815	-5.02995	1.28587e-05	0.510956	0.0679914	0.000168995	6.39766e-05	down	ENSMUSG00000030002_down	spleen
ENSMUSG00000093989	-0.311495	0.166379	-1.8722	0.0664036	-0.0145724	0.0070772	-2.05906	0.0441503	0.0470061	0.00901688	5.21312	2.77814e-06	0.0324337	0.00581585	5.57677	2.35046e-06	0.385905	0.163674	0.000169367	1.49965e-05	up	ENSMUSG00000093989_up	spleen
ENSMUSG00000038387	-0.436261	0.147914	-2.94943	0.00463869	-0.00687612	0.00629174	-1.09288	0.279126	0.0417758	0.00801616	5.21145	2.79499e-06	0.0348997	0.00522006	6.68569	7.46194e-08	0.11288	0.507511	0.000169843	8.64895e-07	up	ENSMUSG00000038387_up	spleen
ENSMUSG00000033712	0.186353	0.116917	1.59389	0.11659	-0.00793194	0.00497327	-1.59491	0.11636	-0.0329984	0.00633632	-5.20783	2.83195e-06	-0.0409304	0.00389435	-10.5102	1.16148e-12	0.482603	0.300412	0.000171534	2.5024e-10	down	ENSMUSG00000033712_down	spleen
ENSMUSG00000029098	0.142961	0.136834	1.04478	0.300614	-0.00503827	0.00582044	-0.865617	0.390393	-0.038561	0.00741568	-5.19993	2.91425e-06	-0.0435992	0.00506622	-8.60587	2.32449e-10	0.678584	0.616831	0.000172919	9.40668e-09	down	ENSMUSG00000029098_down	spleen
ENSMUSG00000029603	0.511764	0.312478	1.63776	0.107079	-0.0283887	0.0132917	-2.13581	0.0370809	-0.0881193	0.0169347	-5.20348	2.87698e-06	-0.116508	0.0121859	-9.56088	1.53792e-11	0.467021	0.145602	0.000172919	1.32466e-09	down	ENSMUSG00000029603_down	spleen
ENSMUSG00000032245	-0.244097	0.188061	-1.29797	0.19962	0.00227033	0.00799949	0.283809	0.777603	0.0529926	0.010192	5.19945	2.91928e-06	0.0552629	0.00722939	7.6442	3.99818e-09	0.582126	0.890254	0.000172919	8.32304e-08	up	ENSMUSG00000032245_up	spleen
ENSMUSG00000032578	-0.534024	0.185129	-2.88461	0.00555352	-0.0111094	0.00787474	-1.41077	0.163844	0.0521746	0.010033	5.20029	2.91043e-06	0.0410651	0.0067362	6.09619	4.65234e-07	0.124586	0.370338	0.000172919	3.89465e-06	up	ENSMUSG00000032578_up	spleen
ENSMUSG00000033444	-0.277676	0.0735363	-3.77604	0.000387464	-0.00178335	0.00312798	-0.570128	0.570871	0.0207267	0.00398529	5.20081	2.9049e-06	0.0189434	0.00264896	7.15125	1.78393e-08	0.0298173	0.763189	0.000172919	2.72112e-07	up	ENSMUSG00000033444_up	spleen
ENSMUSG00000042185	0.150195	0.147757	1.01649	0.313766	-0.00343029	0.0062851	-0.545782	0.587383	-0.0416403	0.00800769	-5.20004	2.91306e-06	-0.0450706	0.00512786	-8.78935	1.3674e-10	0.68851	0.773986	0.000172919	6.53374e-09	down	ENSMUSG00000042185_down	spleen
ENSMUSG00000051124	0.567201	0.215235	2.63526	0.0108545	0.000805572	0.00915536	0.0879892	0.930199	-0.0606757	0.0116646	-5.20169	2.89566e-06	-0.0598702	0.00768568	-7.78983	2.58186e-09	0.174437	0.969545	0.000172919	5.94112e-08	down	ENSMUSG00000051124_down	spleen
ENSMUSG00000022672	0.17446	0.135891	1.28382	0.20449	0.00771191	0.00578034	1.33416	0.187551	-0.0382837	0.00736459	-5.19834	2.93102e-06	-0.0305718	0.00501805	-6.09236	4.70819e-07	0.587213	0.401465	0.000173068	3.93084e-06	down	ENSMUSG00000022672_down	spleen
ENSMUSG00000038775	-0.374932	0.166629	-2.2501	0.02839	-0.0270547	0.00708783	-3.81707	0.000339774	0.046931	0.00903043	5.19698	2.94557e-06	0.0198762	0.00609056	3.26344	0.002372	0.268772	0.0086449	0.000173382	0.00578128	up	ENSMUSG00000038775_up	spleen
ENSMUSG00000034171	0.307333	0.233292	1.31737	0.193078	0.00680906	0.00992345	0.686159	0.495444	-0.0656847	0.0126432	-5.19525	2.96405e-06	-0.0588756	0.00744599	-7.90703	1.81878e-09	0.576765	0.704662	0.000173925	4.60398e-08	down	ENSMUSG00000034171_down	spleen
ENSMUSG00000030043	0.703778	0.159816	4.40367	4.84594e-05	-0.0031175	0.00679804	-0.458588	0.648305	-0.0449724	0.00866122	-5.19239	2.99493e-06	-0.0480899	0.00515759	-9.32411	2.98304e-11	0.00758268	0.815155	0.00017511	2.12976e-09	down	ENSMUSG00000030043_down	spleen
ENSMUSG00000035051	0.19645	0.160337	1.22523	0.225616	-0.00678903	0.00682019	-0.995431	0.323809	-0.0451126	0.00868944	-5.19166	3.0029e-06	-0.0519016	0.00595515	-8.71541	1.69255e-10	0.61008	0.553721	0.00017511	7.54891e-09	down	ENSMUSG00000035051_down	spleen
ENSMUSG00000025104	0.453122	0.210262	2.15503	0.0354738	0.0230243	0.00894385	2.57432	0.0127154	-0.0591414	0.0113951	-5.19006	3.02033e-06	-0.0361171	0.0076766	-4.70483	3.49797e-05	0.297097	0.0738958	0.00017516	0.000151131	down	ENSMUSG00000025104_down	spleen
ENSMUSG00000057230	0.233167	0.140719	1.65697	0.103119	0.00494889	0.00598572	0.826783	0.411869	-0.0395793	0.00762626	-5.18987	3.02241e-06	-0.0346304	0.00512814	-6.75301	6.0613e-08	0.460868	0.635522	0.00017516	7.26312e-07	down	ENSMUSG00000057230_down	spleen
ENSMUSG00000027219	0.162904	0.22333	0.729433	0.468777	-0.00203721	0.00949968	-0.21445	0.830975	-0.0627784	0.0121033	-5.18688	3.05528e-06	-0.0648156	0.00763087	-8.49387	3.22002e-10	0.792009	0.920492	0.00017652	1.2141e-08	down	ENSMUSG00000027219_down	spleen
ENSMUSG00000064065	0.688752	0.248006	2.77715	0.00744574	0.0125233	0.0105493	1.18712	0.240193	-0.069693	0.0134407	-5.18524	3.07356e-06	-0.0571697	0.00888437	-6.43486	1.62257e-07	0.146885	0.464193	0.000176821	1.61542e-06	down	ENSMUSG00000064065_down	spleen
ENSMUSG00000106734	0.129043	0.224088	0.575862	0.567016	-0.00466449	0.00953192	-0.489355	0.626502	-0.0629652	0.0121444	-5.18472	3.07933e-06	-0.0676297	0.00778989	-8.68172	1.86574e-10	0.839354	0.801071	0.000176821	8.09074e-09	down	ENSMUSG00000106734_down	spleen
ENSMUSG00000005465	0.469307	0.240123	1.95444	0.0556485	-0.0123893	0.010214	-1.21297	0.230233	-0.0673904	0.0130134	-5.17854	3.14904e-06	-0.0797797	0.00852372	-9.35972	2.69888e-11	0.359942	0.453317	0.000179695	2.01099e-09	down	ENSMUSG00000005465_down	spleen
ENSMUSG00000030872	0.0807457	0.180761	0.446698	0.656816	-0.0143306	0.00768897	-1.86379	0.067597	-0.0507147	0.00979633	-5.17691	3.16765e-06	-0.0650453	0.00663033	-9.81028	7.71359e-12	0.877609	0.213251	0.000179695	8.47007e-10	down	ENSMUSG00000030872_down	spleen
ENSMUSG00000051804	0.5956	0.263752	2.25818	0.0278497	0.0175268	0.0112191	1.56223	0.123867	-0.0739997	0.014294	-5.17699	3.16674e-06	-0.0564729	0.00805205	-7.01348	2.71989e-08	0.266531	0.312321	0.000179695	3.82844e-07	down	ENSMUSG00000051804_down	spleen
ENSMUSG00000061577	0.411888	0.29666	1.38842	0.170507	0.00357041	0.0126189	0.282942	0.778264	-0.0832448	0.0160774	-5.17775	3.15804e-06	-0.0796744	0.0103783	-7.67702	3.62231e-09	0.549622	0.890631	0.000179695	7.7291e-08	down	ENSMUSG00000061577_down	spleen
ENSMUSG00000029718	-0.205515	0.176281	-1.16584	0.248622	0.000932388	0.00749839	0.124345	0.901487	0.0494411	0.00955351	5.17517	3.18759e-06	0.0503735	0.0058042	8.6788	1.88158e-10	0.631972	0.957704	0.000180281	8.12195e-09	up	ENSMUSG00000029718_up	spleen
ENSMUSG00000032035	0.36736	0.256449	1.43248	0.157564	-0.002418	0.0109085	-0.221662	0.825383	-0.0719127	0.0138982	-5.17424	3.19844e-06	-0.0743307	0.00994113	-7.47709	6.62133e-09	0.535684	0.917241	0.000180352	1.25205e-07	down	ENSMUSG00000032035_down	spleen
ENSMUSG00000001946	-0.752808	0.195349	-3.85365	0.000302051	-0.0161244	0.0083095	-1.94047	0.057363	0.0547602	0.0105869	5.17243	3.21937e-06	0.0386358	0.00661122	5.84397	1.02141e-06	0.0260166	0.191724	0.000180988	7.46265e-06	up	ENSMUSG00000001946_up	spleen
ENSMUSG00000062300	-0.43704	0.214493	-2.03755	0.0463304	-0.0174279	0.0091238	-1.91015	0.0612397	0.0600957	0.0116244	5.16978	3.25039e-06	0.0426678	0.00638963	6.67767	7.64903e-08	0.334466	0.199441	0.000182187	8.8114e-07	up	ENSMUSG00000062300_up	spleen
ENSMUSG00000040270	0.638424	0.32442	1.96789	0.0540398	0.00374787	0.0137997	0.27159	0.786936	-0.0906969	0.0175819	-5.15853	3.38539e-06	-0.086949	0.0126322	-6.8831	4.05975e-08	0.356287	0.895968	0.000188628	5.27543e-07	down	ENSMUSG00000040270_down	spleen
ENSMUSG00000068335	-0.17904	0.12988	-1.37851	0.173529	-0.0109563	0.00552464	-1.98317	0.0522611	0.0363139	0.0070388	5.15911	3.37839e-06	0.0253577	0.00441551	5.74287	1.40017e-06	0.553052	0.18122	0.000188628	9.71226e-06	up	ENSMUSG00000068335_up	spleen
ENSMUSG00000090394	0.0552794	0.155639	0.355177	0.723791	-0.0072505	0.00662035	-1.09518	0.278124	-0.0434938	0.00843482	-5.15645	3.41094e-06	-0.0507443	0.00576397	-8.8037	1.31205e-10	0.907864	0.50669	0.000189489	6.3496e-09	down	ENSMUSG00000090394_down	spleen
ENSMUSG00000061859	0.327784	0.244712	1.33947	0.185828	-0.00312861	0.0104092	-0.300562	0.764862	-0.0683194	0.0132621	-5.15148	3.47288e-06	-0.071448	0.00933779	-7.65149	3.91146e-09	0.567239	0.882934	0.000192361	8.20909e-08	down	ENSMUSG00000061859_down	spleen
ENSMUSG00000066684	-0.552612	0.360461	-1.53307	0.130889	0.0169959	0.0153328	1.10847	0.272398	0.100612	0.0195351	5.15033	3.48734e-06	0.117608	0.0119785	9.81825	7.54627e-12	0.502481	0.500745	0.000192594	8.35411e-10	up	ENSMUSG00000066684_up	spleen
ENSMUSG00000024780	0.0931647	0.103655	0.898792	0.372612	0.00869014	0.00440915	1.97094	0.0536813	-0.0289223	0.00561759	-5.14853	3.51006e-06	-0.0202322	0.00337971	-5.98637	6.55125e-07	0.733705	0.183839	0.000193134	5.13409e-06	down	ENSMUSG00000024780_down	spleen
ENSMUSG00000073008	0.565423	0.343861	1.64434	0.10571	0.0399683	0.0146267	2.73256	0.00839271	-0.0959341	0.0186355	-5.14793	3.51771e-06	-0.0559658	0.0123197	-4.54278	5.73526e-05	0.464111	0.0568531	0.000193134	0.000232143	down	ENSMUSG00000073008_down	spleen
ENSMUSG00000069094	0.214224	0.224035	0.95621	0.343076	0.00831388	0.00952967	0.87242	0.386705	-0.0624936	0.0121415	-5.1471	3.52828e-06	-0.0541797	0.0081434	-6.6532	8.25005e-08	0.71158	0.613118	0.00019315	9.42329e-07	down	ENSMUSG00000069094_down	spleen
ENSMUSG00000070501	0.410547	0.258896	1.58576	0.118425	-0.0212688	0.0110125	-1.93133	0.0585096	-0.0721747	0.0140308	-5.14401	3.56781e-06	-0.0934435	0.0102228	-9.14073	5.00783e-11	0.48288	0.194002	0.000194746	3.07294e-09	down	ENSMUSG00000070501_down	spleen
ENSMUSG00000041736	-0.339978	0.225726	-1.50616	0.137648	-0.0218588	0.00960161	-2.27658	0.026654	0.0628363	0.0122332	5.13655	3.66528e-06	0.0409775	0.00774526	5.29065	5.72896e-06	0.512921	0.118179	0.000199487	3.19302e-05	up	ENSMUSG00000041736_up	spleen
ENSMUSG00000027994	0.161799	0.15949	1.01448	0.314718	-0.00475113	0.00678417	-0.700326	0.486623	0.0443784	0.00864354	5.13429	3.69541e-06	0.0396273	0.00545911	7.25892	1.28438e-08	0.689471	0.697825	0.000199967	2.11923e-07	up	ENSMUSG00000027994_up	spleen
ENSMUSG00000032724	0.685179	0.191679	3.57462	0.000730812	-0.00487434	0.00815336	-0.597833	0.552362	-0.053336	0.010388	-5.13439	3.694e-06	-0.0582104	0.00731887	-7.95346	1.5837e-09	0.0427491	0.749573	0.000199967	4.15677e-08	down	ENSMUSG00000032724_down	spleen
ENSMUSG00000035649	0.0344967	0.174465	0.197728	0.843974	0.00166864	0.00742116	0.224849	0.822915	-0.0485344	0.00945512	-5.13313	3.71087e-06	-0.0468657	0.00581483	-8.05969	1.15492e-09	0.951618	0.915776	0.000200227	3.26545e-08	down	ENSMUSG00000035649_down	spleen
ENSMUSG00000001588	0.292531	0.271938	1.07572	0.286664	-0.0169833	0.0115673	-1.46821	0.147641	-0.0755957	0.0147377	-5.12943	3.76081e-06	-0.092579	0.00951546	-9.72933	9.64146e-12	0.666256	0.346575	0.00020234	9.62966e-10	down	ENSMUSG00000001588_down	spleen
ENSMUSG00000023274	0.941118	0.299286	3.14454	0.00266147	0.0023752	0.0127306	0.186574	0.852669	-0.0831555	0.0162198	-5.1268	3.79667e-06	-0.0807803	0.0112481	-7.1817	1.62546e-08	0.0865054	0.931714	0.000203105	2.52242e-07	down	ENSMUSG00000023274_down	spleen
ENSMUSG00000110148	0.289871	0.17685	1.63908	0.106804	-9.22045e-06	0.0075226	-0.0012257	0.999026	-0.0491391	0.00958435	-5.12701	3.7938e-06	-0.0491483	0.00605093	-8.12243	9.59002e-10	0.466979	1	0.000203105	2.84025e-08	down	ENSMUSG00000110148_down	spleen
ENSMUSG00000032258	0.377153	0.179658	2.09928	0.0403125	0.0124412	0.00764206	1.62799	0.109142	-0.0498845	0.00973656	-5.12342	3.84321e-06	-0.0374433	0.00673154	-5.56237	2.45841e-06	0.313696	0.288398	0.00020443	1.55718e-05	down	ENSMUSG00000032258_down	spleen
ENSMUSG00000112964	0.50527	0.210792	2.397	0.0198916	0.0359225	0.00896639	4.00635	0.000183754	-0.0585313	0.0114239	-5.1236	3.84076e-06	-0.0226088	0.00726696	-3.11118	0.00358064	0.228575	0.00608527	0.00020443	0.00828716	down	ENSMUSG00000112964_down	spleen
ENSMUSG00000005873	-0.361718	0.166112	-2.17756	0.0336681	-0.00111371	0.00706583	-0.15762	0.875323	0.0460887	0.0090024	5.1196	3.89662e-06	0.044975	0.00631754	7.11906	1.96841e-08	0.290643	0.943564	0.000206686	2.92934e-07	up	ENSMUSG00000005873_up	spleen
ENSMUSG00000015968	0.91308	0.206984	4.41137	4.7199e-05	0.0297474	0.00880437	3.37871	0.00133134	-0.0574013	0.0112174	-5.11715	3.93118e-06	-0.0276539	0.00795389	-3.47677	0.00131406	0.00744753	0.0186001	0.000207461	0.0034413	down	ENSMUSG00000015968_down	spleen
ENSMUSG00000032231	0.129235	0.192514	0.6713	0.504789	0.00808897	0.00818889	0.987798	0.327501	0.053387	0.0104333	5.117	3.93333e-06	0.0614759	0.00677203	9.07792	5.98598e-11	0.811857	0.557776	0.000207461	3.52347e-09	up	ENSMUSG00000032231_up	spleen
ENSMUSG00000000861	-0.0267395	0.121906	-0.219345	0.827179	-0.00228525	0.00518548	-0.440701	0.661126	-0.0337851	0.00660669	-5.11376	3.9795e-06	-0.0360703	0.00413492	-8.72334	1.65422e-10	0.946435	0.822582	0.000207564	7.48126e-09	down	ENSMUSG00000000861_down	spleen
ENSMUSG00000056501	-0.615287	0.317863	-1.9357	0.0579596	-0.0102086	0.0135208	-0.75503	0.453395	0.0881224	0.0172265	5.1155	3.95469e-06	0.0779137	0.0103632	7.51829	5.8456e-09	0.367178	0.670273	0.000207564	1.13274e-07	up	ENSMUSG00000056501_up	spleen
ENSMUSG00000063382	0.277604	0.219751	1.26327	0.211727	-0.0172245	0.00934745	-1.8427	0.0706687	-0.0609139	0.0119094	-5.11479	3.96474e-06	-0.0781384	0.00836469	-9.34146	2.84096e-11	0.596667	0.21962	0.000207564	2.05964e-09	down	ENSMUSG00000063382_down	spleen
ENSMUSG00000100615	0.321505	0.235828	1.36331	0.178242	0.0139034	0.0100313	1.386	0.171242	-0.0653622	0.0127806	-5.11416	3.97388e-06	-0.0514588	0.00827338	-6.21981	3.16584e-07	0.558647	0.380928	0.000207564	2.84835e-06	down	ENSMUSG00000100615_down	spleen
ENSMUSG00000031447	0.0189459	0.110721	0.171114	0.864751	0.00370408	0.00470969	0.78648	0.434902	0.0306538	0.0060005	5.10854	4.05516e-06	0.0343579	0.00424063	8.10206	1.01862e-09	0.958329	0.65575	0.000209933	2.98388e-08	up	ENSMUSG00000031447_up	spleen
ENSMUSG00000052270	0.150015	0.563488	0.266225	0.791044	0.032144	0.0239689	1.34107	0.185311	0.155965	0.0305381	5.10722	4.0745e-06	0.188109	0.0183642	10.2433	2.37319e-12	0.934764	0.398464	0.000209933	4.01454e-10	up	ENSMUSG00000052270_up	spleen
ENSMUSG00000059994	0.388664	0.288224	1.34848	0.182933	-0.00891573	0.0122601	-0.727218	0.470122	-0.0797693	0.0156202	-5.10679	4.08081e-06	-0.0886851	0.0109579	-8.09323	1.04562e-09	0.564221	0.683083	0.000209933	3.0252e-08	down	ENSMUSG00000059994_down	spleen
ENSMUSG00000064246	-1.8416	0.521671	-3.5302	0.000838574	-0.0246274	0.0221901	-1.10984	0.271812	0.144392	0.0282719	5.10726	4.07388e-06	0.119764	0.0177323	6.75402	6.04251e-08	0.0463115	0.500128	0.000209933	7.24985e-07	up	ENSMUSG00000064246_up	spleen
ENSMUSG00000074071	0.594672	0.279216	2.1298	0.0375971	0.00230301	0.0118769	0.193907	0.84695	-0.0772842	0.015132	-5.10732	4.07307e-06	-0.0749812	0.0107449	-6.97829	3.03e-08	0.304095	0.928788	0.000209933	4.16503e-07	down	ENSMUSG00000074071_down	spleen
ENSMUSG00000070385	0.142734	0.228947	0.623435	0.53553	-0.0173147	0.00973863	-1.77794	0.0808427	-0.063303	0.0124077	-5.10189	4.15358e-06	-0.0806177	0.00774729	-10.4059	1.53374e-12	0.82606	0.238289	0.000213092	2.96897e-10	down	ENSMUSG00000070385_down	spleen
ENSMUSG00000008540	-0.576368	0.181827	-3.16987	0.00247264	0.0196661	0.0077343	2.54271	0.013791	0.0502029	0.00985408	5.09463	4.26365e-06	0.069869	0.00614857	11.3634	1.259e-13	0.0847381	0.0777403	0.00021766	6.22113e-11	up	ENSMUSG00000008540_up	spleen
ENSMUSG00000016756	0.281716	0.230399	1.22273	0.226552	0.0132039	0.0098004	1.34728	0.183316	-0.0636121	0.0124864	-5.09449	4.26579e-06	-0.0504082	0.00815079	-6.18445	3.53409e-07	0.61173	0.396405	0.00021766	3.11548e-06	down	ENSMUSG00000016756_down	spleen
ENSMUSG00000000732	0.267513	0.294723	0.907674	0.36794	-0.000636096	0.0125365	-0.0507395	0.959714	-0.0813002	0.0159725	-5.09002	4.33502e-06	-0.0819363	0.0107525	-7.62018	4.2981e-09	0.730859	0.983905	0.000220525	8.82027e-08	down	ENSMUSG00000000732_down	spleen
ENSMUSG00000036006	0.271806	0.222596	1.22107	0.227174	0.00303927	0.00946849	0.320988	0.749415	-0.0613958	0.0120636	-5.08936	4.34543e-06	-0.0583565	0.0084177	-6.9326	3.48653e-08	0.612529	0.875156	0.000220525	4.64962e-07	down	ENSMUSG00000036006_down	spleen
ENSMUSG00000030231	0.325847	0.152239	2.14037	0.0366941	0.00527436	0.00647571	0.814484	0.418818	-0.0419809	0.00825054	-5.08826	4.36268e-06	-0.0367065	0.00594262	-6.17682	3.61908e-07	0.301534	0.641813	0.000220804	3.17387e-06	down	ENSMUSG00000030231_down	spleen
ENSMUSG00000021488	0.0953054	0.11896	0.801155	0.426428	0.00226784	0.00506015	0.448176	0.655755	-0.0327733	0.00644701	-5.08349	4.43823e-06	-0.0305055	0.00439073	-6.9477	3.32841e-08	0.765439	0.819813	0.000224023	4.48976e-07	down	ENSMUSG00000021488_down	spleen
ENSMUSG00000022092	0.582898	0.199873	2.91635	0.00508653	0.00754717	0.0085019	0.887703	0.378497	-0.0549818	0.0108321	-5.07584	4.56216e-06	-0.0474346	0.00769632	-6.16329	3.77486e-07	0.117768	0.605267	0.000225127	3.27241e-06	down	ENSMUSG00000022092_down	spleen
ENSMUSG00000022951	-0.139435	0.196705	-0.708855	0.481355	0.00396562	0.00836715	0.473951	0.637378	0.0541271	0.0106604	5.07741	4.53641e-06	0.0580927	0.00687859	8.44544	3.70898e-10	0.799861	0.80816	0.000225127	1.3523e-08	up	ENSMUSG00000022951_up	spleen
ENSMUSG00000031389	0.139992	0.241964	0.578566	0.565202	-0.0140691	0.0102923	-1.36695	0.177105	-0.0665464	0.0131132	-5.07475	4.57999e-06	-0.0806154	0.0079854	-10.0954	3.54004e-12	0.838857	0.388176	0.000225127	5.18664e-10	down	ENSMUSG00000031389_down	spleen
ENSMUSG00000032009	0.59745	0.276458	2.16109	0.0349802	0.0109038	0.0117596	0.927228	0.357787	-0.076079	0.0149826	-5.07782	4.52971e-06	-0.0651751	0.0106483	-6.12072	4.30993e-07	0.294769	0.584697	0.000225127	3.65196e-06	down	ENSMUSG00000032009_down	spleen
ENSMUSG00000032046	-0.00150189	0.14856	-0.0101096	0.99197	-0.00125664	0.00631924	-0.198859	0.843093	0.0408664	0.00805119	5.07582	4.56248e-06	0.0396097	0.00599874	6.603	9.63588e-08	0.997167	0.926534	0.000225127	1.06682e-06	up	ENSMUSG00000032046_up	spleen
ENSMUSG00000039210	0.442332	0.106588	4.14991	0.000114241	0.00753342	0.0045339	1.66158	0.102186	-0.0293156	0.00577653	-5.07496	4.57665e-06	-0.0217822	0.00398199	-5.47018	3.27661e-06	0.0139263	0.276996	0.000225127	1.9867e-05	down	ENSMUSG00000039210_down	spleen
ENSMUSG00000053687	-0.498341	0.138797	-3.59044	0.000695735	-0.0129067	0.00590394	-2.18611	0.0330036	0.0381996	0.00752206	5.07834	4.52128e-06	0.0252929	0.00502466	5.03375	1.27082e-05	0.0418154	0.135278	0.000225127	6.3396e-05	up	ENSMUSG00000053687_up	spleen
ENSMUSG00000058135	-0.906169	0.187576	-4.83093	1.09388e-05	-0.00473915	0.00797886	-0.593964	0.554928	0.0515977	0.0101657	5.07569	4.56467e-06	0.0468586	0.00730631	6.41344	1.73414e-07	0.00342329	0.751542	0.000225127	1.71108e-06	up	ENSMUSG00000058135_up	spleen
ENSMUSG00000058715	0.0912034	0.372583	0.244787	0.807516	0.0221568	0.0158484	1.39805	0.167613	0.102577	0.0201921	5.08005	4.49359e-06	0.124734	0.0137624	9.06338	6.23888e-11	0.940114	0.37596	0.000225127	3.59348e-09	up	ENSMUSG00000058715_up	spleen
ENSMUSG00000110279	0.281414	0.273347	1.02951	0.307666	-0.0168811	0.0116272	-1.45186	0.152121	-0.0752437	0.014814	-5.07924	4.50671e-06	-0.0921248	0.00978996	-9.41013	2.34294e-11	0.68402	0.353439	0.000225127	1.81043e-09	down	ENSMUSG00000110279_down	spleen
ENSMUSG00000028988	-0.33112	0.151936	-2.17933	0.0335294	-0.0121255	0.00646285	-1.87619	0.0658446	0.041776	0.00823416	5.07349	4.60084e-06	0.0296504	0.00549087	5.39995	4.07769e-06	0.289916	0.209696	0.000225509	2.38973e-05	up	ENSMUSG00000028988_up	spleen
ENSMUSG00000032212	0.165266	0.100056	1.65174	0.104185	0.00212987	0.00425603	0.500435	0.61873	-0.0275035	0.0054225	-5.07211	4.6238e-06	-0.0253737	0.00316577	-8.01501	1.31874e-09	0.461506	0.796188	0.000225509	3.62298e-08	down	ENSMUSG00000032212_down	spleen
ENSMUSG00000051748	-2.16798	0.636746	-3.40479	0.00123046	-0.0217806	0.027085	-0.80416	0.424706	0.17505	0.0345083	5.0727	4.61401e-06	0.15327	0.0219594	6.97969	3.01708e-08	0.0586405	0.646977	0.000225509	4.1503e-07	up	ENSMUSG00000051748_up	spleen
ENSMUSG00000062519	0.186276	0.146855	1.26843	0.209891	0.0129234	0.00624673	2.06882	0.043191	-0.0403329	0.0079588	-5.0677	4.69765e-06	-0.0274095	0.00503441	-5.44443	3.55034e-06	0.594531	0.161296	0.000228518	2.12783e-05	down	ENSMUSG00000062519_down	spleen
ENSMUSG00000030165	0.358433	0.268363	1.33563	0.187074	0.0265637	0.0114152	2.32704	0.0236048	-0.0736174	0.0145439	-5.06175	4.79937e-06	-0.0470537	0.00933776	-5.03908	1.25006e-05	0.56862	0.109574	0.000232863	6.25613e-05	down	ENSMUSG00000030165_down	spleen
ENSMUSG00000021200	0.0449403	0.224388	0.200279	0.841988	-0.00453903	0.00954472	-0.475554	0.636242	0.0615336	0.0121607	5.06004	4.82887e-06	0.0569946	0.00862172	6.61058	9.41259e-08	0.95121	0.807251	0.00023369	1.04704e-06	up	ENSMUSG00000021200_up	spleen
ENSMUSG00000100150	0.297811	0.176497	1.68734	0.0971004	0.00293195	0.00750758	0.390533	0.697624	-0.0483791	0.00956522	-5.05781	4.86778e-06	-0.0454471	0.00652619	-6.9638	3.16784e-08	0.448032	0.844268	0.000234967	4.31973e-07	down	ENSMUSG00000100150_down	spleen
ENSMUSG00000064215	-0.277795	0.141731	-1.96001	0.0549778	-0.0185746	0.00602877	-3.08099	0.00319645	0.0388386	0.00768111	5.05637	4.89298e-06	0.020264	0.00518482	3.90833	0.000381525	0.358071	0.0310162	0.000235578	0.00118041	up	ENSMUSG00000064215_up	spleen
ENSMUSG00000060044	-0.154337	0.203547	-0.758242	0.451486	0.0195856	0.00865817	2.2621	0.0275913	0.055753	0.0110312	5.05414	4.9325e-06	0.0753386	0.00690947	10.9037	4.12018e-13	0.781413	0.12054	0.000236874	1.35835e-10	up	ENSMUSG00000060044_up	spleen
ENSMUSG00000034744	-0.243393	0.12213	-1.99289	0.0511551	-0.00787417	0.00519501	-1.51572	0.135216	0.0334251	0.00661884	5.05	5.00636e-06	0.025551	0.00451847	5.65478	1.84295e-06	0.347093	0.328794	0.000239807	1.21891e-05	up	ENSMUSG00000034744_up	spleen
ENSMUSG00000030283	0.388595	0.303946	1.2785	0.206346	-0.00168993	0.0129288	-0.130711	0.896473	-0.0831542	0.0164723	-5.04813	5.04008e-06	-0.0848442	0.0114562	-7.40596	8.21395e-09	0.58942	0.955501	0.000240808	1.48017e-07	down	ENSMUSG00000030283_down	spleen
ENSMUSG00000026399	-0.00366988	0.209953	-0.0174795	0.986116	0.0106243	0.0089307	1.18964	0.239209	-0.0573604	0.0113784	-5.04117	5.16762e-06	-0.0467361	0.0075148	-6.21921	3.17171e-07	0.99545	0.463198	0.000246275	2.85226e-06	down	ENSMUSG00000026399_down	spleen
ENSMUSG00000021094	-0.259304	0.126534	-2.04928	0.0451306	-0.000941331	0.00538233	-0.174893	0.861795	0.0345043	0.00685749	5.03162	5.34788e-06	0.033563	0.00463171	7.24635	1.33453e-08	0.331411	0.937159	0.000253579	2.17332e-07	up	ENSMUSG00000021094_up	spleen
ENSMUSG00000056735	0.237911	0.182092	1.30654	0.196709	-0.00409494	0.00774558	-0.528681	0.599116	-0.049661	0.00986845	-5.03231	5.33477e-06	-0.053756	0.00582308	-9.23154	3.87264e-11	0.581425	0.782254	0.000253579	2.55146e-09	down	ENSMUSG00000056735_down	spleen
ENSMUSG00000022157	-1.37337	0.539753	-2.54444	0.0137301	0.0047756	0.0229592	0.208004	0.835981	0.147155	0.0292518	5.03063	5.36706e-06	0.15193	0.0190764	7.96432	1.53334e-09	0.194303	0.922589	0.000253847	4.04376e-08	up	ENSMUSG00000022157_up	spleen
ENSMUSG00000024681	-2.21261	0.698573	-3.16733	0.00249099	-0.00932685	0.0297149	-0.313878	0.75478	0.190396	0.037859	5.02908	5.39691e-06	0.181069	0.0232035	7.80353	2.47805e-09	0.0847381	0.87831	0.00025398	5.77304e-08	up	ENSMUSG00000024681_up	spleen
ENSMUSG00000034343	-0.21381	0.121347	-1.76197	0.0835323	-0.0034289	0.00516169	-0.664297	0.509226	0.033076	0.00657638	5.02952	5.38847e-06	0.0296471	0.0044634	6.64228	8.53348e-08	0.424284	0.715592	0.00025398	9.67992e-07	up	ENSMUSG00000034343_up	spleen
ENSMUSG00000052512	0.416457	0.15216	2.73697	0.00829451	0.0219696	0.00647237	3.39437	0.00126987	-0.0414431	0.00824628	-5.02567	5.46337e-06	-0.0194735	0.00587715	-3.31342	0.00206833	0.153193	0.017973	0.000256464	0.00511889	down	ENSMUSG00000052512_down	spleen
ENSMUSG00000031824	-0.546759	0.322648	-1.6946	0.0957064	0.0199721	0.0137243	1.45523	0.151187	0.0878493	0.0174858	5.02403	5.49566e-06	0.107821	0.0105711	10.1996	2.6695e-12	0.446427	0.352273	0.000256592	4.25008e-10	up	ENSMUSG00000031824_up	spleen
ENSMUSG00000032643	-0.573009	0.17112	-3.34858	0.00145769	-0.0198657	0.00727887	-2.72923	0.00846786	0.0465925	0.00927383	5.02408	5.49458e-06	0.0267268	0.00627793	4.25726	0.000135802	0.0641007	0.057133	0.000256592	0.000485059	up	ENSMUSG00000032643_up	spleen
ENSMUSG00000039747	0.290254	0.245394	1.18281	0.241882	-0.00716605	0.0104382	-0.686521	0.495218	-0.0668072	0.0132991	-5.02345	5.50708e-06	-0.0739732	0.00857453	-8.62708	2.18573e-10	0.624794	0.704554	0.000256592	8.98062e-09	down	ENSMUSG00000039747_down	spleen
ENSMUSG00000072214	-0.622787	0.259737	-2.39776	0.0198543	-0.00448902	0.0110483	-0.406308	0.686065	0.0706774	0.0140764	5.02099	5.55584e-06	0.0661884	0.00921704	7.18109	1.6285e-08	0.228575	0.837872	0.000258223	2.52506e-07	up	ENSMUSG00000072214_up	spleen
ENSMUSG00000034111	0.3989	0.208019	1.91762	0.0602654	0.00907638	0.0088484	1.02577	0.309413	-0.0565902	0.0112735	-5.01974	5.58081e-06	-0.0475138	0.00765996	-6.20288	3.33708e-07	0.372553	0.539712	0.000258743	2.97674e-06	down	ENSMUSG00000034111_down	spleen
ENSMUSG00000045098	0.148389	0.164435	0.902419	0.3707	0.00869209	0.00699451	1.2427	0.219156	-0.0446997	0.00891153	-5.01594	5.65731e-06	-0.0360076	0.00596941	-6.03202	5.68214e-07	0.732837	0.44073	0.000261001	4.57032e-06	down	ENSMUSG00000045098_down	spleen
ENSMUSG00000095028	-0.221225	0.355185	-0.622844	0.535916	0.0189884	0.0151084	1.25681	0.214038	0.0965604	0.0192492	5.01633	5.64944e-06	0.115549	0.0130587	8.84839	1.15379e-10	0.82606	0.434655	0.000261001	5.73142e-09	up	ENSMUSG00000095028_up	spleen
ENSMUSG00000028108	-0.51341	0.18616	-2.75789	0.00784209	-0.0162088	0.00791863	-2.04692	0.0453696	0.0505248	0.0100889	5.00795	5.82182e-06	0.034316	0.00592736	5.78943	1.21088e-06	0.15016	0.166526	0.000267715	8.61237e-06	up	ENSMUSG00000028108_up	spleen
ENSMUSG00000038888	-0.372255	0.102054	-3.64761	0.000581863	-0.0224711	0.00434104	-5.17643	3.17316e-06	0.0276955	0.00553082	5.00749	5.83136e-06	0.00522441	0.00359189	1.4545	0.154239	0.0371508	0.000902763	0.000267715	0.219173	up	ENSMUSG00000038888_up	spleen
ENSMUSG00000043168	-0.0330415	0.262946	-0.125659	0.900452	-0.0229781	0.0111848	-2.0544	0.0446148	-0.0713344	0.0142503	-5.00581	5.8665e-06	-0.0943126	0.00994798	-9.48058	1.92383e-11	0.970708	0.164649	0.000268672	1.57532e-09	down	ENSMUSG00000043168_down	spleen
ENSMUSG00000086425	-1.089	0.299814	-3.63227	0.000610545	-0.0161195	0.0127531	-1.26397	0.211477	0.0812891	0.0162484	5.00291	5.92776e-06	0.0651696	0.00991272	6.57435	1.05297e-07	0.0386	0.431027	0.000270816	1.14508e-06	up	ENSMUSG00000086425_up	spleen
ENSMUSG00000055866	0.137048	0.134678	1.0176	0.313243	0.0254529	0.00572872	4.44302	4.23443e-05	-0.0364836	0.00729883	-4.99856	6.02092e-06	-0.0110308	0.00461075	-2.3924	0.0219309	0.688073	0.00291474	0.000274405	0.0404874	down	ENSMUSG00000055866_down	spleen
ENSMUSG00000076462	0.266051	0.188684	1.41003	0.16406	-0.00346258	0.00802598	-0.431422	0.667818	-0.0510484	0.0102257	-4.99216	6.16042e-06	-0.054511	0.00712369	-7.65207	3.90459e-09	0.542946	0.826312	0.000279717	8.20909e-08	down	ENSMUSG00000076462_down	spleen
ENSMUSG00000111118	0.509968	0.226218	2.25432	0.0281068	-0.00898075	0.00962254	-0.933303	0.35467	-0.0611994	0.0122598	-4.99185	6.16726e-06	-0.0701801	0.00849221	-8.26406	6.31374e-10	0.267764	0.58173	0.000279717	2.04402e-08	down	ENSMUSG00000111118_down	spleen
ENSMUSG00000039997	0.479382	0.242488	1.97693	0.0529805	0.0137029	0.0103146	1.3285	0.189403	-0.065591	0.0131416	-4.99111	6.18377e-06	-0.0518881	0.00900194	-5.7641	1.31043e-06	0.353649	0.403955	0.000279789	9.20105e-06	down	ENSMUSG00000039997_down	spleen
ENSMUSG00000058099	-0.402559	0.184671	-2.17987	0.0334871	-0.00397608	0.00785527	-0.506167	0.614726	0.0499319	0.0100082	4.9891	6.2284e-06	0.0459558	0.00649824	7.07205	2.27303e-08	0.289908	0.792925	0.000281132	3.31372e-07	up	ENSMUSG00000058099_up	spleen
ENSMUSG00000018567	-0.237216	0.147534	-1.60787	0.113488	-0.00880891	0.00627559	-1.40368	0.165936	0.0398646	0.00799558	4.98583	6.30175e-06	0.0310557	0.00549204	5.65467	1.84358e-06	0.477365	0.373433	0.000282405	1.21891e-05	up	ENSMUSG00000018567_up	spleen
ENSMUSG00000024008	1.06669	0.226431	4.71087	1.67043e-05	0.00168762	0.00963161	0.175217	0.861541	-0.0611875	0.0122714	-4.98619	6.29358e-06	-0.0594999	0.00805124	-7.39015	8.61748e-09	0.00402125	0.937148	0.000282405	1.53666e-07	down	ENSMUSG00000024008_down	spleen
ENSMUSG00000025912	2.64798	0.495477	5.34432	1.72328e-06	0.0926616	0.0210759	4.39657	4.965e-05	-0.133882	0.0268523	-4.98588	6.30065e-06	-0.0412205	0.0167985	-2.45383	0.0189643	0.000949231	0.00317102	0.000282405	0.0357415	down	ENSMUSG00000025912_down	spleen
ENSMUSG00000006435	-0.721024	0.277574	-2.59759	0.0119731	-0.00432437	0.011807	-0.366253	0.715556	0.0749712	0.0150431	4.98377	6.34835e-06	0.0706468	0.00955256	7.39558	8.47664e-09	0.179711	0.855407	0.000282676	1.51876e-07	up	ENSMUSG00000006435_up	spleen
ENSMUSG00000020926	0.426152	0.272544	1.56361	0.123543	-0.0198503	0.0115931	-1.71225	0.0923829	-0.0736095	0.0147704	-4.98357	6.35295e-06	-0.0934598	0.00961123	-9.72402	9.78373e-12	0.490852	0.259938	0.000282676	9.6689e-10	down	ENSMUSG00000020926_down	spleen
ENSMUSG00000037706	-0.0845084	0.103341	-0.817766	0.416957	0.00730141	0.00439576	1.66101	0.1023	0.0279124	0.00560053	4.98389	6.34553e-06	0.0352138	0.00394332	8.93	9.13014e-11	0.760823	0.277176	0.000282676	4.85656e-09	up	ENSMUSG00000037706_up	spleen
ENSMUSG00000086370	0.129747	0.190351	0.681623	0.498287	0.0119199	0.00809687	1.47216	0.146577	-0.0513583	0.010316	-4.97849	6.4693e-06	-0.0394384	0.00694972	-5.67482	1.73129e-06	0.808113	0.345069	0.000287172	1.15729e-05	down	ENSMUSG00000086370_down	spleen
ENSMUSG00000027246	0.30374	0.277833	1.09324	0.278967	-0.0110205	0.0118181	-0.932515	0.355074	-0.0748869	0.0150571	-4.97352	6.5854e-06	-0.0859074	0.0107526	-7.98946	1.42279e-09	0.659206	0.582239	0.000290273	3.81654e-08	down	ENSMUSG00000027246_down	spleen
ENSMUSG00000042644	0.281808	0.220486	1.27812	0.206479	-0.0145551	0.00937872	-1.55193	0.126312	-0.0594295	0.0119492	-4.97351	6.58551e-06	-0.0739846	0.00813274	-9.09713	5.66779e-11	0.58942	0.315898	0.000290273	3.36785e-09	down	ENSMUSG00000042644_down	spleen
ENSMUSG00000061769	0.287921	0.23607	1.21964	0.227713	0.0207949	0.0100416	2.07087	0.0429922	-0.0636361	0.0127938	-4.97398	6.57445e-06	-0.0428413	0.00802774	-5.33665	4.96542e-06	0.612962	0.160866	0.000290273	2.82532e-05	down	ENSMUSG00000061769_down	spleen
ENSMUSG00000024121	-0.0237355	0.123143	-0.192747	0.847855	-0.00643712	0.00523809	-1.22891	0.224246	0.0331825	0.00667372	4.97212	6.6185e-06	0.0267454	0.00407467	6.56383	1.08783e-07	0.953092	0.446661	0.000291043	1.17325e-06	up	ENSMUSG00000024121_up	spleen
ENSMUSG00000035900	0.177635	0.138513	1.28244	0.20497	-0.00156908	0.00589188	-0.266313	0.790976	-0.0373169	0.00750669	-4.97116	6.64127e-06	-0.038886	0.0052362	-7.42639	7.72061e-09	0.587771	0.898312	0.000291362	1.40475e-07	down	ENSMUSG00000035900_down	spleen
ENSMUSG00000057729	-3.08874	0.982428	-3.14398	0.00266576	-0.0520267	0.0417891	-1.24498	0.218323	0.264504	0.0532425	4.96791	6.71873e-06	0.212477	0.0321391	6.61118	9.39502e-08	0.0865054	0.439526	0.000294074	1.04632e-06	up	ENSMUSG00000057729_up	spleen
ENSMUSG00000095704	-0.0669248	0.248169	-0.269674	0.788402	-0.0208017	0.0105563	-1.97056	0.0537255	-0.0667827	0.0134495	-4.96546	6.77799e-06	-0.0875844	0.00929915	-9.41854	2.28842e-11	0.933701	0.183921	0.000295978	1.77592e-09	down	ENSMUSG00000095704_down	spleen
ENSMUSG00000073982	-0.206664	0.156243	-1.32271	0.191307	-0.0158781	0.00664603	-2.38911	0.0202825	0.0420195	0.00846754	4.96242	6.85197e-06	0.0261414	0.00577769	4.52453	6.06242e-05	0.573738	0.0996974	0.000298514	0.000243235	up	ENSMUSG00000073982_up	spleen
ENSMUSG00000002109	0.206704	0.217332	0.951099	0.345641	0.000898494	0.00924456	0.0971917	0.922921	-0.05843	0.0117783	-4.96084	6.8908e-06	-0.0575315	0.00656156	-8.76797	1.45432e-10	0.713765	0.966789	0.000299511	6.78672e-09	down	ENSMUSG00000002109_down	spleen
ENSMUSG00000022947	-0.181994	0.208132	-0.874416	0.385626	-0.00682805	0.00885323	-0.77125	0.443801	0.0559245	0.0112797	4.95799	6.96128e-06	0.0490965	0.00795306	6.17328	3.65918e-07	0.741225	0.662578	0.000299829	3.19603e-06	up	ENSMUSG00000022947_up	spleen
ENSMUSG00000033658	0.285818	0.141425	2.02099	0.0480714	0.00329714	0.00601572	0.548087	0.58581	-0.0380077	0.00766448	-4.95894	6.93769e-06	-0.0347106	0.00493865	-7.02834	2.59871e-08	0.340617	0.773482	0.000299829	3.68829e-07	down	ENSMUSG00000033658_down	spleen
ENSMUSG00000033885	0.134729	0.220757	0.610304	0.544129	-0.0137561	0.00939027	-1.46493	0.148531	-0.0593262	0.0119639	-4.95877	6.94194e-06	-0.0730823	0.00844517	-8.65375	2.02314e-10	0.828994	0.34778	0.000299829	8.5947e-09	down	ENSMUSG00000033885_down	spleen
ENSMUSG00000054387	0.176819	0.206653	0.855633	0.395847	0.0203038	0.00879033	2.30979	0.02461	-0.0555269	0.0111995	-4.95796	6.96199e-06	-0.035223	0.00700037	-5.03159	1.27934e-05	0.747899	0.112461	0.000299829	6.37362e-05	down	ENSMUSG00000054387_down	spleen
ENSMUSG00000027293	-0.175036	0.131567	-1.33039	0.188783	-0.0002152	0.00559643	-0.0384532	0.969463	0.0353397	0.00713027	4.9563	7.00351e-06	0.0351245	0.00422622	8.3111	5.49807e-10	0.570083	0.988897	0.000300599	1.83696e-08	up	ENSMUSG00000027293_up	spleen
ENSMUSG00000043753	0.740723	0.240715	3.07717	0.00323161	0.0459715	0.0102392	4.48975	3.60562e-05	-0.0646531	0.0130455	-4.95596	7.0119e-06	-0.0186816	0.00796304	-2.34604	0.0244415	0.0949791	0.00275605	0.000300599	0.0444279	down	ENSMUSG00000043753_down	spleen
ENSMUSG00000023912	0.123245	0.190321	0.647562	0.519914	0.0100156	0.00809562	1.23716	0.22119	-0.0510931	0.0103144	-4.95356	7.07228e-06	-0.0410775	0.00577385	-7.11441	1.99661e-08	0.819753	0.442715	0.000302497	2.96836e-07	down	ENSMUSG00000023912_down	spleen
ENSMUSG00000043015	0.217196	0.19896	1.09165	0.27966	0.00258885	0.00846309	0.305899	0.760816	-0.0534001	0.0107826	-4.95243	7.10079e-06	-0.0508113	0.00656645	-7.73801	3.01582e-09	0.659612	0.881092	0.000303026	6.73342e-08	down	ENSMUSG00000043015_down	spleen
ENSMUSG00000028641	-0.144733	0.105444	-1.3726	0.175349	-0.0158728	0.00448523	-3.5389	0.000816345	0.0282899	0.00571452	4.95053	7.14908e-06	0.0124172	0.00348564	3.56237	0.00103251	0.554784	0.0138223	0.000303638	0.00278316	up	ENSMUSG00000028641_up	spleen
ENSMUSG00000036160	0.135548	0.0841027	1.6117	0.11265	-0.0124552	0.00357744	-3.48161	0.000973743	-0.0225616	0.00455793	-4.94996	7.16364e-06	-0.0350169	0.0030341	-11.5411	8.02034e-14	0.476509	0.0154152	0.000303638	5.19303e-11	down	ENSMUSG00000036160_down	spleen
ENSMUSG00000068747	-0.697789	0.281376	-2.47992	0.0161752	0.0180558	0.0119688	1.50858	0.137028	0.0754827	0.0152491	4.94998	7.16337e-06	0.0935385	0.00876109	10.6766	7.47506e-13	0.207744	0.331101	0.000303638	1.92273e-10	up	ENSMUSG00000068747_up	spleen
ENSMUSG00000030144	-1.01617	0.319284	-3.18265	0.00238221	0.0140053	0.0135812	1.03123	0.306869	0.0855897	0.0173035	4.94637	7.25607e-06	0.099595	0.0107743	9.24375	3.74134e-11	0.0836088	0.536298	0.000306863	2.47918e-09	up	ENSMUSG00000030144_up	spleen
ENSMUSG00000076465	0.483796	0.187319	2.58274	0.0124421	-0.00577161	0.00796789	-0.724359	0.471861	-0.0501619	0.0101517	-4.94123	7.39046e-06	-0.0559335	0.00684404	-8.17258	8.26835e-10	0.183379	0.684921	0.000311844	2.51628e-08	down	ENSMUSG00000076465_down	spleen
ENSMUSG00000041477	0.11411	0.142689	0.799708	0.427259	-0.00646878	0.00606951	-1.06578	0.291095	-0.0381942	0.00773301	-4.93911	7.44666e-06	-0.044663	0.00491106	-9.09437	5.71243e-11	0.76552	0.520215	0.000313511	3.38367e-09	down	ENSMUSG00000041477_down	spleen
ENSMUSG00000011008	0.156377	0.179161	0.872828	0.386484	-0.0071348	0.00762091	-0.936214	0.353183	-0.047909	0.00970961	-4.93418	7.57872e-06	-0.0550438	0.00659892	-8.34132	5.03113e-10	0.741591	0.580438	0.000314836	1.70831e-08	down	ENSMUSG00000011008_down	spleen
ENSMUSG00000015134	0.484605	0.174166	2.78243	0.00734031	-0.00252329	0.00740842	-0.340598	0.734681	-0.0465979	0.00943889	-4.9368	7.50821e-06	-0.0491212	0.00603672	-8.13706	9.18365e-10	0.146554	0.867072	0.000314836	2.73716e-08	down	ENSMUSG00000015134_down	spleen
ENSMUSG00000033004	0.327406	0.230966	1.41755	0.161862	0.0122289	0.00982451	1.24473	0.218415	-0.0617771	0.0125172	-4.93539	7.5461e-06	-0.0495482	0.00892976	-5.54866	2.56578e-06	0.540798	0.439548	0.000314836	1.61779e-05	down	ENSMUSG00000033004_down	spleen
ENSMUSG00000066621	0.216777	0.235122	0.921976	0.360496	-0.0170827	0.0100013	-1.70805	0.0931656	-0.062876	0.0127424	-4.9344	7.57279e-06	-0.0799586	0.00812457	-9.84158	7.07765e-12	0.725746	0.261438	0.000314836	8.10348e-10	down	ENSMUSG00000066621_down	spleen
ENSMUSG00000098322	0.377465	0.19476	1.9381	0.0576588	-0.00479025	0.00828444	-0.578223	0.565431	-0.0520948	0.010555	-4.93556	7.54157e-06	-0.056885	0.00630767	-9.01839	7.09216e-11	0.366607	0.759287	0.000314836	3.97521e-09	down	ENSMUSG00000098322_down	spleen
ENSMUSG00000104876	0.760253	0.324707	2.34135	0.0227985	0.00884172	0.0138119	0.640151	0.524685	-0.0868364	0.0175975	-4.9346	7.56737e-06	-0.0779947	0.0118261	-6.59512	9.87393e-08	0.244202	0.728861	0.000314836	1.0855e-06	down	ENSMUSG00000104876_down	spleen
ENSMUSG00000004865	0.169504	0.131664	1.2874	0.20325	0.00160609	0.00560053	0.286774	0.775344	-0.0352013	0.0071355	-4.93326	7.60369e-06	-0.0335952	0.00367104	-9.15141	4.85847e-11	0.585969	0.888812	0.000315022	3.02078e-09	down	ENSMUSG00000004865_down	spleen
ENSMUSG00000028378	-0.370363	0.239061	-1.54924	0.126957	-0.020872	0.0101688	-2.05255	0.0448007	0.0639083	0.0129559	4.93278	7.61678e-06	0.0430363	0.00760353	5.66005	1.81291e-06	0.496818	0.165155	0.000315022	1.20329e-05	up	ENSMUSG00000028378_up	spleen
ENSMUSG00000008200	0.135211	0.160274	0.843623	0.40247	0.00861787	0.00681751	1.26408	0.211438	-0.042829	0.00868602	-4.9308	7.67059e-06	-0.0342112	0.0052206	-6.55311	1.12456e-07	0.752182	0.431027	0.000315857	1.20387e-06	down	ENSMUSG00000008200_down	spleen
ENSMUSG00000038463	-0.946837	0.263905	-3.58779	0.000701489	-0.0215975	0.0112256	-1.92395	0.059449	0.0705254	0.0143023	4.93106	7.66359e-06	0.0489279	0.00837096	5.84495	1.01829e-06	0.0418154	0.195982	0.000315857	7.44273e-06	up	ENSMUSG00000038463_up	spleen
ENSMUSG00000023008	0.306295	0.159564	1.91958	0.0600115	-0.00424798	0.0067873	-0.625872	0.533941	-0.042597	0.00864753	-4.92591	7.80547e-06	-0.046845	0.00612529	-7.64779	3.95518e-09	0.372262	0.735786	0.000320007	8.2637e-08	down	ENSMUSG00000023008_down	spleen
ENSMUSG00000026873	1.07612	0.206056	5.22247	2.68549e-06	0.00737169	0.00876491	0.841046	0.403899	-0.0550144	0.0111672	-4.92644	7.79079e-06	-0.0476427	0.00720906	-6.60872	9.46684e-08	0.00126064	0.628767	0.000320007	1.05245e-06	down	ENSMUSG00000026873_down	spleen
ENSMUSG00000022263	0.220227	0.159112	1.3841	0.171818	0.00101782	0.00676808	0.150385	0.881001	-0.0424497	0.00862304	-4.92282	7.89211e-06	-0.0414318	0.0061216	-6.76814	5.78495e-08	0.551284	0.946154	0.000320758	6.98997e-07	down	ENSMUSG00000022263_down	spleen
ENSMUSG00000037280	0.0154132	0.212898	0.072397	0.942544	-0.00436926	0.00905597	-0.482473	0.631351	-0.0568204	0.011538	-4.92464	7.84096e-06	-0.0611897	0.0069249	-8.83619	1.19499e-10	0.984804	0.804692	0.000320758	5.85856e-09	down	ENSMUSG00000037280_down	spleen
ENSMUSG00000043102	0.320359	0.180172	1.77808	0.0808204	0.00199562	0.00766389	0.260392	0.795516	-0.0480729	0.00976438	-4.92329	7.87877e-06	-0.0460772	0.00601914	-7.65512	3.86894e-09	0.418223	0.900877	0.000320758	8.16259e-08	down	ENSMUSG00000043102_down	spleen
ENSMUSG00000054672	0.569867	0.245187	2.32422	0.0237667	-0.0191686	0.0104294	-1.83794	0.0713777	-0.0654149	0.0132879	-4.92291	7.88957e-06	-0.0845835	0.00812033	-10.4163	1.49193e-12	0.248064	0.220873	0.000320758	2.91812e-10	down	ENSMUSG00000054672_down	spleen
ENSMUSG00000001128	-0.290138	0.185061	-1.5678	0.122562	-0.0144489	0.00787187	-1.83551	0.0717416	0.0493581	0.0100294	4.92136	7.93314e-06	0.0349091	0.0060019	5.81635	1.11332e-06	0.489162	0.221671	0.000321146	8.03102e-06	up	ENSMUSG00000001128_up	spleen
ENSMUSG00000028630	0.149517	0.169489	0.882167	0.381458	0.00876132	0.00720947	1.21525	0.229369	-0.0452038	0.0091854	-4.92126	7.93587e-06	-0.0364425	0.00611997	-5.95468	7.23158e-07	0.739351	0.452687	0.000321146	5.56733e-06	down	ENSMUSG00000028630_down	spleen
ENSMUSG00000030117	0.0788014	0.251939	0.31278	0.75561	0.0348494	0.0107166	3.2519	0.0019439	0.0671657	0.0136538	4.91919	7.99462e-06	0.102015	0.00887389	11.4961	8.98784e-14	0.920369	0.0233529	0.000322828	5.42714e-11	up	ENSMUSG00000030117_up	spleen
ENSMUSG00000022555	-0.759017	0.187554	-4.04692	0.000160783	-0.00345581	0.00797793	-0.433172	0.666554	0.0499929	0.0101645	4.91839	8.01751e-06	0.0465371	0.00704324	6.60734	9.50743e-08	0.0173507	0.825967	0.000323057	1.05571e-06	up	ENSMUSG00000022555_up	spleen
ENSMUSG00000027950	0.00730426	0.140873	0.0518498	0.958833	0.0069175	0.00599227	1.1544	0.253237	-0.0375385	0.00763461	-4.91688	8.06076e-06	-0.030621	0.00428617	-7.14413	1.82315e-08	0.989487	0.47929	0.000324105	2.76521e-07	down	ENSMUSG00000027950_down	spleen
ENSMUSG00000019996	0.137657	0.178512	0.771135	0.443869	-0.00516277	0.00759329	-0.679912	0.499361	-0.047534	0.00967442	-4.91336	8.16239e-06	-0.0526967	0.00678866	-7.76246	2.80255e-09	0.776328	0.707394	0.000326791	6.35548e-08	down	ENSMUSG00000019996_down	spleen
ENSMUSG00000054435	0.859394	0.263723	3.25869	0.00190526	0.00900014	0.0112179	0.802303	0.42577	-0.0702318	0.0142924	-4.91392	8.14632e-06	-0.0612317	0.00981734	-6.2371	2.99998e-07	0.0736197	0.647731	0.000326791	2.72261e-06	down	ENSMUSG00000054435_down	spleen
ENSMUSG00000015314	0.793199	0.274468	2.88995	0.00547221	0.00723796	0.0116749	0.619958	0.5378	-0.0730131	0.0148747	-4.90853	8.30406e-06	-0.0657751	0.0102194	-6.43628	1.61547e-07	0.123203	0.739222	0.000331756	1.61092e-06	down	ENSMUSG00000015314_down	spleen
ENSMUSG00000062421	-0.194765	0.177828	-1.09524	0.278098	0.00334971	0.00756418	0.442838	0.659589	0.0472815	0.00963733	4.90608	8.37699e-06	0.0506312	0.00667929	7.58033	4.8469e-09	0.658761	0.821892	0.000333959	9.81772e-08	up	ENSMUSG00000062421_up	spleen
ENSMUSG00000031932	0.43216	0.242331	1.78335	0.0799495	-0.0180384	0.0103079	-1.74996	0.0856035	-0.0644035	0.0131331	-4.90392	8.44156e-06	-0.082442	0.00883244	-9.334	2.90122e-11	0.415963	0.247555	0.00033582	2.08721e-09	down	ENSMUSG00000031932_down	spleen
ENSMUSG00000027656	-0.549936	0.235605	-2.33415	0.0232011	-0.0347168	0.0100218	-3.46412	0.00102726	0.0626018	0.0127685	4.90282	8.47478e-06	0.0278851	0.00761064	3.66395	0.000773401	0.246164	0.0159335	0.000336429	0.00217145	up	ENSMUSG00000027656_up	spleen
ENSMUSG00000030336	0.70004	0.315987	2.2154	0.0308155	-0.00207664	0.013441	-0.1545	0.877771	-0.0839093	0.0171249	-4.89985	8.56482e-06	-0.0859859	0.0111026	-7.7447	2.95594e-09	0.278854	0.94436	0.000339286	6.63921e-08	down	ENSMUSG00000030336_down	spleen
ENSMUSG00000025239	0.0704378	0.0827418	0.851296	0.398231	0.00245431	0.00351955	0.697336	0.488478	-0.0219664	0.00448417	-4.89865	8.60149e-06	-0.0195121	0.00306756	-6.36078	2.04222e-07	0.749124	0.69899	0.000340021	1.95947e-06	down	ENSMUSG00000025239_down	spleen
ENSMUSG00000004356	0.173179	0.103503	1.67318	0.0998704	-0.00644029	0.00440267	-1.46281	0.149109	-0.0274642	0.00560934	-4.89615	8.67824e-06	-0.0339044	0.00361356	-9.38257	2.53122e-11	0.453706	0.348712	0.000342335	1.93206e-09	down	ENSMUSG00000004356_down	spleen
ENSMUSG00000021756	0.20756	0.125584	1.65275	0.103978	0.00269541	0.00534194	0.504575	0.615837	-0.0333061	0.00680603	-4.89362	8.75676e-06	-0.0306107	0.00481194	-6.3614	2.03831e-07	0.461363	0.793736	0.000344538	1.95671e-06	down	ENSMUSG00000021756_down	spleen
ENSMUSG00000056399	-1.66197	0.62631	-2.65358	0.0103458	0.00595685	0.0266411	0.223596	0.823885	0.166088	0.0339428	4.89317	8.77079e-06	0.172044	0.0216662	7.94068	1.64517e-09	0.170327	0.916529	0.000344538	4.26676e-08	up	ENSMUSG00000056399_up	spleen
ENSMUSG00000006611	-0.341027	0.266691	-1.27874	0.206264	0.0162664	0.0113441	1.43391	0.15716	0.0706618	0.0144533	4.88899	8.90197e-06	0.0869282	0.00937561	9.27174	3.45715e-11	0.58942	0.360293	0.000345938	2.38658e-09	up	ENSMUSG00000006611_up	spleen
ENSMUSG00000017754	0.229119	0.348712	0.657043	0.513845	0.00478008	0.014833	0.32226	0.748456	0.0923105	0.0188984	4.88457	9.04291e-06	0.0970906	0.0138522	7.00906	2.75706e-08	0.816145	0.87479	0.000345938	3.86606e-07	up	ENSMUSG00000017754_up	spleen
ENSMUSG00000019055	0.0106053	0.174761	0.0606843	0.951827	0.00120372	0.00743376	0.161926	0.871947	0.0462765	0.00947116	4.88604	8.99598e-06	0.0474802	0.00605437	7.8423	2.20669e-09	0.986959	0.942034	0.000345938	5.31219e-08	up	ENSMUSG00000019055_up	spleen
ENSMUSG00000021500	0.140214	0.115297	1.21611	0.229045	0.00406319	0.00490435	0.828486	0.410912	-0.0305456	0.00624851	-4.88846	8.91869e-06	-0.0264824	0.00425193	-6.22834	3.08283e-07	0.614396	0.634985	0.000345938	2.7858e-06	down	ENSMUSG00000021500_down	spleen
ENSMUSG00000030322	0.588648	0.153383	3.83776	0.00031791	0.0181791	0.00652439	2.78633	0.00726345	-0.0406121	0.00831257	-4.88563	9.00897e-06	-0.022433	0.00554069	-4.04878	0.000252515	0.0266491	0.0519795	0.000345938	0.00082561	down	ENSMUSG00000030322_down	spleen
ENSMUSG00000039693	-0.654245	0.224228	-2.91777	0.00506643	-0.00796939	0.00953788	-0.835551	0.406958	0.0593659	0.012152	4.88529	9.02001e-06	0.0513965	0.00746689	6.88326	4.05776e-08	0.117593	0.631264	0.000345938	5.27543e-07	up	ENSMUSG00000039693_up	spleen
ENSMUSG00000040586	0.122722	0.100344	1.22301	0.226449	0.00670502	0.0042683	1.57089	0.121842	-0.0265987	0.00543814	-4.89113	8.8345e-06	-0.0198936	0.00366251	-5.43169	3.69403e-06	0.61154	0.309167	0.000345938	2.20059e-05	down	ENSMUSG00000040586_down	spleen
ENSMUSG00000042514	-0.0304581	0.199115	-0.152968	0.878973	-0.00918216	0.00846965	-1.08412	0.282955	-0.0527035	0.010791	-4.88403	9.06037e-06	-0.0618856	0.00699809	-8.84321	1.17109e-10	0.962944	0.511597	0.000345938	5.80199e-09	down	ENSMUSG00000042514_down	spleen
ENSMUSG00000046768	-0.403845	0.163852	-2.4647	0.0168064	0.00560619	0.0069697	0.804366	0.424587	0.043374	0.00887992	4.88451	9.04498e-06	0.0489802	0.00456862	10.721	6.64951e-13	0.211086	0.646937	0.000345938	1.86355e-10	up	ENSMUSG00000046768_up	spleen
ENSMUSG00000046808	0.159228	0.176723	0.901003	0.371445	0.00816412	0.00751718	1.08606	0.282105	-0.0467957	0.00957746	-4.88603	8.99632e-06	-0.0386316	0.00618049	-6.25057	2.87687e-07	0.733389	0.510809	0.000345938	2.63507e-06	down	ENSMUSG00000046808_down	spleen
ENSMUSG00000047909	0.0625987	0.161994	0.386426	0.700646	0.000976451	0.00689067	0.141706	0.887821	-0.0429067	0.00877924	-4.88729	8.9559e-06	-0.0419303	0.00546211	-7.67656	3.62725e-09	0.89659	0.949838	0.000345938	7.73087e-08	down	ENSMUSG00000047909_down	spleen
ENSMUSG00000049555	0.394753	0.271995	1.45133	0.152268	0.00486897	0.0115697	0.420837	0.675485	-0.0720284	0.0147407	-4.88637	8.98546e-06	-0.0671595	0.00910705	-7.37445	9.03836e-09	0.528786	0.83122	0.000345938	1.59355e-07	down	ENSMUSG00000049555_down	spleen
ENSMUSG00000055943	-0.0895094	0.102235	-0.875523	0.385029	-0.00353511	0.00434874	-0.812903	0.419716	0.0270599	0.00554062	4.88391	9.06437e-06	0.0235248	0.00357205	6.5858	1.0163e-07	0.741085	0.642433	0.000345938	1.11336e-06	up	ENSMUSG00000055943_up	spleen
ENSMUSG00000067599	0.0117828	0.285614	0.0412544	0.96724	0.0367108	0.012149	3.0217	0.00378493	-0.0757027	0.0154788	-4.89073	8.84709e-06	-0.0389919	0.010512	-3.70926	0.000679237	0.991418	0.034483	0.000345938	0.00194007	down	ENSMUSG00000067599_down	spleen
ENSMUSG00000108348	0.403904	0.219754	1.83798	0.0713714	0.011334	0.00934758	1.2125	0.23041	-0.0581534	0.0119095	-4.88293	9.09578e-06	-0.0468194	0.00784698	-5.96655	6.96886e-07	0.395672	0.453333	0.000346433	5.4005e-06	down	ENSMUSG00000108348_down	spleen
ENSMUSG00000004849	-0.10558	0.222066	-0.475446	0.636319	-0.0150483	0.00944593	-1.5931	0.116767	0.0587437	0.0120348	4.88115	9.15376e-06	0.0436954	0.00859664	5.08285	1.09168e-05	0.868205	0.300801	0.000346518	5.57026e-05	up	ENSMUSG00000004849_up	spleen
ENSMUSG00000026628	-0.108443	0.302836	-0.358092	0.721621	0.0145787	0.0128816	1.13175	0.262565	0.080099	0.0164121	4.88047	9.17569e-06	0.0946777	0.0113344	8.35315	4.8596e-10	0.906671	0.48998	0.000346518	1.67338e-08	up	ENSMUSG00000026628_up	spleen
ENSMUSG00000034450	0.665631	0.149727	4.44564	4.19651e-05	0.0027524	0.00636886	0.432166	0.66728	-0.0396106	0.0081144	-4.88152	9.14166e-06	-0.0368582	0.0042894	-8.59286	2.414e-10	0.00720742	0.826268	0.000346518	9.72697e-09	down	ENSMUSG00000034450_down	spleen
ENSMUSG00000063193	-0.752336	0.240961	-3.12223	0.00283891	0.0167941	0.0102497	1.6385	0.106925	0.0637467	0.0130588	4.88149	9.14244e-06	0.0805407	0.00850395	9.47098	1.97614e-11	0.0891408	0.284986	0.000346518	1.58896e-09	up	ENSMUSG00000063193_up	spleen
ENSMUSG00000063458	-0.176075	0.176557	-0.99727	0.322923	-0.0107248	0.00751012	-1.42805	0.158832	0.0466943	0.00956846	4.88003	9.19028e-06	0.0359695	0.00636565	5.65057	1.86732e-06	0.695832	0.362778	0.000346518	1.23243e-05	up	ENSMUSG00000063458_up	spleen
ENSMUSG00000026415	1.11851	0.29676	3.76908	0.00039617	0.00659511	0.0126232	0.522461	0.60341	-0.0784076	0.0160829	-4.87523	9.34838e-06	-0.0718124	0.0100849	-7.12079	1.95801e-08	0.0302248	0.784697	0.000350527	2.92022e-07	down	ENSMUSG00000026415_down	spleen
ENSMUSG00000029162	-0.611826	0.187443	-3.26406	0.00187526	-0.0209903	0.00797319	-2.63261	0.0109302	0.0495315	0.0101584	4.87589	9.32621e-06	0.0285412	0.00706369	4.04055	0.000258723	0.0730533	0.0671148	0.000350527	0.000842533	up	ENSMUSG00000029162_up	spleen
ENSMUSG00000046402	-0.545177	0.217098	-2.5112	0.0149444	-0.0149966	0.00923463	-1.62395	0.110003	0.0573519	0.0117656	4.87454	9.37128e-06	0.0423553	0.00792819	5.34237	4.87784e-06	0.20012	0.29002	0.000350527	2.78816e-05	up	ENSMUSG00000046402_up	spleen
ENSMUSG00000047735	0.371552	0.305344	1.21683	0.228772	0.0253469	0.0129883	1.95152	0.056004	-0.080669	0.0165481	-4.87483	9.36149e-06	-0.0553221	0.0109693	-5.04335	1.23367e-05	0.614102	0.188659	0.000350527	6.19305e-05	down	ENSMUSG00000047735_down	spleen
ENSMUSG00000030695	-0.0517744	0.115359	-0.448812	0.655299	-0.00828841	0.00490696	-1.68911	0.0967591	0.0304404	0.00625184	4.86903	9.55627e-06	0.022152	0.00415733	5.32842	5.09428e-06	0.876767	0.267535	0.000356736	2.88553e-05	up	ENSMUSG00000030695_up	spleen
ENSMUSG00000027751	0.188195	0.175338	1.07333	0.287729	0.00653668	0.00745829	0.876432	0.384539	-0.0462467	0.00950242	-4.86683	9.63116e-06	-0.03971	0.00634692	-6.25658	2.82356e-07	0.667347	0.611233	0.000358818	2.5951e-06	down	ENSMUSG00000027751_down	spleen
ENSMUSG00000015889	-0.373208	0.130051	-2.86971	0.00578623	-0.0105092	0.00553192	-1.89973	0.0626225	0.0342895	0.00704808	4.86508	9.69135e-06	0.0237803	0.00471582	5.04266	1.23628e-05	0.126586	0.20256	0.000359638	6.19858e-05	up	ENSMUSG00000015889_up	spleen
ENSMUSG00000045757	0.22357	0.148249	1.50807	0.137157	0.000957698	0.006306	0.151871	0.879835	-0.0390875	0.00803431	-4.86508	9.69148e-06	-0.0381298	0.00504734	-7.55444	5.24072e-09	0.512078	0.945336	0.000359638	1.04435e-07	down	ENSMUSG00000045757_down	spleen
ENSMUSG00000034820	0.0875573	0.147425	0.593911	0.554963	0.00261347	0.00627096	0.416758	0.678448	-0.0388463	0.00798967	-4.86206	9.79568e-06	-0.0362328	0.00509641	-7.10947	2.02699e-08	0.834727	0.83301	0.000362234	3.00876e-07	down	ENSMUSG00000034820_down	spleen
ENSMUSG00000041696	0.108268	0.15288	0.708188	0.481766	0.0108848	0.006503	1.67381	0.0997451	-0.0402827	0.00828532	-4.86194	9.80002e-06	-0.0293979	0.00522497	-5.62642	2.01336e-06	0.800042	0.272781	0.000362234	1.31595e-05	down	ENSMUSG00000041696_down	spleen
ENSMUSG00000024659	-1.50441	0.450782	-3.33733	0.0015077	-0.00185157	0.0191747	-0.0965632	0.923418	0.118697	0.02443	4.85866	9.91463e-06	0.116846	0.0149444	7.8187	2.36806e-09	0.0649314	0.967193	0.000363607	5.55812e-08	up	ENSMUSG00000024659_up	spleen
ENSMUSG00000025261	0.248639	0.18655	1.33283	0.187986	0.0081183	0.0079352	1.02307	0.310672	-0.0491216	0.01011	-4.8587	9.91344e-06	-0.0410033	0.00704965	-5.81636	1.11329e-06	0.569165	0.54099	0.000363607	8.03102e-06	down	ENSMUSG00000025261_down	spleen
ENSMUSG00000037849	0.580644	0.263674	2.20213	0.0317907	-0.0131695	0.0112158	-1.1742	0.245286	-0.0694307	0.0142898	-4.85878	9.91058e-06	-0.0826002	0.0103867	-7.95249	1.58831e-09	0.282639	0.469557	0.000363607	4.1595e-08	down	ENSMUSG00000037849_down	spleen
ENSMUSG00000045231	0.357433	0.190744	1.87389	0.0661661	0.000298824	0.00811358	0.0368301	0.970751	-0.0502349	0.0103373	-4.85957	9.88264e-06	-0.0499361	0.00611165	-8.17064	8.316e-10	0.385294	0.989215	0.000363607	2.52261e-08	down	ENSMUSG00000045231_down	spleen
ENSMUSG00000029534	-0.328843	0.272721	-1.20579	0.23297	0.00771621	0.0116006	0.665156	0.508681	0.071783	0.01478	4.85675	9.98196e-06	0.0794992	0.00880642	9.02742	6.91186e-11	0.616992	0.715093	0.000365363	3.90001e-09	up	ENSMUSG00000029534_up	spleen
ENSMUSG00000023067	-0.0356299	0.16084	-0.221524	0.825491	-0.00538349	0.00684158	-0.786877	0.434671	0.0423072	0.00871669	4.85359	1.00948e-05	0.0369237	0.00549103	6.72437	6.62159e-08	0.94584	0.655726	0.000366667	7.8345e-07	up	ENSMUSG00000023067_up	spleen
ENSMUSG00000053137	0.330379	0.299989	1.1013	0.275477	-0.000153673	0.0127605	-0.0120428	0.990434	-0.0789319	0.0162579	-4.855	1.00444e-05	-0.0790855	0.0102868	-7.68803	3.50429e-09	0.656316	0.998185	0.000366667	7.5286e-08	down	ENSMUSG00000053137_down	spleen
ENSMUSG00000057132	0.147819	0.235615	0.627377	0.532962	-0.00423407	0.0100222	-0.422467	0.674302	-0.0619864	0.0127691	-4.85441	1.00654e-05	-0.0662205	0.00839249	-7.89044	1.91107e-09	0.825733	0.830417	0.000366667	4.74658e-08	down	ENSMUSG00000057132_down	spleen
ENSMUSG00000075289	-0.026016	0.339195	-0.0766993	0.939136	-0.0121028	0.0144282	-0.838831	0.405131	-0.089221	0.0183826	-4.85356	1.00957e-05	-0.101324	0.0116512	-8.69646	1.78788e-10	0.983672	0.629744	0.000366667	7.8516e-09	down	ENSMUSG00000075289_down	spleen
ENSMUSG00000024457	0.0902494	0.139906	0.64507	0.521516	-0.00448981	0.00595114	-0.754446	0.453743	-0.0367863	0.0075822	-4.85166	1.01638e-05	-0.0412761	0.00451154	-9.14899	4.89184e-11	0.82059	0.670518	0.00036843	3.02151e-09	down	ENSMUSG00000024457_down	spleen
ENSMUSG00000043183	0.445302	0.186812	2.38369	0.0205549	0.0190207	0.00794634	2.39364	0.0200573	-0.0491128	0.0101242	-4.85101	1.01873e-05	-0.0300921	0.00665534	-4.5215	6.11851e-05	0.233135	0.0988493	0.000368569	0.000245119	down	ENSMUSG00000043183_down	spleen
ENSMUSG00000057098	0.249023	0.278072	0.895534	0.374335	-0.00511922	0.0118282	-0.432796	0.666825	-0.0730966	0.0150701	-4.85044	1.02079e-05	-0.0782158	0.0108662	-7.19806	1.54628e-08	0.734695	0.826047	0.000368602	2.42966e-07	down	ENSMUSG00000057098_down	spleen
ENSMUSG00000063838	-0.686385	0.21771	-3.15275	0.00259882	-0.025511	0.00926064	-2.75478	0.00790781	0.0572011	0.0117988	4.84806	1.02944e-05	0.0316901	0.00753122	4.20783	0.000157438	0.0855859	0.055076	0.000371014	0.000549585	up	ENSMUSG00000063838_up	spleen
ENSMUSG00000000617	0.474287	0.211335	2.24425	0.0287869	-0.000183934	0.00898946	-0.0204611	0.983748	-0.055509	0.0114532	-4.84657	1.03491e-05	-0.0556929	0.00773044	-7.20437	1.51681e-08	0.271079	0.994763	0.000372269	2.39337e-07	down	ENSMUSG00000000617_down	spleen
ENSMUSG00000021431	0.0935886	0.153051	0.611488	0.543351	0.00588642	0.00651025	0.904177	0.369775	-0.0401842	0.00829455	-4.84465	1.04199e-05	-0.0342977	0.00545148	-6.29146	2.53326e-07	0.82886	0.596449	0.000373387	2.37479e-06	down	ENSMUSG00000021431_down	spleen
ENSMUSG00000041235	0.258908	0.199949	1.29487	0.200678	-0.00320549	0.00850514	-0.376888	0.707681	-0.0525004	0.0108362	-4.84492	1.04098e-05	-0.0557059	0.00737474	-7.55361	5.25395e-09	0.582989	0.850331	0.000373387	1.04435e-07	down	ENSMUSG00000041235_down	spleen
ENSMUSG00000011148	0.12669	0.163643	0.774187	0.442076	0.0124418	0.00696081	1.78741	0.0792826	0.0429239	0.00886859	4.83999	1.05932e-05	0.0553658	0.00541584	10.2229	2.5068e-12	0.775674	0.235623	0.000378872	4.14751e-10	up	ENSMUSG00000011148_up	spleen
ENSMUSG00000004709	-0.146401	0.262836	-0.557007	0.579742	0.0188818	0.0111801	1.68887	0.0968055	0.0689179	0.0142443	4.83827	1.0658e-05	0.0877997	0.00925075	9.49109	1.86818e-11	0.844576	0.267547	0.000379745	1.55216e-09	up	ENSMUSG00000004709_up	spleen
ENSMUSG00000025221	0.563001	0.167434	3.36252	0.00139787	0.0121423	0.00712208	1.70489	0.0937579	-0.0439072	0.00907407	-4.83876	1.06396e-05	-0.0317649	0.00583995	-5.43924	3.60812e-06	0.0627512	0.262173	0.000379745	2.15832e-05	down	ENSMUSG00000025221_down	spleen
ENSMUSG00000038119	0.363005	0.185172	1.96037	0.0549343	0.00583691	0.00787656	0.741048	0.461761	-0.0485425	0.0100353	-4.83716	1.07002e-05	-0.0427056	0.00693509	-6.1579	3.83874e-07	0.357912	0.676219	0.000380526	3.31761e-06	down	ENSMUSG00000038119_down	spleen
ENSMUSG00000025026	0.116462	0.188441	0.618028	0.539063	-0.00203065	0.00801564	-0.253335	0.800937	-0.0493686	0.0102125	-4.83412	1.08159e-05	-0.0513992	0.00692632	-7.42085	7.85117e-09	0.826704	0.903505	0.000382182	1.42436e-07	down	ENSMUSG00000025026_down	spleen
ENSMUSG00000035000	0.351411	0.258222	1.36089	0.179001	-0.00579394	0.0109839	-0.527495	0.599933	-0.0676587	0.0139943	-4.83474	1.07922e-05	-0.0734526	0.0101151	-7.26165	1.27373e-08	0.560129	0.782777	0.000382182	2.1035e-07	down	ENSMUSG00000035000_down	spleen
ENSMUSG00000038990	0.0526261	0.176342	0.298432	0.766478	-0.00355305	0.00750098	-0.473678	0.637571	-0.0461856	0.00955681	-4.83274	1.08689e-05	-0.0497386	0.0058573	-8.49173	3.24017e-10	0.925529	0.808296	0.000382182	1.21925e-08	down	ENSMUSG00000038990_down	spleen
ENSMUSG00000047880	0.576953	0.35699	1.61616	0.11168	-0.0125218	0.0151851	-0.824607	0.413093	-0.093515	0.019347	-4.83357	1.08369e-05	-0.106037	0.014421	-7.35294	9.64848e-09	0.474845	0.636783	0.000382182	1.67439e-07	down	ENSMUSG00000047880_down	spleen
ENSMUSG00000059316	-0.268404	0.135059	-1.98731	0.0517872	-0.0100509	0.00574495	-1.74952	0.0856794	0.0353741	0.00731949	4.83287	1.0864e-05	0.0253232	0.00493939	5.12679	9.52752e-06	0.349276	0.247682	0.000382182	4.94405e-05	up	ENSMUSG00000059316_up	spleen
ENSMUSG00000079563	0.415604	0.242478	1.71399	0.0920615	-0.0226458	0.0103142	-2.1956	0.0322804	-0.0635136	0.013141	-4.83323	1.08502e-05	-0.0861594	0.0087424	-9.85535	6.81511e-12	0.439651	0.133244	0.000382182	7.99796e-10	down	ENSMUSG00000079563_down	spleen
ENSMUSG00000041966	0.229558	0.151245	1.51779	0.134693	0.0118338	0.00643344	1.83942	0.0711569	-0.0395998	0.00819669	-4.8312	1.09285e-05	-0.027766	0.00528482	-5.25392	6.42166e-06	0.508994	0.220408	0.000382845	3.53398e-05	down	ENSMUSG00000041966_down	spleen
ENSMUSG00000052013	0.43659	0.300274	1.45398	0.151535	0.00270763	0.0127726	0.211987	0.832887	-0.0786199	0.0162733	-4.83123	1.09273e-05	-0.0759122	0.0113135	-6.70987	6.9248e-08	0.528193	0.921411	0.000382845	8.12161e-07	down	ENSMUSG00000052013_down	spleen
ENSMUSG00000038467	-0.119217	0.143546	-0.830516	0.409774	-0.0221563	0.00610595	-3.62864	0.000617519	0.0375777	0.00777944	4.83039	1.09598e-05	0.0154214	0.00539326	2.85939	0.00693551	0.756765	0.0118681	0.000383227	0.0147785	up	ENSMUSG00000038467_up	spleen
ENSMUSG00000021760	-0.357092	0.135496	-2.63544	0.0108496	-0.0258223	0.00576355	-4.48027	3.72533e-05	0.0354396	0.0073432	4.82618	1.11242e-05	0.00961736	0.00463601	2.07449	0.0450448	0.174437	0.00276581	0.000383923	0.0756941	up	ENSMUSG00000021760_up	spleen
ENSMUSG00000021820	0.154489	0.117965	1.30962	0.195672	0.00640876	0.00501781	1.2772	0.206801	-0.0308727	0.00639307	-4.82908	1.10107e-05	-0.0244639	0.00393565	-6.21597	3.20385e-07	0.580156	0.425794	0.000383923	2.87017e-06	down	ENSMUSG00000021820_down	spleen
ENSMUSG00000025228	-0.122595	0.0734402	-1.66932	0.100635	-0.00800046	0.00312389	-2.56105	0.0131572	0.0192049	0.00398008	4.82526	1.11607e-05	0.0112044	0.00282777	3.9623	0.000325746	0.455223	0.0755281	0.000383923	0.00102868	up	ENSMUSG00000025228_up	spleen
ENSMUSG00000030779	0.148952	0.161878	0.920148	0.361442	0.00518331	0.00688575	0.752759	0.454748	-0.0423303	0.00877296	-4.82509	1.11674e-05	-0.037147	0.00595496	-6.238	2.99157e-07	0.726461	0.671183	0.000383923	2.7176e-06	down	ENSMUSG00000030779_down	spleen
ENSMUSG00000039967	0.344276	0.184866	1.8623	0.0678101	0.0197833	0.00786357	2.51581	0.0147703	-0.048356	0.0100188	-4.82653	1.11105e-05	-0.0285727	0.00674361	-4.237	0.000144292	0.388736	0.0810006	0.000383923	0.000510334	down	ENSMUSG00000039967_down	spleen
ENSMUSG00000041754	-1.23481	0.488254	-2.52903	0.0142814	-0.0027124	0.0207687	-0.130601	0.896559	0.127665	0.0264608	4.82466	1.11842e-05	0.124952	0.0162615	7.68393	3.54783e-09	0.197139	0.95554	0.000383923	7.59607e-08	up	ENSMUSG00000041754_up	spleen
ENSMUSG00000043467	0.146291	0.259189	0.56442	0.574722	0.0100439	0.011025	0.911011	0.366195	-0.0678132	0.0140467	-4.8277	1.10646e-05	-0.0577693	0.0094827	-6.09207	4.71232e-07	0.843025	0.592858	0.000383923	3.93084e-06	down	ENSMUSG00000043467_down	spleen
ENSMUSG00000044165	-0.00425756	0.295293	-0.0144181	0.988548	0.0120003	0.0125608	0.955379	0.343492	0.0772229	0.0160033	4.82542	1.11543e-05	0.0892232	0.010555	8.45319	3.62603e-10	0.99596	0.572616	0.000383923	1.3298e-08	up	ENSMUSG00000044165_up	spleen
ENSMUSG00000063286	0.605392	0.296738	2.04016	0.0460615	0.0284479	0.0126222	2.2538	0.0281416	-0.077621	0.0160817	-4.82668	1.11048e-05	-0.0491731	0.0110235	-4.46076	7.35644e-05	0.333808	0.122007	0.000383923	0.000287715	down	ENSMUSG00000063286_down	spleen
ENSMUSG00000074577	-1.35388	0.305501	-4.43169	4.40235e-05	-0.0301729	0.012995	-2.3219	0.0239005	0.0798975	0.0165565	4.82573	1.11421e-05	0.0497245	0.0105897	4.69555	3.59875e-05	0.00720742	0.110428	0.000383923	0.000154879	up	ENSMUSG00000074577_up	spleen
ENSMUSG00000055296	0.0926645	0.182832	0.506828	0.614265	0.0118447	0.00777705	1.52303	0.133379	-0.0477902	0.00990855	-4.82313	1.12451e-05	-0.0359456	0.00671704	-5.3514	4.74275e-06	0.857863	0.326017	0.000385277	2.72471e-05	down	ENSMUSG00000055296_down	spleen
ENSMUSG00000094651	0.345083	0.205399	1.68006	0.0985168	-0.0156716	0.00873698	-1.79371	0.0782598	-0.0536835	0.0111316	-4.82264	1.12647e-05	-0.0693551	0.0081716	-8.48734	3.28198e-10	0.45033	0.233794	0.000385277	1.2276e-08	down	ENSMUSG00000094651_down	spleen
ENSMUSG00000005102	0.118163	0.112722	1.04827	0.299017	0.00534216	0.00479479	1.11416	0.26997	-0.0294472	0.00610893	-4.82036	1.13558e-05	-0.0241051	0.00414883	-5.81009	1.13528e-06	0.677466	0.498253	0.000385432	8.14565e-06	down	ENSMUSG00000005102_down	spleen
ENSMUSG00000023010	-0.0300888	0.0993504	-0.302855	0.763122	-0.0110928	0.00422603	-2.62488	0.0111531	0.0259465	0.00538428	4.81893	1.14134e-05	0.0148537	0.00342035	4.34274	0.00010506	0.923806	0.0678836	0.000385432	0.000389558	up	ENSMUSG00000023010_up	spleen
ENSMUSG00000032497	-0.355069	0.120302	-2.95147	0.00461232	-0.00315576	0.00511725	-0.616691	0.539938	0.0314118	0.00651976	4.81793	1.1454e-05	0.028256	0.00433445	6.51893	1.25016e-07	0.11288	0.740664	0.000385432	1.30922e-06	up	ENSMUSG00000032497_up	spleen
ENSMUSG00000034652	-0.305428	0.269698	-1.13248	0.262258	0.0139519	0.0114721	1.21616	0.229025	0.070445	0.0146163	4.81963	1.13852e-05	0.0843969	0.00934919	9.02719	6.91646e-11	0.645039	0.452483	0.000385432	3.90001e-09	up	ENSMUSG00000034652_up	spleen
ENSMUSG00000038068	-0.55239	0.246296	-2.24279	0.0288863	0.00850997	0.0104766	0.812285	0.420068	0.0643102	0.0133479	4.81799	1.14517e-05	0.0728202	0.00800081	9.10161	5.59611e-11	0.271199	0.64268	0.000385432	3.34644e-09	up	ENSMUSG00000038068_up	spleen
ENSMUSG00000040721	0.337975	0.247188	1.36728	0.177001	-0.00685712	0.0105145	-0.652158	0.516967	-0.0645709	0.0133963	-4.82006	1.13679e-05	-0.071428	0.00874103	-8.17159	8.29277e-10	0.557081	0.722308	0.000385432	2.51963e-08	down	ENSMUSG00000040721_down	spleen
ENSMUSG00000100711	0.557105	0.181983	3.06129	0.00338173	-0.0166039	0.00774095	-2.14494	0.0363098	-0.0475205	0.00986256	-4.81828	1.14399e-05	-0.0641244	0.00580975	-11.0374	2.91057e-13	0.0975404	0.143929	0.000385432	1.09304e-10	down	ENSMUSG00000100711_down	spleen
ENSMUSG00000102329	0.350266	0.198971	1.76039	0.0838023	-0.0114219	0.00846353	-1.34954	0.182594	-0.0519719	0.0107832	-4.81972	1.13817e-05	-0.0633937	0.00739926	-8.56757	2.59805e-10	0.424711	0.395358	0.000385432	1.02487e-08	down	ENSMUSG00000102329_down	spleen
ENSMUSG00000104348	0.0434824	0.245638	0.177018	0.860133	-0.000937907	0.0104486	-0.0897638	0.928795	-0.0641772	0.0133123	-4.82089	1.13346e-05	-0.0651151	0.00788494	-8.25817	6.42415e-10	0.957117	0.969211	0.000385432	2.06552e-08	down	ENSMUSG00000104348_down	spleen
ENSMUSG00000031722	-2.67738	0.869675	-3.0786	0.00321841	-0.0180571	0.036993	-0.488122	0.627369	0.227045	0.0471318	4.81723	1.14825e-05	0.208988	0.0270569	7.724	3.14535e-09	0.0949791	0.801641	0.000385701	6.93195e-08	up	ENSMUSG00000031722_up	spleen
ENSMUSG00000114608	-0.0553489	0.318968	-0.173525	0.862865	0.013497	0.0135678	0.994778	0.324123	0.0832621	0.0172864	4.81662	1.15072e-05	0.0967591	0.0113127	8.55315	2.70936e-10	0.957867	0.554069	0.000385842	1.05987e-08	up	ENSMUSG00000114608_up	spleen
ENSMUSG00000073678	0.139785	0.279068	0.500898	0.618406	0.0183387	0.0118706	1.54488	0.128008	-0.072837	0.0151241	-4.81597	1.15337e-05	-0.0544983	0.00986885	-5.52226	2.78584e-06	0.859759	0.318739	0.00038604	1.73381e-05	down	ENSMUSG00000073678_down	spleen
ENSMUSG00000029438	0.344164	0.166942	2.06158	0.0439014	-0.00702952	0.00710114	-0.989914	0.326474	-0.0435659	0.00904739	-4.8153	1.15612e-05	-0.0505954	0.00645447	-7.83881	2.22983e-09	0.327862	0.556533	0.000386272	5.36102e-08	down	ENSMUSG00000029438_down	spleen
ENSMUSG00000058392	0.374679	0.118118	3.17207	0.00245684	-0.000336449	0.00502434	-0.0669638	0.946849	-0.0308143	0.00640138	-4.81369	1.16271e-05	-0.0311507	0.0039625	-7.86139	2.08428e-09	0.0847381	0.97835	0.000387783	5.09589e-08	down	ENSMUSG00000058392_down	spleen
ENSMUSG00000033669	0.141067	0.176659	0.798528	0.427938	-0.00195402	0.00751448	-0.260034	0.795791	-0.046072	0.00957401	-4.8122	1.16886e-05	-0.048026	0.00577707	-8.31322	5.46384e-10	0.765729	0.900877	0.000388456	1.82878e-08	down	ENSMUSG00000033669_down	spleen
ENSMUSG00000036555	0.220008	0.129328	1.70116	0.0944597	-0.00573582	0.00550119	-1.04265	0.30159	-0.0337284	0.00700893	-4.8122	1.16885e-05	-0.0394642	0.00411703	-9.5856	1.43571e-11	0.44375	0.531108	0.000388456	1.26565e-09	down	ENSMUSG00000036555_down	spleen
ENSMUSG00000020640	0.192951	0.156396	1.23374	0.222455	0.0080641	0.00665255	1.21218	0.230532	-0.0407814	0.00847585	-4.81148	1.17184e-05	-0.0327173	0.00566506	-5.77528	1.26551e-06	0.608542	0.453416	0.000388755	8.94673e-06	down	ENSMUSG00000020640_down	spleen
ENSMUSG00000041708	0.554918	0.211352	2.62556	0.0111332	0.0105026	0.00899021	1.16823	0.247664	-0.0551001	0.0114542	-4.81047	1.17603e-05	-0.0445975	0.00647195	-6.89089	3.96357e-08	0.175524	0.472793	0.000389458	5.17192e-07	down	ENSMUSG00000041708_down	spleen
ENSMUSG00000036181	-1.07817	0.317691	-3.39376	0.0012722	-0.00944734	0.0135135	-0.699105	0.48738	0.0827698	0.0172172	4.80739	1.1889e-05	0.0733225	0.010254	7.15062	1.78733e-08	0.0593236	0.698164	0.000393026	2.7221e-07	up	ENSMUSG00000036181_up	spleen
ENSMUSG00000020697	0.35699	0.123138	2.8991	0.00533556	0.0107082	0.00523788	2.04437	0.0456295	-0.0320573	0.00667345	-4.80371	1.20448e-05	-0.0213491	0.00472659	-4.51682	6.20621e-05	0.121437	0.167015	0.000397479	0.000248148	down	ENSMUSG00000020697_down	spleen
ENSMUSG00000035085	-1.02692	0.3189	-3.2202	0.00213416	-0.0160461	0.0135649	-1.18291	0.241842	0.0829914	0.0172827	4.80199	1.21183e-05	0.0669453	0.0115936	5.77435	1.2692e-06	0.0796681	0.466276	0.000397919	8.96266e-06	up	ENSMUSG00000035085_up	spleen
ENSMUSG00000056673	0.129325	0.180104	0.718058	0.475706	0.00495284	0.00766102	0.6465	0.520597	-0.04687	0.00976071	-4.80191	1.21217e-05	-0.0419172	0.00663238	-6.32008	2.31762e-07	0.79678	0.725382	0.000397919	2.19118e-06	down	ENSMUSG00000056673_down	spleen
ENSMUSG00000060147	-0.414287	0.257149	-1.61107	0.112786	0.0209963	0.0109382	1.91953	0.0600179	0.066926	0.0139362	4.80233	1.21035e-05	0.0879223	0.00906622	9.69779	1.05194e-11	0.476549	0.197227	0.000397919	1.00753e-09	up	ENSMUSG00000060147_up	spleen
ENSMUSG00000072653	0.0276807	0.167054	0.165699	0.868991	-0.010728	0.00710591	-1.50972	0.136736	-0.0434617	0.00905347	-4.80056	1.21795e-05	-0.0541897	0.00587412	-9.22516	3.94306e-11	0.960052	0.33092	0.000399118	2.57975e-09	down	ENSMUSG00000072653_down	spleen
ENSMUSG00000040990	0.278776	0.166891	1.6704	0.10042	0.00163245	0.00709899	0.229956	0.818964	-0.0434127	0.00904464	-4.79982	1.22113e-05	-0.0417802	0.00609556	-6.8542	4.43727e-08	0.454745	0.913843	0.000399463	5.64872e-07	down	ENSMUSG00000040990_down	spleen
ENSMUSG00000047036	0.196226	0.200856	0.97695	0.332795	0.0168919	0.00854371	1.97711	0.0529597	-0.0522303	0.0108853	-4.79823	1.22804e-05	-0.0353384	0.00739836	-4.77652	2.80788e-05	0.703993	0.182398	0.000401024	0.000125026	down	ENSMUSG00000047036_down	spleen
ENSMUSG00000027433	0.245946	0.13616	1.8063	0.0762465	0.00290938	0.00579179	0.502328	0.617406	-0.0353872	0.00737918	-4.79555	1.23972e-05	-0.0324778	0.00520219	-6.24311	2.9444e-07	0.406266	0.795024	0.000403731	2.68514e-06	down	ENSMUSG00000027433_down	spleen
ENSMUSG00000071042	0.753474	0.271278	2.7775	0.00743885	0.0106199	0.0115393	0.920326	0.36135	-0.0705005	0.0147019	-4.79534	1.24063e-05	-0.0598806	0.0109054	-5.49094	3.07145e-06	0.146885	0.588573	0.000403731	1.88165e-05	down	ENSMUSG00000071042_down	spleen
ENSMUSG00000021190	0.114572	0.181799	0.630213	0.531119	0.0107086	0.0077331	1.38478	0.171612	0.0472411	0.00985255	4.79481	1.24294e-05	0.0579498	0.00670659	8.64072	2.101e-10	0.825306	0.381447	0.000403784	8.80593e-09	up	ENSMUSG00000021190_up	spleen
ENSMUSG00000033684	-0.304543	0.115445	-2.63799	0.0107773	-0.0143404	0.00491063	-2.92027	0.00503136	0.0299899	0.00625651	4.79339	1.24921e-05	0.0156495	0.00449751	3.47959	0.00130371	0.174153	0.0413185	0.000404422	0.00341752	up	ENSMUSG00000033684_up	spleen
ENSMUSG00000048251	0.599358	0.2817	2.12765	0.0377828	0.00362123	0.0119825	0.302209	0.763612	-0.0731822	0.0152667	-4.7936	1.2483e-05	-0.069561	0.0100446	-6.92519	3.56677e-08	0.304484	0.882454	0.000404422	4.71976e-07	down	ENSMUSG00000048251_down	spleen
ENSMUSG00000112907	0.493823	0.283287	1.74319	0.0867889	0.0176335	0.01205	1.46335	0.148961	-0.0735702	0.0153527	-4.79201	1.2553e-05	-0.0559367	0.00911518	-6.13665	4.10133e-07	0.428288	0.348541	0.000405693	3.50036e-06	down	ENSMUSG00000112907_down	spleen
ENSMUSG00000028385	0.1595	0.181674	0.877947	0.383724	0.00235866	0.00772779	0.305218	0.761332	-0.047169	0.00984578	-4.79078	1.26078e-05	-0.0448103	0.00654849	-6.84285	4.59518e-08	0.740606	0.881461	0.000406106	5.79864e-07	down	ENSMUSG00000028385_down	spleen
ENSMUSG00000030029	0.413547	0.152772	2.70695	0.00898558	0.00720548	0.00649841	1.10881	0.272253	-0.0396497	0.00827947	-4.78892	1.26908e-05	-0.0324442	0.00595583	-5.44747	3.51679e-06	0.16023	0.500743	0.000406106	2.11041e-05	down	ENSMUSG00000030029_down	spleen
ENSMUSG00000030717	-0.213318	0.228894	-0.931951	0.355363	-0.0024799	0.00973639	-0.254704	0.799884	0.0594149	0.0124049	4.78963	1.26588e-05	0.056935	0.00752045	7.57068	4.98997e-09	0.721601	0.902664	0.000406106	1.0021e-07	up	ENSMUSG00000030717_up	spleen
ENSMUSG00000031537	0.0979487	0.182646	0.536276	0.593892	0.000722108	0.00776915	0.0929456	0.926278	-0.0474038	0.00989848	-4.789	1.26871e-05	-0.0466817	0.00605026	-7.71565	3.22525e-09	0.849765	0.968631	0.000406106	7.08311e-08	down	ENSMUSG00000031537_down	spleen
ENSMUSG00000046961	0.167394	0.168078	0.995925	0.32357	0.00229419	0.00714948	0.32089	0.749489	-0.0436212	0.00910898	-4.78881	1.26955e-05	-0.041327	0.00561238	-7.36354	9.3428e-09	0.696269	0.875156	0.000406106	1.6319e-07	down	ENSMUSG00000046961_down	spleen
ENSMUSG00000059898	0.683141	0.297851	2.29357	0.0255904	-0.00224597	0.0126695	-0.177273	0.859933	-0.0773283	0.016142	-4.79052	1.26195e-05	-0.0795743	0.0109793	-7.24769	1.32908e-08	0.25655	0.936229	0.000406106	2.16822e-07	down	ENSMUSG00000059898_down	spleen
ENSMUSG00000078768	0.250894	0.144776	1.73298	0.0886024	0.00777198	0.00615826	1.26204	0.212165	-0.0375619	0.00784609	-4.78734	1.27616e-05	-0.0297899	0.00442182	-6.73703	6.36785e-08	0.431007	0.431821	0.000407525	7.57246e-07	down	ENSMUSG00000078768_down	spleen
ENSMUSG00000014543	0.282158	0.437187	0.645394	0.521308	0.00226823	0.0185964	0.121971	0.903358	0.113379	0.0236933	4.78529	1.28545e-05	0.115647	0.0164996	7.0091	2.75672e-08	0.820506	0.957809	0.000409794	3.86606e-07	up	ENSMUSG00000014543_up	spleen
ENSMUSG00000050310	0.11976	0.192155	0.623246	0.535653	0.0204135	0.00817362	2.49748	0.0154732	-0.049825	0.0104138	-4.78451	1.28899e-05	-0.0294115	0.00693865	-4.23879	0.000143521	0.82606	0.0838016	0.000410228	0.000507897	down	ENSMUSG00000050310_down	spleen
ENSMUSG00000055546	0.407149	0.29602	1.37541	0.174481	0.00572507	0.0125917	0.454671	0.651104	-0.0767475	0.0160427	-4.78394	1.29161e-05	-0.0710224	0.0110647	-6.41883	1.70538e-07	0.553651	0.817051	0.000410364	1.68803e-06	down	ENSMUSG00000055546_down	spleen
ENSMUSG00000041247	0.5508	0.16583	3.32147	0.00158096	0.01875	0.00705386	2.65811	0.0102234	-0.0429727	0.00898715	-4.78158	1.30241e-05	-0.0242228	0.00588653	-4.11495	0.000207584	0.0664111	0.0647656	0.000413096	0.000698782	down	ENSMUSG00000041247_down	spleen
ENSMUSG00000018752	-0.421765	0.170311	-2.47644	0.0163174	0.0068819	0.00724445	0.949956	0.346217	0.0441119	0.00922997	4.7792	1.31335e-05	0.0509938	0.00570651	8.93609	8.97237e-11	0.208689	0.573627	0.000414001	4.79983e-09	up	ENSMUSG00000018752_up	spleen
ENSMUSG00000026222	0.0864884	0.0995733	0.86859	0.388779	-0.014838	0.00423551	-3.50325	0.000911165	-0.0257894	0.00539635	-4.77905	1.31408e-05	-0.0406275	0.00350558	-11.5894	7.1007e-14	0.743164	0.014839	0.000414001	5.12807e-11	down	ENSMUSG00000026222_down	spleen
ENSMUSG00000040785	0.13832	0.129938	1.06451	0.291668	0.00659511	0.00552714	1.19322	0.237813	-0.0336614	0.00704199	-4.7801	1.30921e-05	-0.0270663	0.00495431	-5.46319	3.34878e-06	0.671027	0.461744	0.000414001	2.02317e-05	down	ENSMUSG00000040785_down	spleen
ENSMUSG00000095788	0.0761213	0.380926	0.199832	0.842336	0.0225856	0.0162033	1.39389	0.168859	0.0986646	0.0206442	4.77928	1.313e-05	0.12125	0.0145406	8.33871	5.06992e-10	0.951256	0.37755	0.000414001	1.71837e-08	up	ENSMUSG00000095788_up	spleen
ENSMUSG00000035863	-0.57722	0.227252	-2.54	0.013887	-0.0333608	0.00966653	-3.45117	0.0010687	0.0588397	0.0123159	4.77754	1.32108e-05	0.0254789	0.0081574	3.12341	0.00346527	0.19522	0.0161961	0.000414815	0.00805389	up	ENSMUSG00000035863_up	spleen
ENSMUSG00000038527	-0.378146	0.147452	-2.56454	0.0130398	-0.0031938	0.0062721	-0.509207	0.612608	0.0381787	0.00799113	4.77764	1.32063e-05	0.0349849	0.00542215	6.45222	1.5375e-07	0.188345	0.791559	0.000414815	1.54934e-06	up	ENSMUSG00000038527_up	spleen
ENSMUSG00000044303	0.141391	0.251464	0.562272	0.576175	0.00796621	0.0106964	0.744754	0.459535	0.0650772	0.0136281	4.77524	1.33186e-05	0.0730434	0.00941044	7.76195	2.80684e-09	0.843574	0.674537	0.000417501	6.35754e-08	up	ENSMUSG00000044303_up	spleen
ENSMUSG00000057337	0.472998	0.35174	1.34474	0.184131	-0.0178529	0.0149618	-1.19323	0.237809	-0.0909953	0.0190625	-4.77353	1.33991e-05	-0.108848	0.0137038	-7.94292	1.63421e-09	0.565261	0.461744	0.000419324	4.25599e-08	down	ENSMUSG00000057337_down	spleen
ENSMUSG00000104213	0.429926	0.370338	1.1609	0.250607	-0.0144288	0.0157529	-0.915945	0.363623	-0.0957343	0.0200704	-4.76992	1.35706e-05	-0.110163	0.0142526	-7.72934	3.09535e-09	0.63504	0.590636	0.000423985	6.86203e-08	down	ENSMUSG00000104213_down	spleen
ENSMUSG00000062604	0.211765	0.173358	1.22155	0.226997	0.0119289	0.00737407	1.61768	0.111352	-0.0447863	0.00939513	-4.76698	1.37123e-05	-0.0328575	0.00626767	-5.24237	6.65623e-06	0.612315	0.292181	0.000427702	3.64173e-05	down	ENSMUSG00000062604_down	spleen
ENSMUSG00000021484	0.0289457	0.0911769	0.317468	0.752069	-0.00671912	0.00387835	-1.73247	0.088695	0.0235469	0.00494131	4.76532	1.37927e-05	0.0168278	0.00330926	5.08506	1.08424e-05	0.91907	0.253215	0.000429495	5.53679e-05	up	ENSMUSG00000021484_up	spleen
ENSMUSG00000031490	-0.463875	0.259956	-1.78444	0.0797701	-0.01242	0.0110576	-1.12321	0.266141	0.0671234	0.0140882	4.76449	1.38329e-05	0.0547033	0.00932441	5.86668	9.51569e-07	0.415606	0.494491	0.000430034	7.02343e-06	up	ENSMUSG00000031490_up	spleen
ENSMUSG00000097294	0.188445	0.1862	1.01205	0.315866	0.00205216	0.00792033	0.2591	0.796508	-0.048065	0.0100911	-4.76311	1.39003e-05	-0.0460129	0.00618536	-7.43899	7.43114e-09	0.690295	0.901128	0.000431415	1.369e-07	down	ENSMUSG00000097294_down	spleen
ENSMUSG00000052435	-1.60146	0.504075	-3.17702	0.00242165	-0.020536	0.0214416	-0.957763	0.342299	0.130078	0.0273182	4.76157	1.3976e-05	0.109542	0.017789	6.15785	3.83936e-07	0.0843625	0.571532	0.000432336	3.31761e-06	up	ENSMUSG00000052435_up	spleen
ENSMUSG00000073491	0.53142	0.299183	1.77624	0.0811265	8.15e-05	0.0127262	0.0064041	0.994913	-0.0772075	0.0162142	-4.76173	1.39683e-05	-0.077126	0.0108713	-7.09444	2.12244e-08	0.418696	0.999718	0.000432336	3.1331e-07	down	ENSMUSG00000073491_down	spleen
ENSMUSG00000026102	0.3751	0.164527	2.27987	0.0264448	0.00626236	0.00699841	0.894826	0.37471	-0.0424155	0.0089165	-4.75697	1.42045e-05	-0.0361532	0.00505596	-7.1506	1.78748e-08	0.259494	0.601413	0.000437442	2.7221e-07	down	ENSMUSG00000026102_down	spleen
ENSMUSG00000037355	-0.01207	0.152373	-0.0792138	0.937145	0.0223627	0.00648141	3.45028	0.00107159	-0.0392811	0.00825781	-4.75684	1.4211e-05	-0.0169184	0.00493658	-3.42714	0.00150962	0.982905	0.0162007	0.000437442	0.00389103	down	ENSMUSG00000037355_down	spleen
ENSMUSG00000056342	0.218939	0.142121	1.54051	0.129069	0.0182809	0.00604536	3.02396	0.00376072	-0.0366429	0.00770225	-4.75743	1.41814e-05	-0.018362	0.00517321	-3.54943	0.00107099	0.50005	0.0343291	0.000437442	0.00287205	down	ENSMUSG00000056342_down	spleen
ENSMUSG00000021257	0.278151	0.154585	1.79934	0.0773535	0.000194197	0.00657552	0.0295333	0.976544	-0.0398463	0.0083777	-4.75623	1.42417e-05	-0.0396521	0.00518228	-7.65146	3.91177e-09	0.408837	0.991973	0.00043767	8.20909e-08	down	ENSMUSG00000021257_down	spleen
ENSMUSG00000034009	0.0851877	0.168286	0.506207	0.614698	0.0217378	0.00715833	3.03672	0.00362698	-0.0433039	0.00912025	-4.7481	1.46549e-05	-0.0215661	0.00476261	-4.5282	5.99528e-05	0.857944	0.0336647	0.000449634	0.000240915	down	ENSMUSG00000034009_down	spleen
ENSMUSG00000066364	-1.02268	0.346852	-2.94846	0.0046513	-0.000446093	0.0147539	-0.0302356	0.975987	0.0892202	0.0187976	4.74637	1.47449e-05	0.0887741	0.0123724	7.17516	1.65828e-08	0.11288	0.991829	0.000451656	2.56065e-07	up	ENSMUSG00000066364_up	spleen
ENSMUSG00000026177	0.0288687	0.30832	0.0936323	0.925735	0.0238122	0.0131149	1.81566	0.0747775	0.0792839	0.0167093	4.74489	1.48217e-05	0.103096	0.0111221	9.26945	3.47964e-11	0.98049	0.227017	0.000453268	2.3933e-09	up	ENSMUSG00000026177_up	spleen
ENSMUSG00000024673	0.673537	0.374876	1.79669	0.0777783	0.00694501	0.015946	0.435535	0.664849	-0.0963658	0.0203163	-4.74326	1.49068e-05	-0.0894207	0.01472	-6.07478	4.9733e-07	0.409662	0.825052	0.000454794	4.10297e-06	down	ENSMUSG00000024673_down	spleen
ENSMUSG00000031875	-0.183702	0.136317	-1.34761	0.183211	0.00854748	0.00579847	1.47409	0.146056	0.0350399	0.00738768	4.74301	1.492e-05	0.0435873	0.00479881	9.08295	5.90098e-11	0.56457	0.344362	0.000454794	3.48436e-09	up	ENSMUSG00000031875_up	spleen
ENSMUSG00000050732	-0.42055	0.230864	-1.82164	0.0738526	-0.0125169	0.00982015	-1.27461	0.20771	0.0593272	0.0125116	4.74177	1.49852e-05	0.0468103	0.0088024	5.3179	5.26356e-06	0.399799	0.426741	0.000456041	2.97424e-05	up	ENSMUSG00000050732_up	spleen
ENSMUSG00000020225	-0.17653	0.146319	-1.20648	0.232706	0.012725	0.0062239	2.04453	0.0456127	0.0375841	0.00792972	4.73965	1.50975e-05	0.0503091	0.00561463	8.96036	8.37034e-11	0.616871	0.167001	0.000458714	4.50682e-09	up	ENSMUSG00000020225_up	spleen
ENSMUSG00000004530	-0.0284038	0.0857904	-0.331084	0.741817	-0.0129416	0.00364923	-3.5464	0.000797624	0.0220285	0.00464939	4.73792	1.51895e-05	0.00908682	0.0028236	3.21817	0.00268338	0.915525	0.0136651	0.000460766	0.0064432	up	ENSMUSG00000004530_up	spleen
ENSMUSG00000027502	-0.212976	0.092101	-2.31242	0.0244545	-0.0110596	0.00391766	-2.823	0.00657537	0.0236399	0.0049914	4.73613	1.52858e-05	0.0125803	0.00343225	3.66532	0.000770388	0.251063	0.0487237	0.000462936	0.00216493	up	ENSMUSG00000027502_up	spleen
ENSMUSG00000005501	0.193972	0.0973858	1.99179	0.0512791	0.00633641	0.00414246	1.52963	0.131739	-0.024989	0.0052778	-4.73473	1.53612e-05	-0.0186525	0.00325675	-5.72736	1.46958e-06	0.347606	0.323796	0.000463727	1.00709e-05	down	ENSMUSG00000005501_down	spleen
ENSMUSG00000023284	0.377932	0.128593	2.93899	0.00477587	0.00907105	0.00546989	1.65836	0.102836	-0.0329976	0.00696905	-4.73487	1.53533e-05	-0.0239265	0.00457224	-5.23299	6.853e-06	0.114526	0.278144	0.000463727	3.73307e-05	down	ENSMUSG00000023284_down	spleen
ENSMUSG00000054679	0.390719	0.170452	2.29225	0.0256715	0.0191438	0.00725045	2.64036	0.0107108	-0.0437145	0.00923762	-4.73223	1.54968e-05	-0.0245707	0.00562201	-4.37045	9.66459e-05	0.25681	0.0662442	0.000467068	0.000363235	down	ENSMUSG00000054679_down	spleen
ENSMUSG00000015843	0.365959	0.203745	1.79616	0.0778639	0.00900918	0.00866661	1.03953	0.303027	-0.0522434	0.0110419	-4.73137	1.55437e-05	-0.0432342	0.00776045	-5.5711	2.39242e-06	0.409863	0.532368	0.000467731	1.52125e-05	down	ENSMUSG00000015843_down	spleen
ENSMUSG00000097378	-0.939885	0.273347	-3.43844	0.00111097	-0.0154481	0.0116272	-1.32862	0.189363	0.070077	0.014814	4.73047	1.5593e-05	0.0546288	0.00987359	5.53283	2.69557e-06	0.0545352	0.403916	0.000468463	1.68491e-05	up	ENSMUSG00000097378_up	spleen
ENSMUSG00000024669	0.828043	0.258629	3.20166	0.00225341	-0.0192062	0.0110012	-1.74583	0.0863255	-0.0662869	0.0140164	-4.72926	1.56595e-05	-0.0854931	0.00902274	-9.47529	1.95247e-11	0.0813698	0.248877	0.000469525	1.58024e-09	down	ENSMUSG00000024669_down	spleen
ENSMUSG00000057182	0.197088	0.184897	1.06594	0.291026	0.00970935	0.00786487	1.23452	0.222164	-0.0473831	0.0100204	-4.72864	1.56933e-05	-0.0376737	0.00612004	-6.1558	3.86394e-07	0.670363	0.443973	0.000469525	3.33578e-06	down	ENSMUSG00000057182_down	spleen
ENSMUSG00000068220	0.106142	0.175584	0.604508	0.547948	-0.0159234	0.00746873	-2.132	0.037407	0.0449947	0.00951572	4.72846	1.57033e-05	0.0290714	0.00617947	4.70451	3.50137e-05	0.830752	0.146345	0.000469525	0.000151243	up	ENSMUSG00000068220_up	spleen
ENSMUSG00000033799	0.386713	0.26185	1.47685	0.145318	0.0291408	0.0111382	2.61629	0.0114053	-0.0670861	0.0141909	-4.72739	1.57624e-05	-0.0379453	0.00940154	-4.03607	0.00026217	0.520832	0.068861	0.000470541	0.000852134	down	ENSMUSG00000033799_down	spleen
ENSMUSG00000028649	0.0945194	0.276945	0.341293	0.73416	0.00667933	0.0117803	0.566993	0.572985	-0.0709374	0.015009	-4.72634	1.58211e-05	-0.0642581	0.0106169	-6.05242	5.33215e-07	0.912321	0.764509	0.000470586	4.34905e-06	down	ENSMUSG00000028649_down	spleen
ENSMUSG00000047867	0.341777	0.228507	1.4957	0.140347	-0.00803858	0.00971989	-0.827024	0.411734	-0.0585263	0.0123839	-4.72601	1.58391e-05	-0.0665649	0.00832651	-7.99433	1.40234e-09	0.515308	0.635518	0.000470586	3.78331e-08	down	ENSMUSG00000047867_down	spleen
ENSMUSG00000113010	-0.506686	0.132901	-3.81251	0.000344785	-0.00541324	0.00565316	-0.95756	0.342401	0.0340424	0.00720255	4.72643	1.58157e-05	0.0286291	0.00478445	5.98378	6.60428e-07	0.0283949	0.57154	0.000470586	5.16702e-06	up	ENSMUSG00000113010_up	spleen
ENSMUSG00000044167	0.29394	0.229172	1.28262	0.204909	-0.00948464	0.00974818	-0.972965	0.334755	-0.0586739	0.0124199	-4.72418	1.59414e-05	-0.0681586	0.00878638	-7.7573	2.84632e-09	0.587771	0.565536	0.000472877	6.43649e-08	down	ENSMUSG00000044167_down	spleen
ENSMUSG00000024758	-0.0721402	0.102494	-0.703851	0.484442	0.00321163	0.00435973	0.736658	0.464405	0.0262293	0.00555462	4.72206	1.60604e-05	0.0294409	0.00352083	8.36193	4.7361e-10	0.801372	0.678293	0.000475656	1.64685e-08	up	ENSMUSG00000024758_up	spleen
ENSMUSG00000040481	0.295295	0.176263	1.67531	0.0994501	0.00220476	0.00749764	0.294061	0.769799	-0.0451012	0.00955256	-4.72138	1.60992e-05	-0.0428965	0.00654712	-6.55196	1.12857e-07	0.452436	0.885641	0.000476055	1.20747e-06	down	ENSMUSG00000040481_down	spleen
ENSMUSG00000054426	0.132891	0.173128	0.767587	0.445957	-0.0170668	0.00736426	-2.31752	0.0241552	-0.044291	0.00938262	-4.72053	1.6147e-05	-0.0613578	0.00615398	-9.97042	4.97364e-12	0.777939	0.110923	0.000476717	6.38411e-10	down	ENSMUSG00000054426_down	spleen
ENSMUSG00000019832	-0.0436729	0.139024	-0.31414	0.754582	0.0155926	0.0059136	2.63674	0.0108127	0.0355615	0.00753437	4.7199	1.6183e-05	0.0511541	0.00528977	9.67038	1.13483e-11	0.919813	0.0666334	0.000477031	1.06765e-09	up	ENSMUSG00000019832_up	spleen
ENSMUSG00000014030	0.351003	0.334664	1.04882	0.298766	-0.0109624	0.0142355	-0.770077	0.444491	-0.0855844	0.0181371	-4.71875	1.62482e-05	-0.0965468	0.0131741	-7.32853	1.03914e-08	0.677342	0.663081	0.000478202	1.78029e-07	down	ENSMUSG00000014030_down	spleen
ENSMUSG00000045896	0.324912	0.151881	2.13926	0.0367883	0.00366382	0.00646048	0.567113	0.572904	-0.0388358	0.00823114	-4.71816	1.62821e-05	-0.035172	0.00566265	-6.21123	3.25149e-07	0.302044	0.764506	0.000478448	2.90868e-06	down	ENSMUSG00000045896_down	spleen
ENSMUSG00000078780	-0.0772069	0.301298	-0.256248	0.798699	0.0280258	0.0128162	2.18675	0.0329545	0.0770228	0.0163288	4.717	1.63489e-05	0.105049	0.0102035	10.2954	2.0625e-12	0.937484	0.135161	0.000479662	3.61939e-10	up	ENSMUSG00000078780_up	spleen
ENSMUSG00000019820	0.230035	0.223007	1.03151	0.306734	0.00929448	0.00948594	0.979816	0.331391	-0.0570015	0.0120858	-4.7164	1.63831e-05	-0.047707	0.00858964	-5.55401	2.52329e-06	0.683456	0.561904	0.000479915	1.59411e-05	down	ENSMUSG00000019820_down	spleen
ENSMUSG00000021003	-0.176894	0.10627	-1.66457	0.101585	0.0140618	0.00452036	3.11078	0.00293425	0.0271492	0.00575928	4.71399	1.65221e-05	0.0412111	0.00358968	11.4804	9.352e-14	0.457628	0.0295582	0.000483234	5.42714e-11	up	ENSMUSG00000021003_up	spleen
ENSMUSG00000039193	0.0959274	0.182564	0.525445	0.601348	0.0151766	0.00776566	1.95433	0.0556627	-0.0466342	0.00989403	-4.71337	1.65584e-05	-0.0314576	0.006698	-4.69657	3.58757e-05	0.853738	0.187982	0.000483541	0.000154539	down	ENSMUSG00000039193_down	spleen
ENSMUSG00000027447	-0.279399	0.19954	-1.40021	0.166966	-0.0156373	0.00848777	-1.84233	0.0707231	0.05093	0.0108141	4.70961	1.67784e-05	0.0352927	0.00711696	4.95895	1.60126e-05	0.546127	0.219717	0.000486186	7.74121e-05	up	ENSMUSG00000027447_up	spleen
ENSMUSG00000033450	0.481677	0.189897	2.53652	0.0140111	0.00837024	0.00807758	1.03623	0.304548	-0.0484693	0.0102914	-4.70967	1.67746e-05	-0.0400991	0.00725717	-5.52545	2.75828e-06	0.196026	0.533791	0.000486186	1.72018e-05	down	ENSMUSG00000033450_down	spleen
ENSMUSG00000034484	0.153755	0.148993	1.03196	0.306527	0.000131437	0.00633767	0.020739	0.983528	-0.0380317	0.00807467	-4.71	1.67557e-05	-0.0379002	0.00529563	-7.15689	1.75346e-08	0.683255	0.994705	0.000486186	2.68116e-07	down	ENSMUSG00000034484_down	spleen
ENSMUSG00000041926	-0.0277259	0.108415	-0.255738	0.79909	-0.00765729	0.00461161	-1.66044	0.102417	0.0276794	0.00587554	4.71096	1.66992e-05	0.0200221	0.00372844	5.37011	4.47457e-06	0.937489	0.27742	0.000486186	2.58679e-05	up	ENSMUSG00000041926_up	spleen
ENSMUSG00000064023	0.45626	0.239371	1.90608	0.0617768	-0.0203025	0.010182	-1.99395	0.0510353	-0.0610994	0.0129726	-4.70986	1.67635e-05	-0.0814018	0.00761348	-10.6918	7.18119e-13	0.37723	0.179354	0.000486186	1.89917e-10	down	ENSMUSG00000064023_down	spleen
ENSMUSG00000028327	0.257338	0.246072	1.04578	0.300155	0.00501086	0.0104671	0.478726	0.633997	-0.0627895	0.0133358	-4.70833	1.68538e-05	-0.0577787	0.00881559	-6.55415	1.12095e-07	0.678383	0.806106	0.000487618	1.20206e-06	down	ENSMUSG00000028327_down	spleen
ENSMUSG00000009739	0.274681	0.207487	1.32385	0.190932	0.0191004	0.00882579	2.16416	0.0347323	-0.0529214	0.0112447	-4.70634	1.69723e-05	-0.033821	0.00700004	-4.83155	2.37108e-05	0.57324	0.13986	0.000490292	0.000108115	down	ENSMUSG00000009739_down	spleen
ENSMUSG00000057147	0.329518	0.143958	2.28899	0.0258735	0.0151866	0.00612348	2.48006	0.0161694	-0.0367011	0.00780178	-4.7042	1.70999e-05	-0.0215145	0.00470604	-4.57169	5.25244e-05	0.257325	0.0860009	0.000493217	0.000214916	down	ENSMUSG00000057147_down	spleen
ENSMUSG00000032109	-0.232743	0.180348	-1.29053	0.202171	-0.00906196	0.00767137	-1.18127	0.242488	0.045969	0.0097739	4.70324	1.71579e-05	0.036907	0.00613909	6.01181	6.05179e-07	0.584807	0.466824	0.000494131	4.81706e-06	up	ENSMUSG00000032109_up	spleen
ENSMUSG00000054455	-0.074751	0.0589319	-1.26843	0.209892	-0.0058549	0.00250676	-2.33564	0.023117	0.0150156	0.0031938	4.70149	1.72636e-05	0.00916072	0.0022167	4.1326	0.000196986	0.594531	0.108382	0.000496413	0.000667171	up	ENSMUSG00000054455_up	spleen
ENSMUSG00000014748	-0.124423	0.0791975	-1.57105	0.121804	-0.00177124	0.00336879	-0.525779	0.601118	0.0201729	0.00429209	4.70002	1.73526e-05	0.0184017	0.00276828	6.64732	8.40138e-08	0.488076	0.783288	0.000497451	9.55498e-07	up	ENSMUSG00000014748_up	spleen
ENSMUSG00000020042	0.202145	0.200123	1.0101	0.316791	-0.00196444	0.00851254	-0.23077	0.818335	-0.0509757	0.0108456	-4.70013	1.73462e-05	-0.0529402	0.00760122	-6.9647	3.15913e-08	0.691109	0.91345	0.000497451	4.31097e-07	down	ENSMUSG00000020042_down	spleen
ENSMUSG00000050966	-1.47635	0.447729	-3.29743	0.00169846	-0.00916591	0.0190449	-0.481279	0.632193	0.11402	0.0242646	4.69904	1.74121e-05	0.104855	0.0151171	6.93615	3.44872e-08	0.068881	0.804844	0.000498395	4.60602e-07	up	ENSMUSG00000050966_up	spleen
ENSMUSG00000032508	0.0766326	0.10278	0.745597	0.459029	-0.00204511	0.00437191	-0.467784	0.641755	0.0261716	0.00557015	4.69854	1.74427e-05	0.0241265	0.00339473	7.10703	2.04219e-08	0.786003	0.810892	0.000498511	3.02893e-07	up	ENSMUSG00000032508_up	spleen
ENSMUSG00000055485	-0.276746	0.240878	-1.14891	0.255478	0.000779413	0.0102461	0.0760691	0.939635	0.0613127	0.0130543	4.69673	1.75538e-05	0.0620921	0.00792493	7.83503	2.25514e-09	0.639455	0.974942	0.000500924	5.38266e-08	up	ENSMUSG00000055485_up	spleen
ENSMUSG00000030147	0.163789	0.364536	0.449309	0.654943	0.0229548	0.0155061	1.48037	0.144378	0.0927293	0.0197559	4.69374	1.77387e-05	0.115684	0.0133508	8.66495	1.95858e-10	0.876569	0.341864	0.000505431	8.39641e-09	up	ENSMUSG00000030147_up	spleen
ENSMUSG00000024331	0.548436	0.266283	2.0596	0.0440971	-0.0181059	0.0113268	-1.59851	0.115558	-0.0677118	0.0144312	-4.69205	1.7844e-05	-0.0858177	0.0101713	-8.43724	3.79901e-10	0.32844	0.298994	0.000507078	1.37445e-08	down	ENSMUSG00000024331_down	spleen
ENSMUSG00000056569	0.70579	0.190612	3.70275	0.000489077	-0.00543114	0.00810799	-0.66985	0.505706	-0.0484688	0.0103302	-4.69195	1.78505e-05	-0.0538999	0.00668687	-8.06056	1.15196e-09	0.0333942	0.712651	0.000507078	3.26249e-08	down	ENSMUSG00000056569_down	spleen
ENSMUSG00000037674	0.305999	0.216519	1.41327	0.163112	0.0219062	0.00920999	2.37853	0.0208174	-0.0550052	0.0117342	-4.68759	1.81252e-05	-0.033099	0.00782886	-4.22782	0.000148308	0.541845	0.101349	0.000514104	0.000522082	down	ENSMUSG00000037674_down	spleen
ENSMUSG00000002111	-0.0750961	0.17138	-0.438184	0.662939	-0.020998	0.00728993	-2.88042	0.00561814	0.043529	0.00928792	4.68663	1.81868e-05	0.022531	0.00634232	3.55248	0.00106181	0.880134	0.0442499	0.000514299	0.00285245	up	ENSMUSG00000002111_up	spleen
ENSMUSG00000031310	0.0858044	0.122624	0.699736	0.486989	0.00117649	0.00521601	0.225554	0.82237	-0.0311469	0.00664559	-4.68686	1.81722e-05	-0.0299704	0.00392283	-7.63999	4.04916e-09	0.802511	0.915711	0.000514299	8.39195e-08	down	ENSMUSG00000031310_down	spleen
ENSMUSG00000025977	0.419467	0.140391	2.98785	0.00416467	0.00758306	0.00597175	1.26982	0.209399	-0.0356477	0.00760846	-4.68527	1.82734e-05	-0.0280646	0.00499238	-5.62149	2.04454e-06	0.108011	0.428544	0.000515195	1.33392e-05	down	ENSMUSG00000025977_down	spleen
ENSMUSG00000060470	-1.40731	0.364637	-3.85949	0.000296406	-0.0151634	0.0155104	-0.97763	0.332462	0.092588	0.0197614	4.68529	1.82721e-05	0.0774246	0.0137524	5.62989	1.99169e-06	0.0258866	0.563212	0.000515195	1.30397e-05	up	ENSMUSG00000060470_up	spleen
ENSMUSG00000053044	0.593939	0.327403	1.81409	0.075022	-0.0182628	0.0139266	-1.31136	0.195088	-0.0830925	0.0177435	-4.68297	1.84211e-05	-0.101355	0.0116022	-8.7359	1.59528e-10	0.403058	0.411706	0.000518581	7.28908e-09	down	ENSMUSG00000053044_down	spleen
ENSMUSG00000037824	-0.150488	0.085141	-1.76752	0.0825894	-0.00651962	0.00362161	-1.8002	0.0772158	0.0215966	0.0046142	4.68047	1.85835e-05	0.015077	0.00326415	4.61896	4.54771e-05	0.421757	0.231792	0.000522369	0.000189214	up	ENSMUSG00000037824_up	spleen
ENSMUSG00000038930	0.0878941	0.153731	0.571739	0.569787	-0.00449727	0.00653919	-0.687741	0.494455	-0.0389849	0.00833143	-4.67926	1.86621e-05	-0.0434822	0.00520388	-8.35573	4.82296e-10	0.84071	0.703842	0.000523794	1.66779e-08	down	ENSMUSG00000038930_down	spleen
ENSMUSG00000024725	-0.148041	0.0984906	-1.5031	0.138433	-0.00572016	0.00418945	-1.36537	0.177596	0.0249678	0.00533768	4.67765	1.8768e-05	0.0192476	0.00353621	5.44301	3.56607e-06	0.513579	0.388778	0.000525979	2.13589e-05	up	ENSMUSG00000024725_up	spleen
ENSMUSG00000024776	0.0923761	0.146062	0.632443	0.529671	-0.0100683	0.00621299	-1.62052	0.110738	-0.0370097	0.00791582	-4.67541	1.89158e-05	-0.047078	0.00459147	-10.2534	2.30952e-12	0.825047	0.291182	0.000529331	3.94234e-10	down	ENSMUSG00000024776_down	spleen
ENSMUSG00000026778	0.369659	0.240594	1.53645	0.13006	-0.00675162	0.010234	-0.659723	0.512136	-0.0609556	0.0130389	-4.6749	1.89494e-05	-0.0677072	0.00837136	-8.08796	1.06206e-09	0.500952	0.718069	0.000529483	3.06478e-08	down	ENSMUSG00000026778_down	spleen
ENSMUSG00000038128	0.333331	0.216873	1.53699	0.129928	0.00058073	0.00922503	0.0629515	0.950029	-0.0549393	0.0117534	-4.67434	1.89867e-05	-0.0543586	0.00726942	-7.4777	6.60912e-09	0.500647	0.9794	0.000529736	1.251e-07	down	ENSMUSG00000038128_down	spleen
ENSMUSG00000024384	0.276408	0.118721	2.32822	0.0235375	0.0117516	0.00504998	2.32707	0.0236031	-0.030057	0.00643405	-4.67154	1.91731e-05	-0.0183053	0.0031836	-5.74989	1.36984e-06	0.24741	0.109574	0.000530084	9.53352e-06	down	ENSMUSG00000024384_down	spleen
ENSMUSG00000025997	1.40782	0.304595	4.62194	2.28002e-05	0.0484282	0.0129564	3.73776	0.000437706	-0.0771027	0.0165075	-4.67077	1.9225e-05	-0.0286746	0.0116009	-2.47176	0.01817	0.0049011	0.00990669	0.000530084	0.0344554	down	ENSMUSG00000025997_down	spleen
ENSMUSG00000035781	-0.438767	0.142807	-3.07244	0.00327572	-0.0159575	0.00607454	-2.62695	0.0110927	0.0361614	0.00773942	4.67237	1.91178e-05	0.0202039	0.00549268	3.67833	0.000742246	0.0958071	0.0676919	0.000530084	0.00209739	up	ENSMUSG00000035781_up	spleen
ENSMUSG00000041729	1.36246	0.197324	6.90468	4.97311e-09	0.033314	0.00839347	3.96904	0.00020765	-0.049951	0.0106939	-4.67098	1.92112e-05	-0.016637	0.00642962	-2.58756	0.0137292	1.55633e-05	0.00645539	0.000530084	0.0269579	down	ENSMUSG00000041729_down	spleen
ENSMUSG00000044348	0.202932	0.189941	1.06839	0.289928	0.00417486	0.00807945	0.516725	0.607383	-0.048098	0.0102938	-4.67251	1.91086e-05	-0.0439232	0.00706496	-6.21704	3.1932e-07	0.669204	0.787844	0.000530084	2.86473e-06	down	ENSMUSG00000044348_down	spleen
ENSMUSG00000045665	-0.222143	0.151919	-1.46225	0.149263	-0.0213174	0.0064621	-3.29883	0.00169138	0.0384646	0.0082332	4.67189	1.91498e-05	0.0171473	0.00577848	2.96743	0.0052391	0.526341	0.0212577	0.000530084	0.0115531	up	ENSMUSG00000045665_up	spleen
ENSMUSG00000079597	-0.536587	0.249726	-2.1487	0.0359961	0.0124722	0.0106225	1.17413	0.245313	0.0632215	0.0135338	4.67137	1.91851e-05	0.0756937	0.00915637	8.26678	6.26334e-10	0.298674	0.469557	0.000530084	2.03472e-08	up	ENSMUSG00000079597_up	spleen
ENSMUSG00000105263	0.839918	0.2262	3.71316	0.000473236	0.0161334	0.00962179	1.67676	0.0991644	-0.0572718	0.0122589	-4.67186	1.9152e-05	-0.0411384	0.00874582	-4.70378	3.50925e-05	0.0324419	0.271747	0.000530084	0.000151513	down	ENSMUSG00000105263_down	spleen
ENSMUSG00000041695	-0.37434	0.267561	-1.39908	0.167303	0.0218831	0.0113811	1.92275	0.0596022	0.0677193	0.0145004	4.67017	1.92656e-05	0.0896024	0.00960653	9.32724	2.95692e-11	0.546127	0.196205	0.000530425	2.11917e-09	up	ENSMUSG00000041695_up	spleen
ENSMUSG00000022453	-0.219988	0.122381	-1.79756	0.0776396	-0.00802873	0.00520569	-1.5423	0.128633	0.0309688	0.00663244	4.66929	1.93248e-05	0.0229401	0.00453494	5.05852	1.17709e-05	0.409505	0.319568	0.000531277	5.94626e-05	up	ENSMUSG00000022453_up	spleen
ENSMUSG00000033488	-0.284568	0.154003	-1.84781	0.0699141	-0.00348616	0.00655077	-0.532176	0.596709	0.0389554	0.00834617	4.66746	1.94491e-05	0.0354693	0.00579536	6.12028	4.31583e-07	0.392958	0.780875	0.000533132	3.65333e-06	up	ENSMUSG00000033488_up	spleen
ENSMUSG00000057375	-0.137554	0.0955512	-1.43958	0.155553	-0.0103772	0.00406442	-2.55317	0.0134262	0.0241701	0.00517838	4.66751	1.94456e-05	0.013793	0.00335746	4.10815	0.000211813	0.532996	0.0764413	0.000533132	0.000711488	up	ENSMUSG00000057375_up	spleen
ENSMUSG00000029810	-0.129511	0.216262	-0.598864	0.551678	-0.0137866	0.00919904	-1.4987	0.139567	0.0546965	0.0117203	4.66683	1.9492e-05	0.0409099	0.00833297	4.9094	1.86574e-05	0.832706	0.335069	0.000533531	8.83334e-05	up	ENSMUSG00000029810_up	spleen
ENSMUSG00000057058	0.536112	0.245939	2.17986	0.0334884	-0.0127597	0.0104614	-1.21969	0.227695	-0.0621833	0.0133286	-4.6654	1.959e-05	-0.074943	0.00833711	-8.98908	7.71098e-11	0.289908	0.450754	0.000535431	4.22125e-09	down	ENSMUSG00000057058_down	spleen
ENSMUSG00000021670	0.276055	0.11183	2.46852	0.0166458	0.00760708	0.00475688	1.59917	0.115409	-0.0282648	0.00606062	-4.66368	1.97083e-05	-0.0206577	0.00391617	-5.27497	6.01517e-06	0.210015	0.298655	0.000537881	3.32882e-05	down	ENSMUSG00000021670_down	spleen
ENSMUSG00000028859	-0.353743	0.32993	-1.07217	0.28824	0.0181547	0.0140341	1.29361	0.20111	0.083368	0.0178805	4.66251	1.97888e-05	0.101523	0.0104694	9.6971	1.05395e-11	0.667507	0.419257	0.000539295	1.00753e-09	up	ENSMUSG00000028859_up	spleen
ENSMUSG00000035469	0.284105	0.128215	2.21586	0.0307828	0.00574904	0.00545382	1.05413	0.29635	-0.0323918	0.00694858	-4.66165	1.98486e-05	-0.0266428	0.00444276	-5.9969	6.33966e-07	0.278794	0.525405	0.000539358	5.00798e-06	down	ENSMUSG00000035469_down	spleen
ENSMUSG00000061894	0.0518535	0.156719	0.33087	0.741977	-0.0117822	0.00666627	-1.76744	0.0826027	-0.0395959	0.00849334	-4.662	1.98244e-05	-0.0513781	0.00546809	-9.396	2.43763e-11	0.915525	0.241556	0.000539358	1.86822e-09	down	ENSMUSG00000061894_down	spleen
ENSMUSG00000002108	0.258158	0.267812	0.963952	0.339214	0.0134883	0.0113918	1.18404	0.241399	0.067647	0.014514	4.66081	1.99067e-05	0.0811353	0.00992502	8.17483	8.21377e-10	0.708974	0.465614	0.000539378	2.51599e-08	up	ENSMUSG00000002108_up	spleen
ENSMUSG00000008206	0.178998	0.195545	0.915377	0.363919	-0.000232854	0.00831783	-0.0279945	0.977766	-0.0493933	0.0105975	-4.66083	1.99055e-05	-0.0496262	0.00666162	-7.44957	7.19682e-09	0.72873	0.992567	0.000539378	1.33007e-07	down	ENSMUSG00000008206_down	spleen
ENSMUSG00000025044	0.0864814	0.214797	0.402619	0.688761	0.0148665	0.00913673	1.62711	0.109328	0.0542471	0.0116409	4.66006	1.99593e-05	0.0691136	0.00757813	9.12014	5.3091e-11	0.891389	0.288808	0.000540024	3.19516e-09	up	ENSMUSG00000025044_up	spleen
ENSMUSG00000004610	-0.400115	0.230078	-1.73904	0.0875223	-0.0190212	0.00978672	-1.94358	0.0569783	0.0580904	0.012469	4.65878	2.00484e-05	0.0390692	0.00844215	4.62787	4.42563e-05	0.429257	0.190778	0.000541653	0.000184872	up	ENSMUSG00000004610_up	spleen
ENSMUSG00000036620	-0.308212	0.22277	-1.38354	0.171989	-0.000136395	0.00947589	-0.0143939	0.988567	0.0562053	0.012073	4.65545	2.0283e-05	0.0560689	0.00772913	7.25423	1.30285e-08	0.551476	0.997032	0.000547204	2.1347e-07	up	ENSMUSG00000036620_up	spleen
ENSMUSG00000015202	-0.519579	0.226174	-2.29726	0.0253645	0.0132985	0.00962066	1.38229	0.172372	0.0570319	0.0122574	4.65284	2.04692e-05	0.0703304	0.00856791	8.20859	7.43475e-10	0.255646	0.382558	0.000551102	2.32283e-08	up	ENSMUSG00000015202_up	spleen
ENSMUSG00000052212	-2.77798	0.842324	-3.29799	0.00169561	-0.0155638	0.0358296	-0.434384	0.665679	0.212389	0.0456496	4.6526	2.04862e-05	0.196826	0.028012	7.02648	2.61365e-08	0.068881	0.825632	0.000551102	3.70669e-07	up	ENSMUSG00000052212_up	spleen
ENSMUSG00000017737	-1.76147	0.553768	-3.18087	0.00239459	-0.0119634	0.0235554	-0.507885	0.613529	0.13949	0.0300114	4.6479	2.08254e-05	0.127526	0.0193471	6.59149	9.9853e-08	0.0837303	0.792051	0.000557101	1.09517e-06	up	ENSMUSG00000017737_up	spleen
ENSMUSG00000020134	0.330218	0.199826	1.65253	0.104024	0.0204231	0.00849992	2.40274	0.0196115	-0.0503439	0.0108295	-4.64876	2.07633e-05	-0.0299208	0.0072371	-4.13436	0.000195957	0.461363	0.0975505	0.000557101	0.000664169	down	ENSMUSG00000020134_down	spleen
ENSMUSG00000030890	-0.363118	0.123757	-2.93411	0.00484134	-0.00839467	0.00526422	-1.59467	0.116416	0.0311733	0.00670701	4.64787	2.08279e-05	0.0227786	0.0047529	4.79258	2.67273e-05	0.115509	0.300514	0.000557101	0.000119833	up	ENSMUSG00000030890_up	spleen
ENSMUSG00000107546	0.296608	0.155661	1.90547	0.0618582	0.00882016	0.0066213	1.33209	0.188227	-0.0392164	0.00843604	-4.64868	2.07689e-05	-0.0303963	0.00491544	-6.18384	3.54084e-07	0.377482	0.402316	0.000557101	3.11703e-06	down	ENSMUSG00000107546_down	spleen
ENSMUSG00000027580	0.219224	0.250445	0.875337	0.38513	-0.0104427	0.0106531	-0.980254	0.331177	-0.0630737	0.0135728	-4.64706	2.08867e-05	-0.0735164	0.0095177	-7.72418	3.14369e-09	0.741085	0.561643	0.000557881	6.93195e-08	down	ENSMUSG00000027580_down	spleen
ENSMUSG00000024981	0.091638	0.124865	0.733899	0.466072	0.000793344	0.00531131	0.149369	0.881799	0.0314324	0.00676701	4.64494	2.10421e-05	0.0322257	0.00433839	7.42803	7.68212e-09	0.790412	0.946577	0.000560435	1.40182e-07	up	ENSMUSG00000024981_up	spleen
ENSMUSG00000074622	-0.0501811	0.182044	-0.275654	0.783829	0.0212372	0.00774353	2.74257	0.00817101	0.0458264	0.00986584	4.64496	2.10408e-05	0.0670636	0.00584552	11.4726	9.53803e-14	0.932409	0.0560771	0.000560435	5.42714e-11	up	ENSMUSG00000074622_up	spleen
ENSMUSG00000052736	0.178065	0.250782	0.71004	0.480626	0.0572851	0.0106674	5.3701	1.56831e-06	-0.0631087	0.0135911	-4.64339	2.11561e-05	-0.00582364	0.00960496	-0.606316	0.548007	0.799585	0.000595913	0.000562674	0.631213	down	ENSMUSG00000052736_down	spleen
ENSMUSG00000036898	0.170111	0.168949	1.00688	0.318324	0.0106533	0.00718651	1.4824	0.143839	-0.0425096	0.00915615	-4.64273	2.12048e-05	-0.0318563	0.00593005	-5.372	4.44824e-06	0.691817	0.341233	0.000563173	2.57474e-05	down	ENSMUSG00000036898_down	spleen
ENSMUSG00000020657	0.208159	0.110123	1.89023	0.0639061	0.000159796	0.00468427	0.0341133	0.972908	-0.0276932	0.00596812	-4.6402	2.13933e-05	-0.0275334	0.00337452	-8.15921	8.60155e-10	0.382822	0.990259	0.000565778	2.59248e-08	down	ENSMUSG00000020657_down	spleen
ENSMUSG00000028041	-0.279628	0.14397	-1.94226	0.0571415	-0.0195671	0.00612401	-3.19515	0.00229677	0.0361955	0.00780245	4.63899	2.14837e-05	0.0166284	0.00489745	3.39531	0.00164946	0.365445	0.0257944	0.000565778	0.00420185	up	ENSMUSG00000028041_up	spleen
ENSMUSG00000029470	-0.0996648	0.153837	-0.64786	0.519723	0.0116216	0.0065437	1.776	0.0811661	0.0386784	0.00833716	4.63928	2.14618e-05	0.0503001	0.00577874	8.70433	1.74765e-10	0.819657	0.238834	0.000565778	7.72132e-09	up	ENSMUSG00000029470_up	spleen
ENSMUSG00000029844	-0.327928	0.15651	-2.09525	0.0406834	-0.00562383	0.00665742	-0.844746	0.401847	0.0393517	0.00848205	4.63941	2.14523e-05	0.0337279	0.00567085	5.94759	7.39335e-07	0.315536	0.627129	0.000565778	5.67573e-06	up	ENSMUSG00000029844_up	spleen
ENSMUSG00000031134	0.189916	0.123426	1.5387	0.129509	0.00111162	0.00525012	0.211732	0.833085	-0.0310405	0.00668905	-4.6405	2.13709e-05	-0.0299289	0.00405526	-7.38027	8.87997e-09	0.500554	0.921468	0.000565778	1.57207e-07	down	ENSMUSG00000031134_down	spleen
ENSMUSG00000041460	0.256488	0.22656	1.1321	0.262419	-0.00644695	0.00963709	-0.668973	0.506261	-0.0569627	0.0122784	-4.63927	2.14626e-05	-0.0634097	0.00747339	-8.48472	3.30711e-10	0.645121	0.71308	0.000565778	1.2321e-08	down	ENSMUSG00000041460_down	spleen
ENSMUSG00000044453	0.560991	0.330741	1.69616	0.0954081	0.00639069	0.0140686	0.454252	0.651403	-0.0830811	0.0179244	-4.63507	2.17794e-05	-0.0766904	0.0122245	-6.27353	2.67856e-07	0.445863	0.817099	0.000572761	2.48618e-06	down	ENSMUSG00000044453_down	spleen
ENSMUSG00000020407	-0.28171	0.149888	-1.87947	0.0653877	0.00201763	0.00637573	0.316455	0.752834	0.0376357	0.00812317	4.63313	2.19273e-05	0.0396533	0.00567967	6.98163	2.99914e-08	0.384238	0.877139	0.000575846	4.13472e-07	up	ENSMUSG00000020407_up	spleen
ENSMUSG00000030310	-0.39657	0.350059	-1.13286	0.262098	0.00333551	0.0148903	0.224005	0.823568	0.0878649	0.0189714	4.63144	2.20572e-05	0.0912004	0.0130441	6.9917	2.90783e-08	0.645039	0.916383	0.00057764	4.04447e-07	up	ENSMUSG00000030310_up	spleen
ENSMUSG00000037936	-0.34607	0.20828	-1.66156	0.10219	-0.00668021	0.00885952	-0.754015	0.453999	0.0522818	0.0112877	4.63175	2.20331e-05	0.0456016	0.00667403	6.8327	4.7411e-08	0.459005	0.670659	0.00057764	5.94283e-07	up	ENSMUSG00000037936_up	spleen
ENSMUSG00000020125	-2.93904	0.986186	-2.98021	0.00425517	-0.0187363	0.041949	-0.446645	0.656854	0.247417	0.0534461	4.62929	2.22236e-05	0.228681	0.0316859	7.21712	1.45895e-08	0.109144	0.820445	0.000579041	2.32552e-07	up	ENSMUSG00000020125_up	spleen
ENSMUSG00000038803	-0.0830488	0.123887	-0.670361	0.505383	-0.0117938	0.00526972	-2.23802	0.0292144	0.0310799	0.00671402	4.62911	2.22373e-05	0.0192862	0.00458589	4.20555	0.000158513	0.812219	0.125213	0.000579041	0.000552618	up	ENSMUSG00000038803_up	spleen
ENSMUSG00000044309	0.356973	0.352564	1.01251	0.315651	-0.0054936	0.0149969	-0.366317	0.715509	-0.0884702	0.0191071	-4.63022	2.21514e-05	-0.0939638	0.0127811	-7.35179	9.68214e-09	0.690161	0.855407	0.000579041	1.67821e-07	down	ENSMUSG00000044309_down	spleen
ENSMUSG00000071456	0.179905	0.149149	1.20621	0.232809	0.00186304	0.0063443	0.293655	0.770107	-0.0374148	0.00808312	-4.62875	2.22649e-05	-0.0355517	0.0053695	-6.62105	9.11265e-08	0.616871	0.885859	0.000579041	1.0185e-06	down	ENSMUSG00000071456_down	spleen
ENSMUSG00000076474	0.52115	0.194729	2.67628	0.0097458	0.000729001	0.00828312	0.0880105	0.930182	-0.0488601	0.0105533	-4.62983	2.21814e-05	-0.0481311	0.00729197	-6.60056	9.70892e-08	0.165758	0.969545	0.000579041	1.07238e-06	down	ENSMUSG00000076474_down	spleen
ENSMUSG00000105826	0.123213	0.197398	0.624188	0.535039	0.000431863	0.00839663	0.0514329	0.959164	-0.0495099	0.0106979	-4.62798	2.23249e-05	-0.049078	0.00569334	-8.62026	2.22946e-10	0.82606	0.983743	0.0005798	9.14028e-09	down	ENSMUSG00000105826_down	spleen
ENSMUSG00000005881	-0.154344	0.109761	-1.40618	0.165195	-0.0136178	0.00466887	-2.91673	0.00508115	0.0275043	0.00594849	4.62374	2.26575e-05	0.0138865	0.00410372	3.38387	0.00170263	0.54457	0.0414999	0.000587625	0.0043174	up	ENSMUSG00000005881_up	spleen
ENSMUSG00000022026	-1.2465	0.367497	-3.39186	0.00127955	0.00545047	0.0156321	0.348673	0.728643	0.0920741	0.0199164	4.62303	2.27142e-05	0.0975246	0.0132085	7.38348	8.79378e-09	0.0593236	0.863545	0.000588281	1.56434e-07	up	ENSMUSG00000022026_up	spleen
ENSMUSG00000044811	0.206002	0.269447	0.764537	0.447757	0.0213051	0.0114613	1.85886	0.0683041	0.0675009	0.0146026	4.62253	2.27538e-05	0.088806	0.0103555	8.57577	2.53689e-10	0.778494	0.214807	0.000588497	1.00709e-08	up	ENSMUSG00000044811_up	spleen
ENSMUSG00000018965	-0.154877	0.160265	-0.966383	0.338007	0.0124115	0.00681712	1.82064	0.0740065	0.0401348	0.00868552	4.62089	2.2884e-05	0.0525463	0.0055439	9.47823	1.93649e-11	0.708107	0.225723	0.00058903	1.57532e-09	up	ENSMUSG00000018965_up	spleen
ENSMUSG00000021392	0.289147	0.141262	2.04689	0.0453728	0.00329215	0.00600879	0.547889	0.585946	-0.0353831	0.00765565	-4.62183	2.28091e-05	-0.032091	0.00544297	-5.89585	8.68795e-07	0.331891	0.773482	0.00058903	6.50972e-06	down	ENSMUSG00000021392_down	spleen
ENSMUSG00000033083	0.913181	0.271789	3.35989	0.00140898	0.0247656	0.011561	2.14217	0.0365424	-0.0680704	0.0147296	-4.62135	2.28474e-05	-0.0433048	0.0104709	-4.13574	0.000195153	0.0627512	0.144393	0.00058903	0.000661682	down	ENSMUSG00000033083_down	spleen
ENSMUSG00000035041	-0.336123	0.16392	-2.05053	0.0450041	-0.00397936	0.00697259	-0.570715	0.570476	0.0410484	0.00888361	4.62069	2.28999e-05	0.037069	0.00563909	6.57358	1.05547e-07	0.331129	0.762842	0.00058903	1.14691e-06	up	ENSMUSG00000035041_up	spleen
ENSMUSG00000005339	-0.640623	0.242688	-2.6397	0.0107294	0.0142365	0.0103231	1.37909	0.173351	0.0607666	0.0131524	4.62018	2.29408e-05	0.0750031	0.00821713	9.12766	5.19707e-11	0.173678	0.383944	0.000589273	3.15304e-09	up	ENSMUSG00000005339_up	spleen
ENSMUSG00000035805	0.0105427	0.192196	0.0548541	0.95645	-0.0180589	0.00817535	-2.20895	0.0312864	-0.0481153	0.010416	-4.61936	2.30065e-05	-0.0661742	0.00666985	-9.92139	5.6868e-12	0.988076	0.130664	0.000590155	7.02506e-10	down	ENSMUSG00000035805_down	spleen
ENSMUSG00000000142	0.159652	0.201242	0.793332	0.430933	-0.00637726	0.00856014	-0.744995	0.45939	-0.0503513	0.0109063	-4.61673	2.32181e-05	-0.0567285	0.00773581	-7.33324	1.02439e-08	0.768363	0.67443	0.00059074	1.75983e-07	down	ENSMUSG00000000142_down	spleen
ENSMUSG00000027272	0.163186	0.190798	0.855278	0.396042	0.0229246	0.00811591	2.82464	0.00654607	-0.0477462	0.0103403	-4.6175	2.31562e-05	-0.0248217	0.00677736	-3.66244	0.000776768	0.74791	0.0485646	0.00059074	0.00217845	down	ENSMUSG00000027272_down	spleen
ENSMUSG00000028076	-0.210205	0.161231	-1.30375	0.197652	-0.00332229	0.00685822	-0.484425	0.629974	-0.0403447	0.00873789	-4.61721	2.31794e-05	-0.043667	0.00579603	-7.53395	5.57536e-09	0.58172	0.803711	0.00059074	1.08937e-07	down	ENSMUSG00000028076_down	spleen
ENSMUSG00000049521	-0.416327	0.166626	-2.49858	0.0154304	-0.0110583	0.00708769	-1.56022	0.124342	0.041705	0.00903025	4.61837	2.30859e-05	0.0306467	0.00559677	5.47578	3.21997e-06	0.202944	0.312984	0.00059074	1.96049e-05	up	ENSMUSG00000049521_up	spleen
ENSMUSG00000067653	0.213292	0.23079	0.924179	0.359358	0.00120841	0.00981703	0.123093	0.902474	-0.0577459	0.0125076	-4.61685	2.32082e-05	-0.0565375	0.00803846	-7.03338	2.55894e-08	0.724465	0.957721	0.00059074	3.64009e-07	down	ENSMUSG00000067653_down	spleen
ENSMUSG00000112922	0.135728	0.155175	0.874676	0.385486	0.000971119	0.00660063	0.147125	0.883562	-0.0388286	0.0084097	-4.61712	2.31866e-05	-0.0378574	0.00549209	-6.89308	3.93693e-08	0.741225	0.947387	0.00059074	5.14263e-07	down	ENSMUSG00000112922_down	spleen
ENSMUSG00000042265	-1.21217	0.323784	-3.74376	0.000429449	0.00618325	0.0137726	0.448952	0.655199	0.0810027	0.0175474	4.61623	2.32588e-05	0.087186	0.0117918	7.39375	8.52393e-09	0.0314442	0.819517	0.000590975	1.52432e-07	up	ENSMUSG00000042265_up	spleen
ENSMUSG00000011256	0.425574	0.16607	2.56262	0.0131044	-0.00113422	0.00706405	-0.160562	0.873016	-0.041526	0.00900013	-4.61394	2.34451e-05	-0.0426602	0.00650038	-6.56273	1.09152e-07	0.189133	0.942213	0.000592409	1.17588e-06	down	ENSMUSG00000011256_down	spleen
ENSMUSG00000030830	0.459538	0.150814	3.04705	0.00352187	0.00919969	0.00641511	1.43407	0.157114	-0.037709	0.00817333	-4.61366	2.34678e-05	-0.0285093	0.00547375	-5.20836	7.39772e-06	0.0989486	0.360256	0.000592409	3.98185e-05	down	ENSMUSG00000030830_down	spleen
ENSMUSG00000036275	-0.0238772	0.0904273	-0.264049	0.792712	-0.00519848	0.00384647	-1.35149	0.181971	0.0226098	0.00490069	4.6136	2.3473e-05	0.0174113	0.00331732	5.24861	6.52857e-06	0.935048	0.394513	0.000592409	3.58337e-05	up	ENSMUSG00000036275_up	spleen
ENSMUSG00000056290	0.692683	0.310537	2.2306	0.0297317	0.00566781	0.0132092	0.429082	0.66951	-0.0776627	0.0168295	-4.61468	2.33843e-05	-0.0719949	0.0117524	-6.12598	4.23999e-07	0.274876	0.827011	0.000592409	3.59595e-06	down	ENSMUSG00000056290_down	spleen
ENSMUSG00000057842	0.328943	0.174769	1.88216	0.0650148	0.0195618	0.00743408	2.63137	0.0109655	-0.0437113	0.00947158	-4.61499	2.33589e-05	-0.0241494	0.00575576	-4.1957	0.000163243	0.384209	0.0672216	0.000592409	0.000566582	down	ENSMUSG00000057842_down	spleen
ENSMUSG00000026956	-0.155998	0.159433	-0.97845	0.33206	-0.0158999	0.00678176	-2.34451	0.0226236	0.0398522	0.00864047	4.61227	2.35817e-05	0.0239523	0.00564978	4.2395	0.000143216	0.703546	0.106923	0.000594354	0.000507006	up	ENSMUSG00000026956_up	spleen
ENSMUSG00000021313	0.177092	0.182119	0.972402	0.335032	-0.0054295	0.0077467	-0.700879	0.486281	-0.0454948	0.00986988	-4.60946	2.38137e-05	-0.0509243	0.0067201	-7.57792	4.88227e-09	0.706684	0.6976	0.00059717	9.86808e-08	down	ENSMUSG00000021313_down	spleen
ENSMUSG00000024340	0.556752	0.258626	2.15273	0.0356633	0.0122918	0.0110011	1.11732	0.268627	-0.0646086	0.0140162	-4.60956	2.3805e-05	-0.0523168	0.00822752	-6.35876	2.05509e-07	0.297754	0.496942	0.00059717	1.9688e-06	down	ENSMUSG00000024340_down	spleen
ENSMUSG00000025880	0.365919	0.146697	2.49438	0.0155951	0.00277875	0.00623999	0.445313	0.65781	-0.0366425	0.00795022	-4.60899	2.38524e-05	-0.0338637	0.00531706	-6.36889	1.99142e-07	0.20378	0.82134	0.00059717	1.92251e-06	down	ENSMUSG00000025880_down	spleen
ENSMUSG00000030272	-0.00907975	0.154695	-0.0586945	0.953404	0.00794813	0.0065802	1.20789	0.232168	0.0386478	0.00838367	4.60988	2.37784e-05	0.0465959	0.00551614	8.44719	3.69015e-10	0.986991	0.455341	0.00059717	1.35068e-08	up	ENSMUSG00000030272_up	spleen
ENSMUSG00000033439	0.068158	0.127366	0.535136	0.594675	0.00151281	0.00541771	0.279234	0.781094	-0.0318163	0.00690257	-4.60934	2.38232e-05	-0.0303035	0.00430828	-7.03379	2.55572e-08	0.849765	0.892113	0.00059717	3.64009e-07	down	ENSMUSG00000033439_down	spleen
ENSMUSG00000054321	0.335584	0.196269	1.70982	0.0928349	0.0135778	0.00834859	1.62636	0.109488	-0.0489712	0.0106367	-4.60397	2.42729e-05	-0.0353934	0.00732545	-4.83157	2.37093e-05	0.440766	0.289149	0.000606887	0.000108115	down	ENSMUSG00000054321_down	spleen
ENSMUSG00000002731	-0.405949	0.18212	-2.22903	0.0298422	-0.00455046	0.00774674	-0.587402	0.559295	0.0454299	0.00986994	4.60286	2.43672e-05	0.0408795	0.00699383	5.84507	1.01792e-06	0.275696	0.75477	0.000607628	7.44273e-06	up	ENSMUSG00000002731_up	spleen
ENSMUSG00000020258	0.184758	0.17495	1.05606	0.295476	-0.00916909	0.00744178	-1.23211	0.223057	-0.0436434	0.00948138	-4.60306	2.43498e-05	-0.0528125	0.00604548	-8.73586	1.59547e-10	0.674629	0.444985	0.000607628	7.28908e-09	down	ENSMUSG00000020258_down	spleen
ENSMUSG00000025804	-0.771884	0.191904	-4.02225	0.000174398	-0.0056733	0.00816293	-0.695008	0.489924	0.0478641	0.0104002	4.60223	2.44203e-05	0.0421908	0.00702924	6.00219	6.23598e-07	0.0183971	0.700099	0.000608142	4.94272e-06	up	ENSMUSG00000025804_up	spleen
ENSMUSG00000028687	0.254973	0.154038	1.65526	0.103467	-0.00875917	0.00655227	-1.33681	0.186689	-0.0384113	0.00834809	-4.60121	2.45073e-05	-0.0471705	0.00471729	-9.99949	4.59446e-12	0.460948	0.400395	0.000608694	6.11845e-10	down	ENSMUSG00000028687_down	spleen
ENSMUSG00000039738	0.375429	0.127994	2.93318	0.00485387	0.00312019	0.00544443	0.573098	0.568872	-0.0319168	0.00693661	-4.60122	2.45068e-05	-0.0287966	0.00452402	-6.36528	2.01387e-07	0.11561	0.761891	0.000608694	1.93821e-06	down	ENSMUSG00000039738_down	spleen
ENSMUSG00000022108	0.0303803	0.18634	0.163037	0.871076	0.0227692	0.00792626	2.87262	0.00574004	0.0464612	0.0100987	4.60073	2.45482e-05	0.0692304	0.00727067	9.52187	1.71446e-11	0.961168	0.0447223	0.000608904	1.44361e-09	up	ENSMUSG00000022108_up	spleen
ENSMUSG00000019210	-0.24801	0.181043	-1.3699	0.176186	-0.00659365	0.00770093	-0.856214	0.395528	0.0451327	0.00981157	4.59995	2.46154e-05	0.038539	0.00656934	5.8665	9.52101e-07	0.555636	0.621122	0.000609767	7.0246e-06	up	ENSMUSG00000019210_up	spleen
ENSMUSG00000024985	-0.155214	0.320066	-0.484944	0.629608	0.0315899	0.0136145	2.32031	0.0239925	0.0797548	0.0173459	4.59789	2.47918e-05	0.111345	0.0117874	9.44612	2.11838e-11	0.86521	0.110654	0.000613329	1.68546e-09	up	ENSMUSG00000024985_up	spleen
ENSMUSG00000020921	-0.180655	0.114592	-1.57651	0.120542	-0.0055812	0.00487434	-1.14502	0.257072	0.0285418	0.00621027	4.59591	2.49637e-05	0.0229606	0.00393855	5.82972	1.06784e-06	0.486151	0.483914	0.000616768	7.74761e-06	up	ENSMUSG00000020921_up	spleen
ENSMUSG00000004568	0.203363	0.251882	0.807375	0.422867	-0.011485	0.0107142	-1.07194	0.288347	-0.0627219	0.0136507	-4.59477	2.50624e-05	-0.0742069	0.00923142	-8.03851	1.22983e-09	0.763971	0.517074	0.000618221	3.4237e-08	down	ENSMUSG00000004568_down	spleen
ENSMUSG00000031659	0.237756	0.284149	0.836728	0.406302	0.0115614	0.0120867	0.956533	0.342914	-0.0707464	0.0153994	-4.5941	2.51213e-05	-0.059185	0.0107451	-5.5081	2.91152e-06	0.754612	0.572093	0.000618221	1.80012e-05	down	ENSMUSG00000031659_down	spleen
ENSMUSG00000063488	0.294773	0.168112	1.75343	0.0850005	0.0200925	0.00715092	2.80978	0.00681621	-0.0418572	0.00911081	-4.59423	2.51096e-05	-0.0217647	0.00616658	-3.52945	0.00113314	0.425659	0.0498202	0.000618221	0.00301629	down	ENSMUSG00000063488_down	spleen
ENSMUSG00000030724	0.367125	0.312693	1.17407	0.245335	-0.0147855	0.0133009	-1.11162	0.271052	-0.0778318	0.0169463	-4.59284	2.52319e-05	-0.0926173	0.0119214	-7.76901	2.74811e-09	0.62898	0.499367	0.00061851	6.2555e-08	down	ENSMUSG00000030724_down	spleen
ENSMUSG00000040123	0.0824416	0.17199	0.479339	0.633564	0.0150798	0.00731587	2.06124	0.0439345	-0.0428113	0.00932097	-4.59301	2.52164e-05	-0.0277316	0.00577702	-4.80032	2.60993e-05	0.866543	0.163132	0.00061851	0.000117284	down	ENSMUSG00000040123_down	spleen
ENSMUSG00000045409	0.0541825	0.166594	0.325236	0.746214	0.00560041	0.00708635	0.790309	0.432681	-0.0414723	0.00902855	-4.59346	2.51772e-05	-0.0358719	0.00536881	-6.68153	7.55839e-08	0.917236	0.653985	0.00061851	8.73916e-07	down	ENSMUSG00000045409_down	spleen
ENSMUSG00000003812	-0.412391	0.162378	-2.5397	0.0138977	-0.0102913	0.00690701	-1.48999	0.141839	0.0404111	0.00880005	4.59214	2.52927e-05	0.0301198	0.00638929	4.7141	3.40005e-05	0.19522	0.338369	0.000619193	0.000147307	up	ENSMUSG00000003812_up	spleen
ENSMUSG00000001700	0.546844	0.234045	2.33649	0.0230693	-0.00241698	0.00995548	-0.242779	0.809064	-0.0582345	0.012684	-4.59117	2.53785e-05	-0.0606515	0.00881139	-6.8833	4.05716e-08	0.245599	0.907997	0.000620485	5.27543e-07	down	ENSMUSG00000001700_down	spleen
ENSMUSG00000030162	-0.774161	0.263136	-2.94206	0.00473519	0.00709116	0.0111929	0.63354	0.52896	0.0654564	0.0142606	4.59001	2.54811e-05	0.0725475	0.00815826	8.89253	1.0165e-10	0.113699	0.731929	0.000622182	5.22927e-09	up	ENSMUSG00000030162_up	spleen
ENSMUSG00000033826	0.224425	0.274088	0.818806	0.416368	-0.00908922	0.0116588	-0.779603	0.438907	-0.0681733	0.0148542	-4.58951	2.55257e-05	-0.0772625	0.0102013	-7.57378	4.9436e-09	0.76052	0.659097	0.000622463	9.97056e-08	down	ENSMUSG00000033826_down	spleen
ENSMUSG00000020402	-0.152779	0.126035	-1.2122	0.230527	-0.00262745	0.00536109	-0.490097	0.62598	0.0313277	0.00683043	4.58649	2.57944e-05	0.0287003	0.00439516	6.52997	1.20811e-07	0.615825	0.800724	0.000624283	1.27156e-06	up	ENSMUSG00000020402_up	spleen
ENSMUSG00000024548	0.416902	0.268509	1.55265	0.12614	0.0231172	0.0114215	2.02401	0.0477494	-0.0667253	0.0145518	-4.58536	2.58962e-05	-0.0436081	0.0100674	-4.33163	0.000108631	0.495148	0.171432	0.000624283	0.000400583	down	ENSMUSG00000024548_down	spleen
ENSMUSG00000027165	-0.441763	0.164438	-2.6865	0.00948603	-0.00908916	0.00699462	-1.29945	0.199114	0.0408829	0.00891167	4.58756	2.56988e-05	0.0317937	0.00555222	5.7263	1.47443e-06	0.163712	0.417039	0.000624283	1.01005e-05	up	ENSMUSG00000027165_up	spleen
ENSMUSG00000040314	-2.12318	0.761407	-2.78849	0.00722116	-0.0036294	0.0323876	-0.112061	0.911175	0.189272	0.0412643	4.58681	2.57661e-05	0.185642	0.0251544	7.38009	8.88469e-09	0.145018	0.960972	0.000624283	1.57207e-07	up	ENSMUSG00000040314_up	spleen
ENSMUSG00000042579	-0.00941113	0.157001	-0.0599429	0.952414	-0.00231435	0.0066783	-0.346548	0.73023	-0.0390196	0.00850866	-4.58587	2.58503e-05	-0.041334	0.00557236	-7.41768	7.927e-09	0.986959	0.86449	0.000624283	1.43673e-07	down	ENSMUSG00000042579_down	spleen
ENSMUSG00000045691	0.134859	0.109584	1.23064	0.223601	0.00201704	0.00466133	0.432718	0.666882	-0.0272478	0.00593889	-4.58803	2.56573e-05	-0.0252308	0.00374805	-6.7317	6.47353e-08	0.609213	0.826047	0.000624283	7.67383e-07	down	ENSMUSG00000045691_down	spleen
ENSMUSG00000076490	0.687998	0.300791	2.28729	0.0259788	0.00290498	0.0127946	0.227047	0.821214	-0.0747514	0.0163013	-4.5856	2.58747e-05	-0.0718464	0.0100105	-7.17713	1.64831e-08	0.257355	0.915148	0.000624283	2.54944e-07	down	ENSMUSG00000076490_down	spleen
ENSMUSG00000079355	1.36755	0.259896	5.26189	2.32714e-06	0.0285894	0.0110551	2.58608	0.0123351	-0.0645844	0.014085	-4.58532	2.58996e-05	-0.035995	0.00818132	-4.39966	8.84943e-05	0.00114991	0.0723351	0.000624283	0.000337173	down	ENSMUSG00000079355_down	spleen
ENSMUSG00000086763	-0.445818	0.19203	-2.3216	0.0239175	0.00161916	0.00816831	0.198224	0.843587	0.0477346	0.010407	4.58676	2.57709e-05	0.0493538	0.00653796	7.5488	5.33083e-09	0.248395	0.926918	0.000624283	1.05365e-07	up	ENSMUSG00000086763_up	spleen
ENSMUSG00000027194	0.200843	0.12936	1.5526	0.126154	-0.00369536	0.00550253	-0.671575	0.504616	-0.0321372	0.00701063	-4.58407	2.60126e-05	-0.0358326	0.00508739	-7.04341	2.48141e-08	0.495148	0.711937	0.000626204	3.54863e-07	down	ENSMUSG00000027194_down	spleen
ENSMUSG00000085327	-0.380295	0.163939	-2.31974	0.0240257	-0.0055814	0.00697339	-0.800385	0.42687	0.0406998	0.00888462	4.58093	2.62983e-05	0.0351184	0.00522254	6.72439	6.62119e-08	0.2491	0.648753	0.00063227	7.8345e-07	up	ENSMUSG00000085327_up	spleen
ENSMUSG00000031504	0.0134037	0.160944	0.0832817	0.933925	0.0121799	0.00684602	1.77912	0.0806479	0.0399506	0.00872235	4.58026	2.6359e-05	0.0521305	0.00583525	8.93372	9.03327e-11	0.98268	0.237952	0.00063292	4.81869e-09	up	ENSMUSG00000031504_up	spleen
ENSMUSG00000030263	0.264375	0.174496	1.51507	0.135378	-0.018491	0.00742247	-2.49122	0.0157203	-0.0433019	0.00945679	-4.57892	2.64825e-05	-0.0617929	0.00591976	-10.4384	1.40621e-12	0.509637	0.0847295	0.000633454	2.77941e-10	down	ENSMUSG00000030263_down	spleen
ENSMUSG00000030319	0.417627	0.173115	2.41242	0.0191472	0.00232784	0.00736373	0.316122	0.753085	-0.0429623	0.00938194	-4.57925	2.64516e-05	-0.0406345	0.00658719	-6.16871	3.71161e-07	0.225692	0.877268	0.000633454	3.22805e-06	down	ENSMUSG00000030319_down	spleen
ENSMUSG00000053617	0.13208	0.181316	0.728452	0.469372	-0.0110807	0.00771256	-1.43671	0.156363	-0.0450014	0.00982638	-4.57965	2.64153e-05	-0.0560821	0.00675069	-8.30761	5.5546e-10	0.792359	0.359411	0.000633454	1.846e-08	down	ENSMUSG00000053617_down	spleen
ENSMUSG00000107355	-0.910347	0.302483	-3.00958	0.00391698	-0.00284168	0.0128666	-0.220858	0.826007	0.0750484	0.016393	4.57808	2.65598e-05	0.0722067	0.010238	7.05283	2.41085e-08	0.104473	0.917572	0.000634494	3.46885e-07	up	ENSMUSG00000107355_up	spleen
ENSMUSG00000103378	0.109934	0.193804	0.567242	0.572817	-0.0102572	0.00824376	-1.24424	0.218594	-0.0480801	0.0105032	-4.57767	2.65973e-05	-0.0583373	0.00686207	-8.50141	3.14997e-10	0.842077	0.439788	0.000634583	1.19248e-08	down	ENSMUSG00000103378_down	spleen
ENSMUSG00000062995	-0.320521	0.225836	-1.41926	0.161365	0.00063987	0.0096063	0.0666094	0.94713	0.0560114	0.0122392	4.57641	2.67141e-05	0.0566513	0.00637474	8.88684	1.03323e-10	0.540702	0.97835	0.000636562	5.24828e-09	up	ENSMUSG00000062995_up	spleen
ENSMUSG00000022582	-1.9183	0.601277	-3.19039	0.00232899	-0.014193	0.0255763	-0.554929	0.581153	0.149053	0.0325861	4.57414	2.69253e-05	0.13486	0.0209846	6.42665	1.66447e-07	0.0826627	0.770552	0.000638357	1.65276e-06	up	ENSMUSG00000022582_up	spleen
ENSMUSG00000090272	0.274132	0.229214	1.19596	0.236751	0.00039737	0.00975	0.0407559	0.967635	-0.0568211	0.0124222	-4.57414	2.69254e-05	-0.0564237	0.00787352	-7.16626	1.70396e-08	0.620953	0.988357	0.000638357	2.61612e-07	down	ENSMUSG00000090272_down	spleen
ENSMUSG00000092222	0.300752	0.256695	1.17163	0.246306	0.00396717	0.0109189	0.363329	0.717727	-0.0636439	0.0139115	-4.5749	2.68545e-05	-0.0596768	0.0088163	-6.76891	5.77118e-08	0.629916	0.856694	0.000638357	6.97781e-07	down	ENSMUSG00000092222_down	spleen
ENSMUSG00000109036	-0.209248	0.154039	-1.35841	0.179781	0.0193401	0.00655229	2.95165	0.00460998	0.0381875	0.00834811	4.57439	2.69025e-05	0.0575275	0.00509594	11.2889	1.52301e-13	0.560927	0.0390445	0.000638357	7.21043e-11	up	ENSMUSG00000109036_up	spleen
ENSMUSG00000022657	0.429315	0.292205	1.46923	0.147367	-0.00548227	0.0124294	-0.441073	0.660858	-0.0724192	0.015836	-4.57308	2.70251e-05	-0.0779015	0.0109511	-7.1136	2.00158e-08	0.523807	0.822383	0.000639911	2.97339e-07	down	ENSMUSG00000022657_down	spleen
ENSMUSG00000001025	-0.348454	0.256819	-1.35681	0.180287	-0.000507429	0.0109242	-0.04645	0.963117	0.0636429	0.0139183	4.57262	2.70682e-05	0.0631355	0.00961929	6.56342	1.0892e-07	0.561579	0.985718	0.000640124	1.17405e-06	up	ENSMUSG00000001025_up	spleen
ENSMUSG00000032369	0.0360122	0.146001	0.246657	0.806076	-0.000594721	0.00621038	-0.0957624	0.924051	0.0361674	0.0079125	4.57092	2.72287e-05	0.0355726	0.0046139	7.70989	3.28153e-09	0.939902	0.967487	0.000643111	7.16481e-08	up	ENSMUSG00000032369_up	spleen
ENSMUSG00000033102	0.540015	0.229488	2.35313	0.0221534	0.0303093	0.00976164	3.10494	0.002984	-0.0568441	0.0124371	-4.57054	2.72645e-05	-0.0265348	0.00835947	-3.17422	0.0030225	0.24087	0.0299149	0.000643148	0.00714689	down	ENSMUSG00000033102_down	spleen
ENSMUSG00000054364	-0.0611957	0.178252	-0.343311	0.73265	0.0108786	0.00758221	1.43475	0.156921	0.0441345	0.00966031	4.56864	2.74443e-05	0.0550131	0.00646212	8.51317	3.04389e-10	0.911782	0.360032	0.000646577	1.15741e-08	up	ENSMUSG00000054364_up	spleen
ENSMUSG00000039770	-0.605777	0.199996	-3.02895	0.00370793	0.00472769	0.00850714	0.555731	0.580608	0.0495126	0.0108387	4.56811	2.74949e-05	0.0542403	0.00718121	7.55309	5.26222e-09	0.101334	0.770084	0.000646957	1.04449e-07	up	ENSMUSG00000039770_up	spleen
ENSMUSG00000038633	-0.186264	0.121498	-1.53306	0.130891	0.00590194	0.00516811	1.14199	0.258317	0.030055	0.00658457	4.56446	2.78458e-05	0.0359569	0.00458379	7.84437	2.19307e-09	0.502481	0.485232	0.000654394	5.29298e-08	up	ENSMUSG00000038633_up	spleen
ENSMUSG00000052707	0.117533	0.155336	0.756639	0.452438	0.0144399	0.00660748	2.18538	0.0330598	-0.0384131	0.00841842	-4.56298	2.79888e-05	-0.0239732	0.00507087	-4.72764	3.26196e-05	0.78234	0.135455	0.000656931	0.000142243	down	ENSMUSG00000052707_down	spleen
ENSMUSG00000058975	0.284812	0.192771	1.47746	0.145154	0.00274871	0.00819982	0.335216	0.738715	-0.0476569	0.0104472	-4.5617	2.81138e-05	-0.0449082	0.00643283	-6.98109	3.00408e-08	0.520463	0.869046	0.000658221	4.13849e-07	down	ENSMUSG00000058975_down	spleen
ENSMUSG00000069014	0.936278	0.266567	3.51235	0.000886011	-0.0195177	0.0113389	-1.72131	0.0907154	-0.0659021	0.0144466	-4.56178	2.81056e-05	-0.0854198	0.00989326	-8.63415	2.14142e-10	0.0478064	0.257006	0.000658221	8.89591e-09	down	ENSMUSG00000069014_down	spleen
ENSMUSG00000019826	0.123258	0.0994221	1.23974	0.220241	-0.000989457	0.00422908	-0.233965	0.815865	-0.0245717	0.00538816	-4.56031	2.82494e-05	-0.0255611	0.0030918	-8.2674	6.25189e-10	0.605051	0.911984	0.000660217	2.03452e-08	down	ENSMUSG00000019826_down	spleen
ENSMUSG00000037270	0.240911	0.233142	1.03332	0.305895	0.0131795	0.00991708	1.32897	0.189248	-0.0576129	0.0126351	-4.55975	2.83045e-05	-0.0444334	0.0089054	-4.98949	1.45717e-05	0.68295	0.403853	0.000660217	7.1105e-05	down	ENSMUSG00000037270_down	spleen
ENSMUSG00000038677	0.24111	0.226486	1.06457	0.291641	-0.0213185	0.00963394	-2.21286	0.0310006	-0.0559687	0.0122744	-4.5598	2.8299e-05	-0.0772873	0.00818762	-9.43952	2.15784e-11	0.671027	0.129932	0.000660217	1.70961e-09	down	ENSMUSG00000038677_down	spleen
ENSMUSG00000082776	0.233728	0.188531	1.23973	0.220244	0.0228679	0.00801947	2.85154	0.00608217	-0.0465758	0.0102174	-4.55847	2.84302e-05	-0.0237079	0.00649321	-3.65119	0.000802134	0.605051	0.0463032	0.000662325	0.00223896	down	ENSMUSG00000082776_down	spleen
ENSMUSG00000029298	0.471151	0.294204	1.60144	0.114906	0.012403	0.0125144	0.991098	0.325901	-0.0726569	0.0159443	-4.55691	2.85844e-05	-0.0602539	0.0109472	-5.50407	2.94828e-06	0.480527	0.555948	0.000665091	1.81985e-05	down	ENSMUSG00000029298_down	spleen
ENSMUSG00000076479	0.566901	0.18408	3.07965	0.00320877	0.0102443	0.00783011	1.30832	0.196108	-0.045456	0.00997615	-4.55646	2.86288e-05	-0.0352117	0.00639723	-5.50421	2.94706e-06	0.0949791	0.413095	0.0006653	1.8197e-05	down	ENSMUSG00000076479_down	spleen
ENSMUSG00000060260	-0.274057	0.192118	-1.4265	0.159276	0.00382425	0.00817205	0.467967	0.641624	0.0474317	0.0104118	4.55557	2.87175e-05	0.051256	0.0060088	8.53014	2.89702e-10	0.538286	0.810883	0.000666538	1.11929e-08	up	ENSMUSG00000060260_up	spleen
ENSMUSG00000036916	0.236408	0.206905	1.14259	0.25807	0.0273117	0.00880105	3.10324	0.00299868	-0.0510697	0.0112132	-4.55442	2.8832e-05	-0.0237579	0.00692169	-3.43239	0.0014877	0.642452	0.030014	0.000668369	0.00384085	down	ENSMUSG00000036916_down	spleen
ENSMUSG00000020635	-0.175301	0.182562	-0.960226	0.341069	-0.00125732	0.00776556	-0.161909	0.87196	0.0450476	0.00989391	4.55306	2.89684e-05	0.0437903	0.00699373	6.26136	2.78188e-07	0.710254	0.942034	0.000668963	2.56559e-06	up	ENSMUSG00000020635_up	spleen
ENSMUSG00000022365	0.0244072	0.0845019	0.288836	0.773773	0.0111942	0.00359442	3.11432	0.00290445	0.0208505	0.00457957	4.55294	2.89812e-05	0.0320447	0.0030342	10.5612	1.0144e-12	0.928767	0.0293683	0.000668963	2.26316e-10	up	ENSMUSG00000022365_up	spleen
ENSMUSG00000025227	-0.446425	0.205065	-2.177	0.0337121	-0.0106521	0.00872276	-1.22118	0.227134	0.0505967	0.0111135	4.55275	2.90002e-05	0.0399447	0.00756713	5.27871	5.94571e-06	0.290643	0.450358	0.000668963	3.29816e-05	up	ENSMUSG00000025227_up	spleen
ENSMUSG00000094686	1.39916	0.49087	2.85037	0.00610163	-0.0290485	0.0208799	-1.39122	0.169663	-0.121116	0.0266026	-4.5528	2.89952e-05	-0.150165	0.0183636	-8.17733	8.15336e-10	0.130788	0.378626	0.000668963	2.50156e-08	down	ENSMUSG00000094686_down	spleen
ENSMUSG00000024730	-0.636692	0.224651	-2.83414	0.00637874	0.00600305	0.00955589	0.628204	0.532424	0.0554246	0.0121749	4.55236	2.90392e-05	0.0614277	0.0069502	8.83825	1.18791e-10	0.134728	0.734881	0.000669042	5.83909e-09	up	ENSMUSG00000024730_up	spleen
ENSMUSG00000000409	0.60297	0.27491	2.19333	0.0324521	-0.0129379	0.0116937	-1.10639	0.273287	-0.0678139	0.0148987	-4.55166	2.91092e-05	-0.0807518	0.00910353	-8.87038	1.08318e-10	0.28635	0.50138	0.000669833	5.45277e-09	down	ENSMUSG00000000409_down	spleen
ENSMUSG00000024299	0.209861	0.242753	0.864502	0.391	-0.00952631	0.0103259	-0.922565	0.360192	-0.0598746	0.013156	-4.55114	2.91622e-05	-0.0694009	0.00878777	-7.89744	1.87155e-09	0.744229	0.587247	0.00067023	4.69815e-08	down	ENSMUSG00000024299_down	spleen
ENSMUSG00000026213	0.0266617	0.14808	0.180049	0.857764	-0.00759453	0.00629883	-1.2057	0.233001	-0.0365152	0.00802518	-4.55008	2.92691e-05	-0.0441098	0.00452118	-9.75625	8.9511e-12	0.956616	0.456287	0.000671865	9.1345e-10	down	ENSMUSG00000026213_down	spleen
ENSMUSG00000021996	-0.174212	0.122833	-1.41828	0.161649	-0.00312354	0.00522488	-0.597821	0.552369	0.0302821	0.00665689	4.54898	2.93811e-05	0.0271585	0.00446733	6.07936	4.9028e-07	0.540702	0.749573	0.000673612	4.0555e-06	up	ENSMUSG00000021996_up	spleen
ENSMUSG00000039031	-0.443152	0.147873	-2.99684	0.00406057	0.0205242	0.00629002	3.26298	0.00188128	0.0364504	0.00801396	4.54836	2.94446e-05	0.0569746	0.00479526	11.8814	3.41938e-14	0.106936	0.0228049	0.000674245	3.46929e-11	up	ENSMUSG00000039031_up	spleen
ENSMUSG00000050855	0.323005	0.143712	2.24758	0.0285599	0.00523395	0.00611301	0.856198	0.395537	-0.0354188	0.00778844	-4.54762	2.95203e-05	-0.0301849	0.0045284	-6.66568	7.93788e-08	0.269618	0.621122	0.000675155	9.11618e-07	down	ENSMUSG00000050855_down	spleen
ENSMUSG00000026271	0.006786	0.174228	0.038949	0.96907	0.0112478	0.00741105	1.51771	0.134714	0.0429325	0.00944224	4.54685	2.95983e-05	0.0541803	0.00585972	9.24623	3.71523e-11	0.991566	0.328084	0.000676116	2.47918e-09	up	ENSMUSG00000026271_up	spleen
ENSMUSG00000067235	0.575218	0.262147	2.19426	0.032382	0.0163922	0.0111508	1.47004	0.147148	-0.0645503	0.014207	-4.54355	2.9939e-05	-0.0481581	0.0100469	-4.79332	2.6667e-05	0.286	0.345893	0.000683068	0.000119591	down	ENSMUSG00000067235_down	spleen
ENSMUSG00000001270	-0.170882	0.321359	-0.531749	0.597003	-0.0222555	0.0136695	-1.62811	0.109115	0.0791183	0.017416	4.54285	3.00122e-05	0.0568628	0.0116596	4.87689	2.06229e-05	0.850803	0.288398	0.000683906	9.61602e-05	up	ENSMUSG00000001270_up	spleen
ENSMUSG00000005621	0.0347819	0.10378	0.335149	0.738765	-0.00064322	0.00441446	-0.145707	0.884676	-0.0255465	0.00562436	-4.54211	3.00883e-05	-0.0261897	0.00371721	-7.04552	2.46545e-08	0.914482	0.948094	0.000684218	3.52848e-07	down	ENSMUSG00000005621_down	spleen
ENSMUSG00000079018	-0.464223	0.17763	-2.61343	0.0114907	-0.0136618	0.00755578	-1.80812	0.0759582	0.0437243	0.00962663	4.54201	3.00987e-05	0.0300625	0.00677526	4.4371	7.90248e-05	0.176854	0.229193	0.000684218	0.00030643	up	ENSMUSG00000079018_up	spleen
ENSMUSG00000002028	0.362963	0.244481	1.48463	0.143251	0.0137158	0.0103994	1.31891	0.192568	-0.0601675	0.0132496	-4.54108	3.01964e-05	-0.0464517	0.00920328	-5.04729	1.21869e-05	0.518369	0.408294	0.000685607	6.13003e-05	down	ENSMUSG00000002028_down	spleen
ENSMUSG00000037795	0.119944	0.208823	0.57438	0.568011	0.00604882	0.00888263	0.680972	0.498696	-0.0513755	0.0113171	-4.53962	3.03498e-05	-0.0453267	0.00724145	-6.25934	2.79944e-07	0.839867	0.707185	0.00068826	2.57798e-06	down	ENSMUSG00000037795_down	spleen
ENSMUSG00000026360	-0.30442	0.16119	-1.88858	0.0641314	-0.00481297	0.00685647	-0.701961	0.485611	0.0396384	0.00873566	4.53754	3.0569e-05	0.0348254	0.00615825	5.65508	1.84123e-06	0.383014	0.696986	0.00069156	1.21843e-05	up	ENSMUSG00000026360_up	spleen
ENSMUSG00000032018	0.183698	0.142986	1.28473	0.204174	0.00616409	0.00608212	1.01348	0.315191	-0.0351634	0.00774907	-4.53775	3.05464e-05	-0.0289993	0.00511439	-5.67013	1.75677e-06	0.587213	0.545532	0.00069156	1.17182e-05	down	ENSMUSG00000032018_down	spleen
ENSMUSG00000038605	0.174052	0.135789	1.28178	0.205201	-0.0123701	0.005776	-2.14164	0.0365869	-0.0333809	0.00735907	-4.53602	3.07296e-05	-0.045751	0.00443976	-10.3048	2.01083e-12	0.588255	0.144481	0.000694357	3.56201e-10	down	ENSMUSG00000038605_down	spleen
ENSMUSG00000026447	0.320749	0.260708	1.2303	0.223728	-0.00192468	0.0110896	-0.173557	0.86284	-0.064047	0.014129	-4.533	3.10527e-05	-0.0659717	0.0100389	-6.57163	1.06186e-07	0.609213	0.937553	0.000698174	1.15252e-06	down	ENSMUSG00000026447_down	spleen
ENSMUSG00000028071	0.564848	0.252932	2.2332	0.0295497	-0.0116347	0.0107589	-1.0814	0.284153	-0.0621326	0.0137076	-4.53271	3.10845e-05	-0.0737673	0.00946351	-7.79492	2.5428e-09	0.274353	0.512905	0.000698174	5.87285e-08	down	ENSMUSG00000028071_down	spleen
ENSMUSG00000031161	0.213335	0.123312	1.73004	0.0891316	0.00309044	0.00524528	0.589185	0.558107	-0.0302926	0.00668289	-4.53286	3.10674e-05	-0.0272022	0.00330018	-8.24264	6.72459e-10	0.432748	0.75398	0.000698174	2.1329e-08	down	ENSMUSG00000031161_down	spleen
ENSMUSG00000042289	-0.153854	0.11771	-1.30706	0.196535	0.00766865	0.00500698	1.53159	0.131253	0.0289191	0.00637927	4.5333	3.10209e-05	0.0365878	0.00403667	9.06384	6.23062e-11	0.581338	0.323154	0.000698174	3.59348e-09	up	ENSMUSG00000042289_up	spleen
ENSMUSG00000079419	0.15692	0.250264	0.627019	0.533195	0.0152917	0.0106454	1.43647	0.156433	0.0614852	0.013563	4.5333	3.10202e-05	0.0767769	0.00960272	7.99533	1.39817e-09	0.825733	0.359522	0.000698174	3.77749e-08	up	ENSMUSG00000079419_up	spleen
ENSMUSG00000032373	0.462944	0.193885	2.38773	0.0203518	0.00256023	0.00824719	0.310436	0.757382	-0.0476013	0.0105075	-4.5302	3.13549e-05	-0.0450411	0.00679315	-6.63037	8.85355e-08	0.231744	0.879732	0.000702566	9.94277e-07	down	ENSMUSG00000032373_down	spleen
ENSMUSG00000045362	0.554383	0.222395	2.49279	0.015658	0.00760675	0.0094599	0.804104	0.424737	-0.0546041	0.0120526	-4.53047	3.13257e-05	-0.0469973	0.00785698	-5.9816	6.64934e-07	0.204211	0.646977	0.000702566	5.19991e-06	down	ENSMUSG00000045362_down	spleen
ENSMUSG00000046230	0.291575	0.131005	2.22568	0.030079	0.0228038	0.0055725	4.09221	0.000138415	-0.0321533	0.00709979	-4.52876	3.15114e-05	-0.00934941	0.00454686	-2.05624	0.0468645	0.276553	0.00518765	0.000705009	0.0783942	down	ENSMUSG00000046230_down	spleen
ENSMUSG00000078783	-0.267052	0.181829	-1.4687	0.14751	0.00270722	0.00773439	0.350024	0.727634	0.0446248	0.00985419	4.52851	3.1539e-05	0.047332	0.00548082	8.63594	2.13029e-10	0.524084	0.862876	0.000705009	8.86927e-09	up	ENSMUSG00000078783_up	spleen
ENSMUSG00000114828	-0.620425	0.179129	-3.46356	0.00102901	-0.0158054	0.00761953	-2.07433	0.0426574	0.0439581	0.00970786	4.5281	3.15838e-05	0.0281527	0.00599475	4.69623	3.59123e-05	0.05208	0.160099	0.000705171	0.000154627	up	ENSMUSG00000114828_up	spleen
ENSMUSG00000032624	0.285558	0.159516	1.79016	0.0788349	-0.00842881	0.00678525	-1.24223	0.21933	-0.0391389	0.00864492	-4.52739	3.16618e-05	-0.0475677	0.00622043	-7.64701	3.96458e-09	0.412795	0.440867	0.000705236	8.27144e-08	down	ENSMUSG00000032624_down	spleen
ENSMUSG00000040659	0.183662	0.193147	0.950897	0.345743	-0.000449553	0.0082158	-0.0547181	0.956558	0.0473927	0.0104675	4.52759	3.164e-05	0.0469431	0.0074207	6.32597	2.27555e-07	0.713765	0.982618	0.000705236	2.15471e-06	up	ENSMUSG00000040659_up	spleen
ENSMUSG00000038102	0.0547839	0.0824222	0.664674	0.508987	0.00876816	0.00350596	2.50093	0.0153387	-0.0202181	0.00446686	-4.52624	3.17874e-05	-0.0114499	0.00293215	-3.90496	0.0003853	0.814134	0.0832895	0.000707193	0.00118974	down	ENSMUSG00000038102_down	spleen
ENSMUSG00000108596	-0.790084	0.280452	-2.81718	0.00668045	-0.00924925	0.0119295	-0.775328	0.441408	0.0687851	0.015199	4.52562	3.18553e-05	0.0595359	0.0101148	5.886	8.95907e-07	0.138148	0.661348	0.000707867	6.68068e-06	up	ENSMUSG00000108596_up	spleen
ENSMUSG00000034525	0.124708	0.190881	0.653329	0.516218	0.00639857	0.00811942	0.788058	0.433986	-0.0468083	0.0103448	-4.52483	3.1943e-05	-0.0404097	0.00717742	-5.63011	1.99032e-06	0.817563	0.655114	0.000708975	1.30353e-05	down	ENSMUSG00000034525_down	spleen
ENSMUSG00000020272	0.00672763	0.164038	0.0410126	0.967432	-0.0146863	0.00697763	-2.10477	0.0398116	-0.0402093	0.00889002	-4.52297	3.2149e-05	-0.0548956	0.00624077	-8.79628	1.34039e-10	0.991418	0.152435	0.000712193	6.45348e-09	down	ENSMUSG00000020272_down	spleen
ENSMUSG00000036155	-0.0150651	0.126549	-0.119045	0.905666	0.00902953	0.00538297	1.67742	0.0990333	0.031019	0.00685831	4.52284	3.21638e-05	0.0400486	0.0044527	8.99422	7.59849e-11	0.972587	0.271586	0.000712193	4.19638e-09	up	ENSMUSG00000036155_up	spleen
ENSMUSG00000032123	-0.173373	0.124854	-1.38861	0.170451	-0.00214425	0.00531086	-0.403748	0.687935	0.0306005	0.00676643	4.52239	3.22131e-05	0.0284562	0.00468213	6.07763	4.92929e-07	0.549587	0.838844	0.000712445	4.07203e-06	up	ENSMUSG00000032123_up	spleen
ENSMUSG00000030775	0.424816	0.208954	2.03306	0.0467974	-0.0070274	0.00888821	-0.790643	0.432488	-0.051207	0.0113242	-4.52189	3.22695e-05	-0.0582344	0.00776641	-7.49824	6.21094e-09	0.336157	0.653745	0.000712852	1.18882e-07	down	ENSMUSG00000030775_down	spleen
ENSMUSG00000070532	0.369591	0.146208	2.52785	0.0143244	-0.000152365	0.00621918	-0.0244992	0.980542	-0.0358262	0.0079237	-4.5214	3.23243e-05	-0.0359786	0.00533917	-6.73861	6.33682e-08	0.197254	0.993558	0.000713223	7.54512e-07	down	ENSMUSG00000070532_down	spleen
ENSMUSG00000050721	-0.0421511	0.173469	-0.242989	0.808902	-0.0012502	0.00737879	-0.169432	0.866067	0.0424818	0.00940113	4.5188	3.26161e-05	0.0412316	0.00630755	6.53687	1.18257e-07	0.940698	0.939179	0.000718818	1.25029e-06	up	ENSMUSG00000050721_up	spleen
ENSMUSG00000023150	0.259147	0.173799	1.49108	0.141553	0.0186559	0.0073928	2.52353	0.0144831	-0.0425542	0.00941899	-4.51792	3.27152e-05	-0.0238983	0.0061772	-3.86879	0.000428174	0.516305	0.0801503	0.000719313	0.00130368	down	ENSMUSG00000023150_down	spleen
ENSMUSG00000108129	0.632449	0.215358	2.93674	0.00480595	0.00594947	0.00916057	0.649465	0.518693	-0.0527315	0.0116713	-4.51807	3.26985e-05	-0.0467821	0.00777846	-6.01431	6.00466e-07	0.114957	0.723696	0.000719313	4.78563e-06	down	ENSMUSG00000108129_down	spleen
ENSMUSG00000038886	0.0625283	0.198876	0.314408	0.75438	0.00367013	0.00845952	0.433846	0.666067	-0.0486708	0.0107781	-4.51573	3.29642e-05	-0.0450006	0.00722916	-6.22487	3.11628e-07	0.919748	0.825715	0.000723939	2.81319e-06	down	ENSMUSG00000038886_down	spleen
ENSMUSG00000027347	0.166499	0.192501	0.864923	0.390771	-0.00397317	0.00818834	-0.485223	0.629411	-0.047103	0.0104326	-4.515	3.30473e-05	-0.0510761	0.00692029	-7.38063	8.87022e-09	0.74422	0.803445	0.000724917	1.57207e-07	down	ENSMUSG00000027347_down	spleen
ENSMUSG00000027360	-1.54512	0.521423	-2.96328	0.00446233	-0.00330461	0.0221795	-0.148994	0.882094	0.12755	0.0282584	4.51371	3.31948e-05	0.124246	0.0186827	6.65029	8.32455e-08	0.11157	0.946786	0.000727302	9.4905e-07	up	ENSMUSG00000027360_up	spleen
ENSMUSG00000057133	0.0773323	0.188301	0.410685	0.682871	0.00383726	0.00800967	0.479078	0.633748	-0.0460468	0.0102049	-4.51221	3.33667e-05	-0.0422095	0.00720505	-5.85832	9.7669e-07	0.888814	0.805941	0.000730217	7.18907e-06	down	ENSMUSG00000057133_down	spleen
ENSMUSG00000091144	0.216505	0.15673	1.38139	0.172646	-0.00320854	0.00666676	-0.481274	0.632197	-0.0383221	0.00849395	-4.5117	3.34262e-05	-0.0415307	0.00512765	-8.09936	1.02679e-09	0.551697	0.804844	0.000730668	2.99381e-08	down	ENSMUSG00000091144_down	spleen
ENSMUSG00000006315	-0.266792	0.148461	-1.79705	0.0777204	-0.0118265	0.00631501	-1.87276	0.0663247	0.0362871	0.0080458	4.51007	3.36148e-05	0.0244606	0.00562597	4.3478	0.000103471	0.409662	0.210581	0.000732856	0.000384729	up	ENSMUSG00000006315_up	spleen
ENSMUSG00000061898	0.0243129	0.126145	0.192738	0.847862	0.00182512	0.00536577	0.340142	0.735022	-0.0308309	0.00683639	-4.50982	3.36434e-05	-0.0290058	0.00402319	-7.20965	1.49258e-08	0.953092	0.867072	0.000732856	2.36707e-07	down	ENSMUSG00000061898_down	spleen
ENSMUSG00000097585	-0.501897	0.229484	-2.18707	0.0329301	0.0121155	0.00976145	1.24116	0.219723	0.0560896	0.0124368	4.50996	3.36272e-05	0.068205	0.00789484	8.63919	2.11033e-10	0.287862	0.441292	0.000732856	8.8253e-09	up	ENSMUSG00000097585_up	spleen
ENSMUSG00000026751	-0.775458	0.279108	-2.77834	0.00742188	0.00109888	0.0118723	0.0925586	0.926585	0.0681882	0.0151262	4.50795	3.38618e-05	0.0692871	0.00910904	7.60641	4.48034e-09	0.146885	0.968843	0.000735907	9.13459e-08	up	ENSMUSG00000026751_up	spleen
ENSMUSG00000038902	0.0876379	0.125224	0.699847	0.48692	0.00718096	0.00532662	1.34813	0.183045	-0.0305935	0.00678651	-4.50799	3.38573e-05	-0.0234126	0.00457086	-5.12213	9.6662e-06	0.802502	0.396034	0.000735907	5.00282e-05	down	ENSMUSG00000038902_down	spleen
ENSMUSG00000040652	-0.254394	0.0914612	-2.78144	0.00736011	-0.00540859	0.00389045	-1.39022	0.169962	0.0223309	0.00495672	4.50517	3.41881e-05	0.0169223	0.00327479	5.16745	8.39919e-06	0.146554	0.379068	0.000742139	4.44008e-05	up	ENSMUSG00000040652_up	spleen
ENSMUSG00000110481	-0.768773	0.227227	-3.38329	0.0013131	-0.00509385	0.00966545	-0.527017	0.600264	0.0554687	0.0123145	4.50434	3.42862e-05	0.0503749	0.0078664	6.40381	1.78677e-07	0.0605802	0.782944	0.000743409	1.75563e-06	up	ENSMUSG00000110481_up	spleen
ENSMUSG00000094025	1.73145	0.25298	6.84421	6.25844e-09	0.0207864	0.0107609	1.93166	0.0584677	-0.0617396	0.0137102	-4.50319	3.44232e-05	-0.0409532	0.00877366	-4.66774	3.91818e-05	1.67878e-05	0.193931	0.000745518	0.000166489	down	ENSMUSG00000094025_down	spleen
ENSMUSG00000030785	-0.910208	0.166663	-5.46137	1.12246e-06	-0.0420272	0.00708927	-5.92828	1.98804e-07	0.0406663	0.00903226	4.50234	3.45239e-05	-0.00136088	0.00559313	-0.243312	0.809108	0.000752728	0.000152555	0.000746838	0.852847	down	ENSMUSG00000030785_down	spleen
ENSMUSG00000046667	0.367275	0.221108	1.66107	0.102289	0.0199686	0.00940517	2.12316	0.0381739	-0.0539221	0.0119829	-4.49992	3.48132e-05	-0.0339535	0.00662646	-5.12392	9.61279e-06	0.45926	0.148404	0.000752229	4.98342e-05	down	ENSMUSG00000046667_down	spleen
ENSMUSG00000037257	-0.185802	0.122575	-1.51582	0.135189	-0.0052231	0.00521394	-1.00176	0.32077	0.029881	0.00664295	4.49815	3.50264e-05	0.0246579	0.00465772	5.29398	5.66995e-06	0.50932	0.55103	0.000755967	3.16671e-05	up	ENSMUSG00000037257_up	spleen
ENSMUSG00000020265	-0.102733	0.106505	-0.96458	0.338902	-0.00109289	0.00453038	-0.241235	0.810254	0.0259506	0.00577204	4.49591	3.52977e-05	0.0248577	0.00399771	6.21799	3.18375e-07	0.708874	0.908795	0.000759982	2.85898e-06	up	ENSMUSG00000020265_up	spleen
ENSMUSG00000037606	0.150098	0.132231	1.13512	0.26116	-0.00438547	0.00562466	-0.779687	0.438858	-0.032216	0.00716624	-4.49552	3.53454e-05	-0.0366015	0.0048464	-7.5523	5.27466e-09	0.644811	0.659077	0.000759982	1.04585e-07	down	ENSMUSG00000037606_down	spleen
ENSMUSG00000040940	0.194506	0.236979	0.820771	0.415257	-0.0251074	0.0100803	-2.49074	0.0157394	-0.0577303	0.0128431	-4.49506	3.54016e-05	-0.0828377	0.00782542	-10.5857	9.5048e-13	0.75978	0.0847683	0.000759982	2.16512e-10	down	ENSMUSG00000040940_down	spleen
ENSMUSG00000045411	-0.0113311	0.155866	-0.072698	0.942305	-0.0101938	0.00663	-1.53752	0.129797	-0.0379694	0.00844712	-4.49495	3.54148e-05	-0.0481632	0.00502874	-9.57759	1.46808e-11	0.984804	0.320979	0.000759982	1.28694e-09	down	ENSMUSG00000045411_down	spleen
ENSMUSG00000053977	0.397923	0.299657	1.32793	0.189589	-0.00480408	0.0127464	-0.376898	0.707674	-0.0730013	0.0162399	-4.49519	3.53854e-05	-0.0778054	0.0106521	-7.30421	1.11894e-08	0.571772	0.850331	0.000759982	1.89112e-07	down	ENSMUSG00000053977_down	spleen
ENSMUSG00000032387	-1.29339	0.402852	-3.21058	0.00219528	-0.0165251	0.017136	-0.96435	0.339017	0.0981198	0.0218325	4.49421	3.55058e-05	0.0815948	0.0147749	5.52252	2.78358e-06	0.0807862	0.568367	0.000761064	1.733e-05	up	ENSMUSG00000032387_up	spleen
ENSMUSG00000042757	-0.110283	0.20948	-0.526462	0.600646	-0.0323989	0.00891057	-3.63601	0.00060343	-0.0509996	0.0113527	-4.49227	3.57442e-05	-0.0833985	0.00785685	-10.6147	8.80177e-13	0.85332	0.0117604	0.000765301	2.09204e-10	down	ENSMUSG00000042757_down	spleen
ENSMUSG00000026450	-0.501239	0.16767	-2.98943	0.00414624	-0.00457475	0.00713213	-0.641428	0.523861	0.0407741	0.00908687	4.48715	3.63805e-05	0.0361994	0.00569137	6.3604	2.04463e-07	0.10798	0.72804	0.000777153	1.95978e-06	up	ENSMUSG00000026450_up	spleen
ENSMUSG00000039835	0.328954	0.191772	1.71534	0.0918121	0.00531848	0.00815734	0.651987	0.517076	-0.0466379	0.0103931	-4.48741	3.63483e-05	-0.0413195	0.00657653	-6.28286	2.60191e-07	0.438937	0.722394	0.000777153	2.43065e-06	down	ENSMUSG00000039835_down	spleen
ENSMUSG00000020010	-0.153806	0.235212	-0.653905	0.515849	0.0107939	0.0100051	1.07884	0.285286	0.0571942	0.0127473	4.48678	3.64273e-05	0.0679881	0.00868138	7.83148	2.27923e-09	0.817316	0.514139	0.000777268	5.39227e-08	up	ENSMUSG00000020010_up	spleen
ENSMUSG00000009293	-0.0584595	0.0810572	-0.721213	0.473779	-0.00415214	0.0034479	-1.20425	0.233558	0.0197079	0.00439288	4.48633	3.64831e-05	0.0155558	0.00266323	5.84095	1.03109e-06	0.795862	0.456671	0.000777575	7.51875e-06	up	ENSMUSG00000009293_up	spleen
ENSMUSG00000037661	0.0948767	0.1998	0.474858	0.636735	0.0261382	0.00849882	3.07551	0.00324708	0.0485668	0.0108281	4.48524	3.66208e-05	0.0747049	0.00740792	10.0845	3.64614e-12	0.868495	0.0312848	0.000779625	5.18664e-10	up	ENSMUSG00000037661_up	spleen
ENSMUSG00000028692	-0.0127081	0.125599	-0.10118	0.919769	-0.00151783	0.00534256	-0.284102	0.77738	0.0305261	0.00680682	4.48463	3.66978e-05	0.0290083	0.00485216	5.97843	6.71545e-07	0.977847	0.890235	0.000779974	5.2322e-06	up	ENSMUSG00000028692_up	spleen
ENSMUSG00000042851	0.266051	0.249381	1.06684	0.290621	0.0325015	0.0106078	3.06392	0.00335646	-0.0606082	0.0135152	-4.48445	3.67203e-05	-0.0281066	0.00831381	-3.38071	0.00171763	0.670062	0.031992	0.000779974	0.00435306	down	ENSMUSG00000042851_down	spleen
ENSMUSG00000037652	0.291061	0.182951	1.59092	0.117257	0.0237815	0.00778212	3.05592	0.00343402	-0.0444576	0.009915	-4.48387	3.67937e-05	-0.0206761	0.00676751	-3.0552	0.0041567	0.482613	0.0325257	0.000780238	0.00943776	down	ENSMUSG00000037652_down	spleen
ENSMUSG00000078122	-1.76505	0.473983	-3.72388	0.000457433	0.0286794	0.0201616	1.42248	0.160434	0.115175	0.0256874	4.4837	3.68158e-05	0.143854	0.0165214	8.70711	1.73367e-10	0.0320289	0.365104	0.000780238	7.69578e-09	up	ENSMUSG00000078122_up	spleen
ENSMUSG00000040158	-0.10123	0.116167	-0.871421	0.387245	-0.00415661	0.00494135	-0.841189	0.40382	0.0282255	0.00629566	4.48333	3.68631e-05	0.0240689	0.00389995	6.17159	3.6785e-07	0.742096	0.628767	0.000780359	3.20732e-06	up	ENSMUSG00000040158_up	spleen
ENSMUSG00000033257	0.0630889	0.130761	0.482475	0.631349	0.00647624	0.00556213	1.16435	0.24922	-0.0317437	0.00708657	-4.47942	3.73625e-05	-0.0252675	0.00481786	-5.24455	6.61141e-06	0.86557	0.474413	0.00079004	3.62142e-05	down	ENSMUSG00000033257_down	spleen
ENSMUSG00000024197	-0.149879	0.102831	-1.45753	0.150556	-0.00847576	0.00437407	-1.93773	0.0577052	0.0249603	0.00557289	4.47887	3.74335e-05	0.0164845	0.00333874	4.93734	1.7117e-05	0.527159	0.192398	0.000790651	8.2054e-05	up	ENSMUSG00000024197_up	spleen
ENSMUSG00000071540	0.756658	0.228859	3.30623	0.00165453	0.00926055	0.00973487	0.951276	0.345552	-0.0555445	0.012403	-4.47833	3.75035e-05	-0.0462839	0.0078333	-5.90861	8.34905e-07	0.0681295	0.573105	0.000791239	6.28606e-06	down	ENSMUSG00000071540_down	spleen
ENSMUSG00000019810	-0.0650298	0.104951	-0.619623	0.538019	0.00955313	0.00446424	2.13992	0.036732	0.025466	0.00568778	4.47731	3.76346e-05	0.0350191	0.0036948	9.47795	1.938e-11	0.826109	0.144888	0.000792955	1.57532e-09	up	ENSMUSG00000019810_up	spleen
ENSMUSG00000024411	0.495637	0.172782	2.86857	0.00580446	0.00509543	0.00734956	0.693296	0.490989	-0.0419226	0.0093639	-4.47705	3.76693e-05	-0.0368272	0.00618966	-5.9498	7.34263e-07	0.126586	0.700821	0.000792955	5.64589e-06	down	ENSMUSG00000024411_down	spleen
ENSMUSG00000084854	0.834391	0.163751	5.09548	4.25066e-06	0.00204824	0.00696542	0.294058	0.769801	-0.0397196	0.00887447	-4.47572	3.78423e-05	-0.0376714	0.00463925	-8.12015	9.65488e-10	0.00177366	0.885641	0.000795706	2.85496e-08	down	ENSMUSG00000084854_down	spleen
ENSMUSG00000022500	0.153022	0.122197	1.25225	0.215682	0.00675162	0.00519784	1.29893	0.199292	0.0296286	0.00662244	4.47397	3.80704e-05	0.0363802	0.00402293	9.04321	6.60769e-11	0.600955	0.417273	0.000799606	3.7827e-09	up	ENSMUSG00000022500_up	spleen
ENSMUSG00000033006	0.249822	0.167777	1.48902	0.142093	0.00475779	0.00713664	0.666671	0.50772	-0.0406719	0.00909262	-4.47307	3.81892e-05	-0.0359141	0.00609909	-5.88844	8.89127e-07	0.517471	0.714277	0.000801204	6.63559e-06	down	ENSMUSG00000033006_down	spleen
ENSMUSG00000031444	-1.19037	0.473807	-2.51234	0.0149011	-0.00805154	0.0201541	-0.399498	0.691046	0.114773	0.0256779	4.46974	3.86296e-05	0.106722	0.0162553	6.56534	1.08274e-07	0.20012	0.840831	0.00080954	1.16977e-06	up	ENSMUSG00000031444_up	spleen
ENSMUSG00000000223	-0.375462	0.158739	-2.36528	0.0215052	0.0113668	0.00675222	1.68341	0.0978625	0.0384403	0.00860284	4.46833	3.88164e-05	0.0498071	0.00560422	8.88744	1.03145e-10	0.237671	0.269556	0.000812547	5.24828e-09	up	ENSMUSG00000000223_up	spleen
ENSMUSG00000016933	0.321246	0.215923	1.48778	0.142418	0.0060906	0.00918462	0.66313	0.509968	-0.0522661	0.0117019	-4.46647	3.90666e-05	-0.0461755	0.00738709	-6.25084	2.87445e-07	0.517908	0.716151	0.000816874	2.63507e-06	down	ENSMUSG00000016933_down	spleen
ENSMUSG00000010751	0.245487	0.165592	1.48248	0.143818	-4.44362e-05	0.0070437	-0.00630865	0.994989	-0.0400638	0.0089742	-4.46433	3.93548e-05	-0.0401082	0.00545282	-7.35551	9.57357e-09	0.519177	0.999718	0.000818654	1.66335e-07	down	ENSMUSG00000010751_down	spleen
ENSMUSG00000022793	-0.157969	0.141488	-1.11648	0.268985	0.00117806	0.00601844	0.195741	0.845521	0.0342324	0.00766794	4.46436	3.93507e-05	0.0354105	0.00472229	7.49859	6.20425e-09	0.651457	0.927736	0.000818654	1.18875e-07	up	ENSMUSG00000022793_up	spleen
ENSMUSG00000035914	0.00594322	0.181845	0.0326828	0.974044	-0.0119336	0.00773507	-1.54279	0.128514	0.0439952	0.00985507	4.46422	3.93697e-05	0.0320616	0.00687512	4.66342	3.97028e-05	0.992329	0.319532	0.000818654	0.000168322	up	ENSMUSG00000035914_up	spleen
ENSMUSG00000039701	0.431475	0.252879	1.70625	0.0935017	0.0345772	0.0107566	3.21451	0.0021701	-0.0611876	0.0137047	-4.46471	3.93033e-05	-0.0266103	0.00903152	-2.94639	0.00553548	0.441846	0.0249375	0.000818654	0.0121227	down	ENSMUSG00000039701_down	spleen
ENSMUSG00000042978	0.0992105	0.255147	0.388837	0.698871	-0.0306587	0.0108531	-2.82489	0.00654173	-0.0617336	0.0138276	-4.46451	3.93305e-05	-0.0923922	0.00976805	-9.45862	2.04557e-11	0.895757	0.0485646	0.000818654	1.63446e-09	down	ENSMUSG00000042978_down	spleen
ENSMUSG00000079845	0.497678	0.227935	2.18342	0.0332115	0.0146654	0.00969557	1.51259	0.136007	-0.0551236	0.0123529	-4.46241	3.96156e-05	-0.0404582	0.00719822	-5.62059	2.05032e-06	0.289245	0.330035	0.000822856	1.3363e-05	down	ENSMUSG00000079845_down	spleen
ENSMUSG00000020814	-0.366026	0.142994	-2.55973	0.013202	-0.00379999	0.00608247	-0.624745	0.534676	0.0345758	0.00774952	4.46168	3.97157e-05	0.0307759	0.00469416	6.55619	1.11386e-07	0.189667	0.736565	0.000824024	1.19651e-06	up	ENSMUSG00000020814_up	spleen
ENSMUSG00000030826	-0.247973	0.133223	-1.86133	0.0679489	-0.0136864	0.00566686	-2.41516	0.019018	0.0322039	0.00722001	4.46036	3.98954e-05	0.0185175	0.0048967	3.78163	0.000551395	0.389054	0.0953287	0.000826839	0.00162613	up	ENSMUSG00000030826_up	spleen
ENSMUSG00000021127	0.335131	0.191155	1.75319	0.085041	0.00813972	0.00813106	1.00107	0.321101	-0.0462038	0.0103596	-4.46	3.99447e-05	-0.0380641	0.00683996	-5.56495	2.43871e-06	0.425704	0.551378	0.000826947	1.54649e-05	down	ENSMUSG00000021127_down	spleen
ENSMUSG00000035125	0.219059	0.108187	2.02483	0.0476632	0.0177381	0.00460189	3.85452	0.000301203	-0.0261455	0.00586315	-4.45928	4.00437e-05	-0.00840739	0.00322811	-2.60443	0.0131728	0.338748	0.0079541	0.000828085	0.0260089	down	ENSMUSG00000035125_down	spleen
ENSMUSG00000026675	0.289945	0.166798	1.7383	0.0876531	0.0102539	0.00709501	1.44522	0.153968	-0.0403054	0.00903957	-4.45877	4.01149e-05	-0.0300515	0.00586118	-5.12721	9.51523e-06	0.429505	0.356392	0.000828217	4.94103e-05	down	ENSMUSG00000026675_down	spleen
ENSMUSG00000058569	0.0810955	0.0916434	0.884902	0.379993	-0.00221823	0.0038982	-0.56904	0.571604	0.0221441	0.0049666	4.4586	4.01383e-05	0.0199258	0.00355522	5.60466	2.15472e-06	0.738404	0.763589	0.000828217	1.39083e-05	up	ENSMUSG00000058569_up	spleen
ENSMUSG00000079298	0.07515	0.547176	0.137342	0.891253	0.011489	0.023275	0.49362	0.623505	0.132204	0.0296541	4.45821	4.01921e-05	0.143693	0.021401	6.71433	6.83008e-08	0.967193	0.799189	0.000828415	8.03561e-07	up	ENSMUSG00000079298_up	spleen
ENSMUSG00000037818	0.241601	0.152545	1.5838	0.11887	0.0190075	0.00648872	2.92931	0.0049064	-0.036852	0.00826712	-4.45766	4.02677e-05	-0.0178445	0.00341029	-5.23255	6.86238e-06	0.483226	0.0407464	0.000829064	3.73601e-05	down	ENSMUSG00000037818_down	spleen
ENSMUSG00000025068	-0.089658	0.150678	-0.595029	0.554221	0.00360562	0.00640935	0.562556	0.575983	0.036398	0.00816599	4.45727	4.03222e-05	0.0400036	0.00517841	7.72507	3.13526e-09	0.834546	0.766711	0.000829277	6.92598e-08	up	ENSMUSG00000025068_up	spleen
ENSMUSG00000029924	0.170611	0.137451	1.24125	0.219689	0.0087214	0.0058467	1.49168	0.141395	-0.0331934	0.00744913	-4.45601	4.04973e-05	-0.024472	0.00463746	-5.27702	5.97699e-06	0.604409	0.337611	0.000831966	3.31159e-05	down	ENSMUSG00000029924_down	spleen
ENSMUSG00000005774	0.351749	0.19997	1.75901	0.0840383	0.00406748	0.00850602	0.478188	0.634378	-0.0482833	0.0108373	-4.45528	4.05987e-05	-0.0442158	0.00727132	-6.08085	4.88007e-07	0.424892	0.806317	0.000833138	4.04561e-06	down	ENSMUSG00000005774_down	spleen
ENSMUSG00000064147	-2.1547	0.673897	-3.19737	0.00228191	-0.0265753	0.0286653	-0.927089	0.357859	0.162702	0.0365217	4.45494	4.06457e-05	0.136127	0.0219922	6.1898	3.47581e-07	0.0820832	0.584712	0.000833193	3.07403e-06	up	ENSMUSG00000064147_up	spleen
ENSMUSG00000025465	-0.122122	0.0863353	-1.41451	0.162747	-0.00586272	0.00367241	-1.59642	0.116023	0.0208406	0.00467892	4.45415	4.07566e-05	0.0149779	0.00327933	4.56737	5.32186e-05	0.5417	0.299746	0.000833771	0.000217331	up	ENSMUSG00000025465_up	spleen
ENSMUSG00000030468	0.103599	0.30013	0.34518	0.731252	-0.0196783	0.0127665	-1.5414	0.128852	-0.072438	0.0162655	-4.45347	4.08515e-05	-0.0921163	0.0114299	-8.05923	1.15648e-09	0.911492	0.319568	0.000833771	3.26545e-08	down	ENSMUSG00000030468_down	spleen
ENSMUSG00000040663	0.129975	0.27507	0.472515	0.638396	-0.00854056	0.0117006	-0.729928	0.468477	-0.0663916	0.0149074	-4.45361	4.08329e-05	-0.0749322	0.00989562	-7.57226	4.96632e-09	0.869264	0.681484	0.000833771	9.99491e-08	down	ENSMUSG00000040663_down	spleen
ENSMUSG00000044641	0.24186	0.120474	2.00757	0.0495235	-0.00203307	0.00512455	-0.396732	0.693073	-0.0290796	0.00652906	-4.45387	4.07965e-05	-0.0311126	0.00431931	-7.20315	1.52247e-08	0.344024	0.841883	0.000833771	2.39561e-07	down	ENSMUSG00000044641_down	spleen
ENSMUSG00000026070	0.470211	0.269027	1.74782	0.0859766	0.0396399	0.0114435	3.46397	0.00102774	-0.0648958	0.0145799	-4.45105	4.11928e-05	-0.0252559	0.00939088	-2.6894	0.0106726	0.426935	0.0159335	0.000839822	0.021639	down	ENSMUSG00000026070_down	spleen
ENSMUSG00000034714	-0.194852	0.142919	-1.36337	0.178221	0.00568824	0.0060793	0.935674	0.353459	0.0344706	0.00774548	4.45042	4.12825e-05	0.0401589	0.00446667	8.99079	7.67327e-11	0.558647	0.580657	0.000840739	4.2129e-09	up	ENSMUSG00000034714_up	spleen
ENSMUSG00000058470	0.472975	0.276946	1.70782	0.0932076	0.00221779	0.0117803	0.188262	0.851352	-0.0667865	0.015009	-4.44976	4.13764e-05	-0.0645687	0.0104588	-6.17365	3.65501e-07	0.441286	0.930856	0.000841739	3.19507e-06	down	ENSMUSG00000058470_down	spleen
ENSMUSG00000032375	-0.327693	0.15821	-2.07125	0.0429545	0.0259826	0.00672971	3.86088	0.000295086	0.0381411	0.00857416	4.44838	4.15724e-05	0.0641237	0.00557833	11.4951	9.00961e-14	0.324179	0.0078779	0.000844811	5.42714e-11	up	ENSMUSG00000032375_up	spleen
ENSMUSG00000016028	0.540111	0.193935	2.78501	0.00728939	-0.00210849	0.00824933	-0.255596	0.7992	-0.0467434	0.0105103	-4.44741	4.1712e-05	-0.0488519	0.00718568	-6.79851	5.26784e-08	0.14592	0.902096	0.000846731	6.46546e-07	down	ENSMUSG00000016028_down	spleen
ENSMUSG00000000204	-1.69493	0.640798	-2.64503	0.0105806	0.0180868	0.0272574	0.663557	0.509697	0.154329	0.0347279	4.44396	4.22089e-05	0.172416	0.0203058	8.49099	3.24722e-10	0.172759	0.715999	0.000854762	1.21946e-08	up	ENSMUSG00000000204_up	spleen
ENSMUSG00000028572	0.627354	0.229274	2.73626	0.00831011	0.0247521	0.00975253	2.53802	0.0139573	-0.0552159	0.0124255	-4.44377	4.22362e-05	-0.0304637	0.00819852	-3.71576	0.000666677	0.153193	0.0783255	0.000854762	0.00190972	down	ENSMUSG00000028572_down	spleen
ENSMUSG00000059714	-0.151722	0.137683	-1.10197	0.275188	-0.0136393	0.00585655	-2.32889	0.0234991	0.0331576	0.00746169	4.44371	4.22442e-05	0.0195184	0.004913	3.9728	0.000315854	0.656263	0.109268	0.000854762	0.00100047	up	ENSMUSG00000059714_up	spleen
ENSMUSG00000003062	-0.0721918	0.0970913	-0.743546	0.46026	0.000327145	0.00412993	0.0792132	0.937145	0.0233616	0.00526184	4.43982	4.28134e-05	0.0236888	0.00361716	6.549	1.13897e-07	0.786615	0.973688	0.000865347	1.21583e-06	up	ENSMUSG00000003062_up	spleen
ENSMUSG00000024462	0.0654088	0.24389	0.26819	0.789539	0.0153104	0.0103742	1.47581	0.145597	-0.0586782	0.0132176	-4.43941	4.28724e-05	-0.0433678	0.00858249	-5.05306	1.19716e-05	0.934163	0.343624	0.000865608	6.03301e-05	down	ENSMUSG00000024462_down	spleen
ENSMUSG00000017664	-0.238841	0.164889	-1.4485	0.153054	-0.0139594	0.0070138	-1.99028	0.0514502	0.0396632	0.0089361	4.43853	4.30021e-05	0.0257038	0.00616495	4.16935	0.000176584	0.530313	0.180025	0.000866857	0.000606497	up	ENSMUSG00000017664_up	spleen
ENSMUSG00000026548	0.229289	0.462566	0.495689	0.622054	0.00386793	0.019676	0.196582	0.844867	0.111264	0.0250687	4.43837	4.30266e-05	0.115132	0.0183835	6.26278	2.76962e-07	0.862142	0.927542	0.000866857	2.55553e-06	up	ENSMUSG00000026548_up	spleen
ENSMUSG00000028248	0.0652004	0.175049	0.37247	0.710949	0.0059822	0.00744597	0.803414	0.425133	-0.042098	0.00948673	-4.43757	4.31441e-05	-0.0361158	0.00653851	-5.52356	2.77455e-06	0.901505	0.647362	0.000867363	1.7291e-05	down	ENSMUSG00000028248_down	spleen
ENSMUSG00000039115	0.039907	0.227308	0.175563	0.86127	0.0194559	0.00966892	2.01221	0.0490168	0.0546684	0.0123189	4.43775	4.31172e-05	0.0741243	0.00700093	10.5878	9.45284e-13	0.957524	0.174547	0.000867363	2.16512e-10	up	ENSMUSG00000039115_up	spleen
ENSMUSG00000053528	-0.0407528	0.185205	-0.220042	0.826639	-0.0152657	0.00787799	-1.93777	0.0577001	-0.0445318	0.0100372	-4.4367	4.32735e-05	-0.0597976	0.00626492	-9.54483	1.60819e-11	0.946278	0.192398	0.000869034	1.37885e-09	down	ENSMUSG00000053528_down	spleen
ENSMUSG00000071064	0.00846433	0.181395	0.0466623	0.962948	-0.0215731	0.00771593	-2.79592	0.00707742	-0.0436099	0.00983068	-4.4361	4.33621e-05	-0.065183	0.00684407	-9.52403	1.70417e-11	0.99022	0.0510341	0.000869883	1.44141e-09	down	ENSMUSG00000071064_down	spleen
ENSMUSG00000025511	-0.202175	0.19293	-1.04792	0.299178	0.00791125	0.00820657	0.964014	0.339183	0.0463619	0.0104558	4.43409	4.36628e-05	0.0542732	0.00641277	8.4633	3.52052e-10	0.677481	0.568546	0.000874981	1.30128e-08	up	ENSMUSG00000025511_up	spleen
ENSMUSG00000030786	-0.215157	0.432391	-0.4976	0.620715	0.0137249	0.0183924	0.746228	0.458651	0.103891	0.0234333	4.43347	4.37552e-05	0.117616	0.0147232	7.98848	1.42697e-09	0.861304	0.674061	0.000875897	3.82229e-08	up	ENSMUSG00000030786_up	spleen
ENSMUSG00000038555	-0.607544	0.19734	-3.07866	0.00321787	-0.0142957	0.00839418	-1.70305	0.0941032	0.0474002	0.0106948	4.43207	4.39668e-05	0.0331045	0.0074236	4.45935	7.38779e-05	0.0949791	0.262824	0.000879195	0.000288821	up	ENSMUSG00000038555_up	spleen
ENSMUSG00000006095	-0.121016	0.157051	-0.770554	0.44421	-0.0167219	0.00668041	-2.50313	0.0152536	0.0377096	0.00851135	4.43051	4.42019e-05	0.0209877	0.00537248	3.90652	0.000383538	0.77642	0.0830329	0.000879387	0.00118546	up	ENSMUSG00000006095_up	spleen
ENSMUSG00000029465	-0.0804573	0.0945476	-0.850971	0.39841	-0.00615613	0.00402173	-1.53072	0.13147	0.0227043	0.00512399	4.43098	4.41314e-05	0.0165482	0.00326818	5.06342	1.15938e-05	0.749124	0.323376	0.000879387	5.87573e-05	up	ENSMUSG00000029465_up	spleen
ENSMUSG00000030727	0.245051	0.193514	1.26632	0.210639	-0.0187413	0.0082314	-2.27681	0.0266393	-0.0464641	0.0104874	-4.43046	4.42105e-05	-0.0652054	0.00646942	-10.079	3.70055e-12	0.5953	0.118174	0.000879387	5.22445e-10	down	ENSMUSG00000030727_down	spleen
ENSMUSG00000072568	0.117285	0.189089	0.620265	0.537599	0.0191525	0.00804319	2.38121	0.020681	-0.0454142	0.0102476	-4.43168	4.40246e-05	-0.0262618	0.00684963	-3.83404	0.000473713	0.826109	0.100969	0.000879387	0.00142615	down	ENSMUSG00000072568_down	spleen
ENSMUSG00000074886	0.136933	0.17452	0.784627	0.435979	-0.012801	0.0074235	-1.72439	0.090154	-0.0419062	0.0094581	-4.43072	4.4171e-05	-0.0547072	0.0062072	-8.81351	1.27553e-10	0.771354	0.255868	0.000879387	6.20483e-09	down	ENSMUSG00000074886_down	spleen
ENSMUSG00000038502	-0.607091	0.236482	-2.56717	0.0129518	-0.0418557	0.0100592	-4.16096	0.000110106	0.0567579	0.0128161	4.42863	4.44877e-05	0.0149022	0.00852244	1.74858	0.0886569	0.187697	0.00471704	0.000883029	0.136329	up	ENSMUSG00000038502_up	spleen
ENSMUSG00000076463	0.624963	0.212678	2.93854	0.00478183	0.00274488	0.00904658	0.303416	0.762697	-0.0510452	0.011526	-4.42869	4.44784e-05	-0.0483004	0.0076774	-6.29124	2.53501e-07	0.114526	0.882086	0.000883029	2.37524e-06	down	ENSMUSG00000076463_down	spleen
ENSMUSG00000057667	-0.283071	0.113046	-2.50402	0.015219	-0.00498523	0.00480861	-1.03673	0.304318	0.0271299	0.00612653	4.42827	4.45434e-05	0.0221447	0.00398656	5.55483	2.51687e-06	0.201435	0.533534	0.0008832	1.59068e-05	up	ENSMUSG00000057667_up	spleen
ENSMUSG00000022841	-0.143291	0.135971	-1.05384	0.296483	-0.00844586	0.00578375	-1.46027	0.149803	0.0326192	0.00736893	4.42658	4.48017e-05	0.0241733	0.00505065	4.78618	2.72582e-05	0.675042	0.349769	0.000885247	0.000121893	up	ENSMUSG00000022841_up	spleen
ENSMUSG00000033470	-0.243729	0.17563	-1.38774	0.170713	0.0102189	0.0074707	1.36786	0.17682	0.0421352	0.00951823	4.42678	4.47705e-05	0.052354	0.00593435	8.8222	1.24405e-10	0.549663	0.387869	0.000885247	6.08319e-09	up	ENSMUSG00000033470_up	spleen
ENSMUSG00000033697	0.0172596	0.126634	0.136295	0.892077	0.00168079	0.00538658	0.312032	0.756175	0.03038	0.00686291	4.42669	4.47853e-05	0.0320608	0.00443799	7.22417	1.4279e-08	0.967193	0.878907	0.000885247	2.28397e-07	up	ENSMUSG00000033697_up	spleen
ENSMUSG00000045659	0.199902	0.152469	1.31111	0.195173	-0.00179767	0.00648549	-0.277184	0.78266	-0.0365737	0.008263	-4.4262	4.48597e-05	-0.0383714	0.00532273	-7.20897	1.49564e-08	0.579577	0.893157	0.000885247	2.36993e-07	down	ENSMUSG00000045659_down	spleen
ENSMUSG00000050179	0.197168	0.171563	1.14925	0.255339	-0.013869	0.0072977	-1.90046	0.0625248	-0.0411515	0.00929782	-4.42593	4.49025e-05	-0.0550205	0.00590803	-9.31283	3.07924e-11	0.639455	0.202314	0.000885247	2.19011e-09	down	ENSMUSG00000050179_down	spleen
ENSMUSG00000083240	-1.07753	0.429887	-2.50655	0.0151217	-0.0881269	0.0182859	-4.81939	1.13949e-05	0.103109	0.0232976	4.42575	4.49295e-05	0.0149825	0.0136538	1.09732	0.279594	0.200806	0.0015612	0.000885247	0.36179	up	ENSMUSG00000083240_up	spleen
ENSMUSG00000015127	0.146619	0.113649	1.29011	0.202316	0.0126427	0.00483423	2.61524	0.0114367	-0.0272526	0.00615918	-4.42472	4.50883e-05	-0.01461	0.0039747	-3.67575	0.000747747	0.584883	0.0689849	0.000887446	0.00211071	down	ENSMUSG00000015127_down	spleen
ENSMUSG00000087368	0.234937	0.188062	1.24925	0.21677	0.00405239	0.00799953	0.506578	0.614439	-0.0450858	0.010192	-4.42364	4.52555e-05	-0.0410334	0.00579533	-7.08042	2.21549e-08	0.602089	0.792726	0.000889803	3.24748e-07	down	ENSMUSG00000087368_down	spleen
ENSMUSG00000005800	-1.7721	0.660496	-2.68298	0.00957498	0.00572933	0.0280953	0.203925	0.839151	0.158286	0.0357955	4.42195	4.5518e-05	0.164015	0.022465	7.30094	1.13014e-08	0.164355	0.924244	0.000892162	1.9049e-07	up	ENSMUSG00000005800_up	spleen
ENSMUSG00000029020	-0.175942	0.0708892	-2.48194	0.0160931	-0.0076395	0.00301538	-2.53351	0.0141191	0.016989	0.00384183	4.42211	4.54938e-05	0.00934947	0.00263484	3.5484	0.00107413	0.207684	0.0788664	0.000892162	0.00287915	up	ENSMUSG00000029020_up	spleen
ENSMUSG00000096225	0.022214	0.236681	0.0938564	0.925558	0.0122348	0.0100676	1.21527	0.229364	0.0567272	0.0128269	4.42252	4.54295e-05	0.068962	0.00824789	8.36117	4.74665e-10	0.980477	0.452687	0.000892162	1.64747e-08	up	ENSMUSG00000096225_up	spleen
ENSMUSG00000034659	-0.166387	0.120924	-1.37596	0.174313	-0.00706039	0.00514371	-1.37263	0.175341	0.0289746	0.00655347	4.42127	4.56254e-05	0.0219143	0.00458213	4.78255	2.75638e-05	0.553651	0.386067	0.000893336	0.000123054	up	ENSMUSG00000034659_up	spleen
ENSMUSG00000022529	0.108897	0.163386	0.666502	0.507827	0.00570697	0.00694987	0.821163	0.415036	-0.0391321	0.00885465	-4.41938	4.59214e-05	-0.0334251	0.00582155	-5.74162	1.40565e-06	0.813675	0.638044	0.000897615	9.74661e-06	down	ENSMUSG00000022529_down	spleen
ENSMUSG00000030691	0.286368	0.240427	1.19108	0.238646	0.0032995	0.0102269	0.322629	0.748178	-0.0575825	0.0130299	-4.41926	4.59396e-05	-0.054283	0.00914672	-5.9347	7.6966e-07	0.622809	0.874776	0.000897615	5.86284e-06	down	ENSMUSG00000030691_down	spleen
ENSMUSG00000033730	0.276167	0.309931	0.891059	0.37671	-0.0118769	0.0131834	-0.900899	0.3715	-0.0742165	0.0167967	-4.41853	4.60557e-05	-0.0860934	0.0115452	-7.45709	7.03462e-09	0.736157	0.598074	0.000897637	1.30523e-07	down	ENSMUSG00000033730_down	spleen
ENSMUSG00000039013	-0.646057	0.183254	-3.52548	0.00085088	-0.0148486	0.00779498	-1.90489	0.0619341	0.0438851	0.0099314	4.41882	4.60086e-05	0.0290365	0.00602347	4.82055	2.45261e-05	0.0468533	0.201061	0.000897637	0.000111371	up	ENSMUSG00000039013_up	spleen
ENSMUSG00000097705	0.143486	0.243711	0.588756	0.558393	0.00562038	0.0103666	0.542161	0.589859	-0.0583569	0.0132079	-4.41835	4.60842e-05	-0.0527365	0.00860631	-6.12766	4.2178e-07	0.836053	0.775718	0.000897637	3.5836e-06	down	ENSMUSG00000097705_down	spleen
ENSMUSG00000023966	-0.425577	0.142933	-2.97747	0.00428813	-0.0110195	0.00607986	-1.81247	0.0752762	0.0342155	0.0077462	4.41707	4.62862e-05	0.023196	0.00517161	4.48525	6.83014e-05	0.109345	0.228015	0.000899706	0.000269657	up	ENSMUSG00000023966_up	spleen
ENSMUSG00000096719	-1.04906	0.395341	-2.65356	0.0103463	0.0101289	0.0168165	0.60232	0.549392	0.0946439	0.0214254	4.41736	4.62406e-05	0.104773	0.0126455	8.2854	5.92945e-10	0.170327	0.74699	0.000899706	1.95672e-08	up	ENSMUSG00000096719_up	spleen
ENSMUSG00000034121	0.120523	0.164896	0.730899	0.467888	-0.00854467	0.00701413	-1.21821	0.228253	-0.0394646	0.00893653	-4.4161	4.64397e-05	-0.0480093	0.00513611	-9.34739	2.794e-11	0.791205	0.451512	0.000901757	2.04933e-09	down	ENSMUSG00000034121_down	spleen
ENSMUSG00000032558	0.331913	0.173442	1.91368	0.0607776	0.0193235	0.00737764	2.6192	0.0113194	-0.0415005	0.00939966	-4.4151	4.65995e-05	-0.022177	0.00561425	-3.95012	0.000337591	0.373681	0.0685334	0.000903924	0.00106073	down	ENSMUSG00000032558_down	spleen
ENSMUSG00000016552	0.0338499	0.161656	0.209395	0.8349	0.00512363	0.00687627	0.745117	0.459317	-0.0386671	0.00876089	-4.41361	4.68384e-05	-0.0335435	0.00535992	-6.25821	2.80927e-07	0.949096	0.674416	0.000904819	2.5845e-06	down	ENSMUSG00000016552_down	spleen
ENSMUSG00000024045	0.0443352	0.161703	0.274177	0.784958	0.0103191	0.0068783	1.50023	0.139171	-0.0386793	0.00876347	-4.4137	4.68234e-05	-0.0283603	0.00471486	-6.01509	5.99019e-07	0.932526	0.334599	0.000904819	4.77815e-06	down	ENSMUSG00000024045_down	spleen
ENSMUSG00000030474	0.289201	0.529172	0.546516	0.586883	0.0336901	0.0225092	1.49673	0.14008	0.126585	0.0286784	4.41395	4.67832e-05	0.160275	0.0173123	9.25787	3.59517e-11	0.847344	0.335795	0.000904819	2.4494e-09	up	ENSMUSG00000030474_up	spleen
ENSMUSG00000095115	-0.0843208	0.180968	-0.465944	0.643063	0.0130074	0.00769774	1.68977	0.0966326	0.043295	0.0098075	4.41447	4.66994e-05	0.0563024	0.00650675	8.65291	2.02806e-10	0.871592	0.267384	0.000904819	8.59613e-09	up	ENSMUSG00000095115_up	spleen
ENSMUSG00000030067	0.124611	0.19771	0.63027	0.531081	-0.00288915	0.00840989	-0.343542	0.732478	-0.0472815	0.0107148	-4.41271	4.69825e-05	-0.0501706	0.00738748	-6.79131	5.38612e-08	0.825306	0.865832	0.000905796	6.58004e-07	down	ENSMUSG00000030067_down	spleen
ENSMUSG00000097042	0.102075	0.222242	0.459295	0.6478	0.0135771	0.00945342	1.43622	0.156504	-0.0531467	0.0120444	-4.41258	4.70037e-05	-0.0395696	0.00717755	-5.51296	2.86774e-06	0.87333	0.359563	0.000905796	1.77422e-05	down	ENSMUSG00000097042_down	spleen
ENSMUSG00000103839	0.0761926	0.16238	0.469225	0.640731	0.00322807	0.00690708	0.467356	0.642059	-0.0388297	0.00880014	-4.41239	4.70337e-05	-0.0356016	0.00494234	-7.20338	1.52138e-08	0.870235	0.810974	0.000905796	2.39561e-07	down	ENSMUSG00000103839_down	spleen
ENSMUSG00000029370	1.59241	0.383895	4.14804	0.000114958	0.0380187	0.0163296	2.32821	0.0235376	-0.091775	0.0208051	-4.41118	4.72293e-05	-0.0537563	0.0138101	-3.89253	0.000399536	0.0139263	0.10937	0.000908633	0.00122743	down	ENSMUSG00000029370_down	spleen
ENSMUSG00000001131	-0.0492445	0.203842	-0.241581	0.809987	0.00876879	0.00867076	1.01131	0.316219	0.0487032	0.0110472	4.40864	4.76408e-05	0.057472	0.00795267	7.22675	1.41669e-08	0.940984	0.546544	0.000910022	2.27427e-07	up	ENSMUSG00000001131_up	spleen
ENSMUSG00000023806	-0.231988	0.118864	-1.9517	0.0559814	-0.00810099	0.00505609	-1.60222	0.114732	0.0284003	0.00644184	4.40872	4.7628e-05	0.0202993	0.00353668	5.73965	1.41429e-06	0.360854	0.2976	0.000910022	9.78489e-06	up	ENSMUSG00000023806_up	spleen
ENSMUSG00000025050	0.252854	0.150144	1.68408	0.0977335	0.0132558	0.00638662	2.07555	0.0425399	-0.0358842	0.00813703	-4.40998	4.74236e-05	-0.0226284	0.00440067	-5.14203	9.08796e-06	0.448909	0.159754	0.000910022	4.75731e-05	down	ENSMUSG00000025050_down	spleen
ENSMUSG00000039196	-1.20548	0.402051	-2.99833	0.00404345	0.0126113	0.0171019	0.737421	0.463945	0.0960673	0.0217891	4.40897	4.75877e-05	0.108679	0.0136351	7.97051	1.50533e-09	0.106635	0.67799	0.000910022	3.98849e-08	up	ENSMUSG00000039196_up	spleen
ENSMUSG00000040188	-0.116239	0.0956746	-1.21494	0.229486	-0.0124983	0.00406967	-3.07109	0.00328835	0.0228599	0.00518507	4.40879	4.76173e-05	0.0103615	0.00364222	2.84484	0.00719985	0.614762	0.0315501	0.000910022	0.0152742	up	ENSMUSG00000040188_up	spleen
ENSMUSG00000087396	0.214474	0.167367	1.28146	0.205313	0.00629019	0.00711921	0.883552	0.380716	-0.0399908	0.00907041	-4.40893	4.75946e-05	-0.0337006	0.00554589	-6.07667	4.94396e-07	0.588304	0.607624	0.000910022	4.08235e-06	down	ENSMUSG00000087396_down	spleen
ENSMUSG00000097814	-0.326308	0.177168	-1.8418	0.0708025	0.00983244	0.00753613	1.30471	0.197329	0.0423451	0.0096016	4.41022	4.73852e-05	0.0521776	0.00543474	9.60076	1.37652e-11	0.394615	0.414365	0.000910022	1.23106e-09	up	ENSMUSG00000097814_up	spleen
ENSMUSG00000061356	2.65242	0.405949	6.53388	2.03217e-08	0.0649338	0.0172677	3.76043	0.000407255	-0.0969848	0.0220003	-4.40834	4.76909e-05	-0.032051	0.0111257	-2.88082	0.00656281	3.17984e-05	0.00951626	0.000910054	0.0140722	down	ENSMUSG00000061356_down	spleen
ENSMUSG00000024869	0.317394	0.25342	1.25244	0.215615	-0.000342891	0.0107796	-0.0318091	0.974737	-0.0605238	0.0137341	-4.40684	4.79363e-05	-0.0608667	0.00949321	-6.4116	1.74404e-07	0.60095	0.991261	0.000910219	1.71725e-06	down	ENSMUSG00000024869_down	spleen
ENSMUSG00000029816	1.55606	0.321733	4.8365	1.0725e-05	0.0693282	0.0136854	5.06585	4.72909e-06	-0.076838	0.0174362	-4.4068	4.7942e-05	-0.00750986	0.0123018	-0.610469	0.545283	0.00342329	0.00105712	0.000910219	0.628879	down	ENSMUSG00000029816_down	spleen
ENSMUSG00000031467	-0.136219	0.14433	-0.9438	0.349326	0.000973365	0.00613931	0.158546	0.874597	0.0344754	0.00782195	4.40752	4.78239e-05	0.0354488	0.00517688	6.84751	4.52968e-08	0.716474	0.943268	0.000910219	5.74299e-07	up	ENSMUSG00000031467_up	spleen
ENSMUSG00000074677	0.236094	0.375404	0.628908	0.531967	0.0221023	0.0159684	1.38413	0.17181	0.0896571	0.0203449	4.40685	4.79347e-05	0.111759	0.0142651	7.83448	2.2589e-09	0.825462	0.38183	0.000910219	5.38266e-08	up	ENSMUSG00000074677_up	spleen
ENSMUSG00000107266	0.570425	0.2181	2.61543	0.011431	-0.00126268	0.00927723	-0.136105	0.892226	-0.0520882	0.0118199	-4.40683	4.7938e-05	-0.0533509	0.00763032	-6.99196	2.90554e-08	0.176753	0.952706	0.000910219	4.04429e-07	down	ENSMUSG00000107266_down	spleen
ENSMUSG00000018474	0.231862	0.231554	1.00133	0.320976	-0.0158341	0.00984952	-1.60761	0.113546	-0.0552606	0.012549	-4.40358	4.84735e-05	-0.0710948	0.00879913	-8.07975	1.08823e-09	0.694017	0.295749	0.000916604	3.11014e-08	down	ENSMUSG00000018474_down	spleen
ENSMUSG00000030505	0.21996	0.0766279	2.87049	0.00577374	-0.00209274	0.00325949	-0.642045	0.523464	-0.0182882	0.00415284	-4.40379	4.84395e-05	-0.0203809	0.00232227	-8.77629	1.41985e-10	0.126586	0.727726	0.000916604	6.69861e-09	down	ENSMUSG00000030505_down	spleen
ENSMUSG00000036273	0.633153	0.306789	2.0638	0.043682	0.0129031	0.0130498	0.988763	0.327032	-0.0732207	0.0166264	-4.40389	4.8423e-05	-0.0603176	0.0118176	-5.10404	1.02234e-05	0.327301	0.557241	0.000916604	5.26218e-05	down	ENSMUSG00000036273_down	spleen
ENSMUSG00000040016	-0.959824	0.255164	-3.76159	0.000405747	-0.0107077	0.0108538	-0.98654	0.328112	0.0608983	0.0138286	4.4038	4.84372e-05	0.0501906	0.00944008	5.31675	5.28242e-06	0.0303164	0.558614	0.000916604	2.9822e-05	up	ENSMUSG00000040016_up	spleen
ENSMUSG00000031078	-0.466477	0.228133	-2.04476	0.0455897	-0.00180573	0.009704	-0.186081	0.853054	0.0544352	0.0123636	4.40285	4.85945e-05	0.0526295	0.00744818	7.06609	2.3149e-08	0.332426	0.931995	0.000917967	3.35911e-07	up	ENSMUSG00000031078_up	spleen
ENSMUSG00000024251	0.340624	0.192296	1.77135	0.0819431	0.00464263	0.00817961	0.567586	0.572585	-0.0458718	0.0104214	-4.40167	4.87906e-05	-0.0412291	0.00753625	-5.47077	3.27062e-06	0.420855	0.764355	0.000919821	1.98424e-05	down	ENSMUSG00000024251_down	spleen
ENSMUSG00000049092	0.116797	0.225752	0.517369	0.606937	0.0172925	0.00960274	1.80079	0.0771215	-0.0538552	0.0122346	-4.40187	4.87573e-05	-0.0365627	0.00806107	-4.53571	5.85995e-05	0.855293	0.231624	0.000919821	0.000236527	down	ENSMUSG00000049092_down	spleen
ENSMUSG00000027677	0.141926	0.196421	0.722558	0.472958	0.0252611	0.00835508	3.02344	0.00376631	-0.0468329	0.010645	-4.39953	4.91502e-05	-0.0215719	0.00646483	-3.33681	0.00193934	0.795581	0.0343635	0.000924743	0.00483471	down	ENSMUSG00000027677_down	spleen
ENSMUSG00000079173	0.50142	0.162154	3.09225	0.00309484	0.00715745	0.00689746	1.03769	0.303873	-0.0386639	0.00878788	-4.39968	4.91241e-05	-0.0315065	0.005928	-5.31485	5.31372e-06	0.0937558	0.533138	0.000924743	2.99627e-05	down	ENSMUSG00000079173_down	spleen
ENSMUSG00000028849	-0.137118	0.14036	-0.976901	0.332819	-0.0132966	0.00597044	-2.22707	0.02998	0.0334626	0.00760679	4.39905	4.92312e-05	0.020166	0.00451634	4.46512	7.25975e-05	0.703993	0.127188	0.00092534	0.000284526	up	ENSMUSG00000028849_up	spleen
ENSMUSG00000021922	0.658999	0.169663	3.88416	0.000273697	-0.00457863	0.0072169	-0.634431	0.528383	-0.040443	0.00919488	-4.39843	4.93357e-05	-0.0450216	0.00600786	-7.49379	6.29517e-09	0.0248317	0.73167	0.000926376	1.20126e-07	down	ENSMUSG00000021922_down	spleen
ENSMUSG00000027297	0.277337	0.210606	1.31685	0.193251	-0.0033927	0.00895847	-0.378714	0.706332	-0.0501905	0.0114138	-4.39736	4.95151e-05	-0.0535832	0.00752613	-7.11962	1.96506e-08	0.57708	0.849635	0.000928804	2.9284e-07	down	ENSMUSG00000027297_down	spleen
ENSMUSG00000055541	-0.100142	0.187785	-0.533277	0.595952	0.0171808	0.00798775	2.1509	0.0358144	0.044749	0.010177	4.39708	4.95639e-05	0.0619298	0.00719229	8.61059	2.29286e-10	0.8502	0.142687	0.000928804	9.29873e-09	up	ENSMUSG00000055541_up	spleen
ENSMUSG00000035493	0.35532	0.247637	1.43484	0.156893	0.00466293	0.0105336	0.442671	0.659709	0.0590031	0.0134206	4.39644	4.96712e-05	0.063666	0.0095011	6.70091	7.11913e-08	0.534885	0.821944	0.000929524	8.31835e-07	up	ENSMUSG00000035493_up	spleen
ENSMUSG00000053754	-0.0198531	0.116304	-0.1707	0.865075	-0.00744774	0.00494717	-1.50545	0.137827	-0.0277091	0.00630307	-4.39613	4.97243e-05	-0.0351569	0.00437785	-8.03062	1.25901e-09	0.95854	0.332096	0.000929524	3.48678e-08	down	ENSMUSG00000053754_down	spleen
ENSMUSG00000101389	-0.376512	0.209031	-1.80123	0.0770514	-0.00424744	0.00889144	-0.4777	0.634723	0.0497992	0.0113284	4.39598	4.97509e-05	0.0455518	0.00787159	5.78686	1.22061e-06	0.408353	0.806428	0.000929524	8.66521e-06	up	ENSMUSG00000101389_up	spleen
ENSMUSG00000026421	-0.307026	0.150939	-2.03411	0.0466878	-0.00781035	0.00642043	-1.21648	0.228903	0.0359521	0.00818011	4.39507	4.99054e-05	0.0281418	0.00517075	5.4425	3.57168e-06	0.335884	0.452337	0.000929636	2.13857e-05	up	ENSMUSG00000026421_up	spleen
ENSMUSG00000041187	0.212798	0.197155	1.07934	0.285062	-0.0220323	0.00838632	-2.62717	0.0110864	-0.0469624	0.0106848	-4.39525	4.98742e-05	-0.0689947	0.00692642	-9.96108	5.10213e-12	0.664013	0.0676753	0.000929636	6.42971e-10	down	ENSMUSG00000041187_down	spleen
ENSMUSG00000045394	0.797431	0.178813	4.45958	4.00035e-05	0.0096939	0.0076061	1.27449	0.207753	-0.0425954	0.00969075	-4.39547	4.98368e-05	-0.0329015	0.00652419	-5.043	1.23499e-05	0.00697311	0.426741	0.000929636	6.19695e-05	down	ENSMUSG00000045394_down	spleen
ENSMUSG00000010608	0.155912	0.146942	1.06104	0.293225	0.0196417	0.00625042	3.14245	0.00267761	-0.0349956	0.00796351	-4.39449	5.0004e-05	-0.0153539	0.00498801	-3.07816	0.00391058	0.67227	0.027888	0.00093055	0.00895038	down	ENSMUSG00000010608_down	spleen
ENSMUSG00000022982	-0.190588	0.228341	-0.834664	0.407454	-0.00755092	0.00971285	-0.777415	0.440186	0.0543684	0.0123749	4.39344	5.01842e-05	0.0468174	0.00850904	5.50208	2.96663e-06	0.755083	0.660279	0.00093298	1.82877e-05	up	ENSMUSG00000022982_up	spleen
ENSMUSG00000026835	-2.29072	0.743033	-3.08293	0.00317878	-0.0102947	0.0316061	-0.325718	0.745852	0.176833	0.0402685	4.39133	5.05462e-05	0.166538	0.0243247	6.84644	4.54464e-08	0.0949791	0.873758	0.000938151	5.75808e-07	up	ENSMUSG00000026835_up	spleen
ENSMUSG00000035799	-0.399932	0.160525	-2.4914	0.0157132	0.0144562	0.00682819	2.11714	0.0387029	0.0381997	0.00869963	4.39095	5.06123e-05	0.0526559	0.0055027	9.5691	1.50313e-11	0.204751	0.14984	0.000938151	1.30066e-09	up	ENSMUSG00000035799_up	spleen
ENSMUSG00000037552	0.356462	0.275133	1.2956	0.200429	-0.0171645	0.0117032	-1.46665	0.148065	-0.065476	0.0149108	-4.39119	5.05714e-05	-0.0826406	0.0105156	-7.85883	2.10031e-09	0.58294	0.347188	0.000938151	5.12841e-08	down	ENSMUSG00000037552_down	spleen
ENSMUSG00000054951	-0.358683	0.152035	-2.35921	0.0218268	0.00452196	0.00646706	0.69923	0.487303	0.036171	0.00823953	4.38994	5.07877e-05	0.040693	0.00569208	7.14905	1.79594e-08	0.239673	0.69815	0.000940474	2.73277e-07	up	ENSMUSG00000054951_up	spleen
ENSMUSG00000054612	-0.368957	0.17305	-2.13209	0.0373998	-0.0101573	0.00736095	-1.37989	0.173106	0.041164	0.0093784	4.38924	5.09099e-05	0.0310067	0.00616656	5.02821	1.29281e-05	0.303918	0.383619	0.000941808	6.43051e-05	up	ENSMUSG00000054612_up	spleen
ENSMUSG00000018168	0.603975	0.243465	2.48075	0.0161414	0.0125336	0.0103562	1.21025	0.231266	-0.0578889	0.0131945	-4.38734	5.12407e-05	-0.0453553	0.00936363	-4.84378	2.28356e-05	0.207744	0.454139	0.000943282	0.000104581	down	ENSMUSG00000018168_down	spleen
ENSMUSG00000030577	0.46891	0.308118	1.52185	0.133673	-0.00780379	0.0131063	-0.595423	0.553959	-0.0732695	0.0166984	-4.38782	5.11575e-05	-0.0810733	0.0119634	-6.77677	5.63304e-08	0.507112	0.750715	0.000943282	6.84163e-07	down	ENSMUSG00000030577_down	spleen
ENSMUSG00000048031	0.108324	0.288817	0.37506	0.709033	-0.00620685	0.0122853	-0.505226	0.615383	0.0686883	0.0156524	4.38836	5.10629e-05	0.0624815	0.0111622	5.59757	2.20289e-06	0.900938	0.793452	0.000943282	1.41851e-05	up	ENSMUSG00000048031_up	spleen
ENSMUSG00000052760	0.238057	0.193337	1.2313	0.223356	-0.00263745	0.00822391	-0.320705	0.749627	-0.0459761	0.0104779	-4.38792	5.11391e-05	-0.0486136	0.00646027	-7.525	5.72812e-09	0.609109	0.875156	0.000943282	1.11458e-07	down	ENSMUSG00000052760_down	spleen
ENSMUSG00000105703	0.832597	0.456922	1.82218	0.0737683	0.0043751	0.0194359	0.225104	0.822718	-0.108647	0.0247628	-4.38752	5.121e-05	-0.104272	0.0173204	-6.02018	5.89591e-07	0.399799	0.915744	0.000943282	4.71096e-06	down	ENSMUSG00000105703_down	spleen
ENSMUSG00000022912	-0.360135	0.244803	-1.47112	0.146855	0.0164307	0.0104131	1.5779	0.120222	0.0581513	0.013267	4.38314	5.19808e-05	0.074582	0.00739419	10.0866	3.62542e-12	0.523064	0.306756	0.000955968	5.18664e-10	up	ENSMUSG00000022912_up	spleen
ENSMUSG00000036905	0.732147	0.322371	2.27113	0.0270033	0.0341911	0.0137126	2.49341	0.0156334	0.0765655	0.0174708	4.38247	5.21001e-05	0.110757	0.011974	9.24972	3.67883e-11	0.262988	0.0844016	0.000956246	2.47918e-09	up	ENSMUSG00000036905_up	spleen
ENSMUSG00000041471	0.205631	0.122115	1.68392	0.0977642	0.00511648	0.00519434	0.985011	0.328855	-0.0289994	0.00661798	-4.38191	5.21996e-05	-0.0238829	0.00413261	-5.77914	1.25036e-06	0.448941	0.559373	0.000956246	8.84958e-06	down	ENSMUSG00000041471_down	spleen
ENSMUSG00000055675	0.386215	0.262584	1.47083	0.146935	-0.00509211	0.0111694	-0.455898	0.650226	-0.0623584	0.0142307	-4.38197	5.21889e-05	-0.0674505	0.00961047	-7.01844	2.67887e-08	0.523133	0.816293	0.000956246	3.7792e-07	down	ENSMUSG00000055675_down	spleen
ENSMUSG00000085180	0.12492	0.261404	0.477883	0.634594	0.0119301	0.0111192	1.07293	0.287906	-0.0620843	0.0141667	-4.3824	5.21125e-05	-0.0501542	0.00900447	-5.56992	2.40121e-06	0.86721	0.516625	0.000956246	1.5258e-05	down	ENSMUSG00000085180_down	spleen
ENSMUSG00000057191	-0.36867	0.116022	-3.17757	0.00241775	-0.00938533	0.0049352	-1.90171	0.0623575	0.0275461	0.00628781	4.38086	5.23868e-05	0.0181607	0.00404003	4.49519	6.62726e-05	0.0843625	0.201947	0.00095874	0.000262937	up	ENSMUSG00000057191_up	spleen
ENSMUSG00000036158	-0.507284	0.170756	-2.97082	0.00436898	-0.00631542	0.00726336	-0.86949	0.388291	0.0405279	0.00925407	4.37947	5.26364e-05	0.0342125	0.00495598	6.90328	3.81539e-08	0.109821	0.614388	0.000961433	5.00291e-07	up	ENSMUSG00000036158_up	spleen
ENSMUSG00000113769	-0.470644	0.20866	-2.25555	0.0280247	-0.00586534	0.0088757	-0.660831	0.51143	0.0495274	0.0113083	4.37974	5.25883e-05	0.0436621	0.00732441	5.96117	7.08667e-07	0.267598	0.717359	0.000961433	5.4805e-06	up	ENSMUSG00000113769_up	spleen
ENSMUSG00000051890	0.276569	0.19549	1.41475	0.162679	0.0102804	0.00831547	1.23629	0.22151	-0.046378	0.0105945	-4.37754	5.29851e-05	-0.0360976	0.00636855	-5.6681	1.76793e-06	0.54166	0.443091	0.000966863	1.17801e-05	down	ENSMUSG00000051890_down	spleen
ENSMUSG00000025558	0.151261	0.188055	0.804346	0.424599	0.0144654	0.0079992	1.80836	0.0759215	-0.0446058	0.0101916	-4.37673	5.31312e-05	-0.0301404	0.00679282	-4.4371	7.90261e-05	0.764511	0.229156	0.000968327	0.00030643	down	ENSMUSG00000025558_down	spleen
ENSMUSG00000095105	-0.185402	0.205203	-0.903502	0.37013	-0.0230641	0.00872866	-2.64234	0.0106554	-0.0486712	0.011121	-4.37652	5.31685e-05	-0.0717352	0.00756557	-9.4818	1.91728e-11	0.732486	0.0660971	0.000968327	1.57532e-09	down	ENSMUSG00000095105_down	spleen
ENSMUSG00000031617	0.483457	0.25391	1.90405	0.0620468	0.0215759	0.0108005	1.99768	0.0506178	-0.0602072	0.0137606	-4.37532	5.33865e-05	-0.0386313	0.00967622	-3.9924	0.00029817	0.377773	0.178522	0.000971355	0.000953301	down	ENSMUSG00000031617_down	spleen
ENSMUSG00000028701	-0.0706515	0.13582	-0.520186	0.604984	0.0152721	0.0057773	2.64347	0.0106239	-0.0322011	0.00736072	-4.37472	5.34966e-05	-0.016929	0.00468139	-3.61622	0.000886201	0.854506	0.0660317	0.000972415	0.00243812	down	ENSMUSG00000028701_down	spleen
ENSMUSG00000011958	-0.222225	0.107137	-2.07422	0.0426677	-0.00553382	0.00455722	-1.2143	0.22973	0.0253922	0.00580624	4.37325	5.37654e-05	0.0198583	0.00402368	4.93536	1.72218e-05	0.323053	0.452971	0.000976357	8.24301e-05	up	ENSMUSG00000011958_up	spleen
ENSMUSG00000044452	0.0326805	0.121457	0.26907	0.788865	-0.00337901	0.00516637	-0.654038	0.515764	-0.0287629	0.00658235	-4.3697	5.44206e-05	-0.0321419	0.00428232	-7.50573	6.07179e-09	0.934013	0.721163	0.0009873	1.16998e-07	down	ENSMUSG00000044452_down	spleen
ENSMUSG00000028245	0.262694	0.139989	1.87653	0.0657965	0.0132271	0.00595466	2.22131	0.0303902	-0.0331483	0.00758668	-4.36927	5.45001e-05	-0.0199212	0.00532059	-3.74417	0.000614359	0.384457	0.128452	0.000987788	0.00178077	down	ENSMUSG00000028245_down	spleen
ENSMUSG00000050556	0.277371	0.13068	2.12252	0.0382295	0.00823123	0.00555869	1.48079	0.144268	-0.0309417	0.00708218	-4.36895	5.45596e-05	-0.0227105	0.00460993	-4.92643	1.77032e-05	0.306636	0.341777	0.000987913	8.43687e-05	down	ENSMUSG00000050556_down	spleen
ENSMUSG00000031933	1.2915	0.345754	3.73533	0.000441105	-0.00372176	0.0147072	-0.253057	0.801151	-0.0818369	0.0187381	-4.36741	5.48466e-05	-0.0855587	0.0124777	-6.85691	4.40043e-08	0.0317342	0.90355	0.000992153	5.61801e-07	down	ENSMUSG00000031933_down	spleen
ENSMUSG00000024677	0.610896	0.264941	2.30578	0.0248494	0.0109096	0.0112697	0.968044	0.337185	-0.0626844	0.0143584	-4.36568	5.51719e-05	-0.0517748	0.00967493	-5.35144	4.74221e-06	0.253481	0.56717	0.000997077	2.72471e-05	down	ENSMUSG00000024677_down	spleen
ENSMUSG00000095609	0.0356232	0.26663	0.133605	0.894194	0.0118093	0.0113415	1.04124	0.302238	0.0630641	0.01445	4.36431	5.54306e-05	0.0748733	0.00922596	8.11551	9.78852e-10	0.967795	0.531578	0.00100079	2.88992e-08	up	ENSMUSG00000095609_up	spleen
ENSMUSG00000026349	0.0471581	0.128777	0.366199	0.715597	0.0158219	0.00547774	2.88839	0.00549583	-0.0304563	0.00697906	-4.36396	5.54961e-05	-0.0146344	0.00429331	-3.40866	0.00158934	0.903919	0.0435854	0.00100101	0.0040744	down	ENSMUSG00000026349_down	spleen
ENSMUSG00000001870	-0.534359	0.155561	-3.43505	0.00112248	-0.0153075	0.00661702	-2.31335	0.0243998	0.0367756	0.00843058	4.36217	5.58366e-05	0.0214681	0.00522529	4.1085	0.000211591	0.0547448	0.111854	0.00100404	0.00071087	up	ENSMUSG00000001870_up	spleen
ENSMUSG00000026012	0.860831	0.321096	2.68092	0.00962715	0.0318732	0.0136583	2.33362	0.0232311	-0.0759089	0.0174017	-4.36215	5.58393e-05	-0.0440357	0.011821	-3.72522	0.000648787	0.164785	0.108618	0.00100404	0.00186587	down	ENSMUSG00000026012_down	spleen
ENSMUSG00000040782	-0.337877	0.107534	-3.14206	0.00268065	-0.00554462	0.00457411	-1.21217	0.230536	0.0254251	0.00582776	4.36276	5.57243e-05	0.0198805	0.00337963	5.88245	9.05878e-07	0.0866954	0.453416	0.00100404	6.74184e-06	up	ENSMUSG00000040782_up	spleen
ENSMUSG00000064367	0.284908	0.36038	0.790576	0.432527	0.062865	0.0153293	4.10096	0.000134453	-0.085192	0.0195307	-4.36195	5.5878e-05	-0.022327	0.012185	-1.83234	0.0749594	0.769305	0.00510876	0.00100404	0.117833	down	ENSMUSG00000064367_down	spleen
ENSMUSG00000042870	-0.213352	0.121091	-1.76191	0.0835424	-0.00376506	0.0051508	-0.730967	0.467847	0.0286091	0.00656251	4.35947	5.6351e-05	0.024844	0.00417939	5.94441	7.46708e-07	0.424284	0.681005	0.00101157	5.72517e-06	up	ENSMUSG00000042870_up	spleen
ENSMUSG00000096145	-0.24988	0.152588	-1.63762	0.10711	-0.00220353	0.00649055	-0.339498	0.735505	0.0360233	0.00826945	4.35619	5.69858e-05	0.0338198	0.00586582	5.76556	1.30446e-06	0.467021	0.867171	0.00102199	9.16342e-06	up	ENSMUSG00000096145_up	spleen
ENSMUSG00000023169	0.266614	0.17685	1.50757	0.137285	0.00464784	0.00752259	0.617851	0.539178	-0.0417389	0.00958434	-4.35491	5.72343e-05	-0.0370911	0.00664589	-5.58105	2.3193e-06	0.512078	0.74034	0.00102351	1.48279e-05	down	ENSMUSG00000023169_down	spleen
ENSMUSG00000039813	-0.661181	0.193691	-3.41358	0.0011981	-0.0127919	0.00823896	-1.55261	0.126151	0.0457185	0.0104971	4.35536	5.71459e-05	0.0329266	0.00730376	4.50818	6.37119e-05	0.0576841	0.315604	0.00102351	0.000253887	up	ENSMUSG00000039813_up	spleen
ENSMUSG00000074758	1.87981	0.257775	7.29244	1.13718e-09	0.0300079	0.0109649	2.73674	0.00829956	-0.0608407	0.0139701	-4.35508	5.72011e-05	-0.0308327	0.00871873	-3.53638	0.00111121	1.24841e-05	0.0565198	0.00102351	0.00296382	down	ENSMUSG00000074758_down	spleen
ENSMUSG00000100975	-0.585445	0.126912	-4.61298	2.35236e-05	-0.0151985	0.00539842	-2.81535	0.00671381	0.029944	0.006878	4.35359	5.74921e-05	0.0147455	0.00487277	3.02611	0.00448972	0.0049011	0.0493213	0.00102714	0.0100986	up	ENSMUSG00000100975_up	spleen
ENSMUSG00000037791	0.113526	0.125638	0.903593	0.370082	0.00392002	0.00534422	0.733507	0.466309	-0.0296394	0.00680894	-4.35302	5.76045e-05	-0.0257194	0.00479789	-5.36056	4.60948e-06	0.732486	0.679699	0.0010273	2.65905e-05	down	ENSMUSG00000037791_down	spleen
ENSMUSG00000055401	-0.101406	0.125674	-0.806896	0.42314	-0.00364099	0.00534576	-0.681099	0.498616	0.0296439	0.0068109	4.35243	5.77197e-05	0.026003	0.00440074	5.90877	8.34499e-07	0.763971	0.707151	0.0010273	6.28606e-06	up	ENSMUSG00000055401_up	spleen
ENSMUSG00000059883	-0.0857352	0.0870219	-0.985214	0.328757	-0.00914825	0.00370161	-2.47142	0.0165248	0.0205284	0.00471613	4.35279	5.7648e-05	0.0113801	0.00312163	3.64556	0.000815124	0.701313	0.0873793	0.0010273	0.00226956	up	ENSMUSG00000059883_up	spleen
ENSMUSG00000070823	0.0686964	0.200026	0.343437	0.732556	-0.00439006	0.00850844	-0.515966	0.60791	-0.0471837	0.0108404	-4.35259	5.76887e-05	-0.0515738	0.00723389	-7.12947	1.90673e-08	0.911782	0.788294	0.0010273	2.8688e-07	down	ENSMUSG00000070823_down	spleen
ENSMUSG00000046753	0.192252	0.146869	1.309	0.195879	0.00714044	0.0062473	1.14296	0.257917	-0.0346379	0.00795953	-4.35174	5.78544e-05	-0.0274974	0.00494894	-5.55623	2.50595e-06	0.580587	0.485064	0.00102872	1.58538e-05	down	ENSMUSG00000046753_down	spleen
ENSMUSG00000026584	0.180603	0.148874	1.21313	0.230173	0.00743515	0.00633257	1.17411	0.245319	-0.0351062	0.00806818	-4.3512	5.79619e-05	-0.0276711	0.00548731	-5.04274	1.23599e-05	0.615822	0.469557	0.00102966	6.19858e-05	down	ENSMUSG00000026584_down	spleen
ENSMUSG00000041328	0.0928026	0.153493	0.604606	0.547883	0.0228863	0.00652905	3.5053	0.000905435	-0.0361904	0.00831851	-4.35058	5.80836e-05	-0.0133041	0.00536874	-2.47806	0.0178979	0.830752	0.0147966	0.00103085	0.0339945	down	ENSMUSG00000041328_down	spleen
ENSMUSG00000028435	0.306483	0.177074	1.73082	0.0889914	-0.00278854	0.00753213	-0.370219	0.712616	-0.041745	0.0095965	-4.35002	5.81954e-05	-0.0445335	0.00594443	-7.49163	6.33634e-09	0.43234	0.853585	0.00103186	1.20789e-07	down	ENSMUSG00000028435_down	spleen
ENSMUSG00000034617	0.180737	0.105619	1.71122	0.0925742	0.00052224	0.00449267	0.116243	0.907876	-0.0248928	0.005724	-4.34885	5.8428e-05	-0.0243705	0.00344975	-7.06444	2.32662e-08	0.440624	0.959531	0.001035	3.37091e-07	down	ENSMUSG00000034617_down	spleen
ENSMUSG00000066892	0.0133545	0.201951	0.0661271	0.947512	-0.0060336	0.00859032	-0.702372	0.485357	-0.0475903	0.0109447	-4.34824	5.85481e-05	-0.0536239	0.00735346	-7.29234	1.16011e-08	0.986453	0.696957	0.00103615	1.94494e-07	down	ENSMUSG00000066892_down	spleen
ENSMUSG00000019088	-0.316299	0.161292	-1.96103	0.0548558	0.0124329	0.00686082	1.81215	0.075325	0.0380063	0.00874121	4.34794	5.86076e-05	0.0504392	0.00591877	8.52189	2.96749e-10	0.357789	0.228015	0.00103623	1.13948e-08	up	ENSMUSG00000019088_up	spleen
ENSMUSG00000054737	0.216464	0.23095	0.937276	0.352642	0.0244588	0.00982382	2.48975	0.0157789	-0.0544051	0.0125163	-4.34675	5.88468e-05	-0.0299463	0.00780829	-3.8352	0.000472123	0.719534	0.0848212	0.00103948	0.00142182	down	ENSMUSG00000054737_down	spleen
ENSMUSG00000054733	-0.277028	0.09636	-2.87492	0.00570382	-0.00939822	0.00409883	-2.2929	0.0256313	0.0226921	0.00522221	4.34531	5.9135e-05	0.0132939	0.00342998	3.8758	0.000419516	0.126586	0.115516	0.00104359	0.00128023	up	ENSMUSG00000054733_up	spleen
ENSMUSG00000004110	0.139428	0.260749	0.534722	0.594959	0.0197015	0.0110914	1.77629	0.0811178	-0.0613729	0.0141313	-4.34306	5.95892e-05	-0.0416714	0.00968194	-4.30403	0.000118026	0.849765	0.238738	0.00104848	0.000429909	down	ENSMUSG00000004110_down	spleen
ENSMUSG00000020823	-0.00177545	0.144038	-0.0123263	0.990209	-0.00148698	0.00612688	-0.242698	0.809126	0.0339006	0.00780611	4.34283	5.96354e-05	0.0324136	0.00423144	7.6602	3.81029e-09	0.996549	0.907997	0.00104848	8.05695e-08	up	ENSMUSG00000020823_up	spleen
ENSMUSG00000040061	-0.0461059	0.180405	-0.255568	0.799221	-0.0120227	0.00767383	-1.56672	0.122814	-0.0424676	0.00977704	-4.34361	5.94783e-05	-0.0544904	0.00626643	-8.69561	1.79229e-10	0.937572	0.310751	0.00104848	7.8516e-09	down	ENSMUSG00000040061_down	spleen
ENSMUSG00000051969	0.3607	0.161494	2.23352	0.0295272	0.0181872	0.00686941	2.64757	0.0105103	-0.0380126	0.00875214	-4.34324	5.95536e-05	-0.0198254	0.00589938	-3.36059	0.00181607	0.274353	0.0657402	0.00104848	0.00456435	down	ENSMUSG00000051969_down	spleen
ENSMUSG00000030170	0.493782	0.136334	3.62186	0.000630759	0.0142286	0.00579917	2.45356	0.0172825	-0.0320787	0.00738858	-4.34165	5.98757e-05	-0.01785	0.00446272	-3.99981	0.000291738	0.0394792	0.0900675	0.00105013	0.000935764	down	ENSMUSG00000030170_down	spleen
ENSMUSG00000071337	0.0856657	0.18491	0.463283	0.644957	0.0169858	0.00786544	2.15955	0.0351049	-0.0435074	0.0100212	-4.34155	5.98974e-05	-0.0265215	0.00622622	-4.25965	0.000134833	0.871996	0.140847	0.00105013	0.000482515	down	ENSMUSG00000071337_down	spleen
ENSMUSG00000113047	0.552265	0.217528	2.53883	0.0139286	0.0261674	0.00925289	2.82803	0.00648599	-0.0511838	0.0117889	-4.34171	5.98644e-05	-0.0250164	0.00794402	-3.14909	0.00323427	0.19522	0.0483475	0.00105013	0.00758271	down	ENSMUSG00000113047_down	spleen
ENSMUSG00000040102	0.163656	0.185448	0.882488	0.381285	0.00753773	0.00788834	0.955553	0.343405	-0.0436288	0.0100503	-4.34103	6.00022e-05	-0.0360911	0.0065956	-5.47199	3.25818e-06	0.739351	0.572555	0.00105099	1.97926e-05	down	ENSMUSG00000040102_down	spleen
ENSMUSG00000021957	-0.248817	0.198434	-1.2539	0.215087	-0.00803974	0.00844072	-0.952495	0.34494	0.0466797	0.0107541	4.34063	6.00836e-05	0.0386399	0.00711901	5.42771	3.74005e-06	0.600882	0.57296	0.00105144	2.22249e-05	up	ENSMUSG00000021957_up	spleen
ENSMUSG00000021027	0.205146	0.171789	1.19417	0.237446	0.0145404	0.00730733	1.98984	0.0515003	-0.0404065	0.00931009	-4.34008	6.01975e-05	-0.0258661	0.00647642	-3.99389	0.000296865	0.621614	0.180092	0.00105245	0.000950083	down	ENSMUSG00000021027_down	spleen
ENSMUSG00000030789	0.145755	0.26422	0.551644	0.583387	0.00833134	0.011239	0.741288	0.461616	0.0621117	0.0143193	4.33761	6.07048e-05	0.070443	0.0102479	6.8739	4.1763e-08	0.846066	0.676094	0.00106033	5.40444e-07	up	ENSMUSG00000030789_up	spleen
ENSMUSG00000036104	0.0794692	0.0983754	0.807815	0.422615	2.18129e-05	0.00418455	0.00521271	0.995859	-0.0231213	0.00533144	-4.33678	6.08757e-05	-0.0230995	0.00360087	-6.41497	1.72594e-07	0.763905	0.999796	0.0010623	1.7063e-06	down	ENSMUSG00000036104_down	spleen
ENSMUSG00000036894	-0.142994	0.152607	-0.937008	0.352778	0.0132999	0.0064914	2.04884	0.0451746	0.0358653	0.00827053	4.33651	6.0931e-05	0.0491651	0.00568929	8.64171	2.09499e-10	0.719534	0.166029	0.0010623	8.80037e-09	up	ENSMUSG00000036894_up	spleen
ENSMUSG00000021738	0.184009	0.16901	1.08875	0.280928	0.0173875	0.00718909	2.41859	0.0188567	-0.0397083	0.00915944	-4.33523	6.11973e-05	-0.0223209	0.00596082	-3.7446	0.000613595	0.660423	0.0948749	0.00106497	0.00177938	down	ENSMUSG00000021738_down	spleen
ENSMUSG00000028760	0.113171	0.1277	0.886229	0.379284	0.00127135	0.00543192	0.234051	0.815799	-0.0300035	0.00692068	-4.33534	6.11742e-05	-0.0287322	0.00478546	-6.00406	6.19975e-07	0.738012	0.911966	0.00106497	4.91815e-06	down	ENSMUSG00000028760_down	spleen
ENSMUSG00000031538	-0.310851	0.210422	-1.47728	0.145203	0.00504883	0.00895061	0.564076	0.574955	0.0494271	0.0114038	4.33428	6.13951e-05	0.0544759	0.00801355	6.79797	5.27653e-08	0.52052	0.765907	0.00106742	6.47142e-07	up	ENSMUSG00000031538_up	spleen
ENSMUSG00000040350	0.107309	0.289793	0.370294	0.71256	0.00198841	0.0123268	0.161308	0.872432	-0.0680631	0.0157053	-4.33377	6.1503e-05	-0.0660747	0.0104888	-6.29957	2.47017e-07	0.902452	0.942034	0.00106831	2.32028e-06	down	ENSMUSG00000040350_down	spleen
ENSMUSG00000076670	3.42181	0.593896	5.76162	3.7003e-07	0.0262085	0.0252623	1.03745	0.303984	-0.139461	0.0321861	-4.33295	6.16737e-05	-0.113252	0.0231183	-4.89882	1.92756e-05	0.00031582	0.533244	0.00107028	9.07796e-05	down	ENSMUSG00000076670_down	spleen
ENSMUSG00000023367	-0.0503616	0.221892	-0.226964	0.821278	-0.00983109	0.00943854	-1.04159	0.302078	0.0521013	0.0120254	4.3326	6.17467e-05	0.0422702	0.00861523	4.90645	1.88276e-05	0.945212	0.531369	0.00107056	8.89377e-05	up	ENSMUSG00000023367_up	spleen
ENSMUSG00000037348	-0.404117	0.108638	-3.71985	0.000463307	-0.012757	0.00462108	-2.7606	0.00778507	0.0255057	0.00588761	4.3321	6.18513e-05	0.0127488	0.00383778	3.32191	0.00202061	0.0322204	0.0545338	0.00107139	0.00501334	up	ENSMUSG00000037348_up	spleen
ENSMUSG00000039032	-0.0585276	0.218721	-0.26759	0.789998	0.0146718	0.00930364	1.577	0.120429	-0.0513391	0.0118535	-4.33112	6.20586e-05	-0.0366673	0.00776626	-4.72136	3.32533e-05	0.934177	0.307117	0.00107399	0.000144536	down	ENSMUSG00000039032_down	spleen
ENSMUSG00000025464	-0.455108	0.145545	-3.12692	0.00280069	-0.00737108	0.00619099	-1.19061	0.238828	0.0341592	0.00788779	4.33064	6.21593e-05	0.0267881	0.00526855	5.08453	1.08603e-05	0.0885329	0.462793	0.00107474	5.5444e-05	up	ENSMUSG00000025464_up	spleen
ENSMUSG00000025433	-0.148875	0.25355	-0.587162	0.559455	0.0380535	0.0107852	3.52832	0.000843449	-0.0594917	0.0137411	-4.32947	6.24069e-05	-0.0214382	0.00819882	-2.61479	0.0128414	0.836845	0.014128	0.00107803	0.0254429	down	ENSMUSG00000025433_down	spleen
ENSMUSG00000089872	-0.157252	0.106722	-1.47347	0.146223	0.000708757	0.0045396	0.156127	0.876494	0.025038	0.00578379	4.32899	6.251e-05	0.0257467	0.00375733	6.85239	4.4621e-08	0.522082	0.943681	0.00107881	5.67263e-07	up	ENSMUSG00000089872_up	spleen
ENSMUSG00000022462	0.266024	0.155285	1.71313	0.0922201	0.0288214	0.00660529	4.36337	5.56071e-05	-0.0364288	0.00841564	-4.32871	6.25692e-05	-0.00760748	0.00563038	-1.35115	0.184852	0.439832	0.00334659	0.00107884	0.255707	down	ENSMUSG00000022462_down	spleen
ENSMUSG00000060441	0.122468	0.206375	0.593426	0.555285	0.00424015	0.00877847	0.483018	0.630966	-0.0483876	0.0111844	-4.32634	6.30747e-05	-0.0441475	0.00733835	-6.016	5.97323e-07	0.834727	0.804485	0.00108656	4.76665e-06	down	ENSMUSG00000060441_down	spleen
ENSMUSG00000085385	-0.0166016	0.147172	-0.112804	0.91059	-0.00946804	0.00626021	-1.51242	0.136051	-0.034498	0.00797597	-4.32524	6.33102e-05	-0.0439661	0.00498595	-8.81799	1.25919e-10	0.974523	0.330097	0.00108962	6.14126e-09	down	ENSMUSG00000085385_down	spleen
ENSMUSG00000051212	0.461631	0.259764	1.77712	0.0809793	-0.00463601	0.0110495	-0.419569	0.676406	-0.060875	0.0140778	-4.32417	6.354e-05	-0.065511	0.0102159	-6.41266	1.73835e-07	0.418307	0.831797	0.00109257	1.71434e-06	down	ENSMUSG00000051212_down	spleen
ENSMUSG00000020057	0.17423	0.207554	0.839442	0.404791	-0.0123483	0.00882865	-1.39866	0.167429	0.0486325	0.0112484	4.32352	6.36808e-05	0.0362843	0.00777734	4.66539	3.94654e-05	0.75352	0.375814	0.00109299	0.000167543	up	ENSMUSG00000020057_up	spleen
ENSMUSG00000033039	0.215256	0.19585	1.09909	0.276434	-0.00374286	0.0083308	-0.44928	0.654964	-0.0458902	0.0106141	-4.32353	6.36793e-05	-0.0496331	0.00726629	-6.8306	4.77189e-08	0.657287	0.819338	0.00109299	5.96978e-07	down	ENSMUSG00000033039_down	spleen
ENSMUSG00000040651	0.155018	0.205318	0.755015	0.453404	0.0282965	0.00873353	3.23998	0.00201348	-0.0480928	0.0111272	-4.32211	6.39879e-05	-0.0197963	0.00712717	-2.77759	0.00854796	0.782569	0.0238531	0.00109634	0.0177747	down	ENSMUSG00000040651_down	spleen
ENSMUSG00000050241	0.182436	0.206882	0.88184	0.381633	0.0448064	0.00880004	5.09161	4.31031e-06	-0.0484588	0.0112119	-4.32208	6.39926e-05	-0.00365246	0.00773111	-0.472436	0.639391	0.739351	0.000999193	0.00109634	0.71425	down	ENSMUSG00000050241_down	spleen
ENSMUSG00000015750	-0.0697617	0.101974	-0.684112	0.496726	-0.0172092	0.00433763	-3.96742	0.00020875	0.0238733	0.00552647	4.31981	6.44877e-05	0.00666409	0.00355673	1.87366	0.0688927	0.807394	0.00646696	0.00109682	0.109469	up	ENSMUSG00000015750_up	spleen
ENSMUSG00000021327	0.177432	0.15722	1.12856	0.263896	0.0131398	0.00668759	1.96481	0.0544052	-0.0368114	0.00852049	-4.32033	6.43744e-05	-0.0236715	0.00579501	-4.08482	0.000226982	0.646046	0.185268	0.00109682	0.00075398	down	ENSMUSG00000021327_down	spleen
ENSMUSG00000031143	-0.470744	0.155555	-3.02622	0.00373667	-0.0205721	0.00661677	-3.10909	0.00294859	0.0364244	0.00843026	4.32067	6.42997e-05	0.0158523	0.00558609	2.83781	0.00733075	0.101686	0.0296548	0.00109682	0.015515	up	ENSMUSG00000031143_up	spleen
ENSMUSG00000032235	0.155409	0.150372	1.0335	0.305812	0.0105747	0.00639629	1.65325	0.103875	-0.0352141	0.00814936	-4.32108	6.42104e-05	-0.0246394	0.00494061	-4.98711	1.46794e-05	0.682895	0.279797	0.00109682	7.15935e-05	down	ENSMUSG00000032235_down	spleen
ENSMUSG00000034833	0.274083	0.278008	0.985881	0.328432	0.00165396	0.0118255	0.139864	0.889269	-0.0651093	0.0150666	-4.32144	6.41334e-05	-0.0634553	0.0105387	-6.02117	5.87765e-07	0.70127	0.951009	0.00109682	4.70036e-06	down	ENSMUSG00000034833_down	spleen
ENSMUSG00000045441	0.519937	0.250554	2.07515	0.0425782	0.0442028	0.0106577	4.1475	0.000115164	-0.0586604	0.0135787	-4.32003	6.44407e-05	-0.0144576	0.00858793	-1.68348	0.100703	0.322896	0.00480925	0.00109682	0.152173	down	ENSMUSG00000045441_down	spleen
ENSMUSG00000046949	-0.29332	0.148739	-1.97205	0.0535507	0.00973507	0.00632684	1.53869	0.129511	0.0348217	0.00806087	4.31984	6.44821e-05	0.0445567	0.00526071	8.46972	3.45509e-10	0.354806	0.320614	0.00109682	1.28214e-08	up	ENSMUSG00000046949_up	spleen
ENSMUSG00000115801	0.388762	0.260311	1.49345	0.140933	0.000307569	0.0110728	0.0277771	0.977939	-0.0609617	0.0141075	-4.32121	6.4182e-05	-0.0606541	0.0102979	-5.88995	8.84952e-07	0.515783	0.992611	0.00109682	6.61231e-06	down	ENSMUSG00000115801_down	spleen
ENSMUSG00000049299	-0.226273	0.164718	-1.3737	0.17501	-0.0108067	0.00700654	-1.54237	0.128615	0.0385485	0.00892687	4.31826	6.48298e-05	0.0277418	0.0061849	4.48541	6.82691e-05	0.554628	0.319568	0.00110097	0.000269644	up	ENSMUSG00000049299_up	spleen
ENSMUSG00000086360	0.0581701	0.156664	0.371304	0.711812	-0.00356418	0.00666397	-0.534844	0.594875	-0.0366629	0.00849039	-4.31817	6.48493e-05	-0.0402271	0.00543028	-7.40792	8.16518e-09	0.901808	0.779863	0.00110097	1.47279e-07	down	ENSMUSG00000086360_down	spleen
ENSMUSG00000052139	-0.123006	0.120938	-1.0171	0.313481	-0.0106503	0.0051443	-2.07031	0.0430462	0.0282953	0.00655422	4.31711	6.50826e-05	0.017645	0.00408876	4.31549	0.000114033	0.6882	0.160866	0.00110393	0.000417631	up	ENSMUSG00000052139_up	spleen
ENSMUSG00000032571	0.0294762	0.147733	0.199524	0.842575	-0.00593586	0.00628404	-0.944593	0.348925	-0.0345537	0.00800634	-4.31579	6.53739e-05	-0.0404896	0.00566076	-7.15268	1.77615e-08	0.951277	0.576677	0.00110734	2.71145e-07	down	ENSMUSG00000032571_down	spleen
ENSMUSG00000044867	0.403374	0.245492	1.64313	0.105961	0.001537	0.0104424	0.147189	0.883511	-0.0574137	0.0133044	-4.3154	6.54605e-05	-0.0558767	0.00808026	-6.91522	3.67784e-08	0.464648	0.947387	0.00110734	4.84283e-07	down	ENSMUSG00000044867_down	spleen
ENSMUSG00000100529	0.329862	0.151153	2.1823	0.0332986	-0.00552145	0.00642955	-0.858761	0.394133	-0.0353523	0.00819173	-4.3156	6.54155e-05	-0.0408737	0.00512882	-7.96941	1.51026e-09	0.289655	0.620131	0.00110734	3.98849e-08	down	ENSMUSG00000100529_down	spleen
ENSMUSG00000026003	-0.14493	0.114251	-1.26853	0.209856	0.00238902	0.00485983	0.491585	0.624934	0.0267105	0.00619179	4.31385	6.58059e-05	0.0290995	0.0041639	6.98851	2.93644e-08	0.594531	0.800108	0.00111218	4.06619e-07	up	ENSMUSG00000026003_up	spleen
ENSMUSG00000039908	0.24098	0.237384	1.01515	0.3144	0.00654255	0.0100975	0.647939	0.519672	-0.0554724	0.012865	-4.3119	6.62434e-05	-0.0489298	0.00795873	-6.14794	3.95962e-07	0.689096	0.724416	0.00111857	3.39801e-06	down	ENSMUSG00000039908_down	spleen
ENSMUSG00000001739	-0.833485	0.372688	-2.23642	0.0293257	-0.00190166	0.0158529	-0.119957	0.904947	0.0870812	0.0201978	4.31143	6.63489e-05	0.0851795	0.0128323	6.63788	8.65036e-08	0.273546	0.958117	0.00111935	9.76716e-07	up	ENSMUSG00000001739_up	spleen
ENSMUSG00000000901	0.141449	0.101823	1.38916	0.170283	-0.0021578	0.00433121	-0.498197	0.620296	-0.0237854	0.00551829	-4.31029	6.66046e-05	-0.0259432	0.00366339	-7.08176	2.20643e-08	0.54957	0.797261	0.00112064	3.23927e-07	down	ENSMUSG00000000901_down	spleen
ENSMUSG00000064179	-0.629169	0.162048	-3.88261	0.00027507	-0.0192333	0.00689297	-2.79028	0.00718624	0.0378539	0.00878216	4.31032	6.65983e-05	0.0186206	0.00595905	3.12476	0.00345269	0.0248317	0.0515858	0.00112064	0.00803161	up	ENSMUSG00000064179_up	spleen
ENSMUSG00000097732	0.333916	0.137659	2.42568	0.0185276	0.0111333	0.00585554	1.90133	0.062409	-0.03216	0.0074604	-4.31076	6.64997e-05	-0.0210267	0.00441406	-4.76357	2.92163e-05	0.22187	0.202079	0.00112064	0.000129152	down	ENSMUSG00000097732_down	spleen
ENSMUSG00000001794	-0.127156	0.116328	-1.09308	0.279039	-0.00579395	0.00494821	-1.17092	0.246591	0.0271683	0.0063044	4.30943	6.68002e-05	0.0213744	0.00393185	5.43622	3.64224e-06	0.659206	0.471175	0.00112293	2.17319e-05	up	ENSMUSG00000001794_up	spleen
ENSMUSG00000001998	0.47561	0.281355	1.69043	0.0965052	0.0278136	0.0119679	2.32403	0.0237777	-0.0656775	0.015248	-4.3073	6.7284e-05	-0.0378639	0.0106659	-3.55001	0.00106926	0.447534	0.109969	0.00112906	0.00286821	down	ENSMUSG00000001998_down	spleen
ENSMUSG00000028745	-0.00884643	0.078229	-0.113084	0.910369	-0.00970073	0.0033276	-2.91524	0.0051022	0.0182579	0.00423961	4.3065	6.74659e-05	0.00855716	0.00271909	3.14706	0.00325199	0.974523	0.0415816	0.00112906	0.00762233	up	ENSMUSG00000028745_up	spleen
ENSMUSG00000032329	-0.0153834	0.113348	-0.135719	0.89253	-0.00442222	0.00482142	-0.917203	0.36297	-0.0264552	0.00614285	-4.30667	6.74288e-05	-0.0308774	0.00423815	-7.2856	1.18415e-08	0.967227	0.590037	0.00112906	1.97468e-07	down	ENSMUSG00000032329_down	spleen
ENSMUSG00000034341	-0.193133	0.101428	-1.90414	0.0620348	-0.00301519	0.0043144	-0.698867	0.487528	0.0236733	0.00549687	4.30668	6.74257e-05	0.0206581	0.00385462	5.35931	4.62752e-06	0.377773	0.698221	0.00112906	2.667e-05	up	ENSMUSG00000034341_up	spleen
ENSMUSG00000034947	0.130308	0.173005	0.753205	0.454482	0.0133576	0.00735904	1.81513	0.0748597	0.0403814	0.00937597	4.3069	6.73745e-05	0.053739	0.00626611	8.57614	2.53418e-10	0.783493	0.227119	0.00112906	1.00709e-08	up	ENSMUSG00000034947_up	spleen
ENSMUSG00000035183	-1.0904	0.37257	-2.9267	0.00494219	-0.00278718	0.0158478	-0.175871	0.861029	0.0869218	0.0201913	4.30491	6.78326e-05	0.0841347	0.0122923	6.84453	4.5715e-08	0.11629	0.936975	0.00113419	5.77652e-07	up	ENSMUSG00000035183_up	spleen
ENSMUSG00000037071	0.275552	0.333525	0.826182	0.412207	-0.00335454	0.014187	-0.236451	0.813945	-0.0777903	0.0180753	-4.30368	6.81156e-05	-0.0811449	0.0127175	-6.38056	1.92056e-07	0.758538	0.910922	0.00113791	1.86086e-06	down	ENSMUSG00000037071_down	spleen
ENSMUSG00000038738	0.292026	0.241299	1.21022	0.231276	0.00555685	0.010264	0.54139	0.590386	-0.0562469	0.0130772	-4.30116	6.86994e-05	-0.0506901	0.00895993	-5.65742	1.82782e-06	0.615829	0.776145	0.00114664	1.21147e-05	down	ENSMUSG00000038738_down	spleen
ENSMUSG00000004113	0.198972	0.180018	1.10529	0.27376	-0.0114575	0.00765733	-1.49628	0.140196	-0.041945	0.00975602	-4.2994	6.91108e-05	-0.0534025	0.0065809	-8.11478	9.80976e-10	0.655403	0.335987	0.00115044	2.89165e-08	down	ENSMUSG00000004113_down	spleen
ENSMUSG00000007837	-0.392807	0.16253	-2.41683	0.0189394	-0.0181892	0.00691348	-2.63098	0.0109768	0.0378712	0.0088083	4.29949	6.90884e-05	0.019682	0.00584034	3.37001	0.00176933	0.224087	0.0672662	0.00115044	0.00446108	up	ENSMUSG00000007837_up	spleen
ENSMUSG00000079033	2.37878	0.424537	5.60324	6.65563e-07	0.0172121	0.0180583	0.95314	0.344615	-0.0989239	0.0230077	-4.2996	6.90632e-05	-0.0817117	0.012898	-6.33523	2.21096e-07	0.000511636	0.57296	0.00115044	2.0999e-06	down	ENSMUSG00000079033_down	spleen
ENSMUSG00000033767	-0.0124602	0.102921	-0.121066	0.904072	-0.0114715	0.00437792	-2.62031	0.0112866	-0.0239787	0.0055778	-4.29895	6.92144e-05	-0.0354502	0.0036864	-9.61649	1.31769e-11	0.972066	0.0684085	0.00115081	1.20694e-09	down	ENSMUSG00000033767_down	spleen
ENSMUSG00000033961	0.140891	0.0995172	1.41575	0.162387	0.00134686	0.00423312	0.318171	0.751539	-0.0231847	0.00539332	-4.29878	6.92559e-05	-0.0218378	0.00293963	-7.42876	7.66522e-09	0.54166	0.876227	0.00115081	1.4001e-07	down	ENSMUSG00000033961_down	spleen
ENSMUSG00000020719	0.102632	0.146533	0.700403	0.486575	0.0118102	0.00623303	1.89477	0.0632898	-0.0341161	0.00794135	-4.296	6.99091e-05	-0.0223059	0.00512388	-4.35332	0.000101765	0.80224	0.204118	0.00115676	0.000379812	down	ENSMUSG00000020719_down	spleen
ENSMUSG00000022704	0.159518	0.170067	0.937975	0.352285	0.00502886	0.00723406	0.695164	0.489827	-0.0395982	0.00921674	-4.29634	6.98306e-05	-0.0345693	0.00624707	-5.53369	2.6883e-06	0.719162	0.700067	0.00115676	1.68149e-05	down	ENSMUSG00000022704_down	spleen
ENSMUSG00000030137	-1.30865	0.485443	-2.69579	0.00925558	-0.0151957	0.0206491	-0.735901	0.464862	0.113036	0.0263085	4.29656	6.97768e-05	0.0978403	0.0164029	5.96482	7.00652e-07	0.16185	0.678683	0.00115676	5.42745e-06	up	ENSMUSG00000030137_up	spleen
ENSMUSG00000030286	-0.106195	0.0931641	-1.13987	0.259194	-0.00489046	0.00396288	-1.23407	0.222333	0.0216937	0.00504901	4.29662	6.97633e-05	0.0168032	0.00359449	4.67472	3.83545e-05	0.642954	0.444133	0.00115676	0.000163529	up	ENSMUSG00000030286_up	spleen
ENSMUSG00000042099	-0.829015	0.269474	-3.07642	0.00323863	-0.00503568	0.0114625	-0.439317	0.662123	0.0627385	0.0146041	4.29595	6.99218e-05	0.0577029	0.00905193	6.37464	1.95615e-07	0.0950184	0.823211	0.00115676	1.89236e-06	up	ENSMUSG00000042099_up	spleen
ENSMUSG00000086119	-0.457447	0.144025	-3.17617	0.00242763	-0.0180829	0.00612631	-2.95168	0.00460961	0.0335056	0.00780538	4.29263	7.07117e-05	0.0154227	0.00518303	2.97562	0.00512788	0.0844143	0.0390445	0.0011688	0.0113371	up	ENSMUSG00000086119_up	spleen
ENSMUSG00000020691	0.325296	0.180006	1.80714	0.0761141	0.00553448	0.00765686	0.722814	0.472802	-0.0418547	0.00975541	-4.29041	7.12457e-05	-0.0363202	0.00671762	-5.40671	3.99277e-06	0.405906	0.685651	0.00117394	2.34875e-05	down	ENSMUSG00000020691_down	spleen
ENSMUSG00000026986	-0.304782	0.158545	-1.92237	0.0596516	0.0192549	0.00674396	2.85513	0.00602267	0.0368636	0.00859232	4.2903	7.12731e-05	0.0561185	0.00490828	11.4334	1.05358e-13	0.371477	0.0459893	0.00117394	5.81854e-11	up	ENSMUSG00000026986_up	spleen
ENSMUSG00000028837	0.049997	0.125784	0.397484	0.692522	-0.0137347	0.00535041	-2.56704	0.0129561	0.0292477	0.00681682	4.29052	7.12188e-05	0.015513	0.00459532	3.37583	0.00174104	0.892987	0.0747162	0.00117394	0.00440053	up	ENSMUSG00000028837_up	spleen
ENSMUSG00000111913	0.513828	0.131872	3.89642	0.000263037	0.0245505	0.00560938	4.37668	5.31404e-05	-0.0306665	0.00714677	-4.29096	7.11123e-05	-0.00611609	0.00511971	-1.19462	0.239839	0.0241618	0.00325671	0.00117394	0.318198	down	ENSMUSG00000111913_down	spleen
ENSMUSG00000029175	-0.16445	0.0872529	-1.88475	0.0646574	0.00236684	0.00371144	0.637715	0.526258	0.0202846	0.00472865	4.28972	7.14125e-05	0.0226514	0.00313402	7.22761	1.41301e-08	0.383753	0.730181	0.00117489	2.27159e-07	up	ENSMUSG00000029175_up	spleen
ENSMUSG00000041836	-0.122297	0.145928	-0.838065	0.405557	0.00757174	0.00620726	1.21982	0.227646	0.0339239	0.00790852	4.28954	7.1456e-05	0.0414956	0.0058093	7.14297	1.82963e-08	0.754349	0.450754	0.00117489	2.76928e-07	up	ENSMUSG00000041836_up	spleen
ENSMUSG00000073607	0.157399	0.144936	1.08599	0.282137	0.00697922	0.00616507	1.13206	0.262434	-0.0336824	0.00785476	-4.28815	7.17939e-05	-0.0267031	0.00484297	-5.51379	2.86032e-06	0.661417	0.489806	0.00117942	1.77196e-05	down	ENSMUSG00000073607_down	spleen
ENSMUSG00000026721	0.294178	0.188285	1.56241	0.123826	0.0321836	0.00800901	4.01842	0.000176605	-0.0437514	0.0102041	-4.28764	7.19165e-05	-0.0115679	0.00631528	-1.83172	0.0750525	0.491475	0.00593223	0.0011804	0.117969	down	ENSMUSG00000026721_down	spleen
ENSMUSG00000039699	0.246469	0.201806	1.22132	0.227082	0.0088989	0.00858412	1.03667	0.304345	0.0468603	0.0109368	4.28464	7.26501e-05	0.0557592	0.00788999	7.06708	2.30786e-08	0.612457	0.533534	0.00118849	3.35408e-07	up	ENSMUSG00000039699_up	spleen
ENSMUSG00000048279	0.305885	0.228198	1.34044	0.185516	0.0248204	0.00970675	2.55703	0.0132941	-0.0529942	0.0123671	-4.28508	7.25424e-05	-0.0281737	0.00837688	-3.36327	0.00180262	0.567077	0.0759882	0.00118849	0.00453603	down	ENSMUSG00000048279_down	spleen
ENSMUSG00000096916	0.414591	0.164437	2.52128	0.0145662	0.0221976	0.00699457	3.17356	0.00244623	-0.0381826	0.0089116	-4.28459	7.26625e-05	-0.0159849	0.00561932	-2.84464	0.00720351	0.199061	0.0266741	0.00118849	0.0152802	down	ENSMUSG00000096916_down	spleen
ENSMUSG00000114185	0.572891	0.124656	4.59578	2.49746e-05	0.0152551	0.00530243	2.87699	0.00567135	-0.0289462	0.0067557	-4.28471	7.26337e-05	-0.0136911	0.00409793	-3.34098	0.00191713	0.00505431	0.0444268	0.00118849	0.00478505	down	ENSMUSG00000114185_down	spleen
ENSMUSG00000039137	0.322698	0.274785	1.17437	0.245218	-0.0138415	0.0116884	-1.1842	0.241335	-0.0637796	0.0148919	-4.28283	7.30965e-05	-0.0776211	0.0102651	-7.56164	5.12804e-09	0.628938	0.465537	0.00119351	1.02435e-07	down	ENSMUSG00000039137_down	spleen
ENSMUSG00000058672	-0.173971	0.192116	-0.90555	0.369054	-0.0165434	0.00817196	-2.02441	0.0477069	0.0445922	0.0104117	4.2829	7.30791e-05	0.0280488	0.00641409	4.373	9.59061e-05	0.731423	0.171378	0.00119351	0.000360888	up	ENSMUSG00000058672_up	spleen
ENSMUSG00000007891	0.18989	0.164706	1.1529	0.253847	0.015994	0.00700602	2.2829	0.0262537	0.0382257	0.00892619	4.28242	7.31987e-05	0.0542197	0.00600867	9.02358	6.98796e-11	0.638084	0.117317	0.00119413	3.92853e-09	up	ENSMUSG00000007891_up	spleen
ENSMUSG00000043421	-0.359865	0.109488	-3.2868	0.00175299	-0.00994169	0.00465725	-2.13467	0.0371785	0.0254053	0.00593368	4.28154	7.34166e-05	0.0154636	0.00337122	4.58695	5.01387e-05	0.0701833	0.145833	0.00119413	0.000206053	up	ENSMUSG00000043421_up	spleen
ENSMUSG00000060227	0.302332	0.167093	1.80936	0.0757631	0.0212832	0.00710757	2.99445	0.00408802	-0.0387738	0.00905558	-4.28176	7.33606e-05	-0.0174906	0.00589644	-2.9663	0.0052547	0.40498	0.0362912	0.00119413	0.0115807	down	ENSMUSG00000060227_down	spleen
ENSMUSG00000097328	-0.201391	0.185308	-1.08679	0.281784	-0.00549913	0.00788235	-0.697651	0.488282	0.0429968	0.0100427	4.28139	7.34524e-05	0.0374977	0.00693993	5.40318	4.03689e-06	0.661236	0.698861	0.00119413	2.36951e-05	up	ENSMUSG00000097328_up	spleen
ENSMUSG00000102600	0.347933	0.21069	1.6514	0.104255	0.00230923	0.00896204	0.257668	0.797608	-0.048893	0.0114183	-4.28198	7.33074e-05	-0.0465837	0.00633325	-7.35542	9.576e-09	0.461506	0.901504	0.00119413	1.66335e-07	down	ENSMUSG00000102600_down	spleen
ENSMUSG00000048215	0.663548	0.328547	2.01964	0.0482158	-0.0107268	0.0139753	-0.767554	0.445977	-0.0762101	0.0178056	-4.28013	7.37678e-05	-0.0869368	0.0108699	-7.99796	1.3873e-09	0.340752	0.664559	0.00119822	3.75352e-08	down	ENSMUSG00000048215_down	spleen
ENSMUSG00000093938	0.061529	0.165819	0.371062	0.711991	0.00958683	0.00705336	1.35919	0.179536	-0.0384588	0.00898651	-4.27962	7.38949e-05	-0.028872	0.0057162	-5.0509	1.20517e-05	0.901974	0.391584	0.00119924	6.07012e-05	down	ENSMUSG00000093938_down	spleen
ENSMUSG00000075702	-0.22692	0.211165	-1.07461	0.28716	-0.0229337	0.00898226	-2.55322	0.0134246	0.0489675	0.0114441	4.27885	7.40867e-05	0.0260338	0.00726227	3.5848	0.000968947	0.666749	0.0764413	0.00120132	0.00262994	up	ENSMUSG00000075702_up	spleen
ENSMUSG00000026980	0.607099	0.19382	3.13228	0.00275766	0.0182816	0.00824446	2.21745	0.0306678	-0.0449364	0.0105041	-4.27801	7.42984e-05	-0.0266548	0.00733592	-3.63346	0.000843743	0.0874673	0.129028	0.00120292	0.00233534	down	ENSMUSG00000026980_down	spleen
ENSMUSG00000038352	0.115307	0.192399	0.599311	0.551382	-0.0136961	0.00818399	-1.67353	0.0998008	-0.0446063	0.010427	-4.27795	7.43133e-05	-0.0583024	0.00656034	-8.88709	1.03246e-10	0.832594	0.272893	0.00120292	5.24828e-09	down	ENSMUSG00000038352_down	spleen
ENSMUSG00000028545	0.222843	0.197337	1.12925	0.263608	-0.0219295	0.00839406	-2.6125	0.0115184	-0.0457351	0.0106947	-4.27644	7.46934e-05	-0.0676646	0.00734707	-9.20974	4.11877e-11	0.645998	0.0693652	0.00120699	2.68535e-09	down	ENSMUSG00000028545_down	spleen
ENSMUSG00000085363	0.737399	0.159116	4.63433	2.18359e-05	0.00307668	0.00676827	0.454574	0.651173	-0.0368777	0.00862329	-4.27652	7.46725e-05	-0.033801	0.004684	-7.21627	1.46273e-08	0.00482367	0.817051	0.00120699	2.32957e-07	down	ENSMUSG00000085363_down	spleen
ENSMUSG00000063229	0.163496	0.112084	1.4587	0.150234	-0.00946159	0.00476765	-1.98454	0.0521037	0.0259745	0.00607435	4.2761	7.4778e-05	0.016513	0.00421103	3.92136	0.000367261	0.526977	0.18092	0.00120731	0.00114098	up	ENSMUSG00000063229_up	spleen
ENSMUSG00000028238	1.5407	0.315541	4.8827	9.10319e-06	0.0835694	0.0134221	6.22628	6.49677e-08	-0.0730985	0.0171007	-4.27459	7.51613e-05	0.0104709	0.0121219	0.863803	0.393262	0.00323694	8.13265e-05	0.00121246	0.480935	up	ENSMUSG00000028238_up	spleen
ENSMUSG00000009350	-3.15916	1.15338	-2.73904	0.00824856	-0.0205118	0.0490609	-0.418089	0.677481	0.267092	0.0625073	4.27298	7.55722e-05	0.24658	0.0349649	7.05222	2.41531e-08	0.152957	0.832312	0.00121804	3.47261e-07	up	ENSMUSG00000009350_up	spleen
ENSMUSG00000030655	0.226416	0.264438	0.856218	0.395526	0.0205233	0.0112483	1.82457	0.0734019	-0.0612253	0.0143312	-4.27218	7.57756e-05	-0.040702	0.00986113	-4.12752	0.000199978	0.747706	0.22484	0.00122027	0.000676208	down	ENSMUSG00000030655_down	spleen
ENSMUSG00000030982	-0.128177	0.0731604	-1.752	0.0852476	-0.00558854	0.00311199	-1.79581	0.0779207	0.0169357	0.00396492	4.2714	7.59764e-05	0.0113472	0.00225387	5.03453	1.26777e-05	0.42608	0.233288	0.00122246	6.32604e-05	up	ENSMUSG00000030982_up	spleen
ENSMUSG00000014164	0.274374	0.181328	1.51314	0.135868	0.00711366	0.00771308	0.922286	0.360336	-0.0419718	0.00982704	-4.27105	7.60663e-05	-0.0348581	0.00625709	-5.57098	2.39334e-06	0.510896	0.587431	0.00122286	1.52132e-05	down	ENSMUSG00000014164_down	spleen
ENSMUSG00000024774	-0.866801	0.30904	-2.80482	0.00690865	0.00580137	0.0131455	0.44132	0.660681	0.0715223	0.0167484	4.27041	7.62306e-05	0.0773237	0.0106961	7.22918	1.40625e-08	0.141157	0.822294	0.00122445	2.26653e-07	up	ENSMUSG00000024774_up	spleen
ENSMUSG00000001248	0.234891	0.262312	0.895466	0.374371	-0.0155733	0.0111578	-1.39573	0.168305	-0.0607041	0.0142159	-4.27015	7.62983e-05	-0.0762774	0.00862844	-8.84024	1.18115e-10	0.734695	0.37694	0.00122449	5.82113e-09	down	ENSMUSG00000001248_down	spleen
ENSMUSG00000023026	0.177346	0.142869	1.24132	0.219662	-0.0064908	0.00607715	-1.06807	0.290073	-0.0330457	0.00774275	-4.26795	7.68661e-05	-0.0395365	0.00546627	-7.23281	1.39075e-08	0.604409	0.518981	0.0012315	2.24734e-07	down	ENSMUSG00000023026_down	spleen
ENSMUSG00000078851	-0.520627	0.164911	-3.15701	0.00256684	-0.0125828	0.00701475	-1.79376	0.0782503	0.0381454	0.00893733	4.2681	7.6827e-05	0.0255626	0.00580838	4.40099	8.81396e-05	0.0853055	0.233794	0.0012315	0.000336382	up	ENSMUSG00000078851_up	spleen
ENSMUSG00000021675	-1.44677	0.473944	-3.05261	0.00346658	0.00147397	0.02016	0.073114	0.941976	0.1096	0.0256853	4.26704	7.71036e-05	0.111074	0.0150008	7.40455	8.24929e-09	0.0986242	0.975969	0.00123425	1.48481e-07	up	ENSMUSG00000021675_up	spleen
ENSMUSG00000024049	-1.06694	0.323139	-3.30181	0.00167643	-0.00783433	0.0137452	-0.569967	0.57098	0.0747158	0.0175125	4.26644	7.72598e-05	0.0668815	0.0112243	5.95861	7.1435e-07	0.0685801	0.763189	0.0012357	5.51309e-06	up	ENSMUSG00000024049_up	spleen
ENSMUSG00000026725	1.08391	0.344372	3.1475	0.00263871	-0.0100392	0.0146484	-0.685343	0.495955	-0.0795767	0.0186632	-4.26383	7.79421e-05	-0.0896158	0.0127141	-7.04856	2.44255e-08	0.0862251	0.704801	0.00124241	3.50105e-07	down	ENSMUSG00000026725_down	spleen
ENSMUSG00000029701	0.179134	0.119349	1.50093	0.138992	0.00258409	0.0050767	0.50901	0.612745	-0.0275805	0.0064681	-4.26408	7.78781e-05	-0.0249964	0.00354135	-7.05843	2.36985e-08	0.513699	0.791662	0.00124241	3.42035e-07	down	ENSMUSG00000029701_down	spleen
ENSMUSG00000036466	-0.578624	0.197288	-2.93288	0.00485786	-0.00816175	0.00839197	-0.972566	0.334951	0.0455958	0.010692	4.26448	7.77719e-05	0.0374341	0.00767389	4.87811	2.05453e-05	0.11561	0.565645	0.00124241	9.58935e-05	up	ENSMUSG00000036466_up	spleen
ENSMUSG00000052160	0.0141758	0.201274	0.0704304	0.944102	-0.00442674	0.0085615	-0.517052	0.607156	0.0465098	0.010908	4.26383	7.79442e-05	0.0420831	0.00789872	5.32784	5.10343e-06	0.985355	0.787658	0.00124241	2.88957e-05	up	ENSMUSG00000052160_up	spleen
ENSMUSG00000063157	2.01356	0.365134	5.51458	9.22988e-07	0.0567446	0.0155316	3.6535	0.000571206	-0.084358	0.0197884	-4.26301	7.81596e-05	-0.0276134	0.0137311	-2.01101	0.0516527	0.000666575	0.011474	0.00124479	0.0851371	down	ENSMUSG00000063157_down	spleen
ENSMUSG00000029550	-0.351431	0.104584	-3.36028	0.00140733	-0.00588028	0.00444864	-1.32181	0.191604	0.0241589	0.00566791	4.2624	7.83194e-05	0.0182786	0.00366184	4.99164	1.4475e-05	0.0627512	0.407124	0.00124627	7.06883e-05	up	ENSMUSG00000029550_up	spleen
ENSMUSG00000076928	0.616538	0.28643	2.15249	0.0356829	-0.0152921	0.0121838	-1.25512	0.214646	-0.0661523	0.015523	-4.26156	7.85434e-05	-0.0814445	0.0100374	-8.11407	9.83039e-10	0.297785	0.435204	0.00124878	2.89319e-08	down	ENSMUSG00000076928_down	spleen
ENSMUSG00000093738	-0.0710007	0.281488	-0.252233	0.801784	0.0162258	0.0119736	1.35514	0.180815	0.0649983	0.0152552	4.26073	7.87634e-05	0.0812241	0.0102937	7.89063	1.91001e-09	0.938832	0.393265	0.00125016	4.74658e-08	up	ENSMUSG00000093738_up	spleen
ENSMUSG00000104927	0.0871046	0.178906	0.486873	0.628249	-0.00184919	0.00761006	-0.242993	0.808899	-0.041313	0.00969579	-4.26092	7.87127e-05	-0.0431622	0.00621335	-6.94668	3.33894e-08	0.86521	0.90798	0.00125016	4.50012e-07	down	ENSMUSG00000104927_down	spleen
ENSMUSG00000001240	-0.61767	0.28569	-2.16203	0.0349039	0.00295806	0.0121523	0.243416	0.808572	0.0659382	0.0154829	4.25877	7.92844e-05	0.0688962	0.0100652	6.84499	4.5649e-08	0.294769	0.907862	0.0012547	5.77207e-07	up	ENSMUSG00000001240_up	spleen
ENSMUSG00000020275	0.146114	0.246748	0.592157	0.556129	0.00324743	0.0104958	0.309402	0.758164	-0.0569485	0.0133725	-4.25864	7.93214e-05	-0.053701	0.00935457	-5.74062	1.41001e-06	0.835194	0.879941	0.0012547	9.76602e-06	down	ENSMUSG00000020275_down	spleen
ENSMUSG00000029146	-0.0350639	0.0753019	-0.465644	0.643276	-0.00877314	0.00320309	-2.73897	0.00825027	0.0173758	0.00408097	4.25777	7.95541e-05	0.00860269	0.00268655	3.20213	0.00280268	0.871612	0.0564149	0.0012547	0.00669116	up	ENSMUSG00000029146_up	spleen
ENSMUSG00000032657	0.357333	0.264058	1.35324	0.181418	5.93815e-05	0.0112321	0.00528676	0.995801	-0.0609393	0.0143106	-4.25834	7.94008e-05	-0.0608799	0.00860224	-7.07722	2.23729e-08	0.562405	0.999796	0.0012547	3.27506e-07	down	ENSMUSG00000032657_down	spleen
ENSMUSG00000040731	-0.0562806	0.0901026	-0.624628	0.534752	-0.0107354	0.00383266	-2.80103	0.00698014	0.0207938	0.00488309	4.25833	7.94044e-05	0.0100584	0.00327838	3.06811	0.0040166	0.82606	0.0506438	0.0012547	0.00915955	up	ENSMUSG00000040731_up	spleen
ENSMUSG00000041747	0.220009	0.110003	2.00002	0.0503571	0.00574904	0.00467917	1.22865	0.224343	-0.0253904	0.00596162	-4.25898	7.92286e-05	-0.0196414	0.0038535	-5.09702	1.04481e-05	0.346711	0.446755	0.0012547	5.35875e-05	down	ENSMUSG00000041747_down	spleen
ENSMUSG00000043740	-0.208527	0.192109	-1.08546	0.282368	0.00873908	0.00817165	1.06944	0.28946	0.0443319	0.0104113	4.25806	7.94771e-05	0.053071	0.00701816	7.56195	5.12334e-09	0.661677	0.518279	0.0012547	1.02435e-07	up	ENSMUSG00000043740_up	spleen
ENSMUSG00000058076	-0.0807248	0.106504	-0.757951	0.451658	-0.00355579	0.00453032	-0.784888	0.435827	0.0245751	0.00577197	4.25766	7.95841e-05	0.0210193	0.0038503	5.45912	3.39146e-06	0.781567	0.656625	0.0012547	2.04435e-05	up	ENSMUSG00000058076_up	spleen
ENSMUSG00000060962	-0.695155	0.285681	-2.43333	0.0181781	0.00422287	0.0121519	0.347508	0.729513	0.0659144	0.0154824	4.25738	7.96596e-05	0.0701373	0.0100721	6.96354	3.17035e-08	0.219364	0.864013	0.00125484	4.32001e-07	up	ENSMUSG00000060962_up	spleen
ENSMUSG00000106864	0.0271521	0.122006	0.222547	0.824698	0.00352933	0.00518973	0.68006	0.499268	-0.028145	0.00661211	-4.25659	7.98714e-05	-0.0246157	0.00430439	-5.71873	1.50965e-06	0.945804	0.707369	0.00125712	1.02966e-05	down	ENSMUSG00000106864_down	spleen
ENSMUSG00000029131	-0.21654	0.107838	-2.00801	0.0494755	-0.00200701	0.00458707	-0.437537	0.663405	0.0248712	0.00584427	4.25565	8.01256e-05	0.0228642	0.00412261	5.54604	2.58684e-06	0.344024	0.824175	0.00126007	1.62997e-05	up	ENSMUSG00000029131_up	spleen
ENSMUSG00000034614	0.107395	0.242905	0.442129	0.660099	-0.0158222	0.0103323	-1.53133	0.131319	-0.0560114	0.0131642	-4.25483	8.03465e-05	-0.0718336	0.00896267	-8.01475	1.31976e-09	0.879304	0.323253	0.00126248	3.62298e-08	down	ENSMUSG00000034614_down	spleen
ENSMUSG00000000149	-0.148877	0.142991	-1.04116	0.302274	0.0025133	0.00608237	0.413211	0.68103	0.0329662	0.00774939	4.25404	8.05617e-05	0.0354795	0.00447537	7.92773	1.7099e-09	0.679558	0.834543	0.00126375	4.38954e-08	up	ENSMUSG00000000149_up	spleen
ENSMUSG00000031066	0.0109727	0.138057	0.0794793	0.936935	0.00124579	0.00587249	0.212141	0.832768	-0.0318293	0.00748199	-4.25412	8.05392e-05	-0.0305835	0.00450414	-6.79009	5.40638e-08	0.982905	0.921334	0.00126375	6.59193e-07	down	ENSMUSG00000031066_down	spleen
ENSMUSG00000097365	0.510587	0.16581	3.07935	0.00321156	0.0233713	0.007053	3.31367	0.0016182	-0.0382202	0.00898606	-4.25328	8.0768e-05	-0.0148489	0.00574369	-2.58525	0.013807	0.0949791	0.0206419	0.00126593	0.0270818	down	ENSMUSG00000097365_down	spleen
ENSMUSG00000030842	-0.0836371	0.113638	-0.735998	0.464803	-0.0157498	0.00483376	-3.2583	0.00190751	0.0261801	0.00615857	4.251	8.13896e-05	0.0104303	0.00420533	2.48025	0.0178042	0.789472	0.0230484	0.00127461	0.0338335	up	ENSMUSG00000030842_up	spleen
ENSMUSG00000072663	0.213921	0.129925	1.64649	0.105263	0.0058693	0.00552657	1.06202	0.292787	-0.0299219	0.00704126	-4.2495	8.18029e-05	-0.0240525	0.00408208	-5.89223	8.78676e-07	0.463486	0.521648	0.00128001	6.57327e-06	down	ENSMUSG00000072663_down	spleen
ENSMUSG00000020516	0.365194	0.152849	2.38925	0.0202757	0.0256084	0.00650166	3.93875	0.000229233	-0.0351975	0.00828361	-4.24905	8.19274e-05	-0.00958908	0.0052106	-1.8403	0.0737559	0.231017	0.00679985	0.00128089	0.116194	down	ENSMUSG00000020516_down	spleen
ENSMUSG00000070394	-0.69702	0.345327	-2.01843	0.0483452	-0.0231068	0.014689	-1.57307	0.121337	0.0794951	0.0187149	4.24768	8.23075e-05	0.0563882	0.0124439	4.53139	5.93749e-05	0.341044	0.308353	0.00128576	0.000238989	up	ENSMUSG00000070394_up	spleen
ENSMUSG00000043008	0.659409	0.195988	3.36454	0.00138939	0.00601784	0.00833665	0.721854	0.473388	-0.0451086	0.0106215	-4.24691	8.2522e-05	-0.0390907	0.00692221	-5.64715	1.88732e-06	0.0627512	0.68597	0.00128804	1.24345e-05	down	ENSMUSG00000043008_down	spleen
ENSMUSG00000000131	0.117526	0.11293	1.04071	0.302485	-0.00724547	0.00480364	-1.50833	0.137092	-0.025984	0.0061202	-4.24562	8.28816e-05	-0.0332295	0.00407604	-8.1524	8.77646e-10	0.679558	0.331132	0.00129258	2.63252e-08	down	ENSMUSG00000000131_down	spleen
ENSMUSG00000107096	-0.0773389	0.152242	-0.508001	0.613448	0.00498759	0.00647584	0.770184	0.444428	-0.0350214	0.00825071	-4.24465	8.31511e-05	-0.0300338	0.00507417	-5.91896	8.0839e-07	0.857813	0.66304	0.00129571	6.11077e-06	down	ENSMUSG00000107096_down	spleen
ENSMUSG00000025503	-0.420975	0.230621	-1.8254	0.0732751	-0.00962548	0.00980982	-0.981208	0.33071	0.053048	0.0124984	4.24437	8.3231e-05	0.0434225	0.0081825	5.30675	5.44929e-06	0.398807	0.561358	0.00129588	3.06351e-05	up	ENSMUSG00000025503_up	spleen
ENSMUSG00000001473	0.298197	0.180177	1.65502	0.103514	-0.012575	0.0076641	-1.64076	0.106452	0.0414369	0.00976464	4.24357	8.34558e-05	0.0288619	0.00594068	4.85835	2.18344e-05	0.460948	0.284091	0.00129594	0.000100783	up	ENSMUSG00000001473_up	spleen
ENSMUSG00000005043	0.192908	0.130784	1.47501	0.145809	-0.00648663	0.00556309	-1.16601	0.248551	-0.0300748	0.00708779	-4.24318	8.3564e-05	-0.0365614	0.00445544	-8.20602	7.49128e-10	0.521398	0.473908	0.00129594	2.32502e-08	down	ENSMUSG00000005043_down	spleen
ENSMUSG00000027854	0.106225	0.160514	0.661784	0.510824	0.00211421	0.00682771	0.309651	0.757976	-0.0369089	0.00869901	-4.24288	8.36491e-05	-0.0347947	0.00543686	-6.39977	1.80931e-07	0.815355	0.879908	0.00129594	1.77221e-06	down	ENSMUSG00000027854_down	spleen
ENSMUSG00000040929	0.113621	0.209092	0.543402	0.589009	0.0160938	0.00889407	1.8095	0.0757412	-0.0480854	0.0113317	-4.24344	8.34922e-05	-0.0319916	0.00686712	-4.65866	4.02852e-05	0.84812	0.228901	0.00129594	0.000170368	down	ENSMUSG00000040929_down	spleen
ENSMUSG00000050147	-0.68377	0.28857	-2.36951	0.0212834	-0.00506287	0.0122748	-0.412461	0.681577	0.0663548	0.015639	4.2429	8.3644e-05	0.0612919	0.00980622	6.25031	2.87919e-07	0.237033	0.834686	0.00129594	2.63591e-06	up	ENSMUSG00000050147_up	spleen
ENSMUSG00000060992	-0.320072	0.194668	-1.6442	0.105739	-0.00795749	0.0082805	-0.960991	0.340688	0.0447666	0.01055	4.24329	8.35347e-05	0.0368091	0.0075744	4.85967	2.17456e-05	0.464111	0.570049	0.00129594	0.000100472	up	ENSMUSG00000060992_up	spleen
ENSMUSG00000020689	-1.47685	0.425676	-3.46941	0.00101078	-0.0141934	0.0181068	-0.783869	0.43642	0.0978592	0.0230694	4.24194	8.39145e-05	0.0836658	0.0156677	5.34001	4.91387e-06	0.0517152	0.657045	0.00129892	2.80534e-05	up	ENSMUSG00000020689_up	spleen
ENSMUSG00000097159	0.348102	0.194797	1.787	0.0793508	-0.00229544	0.00828601	-0.277025	0.782781	-0.0447797	0.010557	-4.24171	8.39798e-05	-0.0470752	0.00673046	-6.99434	2.88437e-08	0.414456	0.893235	0.00129892	4.01779e-07	down	ENSMUSG00000097159_down	spleen
ENSMUSG00000057789	-0.00400251	0.120868	-0.0331148	0.973701	-0.020882	0.0051413	-4.06162	0.000153166	0.0277826	0.0065504	4.24135	8.40814e-05	0.00690056	0.00423148	1.63077	0.111424	0.992195	0.00555212	0.00129942	0.166207	up	ENSMUSG00000057789_up	spleen
ENSMUSG00000020491	0.181762	0.166479	1.0918	0.279596	0.00733357	0.00708146	1.0356	0.304839	-0.0382613	0.00902231	-4.24074	8.4254e-05	-0.0309277	0.00571919	-5.4077	3.98047e-06	0.659612	0.534046	0.00129995	2.34519e-05	down	ENSMUSG00000020491_down	spleen
ENSMUSG00000036568	0.0857869	0.146498	0.585585	0.560507	0.00263273	0.00623151	0.422487	0.674288	-0.0336705	0.00793942	-4.24093	8.42004e-05	-0.0310378	0.00531361	-5.84119	1.03033e-06	0.837243	0.830417	0.00129995	7.51611e-06	down	ENSMUSG00000036568_down	spleen
ENSMUSG00000046432	-0.311045	0.224307	-1.38669	0.171032	-0.00855183	0.00954127	-0.896299	0.37393	0.0515307	0.0121563	4.23901	8.47454e-05	0.0429789	0.00760903	5.6484	1.87996e-06	0.550193	0.600572	0.00130646	1.24033e-05	up	ENSMUSG00000046432_up	spleen
ENSMUSG00000038116	0.181689	0.127694	1.42285	0.160326	0.00524111	0.00543165	0.96492	0.338734	-0.0293258	0.00692033	-4.23764	8.51391e-05	-0.0240847	0.00440588	-5.4665	3.31445e-06	0.539795	0.568366	0.00131145	2.0063e-05	down	ENSMUSG00000038116_down	spleen
ENSMUSG00000005611	-1.00269	0.305427	-3.28292	0.0017733	-0.00598494	0.0129918	-0.460669	0.64682	0.070131	0.0165526	4.23687	8.53604e-05	0.0641461	0.0105718	6.06765	5.08492e-07	0.0705452	0.814232	0.00131378	4.17306e-06	up	ENSMUSG00000005611_up	spleen
ENSMUSG00000052534	-0.597796	0.158933	-3.76132	0.000406099	-0.000406989	0.00676046	-0.0602015	0.95221	0.0364883	0.00861333	4.23626	8.55357e-05	0.0360813	0.00468136	7.70744	3.30576e-09	0.0303164	0.980942	0.0013154	7.20932e-08	up	ENSMUSG00000052534_up	spleen
ENSMUSG00000023968	-0.0461636	0.245345	-0.188158	0.851433	-0.00423437	0.0104362	-0.40574	0.68648	-0.0563213	0.0132965	-4.23582	8.56625e-05	-0.0605557	0.00708253	-8.55001	2.73424e-10	0.954004	0.838163	0.00131625	1.06738e-08	down	ENSMUSG00000023968_down	spleen
ENSMUSG00000028794	0.263465	0.155449	1.69487	0.0956546	0.00444463	0.00661226	0.67218	0.504233	-0.0356827	0.00842451	-4.23558	8.57309e-05	-0.0312381	0.00549679	-5.68296	1.68785e-06	0.446427	0.71155	0.00131625	1.13472e-05	down	ENSMUSG00000028794_down	spleen
ENSMUSG00000030243	0.175165	0.0996233	1.75827	0.0841657	0.00709471	0.00423764	1.67421	0.0996653	-0.0228658	0.00539907	-4.23513	8.58601e-05	-0.015771	0.00333171	-4.73362	3.20264e-05	0.424895	0.272722	0.00131715	0.000140047	down	ENSMUSG00000030243_down	spleen
ENSMUSG00000016181	0.143618	0.114954	1.24935	0.216734	-0.00484065	0.00488974	-0.98996	0.326452	-0.0263663	0.0062299	-4.23223	8.67035e-05	-0.031207	0.00355725	-8.7728	1.43422e-10	0.602089	0.556533	0.00132747	6.74946e-09	down	ENSMUSG00000016181_down	spleen
ENSMUSG00000021024	-0.0208134	0.156052	-0.133374	0.894375	-0.00658905	0.00663792	-0.992638	0.325156	0.0357952	0.00845721	4.23251	8.6621e-05	0.0292062	0.00612984	4.76459	2.91257e-05	0.967936	0.555095	0.00132747	0.000128832	up	ENSMUSG00000021024_up	spleen
ENSMUSG00000055447	-0.319946	0.153739	-2.0811	0.0420093	0.00656142	0.00653951	1.00335	0.320007	0.035261	0.00833183	4.23209	8.67444e-05	0.0418225	0.0052239	8.00598	1.35461e-09	0.320898	0.550456	0.00132747	3.68637e-08	up	ENSMUSG00000055447_up	spleen
ENSMUSG00000020740	0.120374	0.137502	0.87543	0.385079	-0.000753659	0.00584888	-0.128855	0.897934	-0.0315263	0.00745192	-4.23063	8.71722e-05	-0.0322799	0.00452419	-7.13497	1.87496e-08	0.741085	0.956255	0.0013319	2.8278e-07	down	ENSMUSG00000020740_down	spleen
ENSMUSG00000024238	0.114284	0.128782	0.887424	0.378646	0.0117913	0.00547795	2.1525	0.0356817	-0.0295268	0.00697932	-4.23061	8.71761e-05	-0.0177355	0.00477276	-3.71598	0.000666256	0.737728	0.14231	0.0013319	0.0019088	down	ENSMUSG00000024238_down	spleen
ENSMUSG00000033027	0.288346	0.146037	1.97448	0.0532668	0.0282523	0.00621191	4.54808	2.94726e-05	-0.0334767	0.00791444	-4.22982	8.74078e-05	-0.00522439	0.0048757	-1.07152	0.290877	0.354301	0.00241662	0.00133327	0.37384	down	ENSMUSG00000033027_down	spleen
ENSMUSG00000059657	-0.557683	0.277219	-2.0117	0.0490725	0.00763394	0.011792	0.647385	0.520028	0.0635511	0.0150238	4.23002	8.73507e-05	0.0711851	0.0101435	7.01782	2.68399e-08	0.343121	0.724805	0.00133327	3.78357e-07	up	ENSMUSG00000059657_up	spleen
ENSMUSG00000015947	0.495619	0.360992	1.37294	0.175245	0.0283569	0.0153554	1.84671	0.0700758	0.0827147	0.0195639	4.22792	8.79686e-05	0.111072	0.012209	9.09749	5.66198e-11	0.554784	0.218391	0.00134074	3.36785e-09	up	ENSMUSG00000015947_up	spleen
ENSMUSG00000032564	0.194027	0.132956	1.45933	0.150061	0.0273511	0.00565549	4.8362	1.07367e-05	-0.0304592	0.00720552	-4.22721	8.81799e-05	-0.00310818	0.00382885	-0.81178	0.42211	0.526977	0.00155079	0.00134178	0.510332	down	ENSMUSG00000032564_down	spleen
ENSMUSG00000038304	0.260934	0.179048	1.45734	0.150607	-0.00482677	0.00761608	-0.633761	0.528817	-0.0410199	0.00970345	-4.22735	8.81381e-05	-0.0458467	0.00672657	-6.81575	4.99517e-08	0.527159	0.731925	0.00134178	6.18697e-07	down	ENSMUSG00000038304_down	spleen
ENSMUSG00000090141	0.169222	0.206446	0.819689	0.415868	-0.00360446	0.00878151	-0.41046	0.683035	-0.0472894	0.0111883	-4.22668	8.8338e-05	-0.0508938	0.00741547	-6.8632	4.31611e-08	0.760124	0.835637	0.00134223	5.52445e-07	down	ENSMUSG00000090141_down	spleen
ENSMUSG00000109656	0.0303563	0.165359	0.183579	0.855007	-0.0151354	0.0070338	-2.15181	0.0357389	-0.0378773	0.00896159	-4.22663	8.83526e-05	-0.0530127	0.00538315	-9.8479	6.95596e-12	0.955168	0.142478	0.00134223	8.08805e-10	down	ENSMUSG00000109656_down	spleen
ENSMUSG00000032308	0.0821836	0.159229	0.516134	0.607793	-0.00544738	0.00677306	-0.804271	0.424642	-0.0364674	0.00862939	-4.22596	8.85516e-05	-0.0419148	0.00526926	-7.95459	1.5784e-09	0.855576	0.646937	0.00134417	4.15093e-08	down	ENSMUSG00000032308_down	spleen
ENSMUSG00000027718	1.96496	0.296796	6.62058	1.46301e-08	0.053129	0.0126247	4.20834	9.39505e-05	-0.0679492	0.0160848	-4.22443	8.90072e-05	-0.0148201	0.0104101	-1.42363	0.162934	2.7471e-05	0.00435354	0.00134999	0.229685	down	ENSMUSG00000027718_down	spleen
ENSMUSG00000019143	0.0190809	0.106733	0.178773	0.858761	0.00183419	0.00454004	0.404004	0.687749	-0.0244336	0.00578435	-4.22408	8.91119e-05	-0.0225994	0.00339224	-6.66208	8.02672e-08	0.956616	0.838834	0.00135049	9.1901e-07	down	ENSMUSG00000019143_down	spleen
ENSMUSG00000029371	-0.443207	0.290984	-1.52313	0.133354	8.33718e-05	0.0123775	0.00673577	0.99465	0.0665692	0.0157698	4.2213	8.9949e-05	0.0666526	0.0108801	6.12612	4.23806e-07	0.506544	0.999718	0.00136208	3.59595e-06	up	ENSMUSG00000029371_up	spleen
ENSMUSG00000033739	-0.10964	0.120348	-0.911023	0.366188	-0.00763676	0.00511918	-1.49179	0.141366	0.0275269	0.00652222	4.22048	9.01962e-05	0.0198902	0.00449401	4.42594	8.17392e-05	0.730203	0.337585	0.00136472	0.000315741	up	ENSMUSG00000033739_up	spleen
ENSMUSG00000038072	0.157483	0.195274	0.806473	0.423382	0.00147653	0.00830627	0.177761	0.859552	-0.044643	0.0105828	-4.21844	9.08177e-05	-0.0431664	0.00727015	-5.93749	7.62996e-07	0.764065	0.935912	0.00137302	5.83101e-06	down	ENSMUSG00000038072_down	spleen
ENSMUSG00000050619	0.0779498	0.105719	0.737333	0.463998	0.00542311	0.00449691	1.20596	0.232902	-0.0241656	0.0057294	-4.21783	9.10044e-05	-0.0187425	0.00395319	-4.74112	3.12992e-05	0.788818	0.45616	0.00137362	0.000137154	down	ENSMUSG00000050619_down	spleen
ENSMUSG00000079426	-0.129988	0.147759	-0.879726	0.382767	-0.0205212	0.00628518	-3.26502	0.00186996	0.0337764	0.00800779	4.21795	9.0969e-05	0.0132552	0.00565685	2.34321	0.0246027	0.740035	0.022697	0.00137362	0.0446665	up	ENSMUSG00000079426_up	spleen
ENSMUSG00000028618	-0.140648	0.0949385	-1.48147	0.144088	-0.00218556	0.00403836	-0.5412	0.590516	0.0216997	0.00514517	4.21749	9.1108e-05	0.0195142	0.00350055	5.5746	2.36643e-06	0.51941	0.776207	0.00137408	1.50677e-05	up	ENSMUSG00000028618_up	spleen
ENSMUSG00000021814	-0.0697423	0.0711925	-0.97963	0.331482	0.000969388	0.00302828	0.320111	0.750075	0.0162699	0.00385826	4.21691	9.12876e-05	0.0172393	0.00262513	6.56703	1.0771e-07	0.703224	0.875173	0.00137458	1.16569e-06	up	ENSMUSG00000021814_up	spleen
ENSMUSG00000111818	0.315155	0.236654	1.33171	0.18835	0.013528	0.0100665	1.34387	0.18441	0.0540858	0.0128254	4.21708	9.12339e-05	0.0676138	0.00868441	7.78566	2.61436e-09	0.569482	0.397551	0.00137458	6.00493e-08	up	ENSMUSG00000111818_up	spleen
ENSMUSG00000006471	0.326239	0.292717	1.11452	0.269817	0.00572955	0.0124512	0.460161	0.647183	-0.0668813	0.0158638	-4.21598	9.15719e-05	-0.0611517	0.0110756	-5.52129	2.79424e-06	0.651793	0.814454	0.00137492	1.73733e-05	down	ENSMUSG00000006471_down	spleen
ENSMUSG00000021373	-0.845013	0.17693	-4.77597	1.32843e-05	-0.0110549	0.007526	-1.46889	0.147458	0.0404297	0.00958869	4.21639	9.14462e-05	0.0293748	0.00613943	4.78461	2.73893e-05	0.00377939	0.346363	0.00137492	0.000122421	up	ENSMUSG00000021373_up	spleen
ENSMUSG00000033916	-0.165494	0.143881	-1.15021	0.254946	-0.00924995	0.00612021	-1.51138	0.136315	0.0328773	0.00779761	4.21633	9.14637e-05	0.0236274	0.00548442	4.30809	0.000116596	0.639138	0.33056	0.00137492	0.000425774	up	ENSMUSG00000033916_up	spleen
ENSMUSG00000040247	0.23606	0.245281	0.962407	0.339982	-0.0195326	0.0104334	-1.87212	0.066415	-0.0560415	0.013293	-4.21588	9.1603e-05	-0.0755741	0.00836548	-9.03404	6.78264e-11	0.709644	0.210755	0.00137492	3.85932e-09	down	ENSMUSG00000040247_down	spleen
ENSMUSG00000028337	0.332567	0.133654	2.48827	0.0158377	0.000537532	0.00568517	0.0945499	0.92501	-0.0305347	0.00724334	-4.21556	9.17006e-05	-0.0299972	0.00487315	-6.15561	3.86622e-07	0.205235	0.967897	0.00137529	3.33621e-06	down	ENSMUSG00000028337_down	spleen
ENSMUSG00000022971	-0.145926	0.0810074	-1.80139	0.0770253	-0.00310508	0.00344578	-0.901125	0.371381	0.0185053	0.00439018	4.21516	9.18253e-05	0.0154002	0.00290199	5.30677	5.4489e-06	0.40833	0.598029	0.00137606	3.06351e-05	up	ENSMUSG00000022971_up	spleen
ENSMUSG00000108732	0.319715	0.18323	1.74488	0.0864915	0.0104296	0.007794	1.33816	0.186251	-0.0418488	0.00993014	-4.21432	9.20848e-05	-0.0314191	0.00600545	-5.23176	6.87924e-06	0.427664	0.399776	0.00137885	3.7441e-05	down	ENSMUSG00000108732_down	spleen
ENSMUSG00000040363	0.202409	0.136081	1.48742	0.142514	-0.00392363	0.00578841	-0.677843	0.500662	-0.0310748	0.00737486	-4.21362	9.2302e-05	-0.0349985	0.00515331	-6.79146	5.38361e-08	0.517908	0.708641	0.001381	6.58004e-07	down	ENSMUSG00000040363_down	spleen
ENSMUSG00000034903	0.139338	0.214693	0.64901	0.518985	0.00671188	0.00913232	0.734959	0.465431	-0.0490095	0.0116353	-4.21215	9.27576e-05	-0.0422976	0.00810175	-5.2208	7.11751e-06	0.819073	0.679053	0.00138671	3.86318e-05	down	ENSMUSG00000034903_down	spleen
ENSMUSG00000021611	0.261307	0.155222	1.68343	0.0978584	-0.00388576	0.00660263	-0.588517	0.558552	-0.0354234	0.00841225	-4.21092	9.31397e-05	-0.0393091	0.00521535	-7.5372	5.5209e-09	0.449094	0.754222	0.00139132	1.08211e-07	down	ENSMUSG00000021611_down	spleen
ENSMUSG00000040928	0.159675	0.123242	1.29562	0.200423	0.00110197	0.0052423	0.210207	0.834269	-0.0281203	0.00667909	-4.2102	9.33674e-05	-0.0270183	0.00450188	-6.00156	6.24826e-07	0.58294	0.921861	0.00139326	4.94618e-06	down	ENSMUSG00000040928_down	spleen
ENSMUSG00000054381	0.195728	0.134658	1.45353	0.151659	-0.000990975	0.00572788	-0.173009	0.863268	-0.0307238	0.00729775	-4.21004	9.3418e-05	-0.0317147	0.00484373	-6.54759	1.14396e-07	0.528226	0.937573	0.00139326	1.21908e-06	down	ENSMUSG00000054381_down	spleen
ENSMUSG00000000253	-0.883243	0.328314	-2.69024	0.00939277	-0.00662202	0.0139654	-0.474175	0.637219	0.0748831	0.0177929	4.20859	9.38725e-05	0.0682611	0.0116122	5.87839	9.17425e-07	0.163191	0.808068	0.00139668	6.80889e-06	up	ENSMUSG00000000253_up	spleen
ENSMUSG00000041215	0.275202	0.170803	1.61123	0.112753	0.00258915	0.00726536	0.356369	0.722903	-0.038953	0.00925661	-4.20812	9.40195e-05	-0.0363638	0.00668348	-5.44086	3.59003e-06	0.476517	0.859646	0.00139668	2.14887e-05	down	ENSMUSG00000041215_down	spleen
ENSMUSG00000049493	-0.790504	0.301404	-2.62274	0.0112154	0.018826	0.0128207	1.46841	0.147589	0.0687391	0.0163345	4.2082	9.39949e-05	0.0875651	0.00903882	9.68767	1.0818e-11	0.175787	0.346496	0.00139668	1.02591e-09	up	ENSMUSG00000049493_up	spleen
ENSMUSG00000051439	-0.240821	0.297583	-0.809256	0.421793	0.0300933	0.0126582	2.37738	0.0208764	0.0678701	0.0161275	4.20835	9.3947e-05	0.0979634	0.00840978	11.6487	6.11521e-14	0.763399	0.101445	0.00139668	4.78439e-11	up	ENSMUSG00000051439_up	spleen
ENSMUSG00000053411	0.00617511	0.214687	0.0287633	0.977156	-0.00280161	0.00913205	-0.306788	0.760142	-0.048971	0.0116349	-4.20897	9.3754e-05	-0.0517726	0.00755927	-6.84888	4.51061e-08	0.992967	0.880844	0.00139668	5.72268e-07	down	ENSMUSG00000053411_down	spleen
ENSMUSG00000032431	-0.113773	0.122446	-0.929168	0.35679	-0.000848116	0.00520843	-0.162835	0.871234	0.0279214	0.00663593	4.20761	9.41818e-05	0.0270733	0.00448831	6.03195	5.68339e-07	0.722546	0.941914	0.00139758	4.57032e-06	up	ENSMUSG00000032431_up	spleen
ENSMUSG00000036887	0.583742	0.308833	1.89016	0.0639165	0.0200415	0.0131367	1.52561	0.132734	0.0704208	0.0167371	4.20746	9.42288e-05	0.0904623	0.0112273	8.05737	1.16289e-09	0.382822	0.324905	0.00139758	3.27861e-08	up	ENSMUSG00000036887_up	spleen
ENSMUSG00000031429	-0.18651	0.121288	-1.53775	0.129742	-0.00902284	0.00515917	-1.74889	0.0857891	0.0276495	0.00657318	4.20642	9.45603e-05	0.0186267	0.00474595	3.92475	0.000363634	0.500554	0.24784	0.00140139	0.00113139	up	ENSMUSG00000031429_up	spleen
ENSMUSG00000040022	0.243991	0.191175	1.27627	0.207129	0.0289267	0.00813194	3.55717	0.000771466	-0.0435689	0.0103607	-4.2052	9.49468e-05	-0.0146421	0.00545327	-2.68501	0.0107901	0.590355	0.0133638	0.00140601	0.0218584	down	ENSMUSG00000040022_down	spleen
ENSMUSG00000044066	0.176459	0.18433	0.9573	0.34253	0.00354995	0.00784076	0.452756	0.652474	-0.0420062	0.00998972	-4.20494	9.50299e-05	-0.0384562	0.0066456	-5.78671	1.22116e-06	0.710999	0.817793	0.00140613	8.66583e-06	down	ENSMUSG00000044066_down	spleen
ENSMUSG00000033685	-0.183491	0.167838	-1.09326	0.27896	-0.0136363	0.00713926	-1.91004	0.0612545	0.0382381	0.00909596	4.20386	9.53758e-05	0.0246018	0.00564142	4.36093	9.94603e-05	0.659206	0.199441	0.00141014	0.000372173	up	ENSMUSG00000033685_up	spleen
ENSMUSG00000037876	0.119686	0.203086	0.589336	0.558006	0.00948881	0.00863859	1.09842	0.276721	-0.0462517	0.0110062	-4.20232	9.58676e-05	-0.0367629	0.00770269	-4.77273	2.84068e-05	0.836001	0.505382	0.00141629	0.000126158	down	ENSMUSG00000037876_down	spleen
ENSMUSG00000017734	-0.203512	0.229949	-0.885034	0.379923	0.00316912	0.00978123	0.324	0.747145	0.0523645	0.012462	4.20193	9.59949e-05	0.0555336	0.00819954	6.77277	5.70287e-08	0.738404	0.874471	0.00141706	6.90857e-07	up	ENSMUSG00000017734_up	spleen
ENSMUSG00000000976	0.108798	0.14965	0.727019	0.470243	-0.00573717	0.00636559	-0.901279	0.3713	-0.0340763	0.00811023	-4.20164	9.60885e-05	-0.0398134	0.00532848	-7.47182	6.7279e-09	0.793257	0.597984	0.00141732	1.2633e-07	down	ENSMUSG00000000976_down	spleen
ENSMUSG00000030325	0.237704	0.217448	1.09315	0.279006	0.0248545	0.00924949	2.68713	0.00947045	-0.0495092	0.0117845	-4.2012	9.62307e-05	-0.0246547	0.00774927	-3.18155	0.00296327	0.659206	0.0615956	0.00141831	0.00702011	down	ENSMUSG00000030325_down	spleen
ENSMUSG00000046027	-0.0728313	0.112721	-0.646122	0.520839	0.00834201	0.00479475	1.73982	0.0873841	0.0256595	0.00610887	4.20037	9.64987e-05	0.0340015	0.00432947	7.8535	2.13401e-09	0.820104	0.250955	0.00142003	5.19601e-08	up	ENSMUSG00000046027_up	spleen
ENSMUSG00000087187	-0.902985	0.288067	-3.13464	0.00273889	-0.0145996	0.0122534	-1.19147	0.238493	0.0655749	0.0156117	4.20037	9.64984e-05	0.0509754	0.0100808	5.0567	1.18373e-05	0.087019	0.46244	0.00142003	5.97497e-05	up	ENSMUSG00000087187_up	spleen
ENSMUSG00000062585	0.0845306	0.229973	0.367568	0.714581	-0.0107679	0.00978226	-1.10076	0.275711	-0.0523447	0.0124633	-4.19989	9.66524e-05	-0.0631126	0.00869803	-7.25596	1.29601e-08	0.903305	0.504288	0.00142042	2.12719e-07	down	ENSMUSG00000062585_down	spleen
ENSMUSG00000103115	0.18517	0.134113	1.3807	0.172858	-0.00798973	0.00570471	-1.40055	0.166865	-0.0305252	0.00726822	-4.19982	9.66769e-05	-0.038515	0.00421985	-9.12709	5.20552e-11	0.551697	0.375122	0.00142042	3.15304e-09	down	ENSMUSG00000103115_down	spleen
ENSMUSG00000005267	0.273554	0.145877	1.87525	0.0659764	0.0119586	0.00620509	1.92723	0.0590301	-0.0331974	0.00790575	-4.19915	9.68951e-05	-0.0212388	0.00533945	-3.97771	0.000311332	0.384972	0.195245	0.00142206	0.000988599	down	ENSMUSG00000005267_down	spleen
ENSMUSG00000028779	-0.317821	0.144947	-2.19267	0.0325023	-0.00591754	0.00616555	-0.959774	0.341295	0.0329848	0.00785537	4.19901	9.69399e-05	0.0270672	0.00542536	4.98902	1.45929e-05	0.286425	0.570571	0.00142206	7.119e-05	up	ENSMUSG00000028779_up	spleen
ENSMUSG00000032103	0.0805398	0.12388	0.650143	0.518258	-9.28522e-06	0.00526944	-0.00176209	0.9986	-0.028187	0.00671366	-4.19846	9.71185e-05	-0.0281963	0.00376631	-7.48646	6.43628e-09	0.818944	1	0.00142357	1.22388e-07	down	ENSMUSG00000032103_down	spleen
ENSMUSG00000042106	-0.686712	0.285567	-2.40473	0.0195153	-0.0094305	0.012147	-0.776362	0.440802	0.0649589	0.0154762	4.19733	9.74881e-05	0.0555284	0.010242	5.42163	3.81155e-06	0.227479	0.660728	0.00142787	2.257e-05	up	ENSMUSG00000042106_up	spleen
ENSMUSG00000057706	0.249105	0.148782	1.6743	0.0996479	0.0142374	0.00632866	2.24967	0.0284188	-0.0338295	0.00806319	-4.19555	9.8069e-05	-0.0195921	0.00506626	-3.86718	0.000430186	0.452939	0.122925	0.00143526	0.00130875	down	ENSMUSG00000057706_down	spleen
ENSMUSG00000026705	0.160859	0.140559	1.14443	0.257314	0.00914904	0.00597889	1.53022	0.131591	-0.0319548	0.00761755	-4.19489	9.82879e-05	-0.0228057	0.00486705	-4.68574	3.70836e-05	0.641155	0.323584	0.00143735	0.000158977	down	ENSMUSG00000026705_down	spleen
ENSMUSG00000028217	0.500201	0.250725	1.99502	0.0509153	-0.00259635	0.010665	-0.243447	0.808549	-0.0569864	0.013588	-4.19388	9.86195e-05	-0.0595828	0.00993467	-5.99746	6.32862e-07	0.346711	0.907862	0.00144107	5.00136e-06	down	ENSMUSG00000028217_down	spleen
ENSMUSG00000040463	0.276242	0.11428	2.41725	0.0189197	-0.0106353	0.00486107	-2.18786	0.0328696	-0.0259614	0.00619336	-4.19181	9.93071e-05	-0.0365967	0.00438725	-8.34161	5.02699e-10	0.224087	0.134883	0.00144999	1.70831e-08	down	ENSMUSG00000040463_down	spleen
ENSMUSG00000021846	-0.776539	0.156468	-4.96291	6.83984e-06	-0.0179243	0.00665563	-2.69311	0.00932172	0.0355419	0.00847977	4.19137	9.94539e-05	0.0176175	0.00548402	3.21253	0.00272478	0.00262105	0.0608814	0.00145038	0.00653007	up	ENSMUSG00000021846_up	spleen
ENSMUSG00000025130	0.169756	0.10409	1.63085	0.108534	0.00376875	0.00442764	0.851187	0.398291	0.0236436	0.00564115	4.19127	9.94883e-05	0.0274123	0.00374666	7.31647	1.07797e-08	0.469873	0.624147	0.00145038	1.83177e-07	up	ENSMUSG00000025130_up	spleen
ENSMUSG00000031133	0.298357	0.187096	1.59467	0.116414	0.00707318	0.00795843	0.888766	0.377931	-0.042495	0.0101396	-4.19098	9.95835e-05	-0.0354219	0.00712933	-4.96847	1.5549e-05	0.482603	0.604652	0.00145064	7.54427e-05	down	ENSMUSG00000031133_down	spleen
ENSMUSG00000024213	-0.265765	0.151322	-1.75629	0.0845064	-0.00905511	0.00643672	-1.40679	0.165016	0.0343666	0.00820087	4.1906	9.97096e-05	0.0253115	0.00577793	4.38072	9.36997e-05	0.425295	0.372148	0.00145135	0.000353861	up	ENSMUSG00000024213_up	spleen
ENSMUSG00000000127	-0.236313	0.187714	-1.2589	0.21329	0.0124827	0.00798471	1.56333	0.123609	0.0426131	0.0101731	4.18879	0.000100318	0.0550958	0.00619272	8.89686	1.00395e-10	0.598826	0.311921	0.00145907	5.19316e-09	up	ENSMUSG00000000127_up	spleen
ENSMUSG00000035200	0.735754	0.187085	3.93272	0.000233777	0.00307598	0.00795796	0.386529	0.70057	-0.0424655	0.010139	-4.18831	0.000100479	-0.0393895	0.00690598	-5.70368	1.58223e-06	0.0224794	0.846173	0.00146029	1.07409e-05	down	ENSMUSG00000035200_down	spleen
ENSMUSG00000025647	0.331574	0.210236	1.57715	0.120394	-0.0190129	0.00894272	-2.12607	0.0379194	-0.0477152	0.0113937	-4.18786	0.00010063	-0.0667281	0.00764787	-8.72506	1.64602e-10	0.485845	0.147662	0.00146136	7.46552e-09	down	ENSMUSG00000025647_down	spleen
ENSMUSG00000024065	0.277701	0.171444	1.61978	0.110898	0.00928438	0.00729263	1.27312	0.208236	-0.0389016	0.00929136	-4.18686	0.000100969	-0.0296172	0.00635819	-4.65812	4.03512e-05	0.474195	0.427187	0.00146319	0.000170571	down	ENSMUSG00000024065_down	spleen
ENSMUSG00000024910	0.481713	0.259067	1.85941	0.0682254	-0.000655389	0.0110198	-0.0594735	0.952787	-0.058783	0.0140401	-4.18679	0.00010099	-0.0594384	0.00799631	-7.43323	7.56214e-09	0.38962	0.981174	0.00146319	1.38396e-07	down	ENSMUSG00000024910_down	spleen
ENSMUSG00000037922	0.156725	0.246577	0.635605	0.527623	0.0101408	0.0104885	0.966848	0.337777	-0.0559519	0.0133632	-4.18702	0.000100915	-0.045811	0.00909195	-5.03864	1.25177e-05	0.823369	0.5677	0.00146319	6.26285e-05	down	ENSMUSG00000037922_down	spleen
ENSMUSG00000035004	-0.228773	0.202601	-1.12918	0.263636	0.0136022	0.00861795	1.57836	0.120116	0.0459395	0.0109799	4.18396	0.000101954	0.0595417	0.00722132	8.24527	6.67286e-10	0.645998	0.306568	0.00147488	2.12007e-08	up	ENSMUSG00000035004_up	spleen
ENSMUSG00000036617	0.627318	0.178922	3.5061	0.000903207	0.0303549	0.00761072	3.98844	0.000194874	-0.0405723	0.00969663	-4.18417	0.000101882	-0.0102174	0.00653653	-1.56313	0.126536	0.0483177	0.00625196	0.00147488	0.185303	down	ENSMUSG00000036617_down	spleen
ENSMUSG00000000125	0.802913	0.168277	4.77138	1.3501e-05	0.0117404	0.00715792	1.64019	0.106571	-0.0381519	0.00911973	-4.18345	0.000102129	-0.0264115	0.00585925	-4.50766	6.3812e-05	0.0037837	0.284284	0.00147491	0.000254125	down	ENSMUSG00000000125_down	spleen
ENSMUSG00000023764	0.186649	0.188127	0.992144	0.325395	-0.0103524	0.00800228	-1.29369	0.201084	-0.0426521	0.0101955	-4.18343	0.000102136	-0.0530046	0.00664266	-7.97942	1.46593e-09	0.697801	0.41925	0.00147491	3.90991e-08	down	ENSMUSG00000023764_down	spleen
ENSMUSG00000026111	-0.181273	0.103506	-1.75134	0.0853627	-0.0043822	0.00440277	-0.995327	0.323859	0.0234637	0.00560946	4.18288	0.000102323	0.0190815	0.00392683	4.85926	2.17729e-05	0.426178	0.553721	0.00147491	0.000100573	up	ENSMUSG00000026111_up	spleen
ENSMUSG00000037608	0.0448288	0.0935627	0.479131	0.633711	0.0178801	0.00397984	4.49267	3.56943e-05	-0.0212085	0.00507061	-4.18262	0.000102411	-0.00332834	0.00315456	-1.05509	0.298226	0.866543	0.00275605	0.00147491	0.381977	down	ENSMUSG00000037608_down	spleen
ENSMUSG00000074862	0.000870709	0.191294	0.00455168	0.996384	0.00198443	0.00813699	0.243877	0.808217	-0.0433613	0.0103671	-4.18257	0.000102428	-0.0413769	0.00638565	-6.47967	1.41198e-07	0.998297	0.907649	0.00147491	1.44248e-06	down	ENSMUSG00000074862_down	spleen
ENSMUSG00000083083	0.463486	0.209889	2.20825	0.031338	0.0183788	0.00892795	2.05857	0.0441991	-0.0475826	0.0113749	-4.18313	0.000102237	-0.0292038	0.00665417	-4.38879	9.1444e-05	0.280853	0.16372	0.00147491	0.000346248	down	ENSMUSG00000083083_down	spleen
ENSMUSG00000021945	0.230827	0.174975	1.3192	0.19247	0.0262414	0.00744282	3.52574	0.000850203	-0.0396505	0.00948271	-4.18134	0.00010285	-0.0134091	0.00600086	-2.23452	0.0315732	0.575939	0.0142284	0.00147986	0.0555727	down	ENSMUSG00000021945_down	spleen
ENSMUSG00000035236	0.409617	0.281081	1.45729	0.150621	0.0447609	0.0119562	3.74372	0.000429491	-0.063673	0.0152331	-4.1799	0.00010335	-0.0189121	0.00945892	-1.99939	0.0529497	0.527159	0.00982284	0.00148591	0.0869468	down	ENSMUSG00000035236_down	spleen
ENSMUSG00000029814	0.811089	0.226206	3.58562	0.000706246	-0.0304825	0.00962202	-3.16799	0.00248619	-0.0512281	0.0122592	-4.17875	0.000103747	-0.0817105	0.00766454	-10.6609	7.79192e-13	0.0418334	0.0269376	0.00149048	1.97715e-10	down	ENSMUSG00000029814_down	spleen
ENSMUSG00000032228	0.282058	0.189049	1.49198	0.141317	0.0205056	0.00804152	2.54996	0.0135371	-0.0428054	0.0102455	-4.17797	0.000104017	-0.0222999	0.00711289	-3.13513	0.00335791	0.515947	0.0769159	0.00149271	0.00784028	down	ENSMUSG00000032228_down	spleen
ENSMUSG00000078435	0.171554	0.164751	1.0413	0.302213	0.0203954	0.00700794	2.91032	0.00517227	-0.0373025	0.00892865	-4.17785	0.000104061	-0.0169072	0.00578044	-2.92489	0.0058544	0.679558	0.0419524	0.00149271	0.0127335	down	ENSMUSG00000078435_down	spleen
ENSMUSG00000025375	-0.739114	0.294409	-2.5105	0.0149709	-0.00822566	0.0125232	-0.656836	0.513977	0.0666335	0.0159554	4.17622	0.000104627	0.0584079	0.00993257	5.88044	9.11586e-07	0.20012	0.719844	0.00149821	6.77359e-06	up	ENSMUSG00000025375_up	spleen
ENSMUSG00000026074	0.105383	0.148188	0.711146	0.479946	-0.00982177	0.00630341	-1.55817	0.124828	-0.0335417	0.00803102	-4.17652	0.000104525	-0.0433635	0.00557606	-7.77673	2.68526e-09	0.799203	0.313755	0.00149821	6.14142e-08	down	ENSMUSG00000026074_down	spleen
ENSMUSG00000087150	0.0203503	0.239286	0.0850458	0.932528	0.0168375	0.0101784	1.65424	0.103675	0.0541554	0.0129681	4.17606	0.000104684	0.0709929	0.0089666	7.91748	1.76294e-09	0.98232	0.279581	0.00149821	4.48301e-08	up	ENSMUSG00000087150_up	spleen
ENSMUSG00000038569	-0.131723	0.129105	-1.02028	0.311982	4.55459e-05	0.00549167	0.00829363	0.993412	-0.029216	0.0069968	-4.17562	0.00010484	-0.0291704	0.00420869	-6.93101	3.50364e-08	0.687166	0.999427	0.0014993	4.66684e-07	down	ENSMUSG00000038569_down	spleen
ENSMUSG00000018585	-0.109955	0.214463	-0.512702	0.610176	-0.0208972	0.00912251	-2.29073	0.0257656	0.0485229	0.0116228	4.17482	0.000105122	0.0276257	0.00792789	3.48463	0.00128543	0.857517	0.115925	0.00150218	0.00337431	up	ENSMUSG00000018585_up	spleen
ENSMUSG00000023827	-0.411358	0.285451	-1.44108	0.155131	-0.00934258	0.0121421	-0.769436	0.444868	0.0645582	0.01547	4.17312	0.000105718	0.0552156	0.00966379	5.71366	1.53374e-06	0.53256	0.663328	0.00150841	1.0442e-05	up	ENSMUSG00000023827_up	spleen
ENSMUSG00000026634	0.000524957	0.105286	0.004986	0.996039	0.000298696	0.00447852	0.0666954	0.947062	-0.0238124	0.00570597	-4.17324	0.000105677	-0.0235137	0.00359342	-6.54354	1.15838e-07	0.998225	0.97835	0.00150841	1.23194e-06	down	ENSMUSG00000026634_down	spleen
ENSMUSG00000052917	0.161246	0.171677	0.939243	0.35164	0.0253181	0.00730255	3.46703	0.00101818	-0.0388142	0.00930399	-4.17178	0.000106196	-0.0134961	0.00603566	-2.23606	0.0314636	0.718468	0.0158527	0.00151408	0.0553953	down	ENSMUSG00000052917_down	spleen
ENSMUSG00000014763	0.175295	0.145591	1.20403	0.233644	0.00605467	0.00619294	0.977672	0.332441	-0.0329084	0.00789027	-4.17076	0.000106557	-0.0268538	0.00481705	-5.57473	2.36549e-06	0.61782	0.563212	0.00151807	1.50667e-05	down	ENSMUSG00000014763_down	spleen
ENSMUSG00000047798	0.04836	0.211483	0.22867	0.819958	0.00552901	0.00899579	0.614622	0.541293	0.047785	0.0114613	4.16924	0.000107099	0.053314	0.00762133	6.99537	2.87532e-08	0.945069	0.741563	0.00152349	4.00816e-07	up	ENSMUSG00000047798_up	spleen
ENSMUSG00000056014	0.140257	0.091023	1.5409	0.128974	0.00678011	0.00387181	1.75115	0.085396	-0.0205673	0.00493297	-4.16936	0.000107059	-0.0137872	0.00288808	-4.77384	2.83102e-05	0.499955	0.247151	0.00152349	0.000125818	down	ENSMUSG00000056014_down	spleen
ENSMUSG00000045658	-0.413003	0.215713	-1.91459	0.0606585	0.0179362	0.00917571	1.95474	0.0556123	0.0487326	0.0116906	4.16855	0.00010735	0.0666688	0.00753997	8.84204	1.17504e-10	0.37356	0.187927	0.00152589	5.80625e-09	up	ENSMUSG00000045658_up	spleen
ENSMUSG00000029530	-0.0633729	0.238579	-0.265627	0.791502	-0.0339188	0.0101483	-3.3423	0.00148537	-0.0538902	0.0129297	-4.16793	0.000107571	-0.087809	0.00905618	-9.69603	1.05706e-11	0.934837	0.0195588	0.00152788	1.00753e-09	down	ENSMUSG00000029530_down	spleen
ENSMUSG00000038608	0.246256	0.213287	1.15458	0.253166	0.0152048	0.00907249	1.67592	0.0993281	-0.0481626	0.011559	-4.16666	0.000108027	-0.0329578	0.00774028	-4.25796	0.000135517	0.637568	0.272076	0.0015332	0.000484226	down	ENSMUSG00000038608_down	spleen
ENSMUSG00000024939	-0.195698	0.17182	-1.13897	0.259563	-0.00706322	0.00730863	-0.966422	0.337988	0.038788	0.00931174	4.16549	0.000108451	0.0317247	0.00628547	5.04731	1.21863e-05	0.643237	0.567818	0.0015359	6.13003e-05	up	ENSMUSG00000024939_up	spleen
ENSMUSG00000030007	-0.0106185	0.117459	-0.0904015	0.928291	-0.00722808	0.0049963	-1.44669	0.153559	0.0265161	0.00636566	4.16549	0.000108451	0.019288	0.00401524	4.8037	2.58298e-05	0.981239	0.355709	0.0015359	0.00011628	up	ENSMUSG00000030007_up	spleen
ENSMUSG00000031925	0.0623132	0.170703	0.36504	0.716457	0.00882129	0.0072611	1.21487	0.229514	-0.0385334	0.00925119	-4.16523	0.000108545	-0.0297121	0.0059918	-4.95879	1.60207e-05	0.904458	0.452829	0.0015359	7.74313e-05	down	ENSMUSG00000031925_down	spleen
ENSMUSG00000059834	0.188186	0.100288	1.87646	0.0658063	0.0128309	0.0042659	3.00778	0.00393699	-0.0226385	0.00543508	-4.16526	0.000108536	-0.00980761	0.00353996	-2.77055	0.00870198	0.384457	0.0353539	0.0015359	0.0180629	down	ENSMUSG00000059834_down	spleen
ENSMUSG00000095711	0.489053	0.170345	2.87095	0.00576652	0.0039704	0.00724591	0.547951	0.585903	-0.038447	0.00923183	-4.16461	0.000108771	-0.0344766	0.00551104	-6.25591	2.82946e-07	0.126586	0.773482	0.00153795	2.59798e-06	down	ENSMUSG00000095711_down	spleen
ENSMUSG00000030340	-0.743932	0.294608	-2.52516	0.0144231	-0.00784333	0.0125316	-0.625883	0.533934	0.066473	0.0159662	4.16335	0.000109229	0.0586297	0.0103571	5.6608	1.80867e-06	0.198114	0.735786	0.00154326	1.20132e-05	up	ENSMUSG00000030340_up	spleen
ENSMUSG00000026473	-0.355353	0.179328	-1.98158	0.0524434	0.00188699	0.00762801	0.247376	0.805522	0.0404561	0.00971866	4.16273	0.000109458	0.0423431	0.00583415	7.25781	1.28874e-08	0.351706	0.905814	0.00154417	2.12256e-07	up	ENSMUSG00000026473_up	spleen
ENSMUSG00000068299	-0.0115791	0.140358	-0.0824975	0.934545	4.17391e-06	0.00597033	0.000699108	0.999445	-0.0316658	0.00760665	-4.16291	0.000109389	-0.0316617	0.00476156	-6.64943	8.34669e-08	0.982804	1	0.00154417	9.5043e-07	down	ENSMUSG00000068299_down	spleen
ENSMUSG00000034647	0.336588	0.147067	2.28868	0.0258926	0.0221208	0.00625572	3.53609	0.000823472	-0.0331715	0.00797026	-4.16191	0.000109756	-0.0110507	0.00536779	-2.05871	0.0466139	0.257325	0.0138882	0.00154721	0.0780376	down	ENSMUSG00000034647_down	spleen
ENSMUSG00000033016	0.314555	0.191912	1.63906	0.106808	-0.00730032	0.00816329	-0.894286	0.374996	-0.0432708	0.0104007	-4.16039	0.000110314	-0.0505711	0.00748197	-6.75906	5.9493e-08	0.466979	0.601769	0.00154866	7.15631e-07	down	ENSMUSG00000033016_down	spleen
ENSMUSG00000036291	0.175995	0.156913	1.12161	0.266816	0.0196174	0.00667455	2.93913	0.00477397	-0.0353816	0.00850388	-4.16064	0.000110222	-0.0157642	0.00526475	-2.9943	0.00488244	0.648963	0.0400004	0.00154866	0.0108661	down	ENSMUSG00000036291_down	spleen
ENSMUSG00000046897	-0.0132949	0.112914	-0.117744	0.906691	-0.0054616	0.00480296	-1.13713	0.260325	-0.0254586	0.00611933	-4.16037	0.000110324	-0.0309202	0.00422931	-7.31094	1.09625e-08	0.973263	0.487302	0.00154866	1.85779e-07	down	ENSMUSG00000046897_down	spleen
ENSMUSG00000051355	-0.125945	0.159962	-0.787344	0.434401	-0.0143171	0.00680422	-2.10415	0.0398679	0.0360659	0.00866909	4.16029	0.000110354	0.0217488	0.00561052	3.87643	0.000418743	0.770707	0.15262	0.00154866	0.00127808	up	ENSMUSG00000051355_up	spleen
ENSMUSG00000075706	-0.593475	0.312391	-1.89978	0.0626163	-0.0134548	0.0132881	-1.01255	0.315631	0.0704346	0.01693	4.16034	0.000110332	0.0569798	0.011443	4.97943	1.50315e-05	0.379274	0.545877	0.00154866	7.31399e-05	up	ENSMUSG00000075706_up	spleen
ENSMUSG00000086718	0.405074	0.215	1.88407	0.0647511	0.00683546	0.00914536	0.747424	0.457935	-0.0484766	0.0116519	-4.16041	0.000110308	-0.0416412	0.00607565	-6.85378	4.44314e-08	0.383753	0.673769	0.00154866	5.65236e-07	down	ENSMUSG00000086718_down	spleen
ENSMUSG00000068105	0.284307	0.300805	0.945154	0.348641	-0.0205195	0.0127952	-1.60368	0.11441	-0.0677852	0.0163021	-4.15808	0.000111171	-0.0883047	0.0113556	-7.77628	2.68883e-09	0.716269	0.297014	0.00155897	6.14211e-08	down	ENSMUSG00000068105_down	spleen
ENSMUSG00000028483	0.0854564	0.138009	0.61921	0.538289	0.00653073	0.00587043	1.11248	0.270685	-0.0310953	0.00747936	-4.15748	0.000111391	-0.0245646	0.00451869	-5.43622	3.64222e-06	0.82611	0.498984	0.00156088	2.17319e-05	down	ENSMUSG00000028483_down	spleen
ENSMUSG00000057751	0.425821	0.216741	1.96465	0.0544239	-0.0342932	0.00921943	-3.71967	0.000463576	-0.0488287	0.0117462	-4.15696	0.000111586	-0.0831219	0.0080805	-10.2867	2.11116e-12	0.357314	0.0102527	0.00156245	3.67048e-10	down	ENSMUSG00000057751_down	spleen
ENSMUSG00000041935	0.297192	0.268383	1.10734	0.272879	0.0347104	0.0114161	3.04048	0.00358843	-0.0604586	0.014545	-4.15666	0.000111696	-0.0257482	0.00915445	-2.81264	0.00781836	0.654973	0.03352	0.00156283	0.0164525	down	ENSMUSG00000041935_down	spleen
ENSMUSG00000026568	-0.283827	0.195133	-1.45453	0.151381	-0.00445768	0.00830028	-0.537052	0.59336	0.0439456	0.0105752	4.15554	0.000112116	0.0394879	0.00741175	5.32774	5.10493e-06	0.527976	0.778629	0.00156754	2.88957e-05	up	ENSMUSG00000026568_up	spleen
ENSMUSG00000020255	0.30571	0.139075	2.19817	0.0320871	-0.00247585	0.00591578	-0.418516	0.677171	-0.0313181	0.00753714	-4.15517	0.000112256	-0.0337939	0.00521552	-6.4795	1.41275e-07	0.284601	0.832094	0.00156833	1.44248e-06	down	ENSMUSG00000020255_down	spleen
ENSMUSG00000032020	-0.115002	0.100914	-1.1396	0.259304	-0.00168238	0.00429256	-0.391929	0.696599	0.022714	0.00546904	4.1532	0.000112997	0.0210316	0.00372927	5.63961	1.93221e-06	0.642954	0.843883	0.00157751	1.26946e-05	up	ENSMUSG00000032020_up	spleen
ENSMUSG00000034641	0.0725266	0.312313	0.232224	0.817211	0.0218599	0.0132847	1.64549	0.105471	0.0702883	0.0169257	4.15275	0.000113167	0.0921482	0.0114186	8.06998	1.1202e-09	0.944584	0.282473	0.0015787	3.19181e-08	up	ENSMUSG00000034641_up	spleen
ENSMUSG00000078439	-0.103895	0.144469	-0.719151	0.475038	-0.0161739	0.00614523	-2.63194	0.0109493	0.0325031	0.00782949	4.15137	0.000113688	0.0163292	0.00479259	3.40718	0.0015959	0.796481	0.0671814	0.0015848	0.00408761	up	ENSMUSG00000078439_up	spleen
ENSMUSG00000052749	-0.234755	0.18708	-1.25483	0.214751	-0.0159989	0.00795776	-2.01048	0.0492057	-0.0420871	0.0101388	-4.1511	0.00011379	-0.058086	0.0066252	-8.76743	1.45659e-10	0.600346	0.174976	0.00158505	6.78672e-09	down	ENSMUSG00000052749_down	spleen
ENSMUSG00000043505	0.323591	0.189699	1.70582	0.0935833	-0.00840476	0.00806913	-1.04159	0.302076	-0.0426722	0.0102807	-4.15072	0.000113935	-0.051077	0.00702709	-7.26858	1.24713e-08	0.441846	0.531369	0.00158588	2.06534e-07	down	ENSMUSG00000043505_down	spleen
ENSMUSG00000037138	0.308087	0.28189	1.09294	0.279102	-0.00891928	0.0119906	-0.743855	0.460074	-0.0634055	0.015277	-4.1504	0.000114056	-0.0723248	0.010919	-6.62375	9.03674e-08	0.659206	0.674935	0.00158639	1.01122e-06	down	ENSMUSG00000037138_down	spleen
ENSMUSG00000073490	0.0342146	0.232092	0.147419	0.883331	0.0145372	0.00987239	1.47251	0.146481	0.052192	0.0125782	4.14941	0.000114432	0.0667292	0.00777894	8.57819	2.51911e-10	0.96432	0.344931	0.00159005	1.00428e-08	up	ENSMUSG00000073490_up	spleen
ENSMUSG00000073902	0.976963	0.487436	2.00429	0.0498841	0.0255685	0.0207338	1.23318	0.222661	-0.109609	0.0264165	-4.14927	0.000114488	-0.0840405	0.0185073	-4.54094	5.76747e-05	0.344829	0.444493	0.00159005	0.000233195	down	ENSMUSG00000073902_down	spleen
ENSMUSG00000000157	-1.91336	0.616208	-3.10505	0.00298303	-0.00559454	0.0262114	-0.213439	0.831759	0.138517	0.0333952	4.14782	0.000115044	0.132923	0.0200272	6.63711	8.67106e-08	0.0919914	0.920707	0.00159423	9.77877e-07	up	ENSMUSG00000000157_up	spleen
ENSMUSG00000028955	-0.188417	0.115246	-1.63492	0.107676	0.00841612	0.00490216	1.71682	0.0915395	0.0259068	0.00624573	4.14793	0.000115002	0.0343229	0.00369491	9.28926	3.29063e-11	0.467426	0.258424	0.00159423	2.31416e-09	up	ENSMUSG00000028955_up	spleen
ENSMUSG00000051747	0.603393	0.347311	1.73733	0.0878267	0.0220569	0.0147734	1.49301	0.141046	-0.0780779	0.0188224	-4.14813	0.000114925	-0.056021	0.0128138	-4.37194	9.62133e-05	0.429682	0.33725	0.00159423	0.000361899	down	ENSMUSG00000051747_down	spleen
ENSMUSG00000027263	0.237451	0.146493	1.6209	0.110656	0.0145765	0.00623131	2.33924	0.0229159	-0.0329179	0.00793916	-4.14627	0.000115637	-0.0183414	0.00538086	-3.40864	0.00158944	0.473949	0.107751	0.00160127	0.0040744	down	ENSMUSG00000027263_down	spleen
ENSMUSG00000037263	-0.634519	0.173197	-3.66356	0.000553425	-0.0122651	0.00736722	-1.66482	0.101536	0.0389076	0.0093864	4.1451	0.000116089	0.0266425	0.00564954	4.71588	3.38159e-05	0.0360821	0.275808	0.00160634	0.000146608	up	ENSMUSG00000037263_up	spleen
ENSMUSG00000035597	0.22617	0.237932	0.950564	0.345911	0.0368526	0.0101208	3.64127	0.000593564	-0.0534262	0.0128947	-4.14327	0.0001168	-0.0165736	0.0078899	-2.10061	0.0425489	0.71377	0.0116914	0.00161499	0.0719961	down	ENSMUSG00000035597_down	spleen
ENSMUSG00000057894	0.159396	0.220614	0.722513	0.472986	0.0245905	0.00938416	2.62043	0.0112832	-0.0495317	0.0119561	-4.14279	0.000116988	-0.0249412	0.00753691	-3.30922	0.00209239	0.795581	0.0684085	0.0016164	0.00517225	down	ENSMUSG00000057894_down	spleen
ENSMUSG00000031812	-0.236924	0.137696	-1.72063	0.090839	-0.00306941	0.00585712	-0.524047	0.602314	0.030911	0.00746241	4.14223	0.000117208	0.0278416	0.00496861	5.60349	2.1626e-06	0.437019	0.784139	0.00161744	1.39496e-05	up	ENSMUSG00000031812_up	spleen
ENSMUSG00000036061	0.110696	0.171041	0.64719	0.520153	0.00174328	0.0072755	0.23961	0.811508	-0.0383959	0.00926954	-4.14216	0.000117236	-0.0366526	0.00602102	-6.08744	4.78093e-07	0.819854	0.909224	0.00161744	3.97747e-06	down	ENSMUSG00000036061_down	spleen
ENSMUSG00000034610	0.299604	0.299474	1.00043	0.321405	-0.00485183	0.0127386	-0.380876	0.704737	-0.0672007	0.01623	-4.14053	0.000117871	-0.0720525	0.0114839	-6.27423	2.67274e-07	0.694275	0.848531	0.00162452	2.48446e-06	down	ENSMUSG00000034610_down	spleen
ENSMUSG00000062906	0.0692984	0.191779	0.361346	0.719201	-0.0121134	0.00815761	-1.48492	0.143173	-0.0430329	0.0103934	-4.1404	0.000117922	-0.0551463	0.00639969	-8.61703	2.2504e-10	0.905791	0.340427	0.00162452	9.1944e-09	down	ENSMUSG00000062906_down	spleen
ENSMUSG00000021868	-0.326528	0.113241	-2.88346	0.00557114	-0.0167295	0.00481691	-3.47309	0.000999477	0.0254	0.0061371	4.13876	0.000118569	0.00867047	0.00416979	2.07935	0.0445705	0.124601	0.0156916	0.00162866	0.074991	up	ENSMUSG00000021868_up	spleen
ENSMUSG00000036751	-0.260986	0.195642	-1.33399	0.187605	-0.0228183	0.00832196	-2.74194	0.00818488	0.0438848	0.0106028	4.13898	0.000118483	0.0210665	0.00723567	2.91148	0.00606199	0.568903	0.0561454	0.00162866	0.0131363	up	ENSMUSG00000036751_up	spleen
ENSMUSG00000037060	-0.43744	0.186392	-2.34688	0.0224933	-0.0274534	0.00792847	-3.46263	0.00103194	0.0418093	0.0101015	4.13893	0.000118502	0.0143559	0.00616255	2.32954	0.0253961	0.242177	0.015961	0.00162866	0.0459052	up	ENSMUSG00000037060_up	spleen
ENSMUSG00000097534	0.257107	0.189423	1.35732	0.180124	-0.00183666	0.00805739	-0.227947	0.820517	-0.0424891	0.0102657	-4.13893	0.000118503	-0.0443258	0.00694101	-6.38607	1.88795e-07	0.561454	0.914733	0.00162866	1.83737e-06	down	ENSMUSG00000097534_down	spleen
ENSMUSG00000043671	0.215965	0.139971	1.54293	0.12848	0.00030658	0.00595388	0.0514925	0.959116	-0.0313927	0.00758569	-4.13842	0.000118707	-0.0310862	0.00518714	-5.99293	6.41865e-07	0.499103	0.983743	0.00162935	5.04914e-06	down	ENSMUSG00000043671_down	spleen
ENSMUSG00000028514	0.0704083	0.13484	0.522162	0.603617	0.00637818	0.00573563	1.11203	0.270877	-0.0302348	0.00730762	-4.13744	0.000119094	-0.0238567	0.00504442	-4.72932	3.24516e-05	0.854258	0.499142	0.00163228	0.000141576	down	ENSMUSG00000028514_down	spleen
ENSMUSG00000040359	0.303834	0.143859	2.11203	0.0391574	0.013828	0.00611926	2.25976	0.0277456	-0.0322573	0.00779639	-4.13747	0.000119083	-0.0184293	0.00556656	-3.31071	0.00208379	0.310436	0.120961	0.00163228	0.00515444	down	ENSMUSG00000040359_down	spleen
ENSMUSG00000024271	0.135675	0.0561257	2.41734	0.0189153	0.00213835	0.0023874	0.895682	0.374257	-0.0125781	0.00304172	-4.13519	0.000119991	-0.0104397	0.00164766	-6.33611	2.20497e-07	0.224087	0.600845	0.00164242	2.09528e-06	down	ENSMUSG00000024271_down	spleen
ENSMUSG00000038576	0.259889	0.139868	1.8581	0.0684137	0.0116658	0.00594951	1.9608	0.0548831	-0.0313449	0.00758012	-4.13514	0.000120008	-0.0196791	0.00512805	-3.83754	0.000468924	0.390457	0.186287	0.00164242	0.00141287	down	ENSMUSG00000038576_down	spleen
ENSMUSG00000103168	-0.0219291	0.351545	-0.0623791	0.950483	0.0153322	0.0149535	1.02532	0.309619	-0.0787511	0.0190519	-4.1335	0.000120667	-0.0634189	0.0108672	-5.8358	1.04777e-06	0.986959	0.539813	0.00165023	7.6256e-06	down	ENSMUSG00000103168_down	spleen
ENSMUSG00000029561	-0.111689	0.31977	-0.349277	0.728191	-0.0187445	0.0136019	-1.37807	0.173662	0.0716209	0.0173299	4.13279	0.000120951	0.0528764	0.0119273	4.43324	7.99544e-05	0.910297	0.384128	0.00165291	0.000309563	up	ENSMUSG00000029561_up	spleen
ENSMUSG00000005469	-0.182723	0.0747233	-2.44533	0.0176419	-0.00671987	0.00317847	-2.11418	0.0389657	0.0167333	0.00404961	4.13206	0.000121245	0.0100134	0.00255296	3.92227	0.000366287	0.216653	0.15035	0.00165489	0.0011384	up	ENSMUSG00000005469_up	spleen
ENSMUSG00000020732	0.158652	0.169343	0.936865	0.352851	-0.00166867	0.00720329	-0.231654	0.817651	-0.0379195	0.00917753	-4.13178	0.00012136	-0.0395882	0.0053818	-7.35594	9.56089e-09	0.719535	0.91311	0.00165489	1.66335e-07	down	ENSMUSG00000020732_down	spleen
ENSMUSG00000034593	0.471139	0.216451	2.17666	0.0337388	0.0232424	0.00920709	2.52441	0.0144507	-0.0484683	0.0117305	-4.13181	0.000121349	-0.0252258	0.00808291	-3.12089	0.00348875	0.290643	0.0800907	0.00165489	0.00809728	down	ENSMUSG00000034593_down	spleen
ENSMUSG00000040033	0.321684	0.13216	2.43405	0.0181453	0.00112441	0.00562163	0.200014	0.842194	-0.0295861	0.00716238	-4.13076	0.000121772	-0.0284617	0.00447247	-6.36375	2.02352e-07	0.219115	0.92595	0.00165929	1.9455e-06	down	ENSMUSG00000040033_down	spleen
ENSMUSG00000026979	0.134586	0.164059	0.820353	0.415493	-0.00833217	0.0069785	-1.19398	0.23752	-0.0367237	0.00889113	-4.13037	0.000121929	-0.0450559	0.00569828	-7.90693	1.81933e-09	0.759815	0.461392	0.00166023	4.60398e-08	down	ENSMUSG00000026979_down	spleen
ENSMUSG00000046916	-0.90891	0.289567	-3.13886	0.00270562	-0.00318099	0.0123172	-0.258256	0.797156	0.0648095	0.015693	4.12983	0.00012215	0.0616285	0.00987865	6.23856	2.98638e-07	0.0866954	0.901421	0.00166204	2.7147e-06	up	ENSMUSG00000046916_up	spleen
ENSMUSG00000072596	-0.632263	0.358542	-1.76342	0.0832841	0.0188282	0.0152512	1.23454	0.222157	0.0802184	0.0194311	4.12834	0.000122757	0.0990465	0.0120068	8.2492	6.59593e-10	0.423801	0.443973	0.00166909	2.10275e-08	up	ENSMUSG00000072596_up	spleen
ENSMUSG00000032128	-0.731717	0.252525	-2.89761	0.00535766	-0.00755378	0.0107415	-0.703231	0.484825	0.0564689	0.0136855	4.12618	0.000123645	0.0489151	0.00949403	5.15219	8.80602e-06	0.121522	0.696606	0.00167763	4.62778e-05	up	ENSMUSG00000032128_up	spleen
ENSMUSG00000034379	0.13973	0.147438	0.947719	0.347344	0.0045732	0.0062715	0.729203	0.468916	-0.0329708	0.00799037	-4.12632	0.000123587	-0.0283976	0.00471316	-6.02517	5.8049e-07	0.715063	0.682017	0.00167763	4.65806e-06	down	ENSMUSG00000034379_down	spleen
ENSMUSG00000062646	-0.0722161	0.0882222	-0.81857	0.416502	0.00435833	0.00375267	1.16139	0.250408	-0.0197279	0.00478119	-4.12616	0.000123654	-0.0153696	0.00304109	-5.05398	1.19375e-05	0.760603	0.47571	0.00167763	6.02067e-05	down	ENSMUSG00000062646_down	spleen
ENSMUSG00000043535	0.054102	0.172327	0.313949	0.754726	0.00354568	0.00733022	0.483708	0.63048	-0.0385273	0.00933925	-4.12531	0.000124002	-0.0349816	0.00635786	-5.5021	2.96646e-06	0.919928	0.80407	0.00168115	1.82877e-05	down	ENSMUSG00000043535_down	spleen
ENSMUSG00000022686	0.499328	0.3502	1.42584	0.159466	0.0307927	0.0148963	2.06714	0.043355	-0.0782866	0.018979	-4.1249	0.000124169	-0.0474939	0.0125783	-3.77587	0.000560651	0.538735	0.161651	0.0016822	0.00164876	down	ENSMUSG00000022686_down	spleen
ENSMUSG00000022548	0.480519	0.217042	2.21395	0.0309213	-0.00190943	0.00923221	-0.206823	0.836898	-0.048507	0.0117625	-4.12386	0.000124602	-0.0504165	0.0083063	-6.06966	5.05314e-07	0.279542	0.922967	0.00168684	4.15424e-06	down	ENSMUSG00000022548_down	spleen
ENSMUSG00000000627	0.207005	0.185024	1.1188	0.268002	0.00377592	0.00787029	0.479769	0.63326	-0.0413429	0.0100273	-4.12301	0.000124953	-0.0375669	0.00550056	-6.82966	4.78567e-08	0.650165	0.805539	0.00168893	5.97477e-07	down	ENSMUSG00000000627_down	spleen
ENSMUSG00000021725	0.381335	0.207634	1.83657	0.0715829	0.00804629	0.00883205	0.911033	0.366183	-0.0463931	0.0112527	-4.12284	0.000125026	-0.0383468	0.00763959	-5.01948	1.32818e-05	0.395928	0.592858	0.00168893	6.582e-05	down	ENSMUSG00000021725_down	spleen
ENSMUSG00000022358	0.109846	0.14339	0.766064	0.446856	0.00672068	0.00609933	1.10187	0.275231	-0.0320401	0.00777101	-4.12303	0.000124945	-0.0253194	0.00553624	-4.5734	5.22504e-05	0.778287	0.503557	0.00168893	0.000214117	down	ENSMUSG00000022358_down	spleen
ENSMUSG00000019817	1.10193	0.267365	4.12144	0.000125611	0.0426373	0.0113728	3.74906	0.000422264	-0.0597132	0.0144898	-4.12106	0.000125769	-0.017076	0.0095178	-1.79411	0.0809707	0.0150229	0.00976216	0.00169774	0.126069	down	ENSMUSG00000019817_down	spleen
ENSMUSG00000031258	0.0373725	0.240194	0.155593	0.876913	-0.0171194	0.010217	-1.67558	0.0993961	-0.0536375	0.0130172	-4.12049	0.000126006	-0.0707569	0.00884068	-8.00356	1.36441e-09	0.962465	0.272223	0.0016985	3.70224e-08	down	ENSMUSG00000031258_down	spleen
ENSMUSG00000045975	-0.237365	0.0987096	-2.40468	0.0195178	-0.00621279	0.00419877	-1.47967	0.144565	0.0220437	0.00534955	4.12067	0.000125933	0.0158309	0.0032676	4.8448	2.27636e-05	0.227479	0.341999	0.0016985	0.000104303	up	ENSMUSG00000045975_up	spleen
ENSMUSG00000018574	-0.23989	0.0996648	-2.40696	0.0194079	-0.0117917	0.0042394	-2.78145	0.00735993	0.0222513	0.00540132	4.1196	0.00012638	0.0104596	0.00384323	2.72156	0.00984672	0.227195	0.0523673	0.00170177	0.0201539	up	ENSMUSG00000018574_up	spleen
ENSMUSG00000036442	-0.178864	0.119441	-1.49751	0.139878	-0.00699369	0.00508062	-1.37654	0.174133	0.0266655	0.00647309	4.11944	0.000126448	0.0196718	0.00436749	4.50414	6.44967e-05	0.514453	0.384788	0.00170177	0.000256471	up	ENSMUSG00000036442_up	spleen
ENSMUSG00000097062	-0.558948	0.220448	-2.53551	0.0140473	-0.00578264	0.00937711	-0.616676	0.539948	0.0492135	0.0119471	4.11927	0.000126521	0.0434308	0.00813143	5.3411	4.89713e-06	0.196054	0.740664	0.00170177	2.79749e-05	up	ENSMUSG00000097062_up	spleen
ENSMUSG00000026822	-3.32654	1.20287	-2.76551	0.00768299	-0.022878	0.0511658	-0.447136	0.656502	0.268479	0.0651891	4.11847	0.000126855	0.245601	0.0377422	6.50734	1.2959e-07	0.148612	0.820332	0.00170505	1.34772e-06	up	ENSMUSG00000026822_up	spleen
ENSMUSG00000025280	0.133481	0.114111	1.16975	0.247058	-0.00102665	0.00485391	-0.211509	0.833258	-0.0254644	0.00618424	-4.11762	0.000127214	-0.026491	0.00402378	-6.58361	1.0232e-07	0.63056	0.921513	0.00170865	1.11961e-06	down	ENSMUSG00000025280_down	spleen
ENSMUSG00000016494	-0.514665	0.156239	-3.29408	0.00171546	-0.00979155	0.00664589	-1.47332	0.146263	0.034858	0.00846736	4.11675	0.000127585	0.0250664	0.00503439	4.97904	1.50496e-05	0.0692402	0.344569	0.00171241	7.31901e-05	up	ENSMUSG00000016494_up	spleen
ENSMUSG00000055717	0.630064	0.221811	2.84055	0.006268	0.0196816	0.00943508	2.086	0.0415463	-0.049477	0.012021	-4.11588	0.000127953	-0.0297954	0.0081155	-3.67143	0.00075705	0.132838	0.157345	0.00171613	0.00213312	down	ENSMUSG00000055717_down	spleen
ENSMUSG00000029422	0.177298	0.131455	1.34873	0.182852	0.0190138	0.00559166	3.40038	0.00124699	-0.0293191	0.00712419	-4.11542	0.000128148	-0.0103053	0.0041832	-2.46349	0.0185321	0.564221	0.0177417	0.00171689	0.035036	down	ENSMUSG00000029422_down	spleen
ENSMUSG00000038831	0.0499704	0.173602	0.287844	0.774528	0.00738581	0.00738444	1.00019	0.321523	-0.0387182	0.00940833	-4.11532	0.000128193	-0.0313324	0.0061047	-5.13251	9.36011e-06	0.928767	0.55175	0.00171689	4.87801e-05	down	ENSMUSG00000038831_down	spleen
ENSMUSG00000051079	1.43125	0.421262	3.39753	0.0012578	0.035799	0.0179191	1.99782	0.0506021	-0.0939097	0.0228302	-4.11339	0.000129014	-0.0581107	0.0153622	-3.7827	0.000549703	0.0591182	0.1785	0.00172666	0.00162215	down	ENSMUSG00000051079_down	spleen
ENSMUSG00000010307	-0.0663539	0.159001	-0.417317	0.678042	-0.00921992	0.00676337	-1.36321	0.178271	0.0354401	0.00861704	4.11279	0.000129274	0.0262202	0.00578554	4.53202	5.92613e-05	0.886672	0.389693	0.0017289	0.000238736	up	ENSMUSG00000010307_up	spleen
ENSMUSG00000056367	-0.128893	0.232182	-0.555139	0.581011	0.00207993	0.00987624	0.2106	0.833964	0.0517416	0.0125831	4.112	0.000129613	0.0538216	0.00903684	5.9558	7.20655e-07	0.844792	0.921739	0.0017322	5.55035e-06	up	ENSMUSG00000056367_up	spleen
ENSMUSG00000032034	-1.53748	0.50553	-3.04132	0.00357986	-0.0190046	0.0215035	-0.883791	0.380588	0.112645	0.0273971	4.11157	0.000129798	0.0936406	0.0172694	5.42235	3.80296e-06	0.0999436	0.607523	0.00173344	2.25333e-05	up	ENSMUSG00000032034_up	spleen
ENSMUSG00000069873	-1.21926	0.433908	-2.80994	0.00681329	-0.000222652	0.018457	-0.0120633	0.990418	0.0966666	0.0235156	4.11075	0.000130155	0.0964439	0.014701	6.56036	1.09959e-07	0.139971	0.998185	0.00173697	1.1832e-06	up	ENSMUSG00000069873_up	spleen
ENSMUSG00000034845	-0.533476	0.282817	-1.8863	0.0644445	-0.015424	0.0120301	-1.28212	0.205083	0.0629988	0.0153272	4.11026	0.000130363	0.0475748	0.00916087	5.19327	7.75249e-06	0.383753	0.423641	0.00173852	4.14961e-05	up	ENSMUSG00000034845_up	spleen
ENSMUSG00000037902	0.215167	0.18616	1.15582	0.252663	0.0195748	0.00791859	2.47201	0.0165004	0.0414558	0.0100889	4.10905	0.000130888	0.0610306	0.00684472	8.91645	9.49124e-11	0.636983	0.0873138	0.0017431	4.99207e-09	up	ENSMUSG00000037902_up	spleen
ENSMUSG00000041849	0.437864	0.309488	1.4148	0.162663	-0.00143467	0.0131646	-0.10898	0.913608	-0.0689195	0.0167726	-4.10904	0.000130892	-0.0703542	0.0122956	-5.72188	1.49491e-06	0.54166	0.961701	0.0017431	1.02147e-05	down	ENSMUSG00000041849_down	spleen
ENSMUSG00000022351	0.385029	0.149767	2.57086	0.0128294	0.0202623	0.00637056	3.18062	0.00239633	-0.0333477	0.00811657	-4.10859	0.000131089	-0.0130853	0.00506708	-2.58242	0.013903	0.186888	0.0264371	0.00174448	0.0272615	down	ENSMUSG00000022351_down	spleen
ENSMUSG00000066682	-0.411253	0.390603	-1.05287	0.296924	0.0246976	0.0166149	1.48647	0.142763	0.0869644	0.0211686	4.10817	0.000131274	0.111662	0.0116623	9.57458	1.48042e-11	0.675553	0.339926	0.0017457	1.28694e-09	up	ENSMUSG00000066682_up	spleen
ENSMUSG00000007030	0.326207	0.134784	2.42022	0.0187806	0.0113841	0.00573325	1.98563	0.0519789	-0.0299996	0.00730459	-4.10696	0.000131804	-0.0186155	0.00456413	-4.07866	0.000231161	0.22305	0.180709	0.00175151	0.000765521	down	ENSMUSG00000007030_down	spleen
ENSMUSG00000005125	-0.244318	0.111978	-2.18184	0.0333337	-0.012374	0.00476316	-2.59787	0.0119646	0.0249209	0.00606862	4.10651	0.000131998	0.0125468	0.00397294	3.15808	0.00315699	0.289655	0.070915	0.00175284	0.00742563	up	ENSMUSG00000005125_up	spleen
ENSMUSG00000030159	-1.08407	0.365692	-2.96444	0.00444785	0.018906	0.0155553	1.21541	0.229309	0.0813762	0.0198186	4.10605	0.0001322	0.100282	0.0115789	8.66076	1.98246e-10	0.111356	0.452663	0.0017542	8.47941e-09	up	ENSMUSG00000030159_up	spleen
ENSMUSG00000040407	0.226447	0.185066	1.2236	0.226226	0.00619899	0.00787207	0.787466	0.434329	-0.0411801	0.0100296	-4.10585	0.000132287	-0.0349811	0.0072116	-4.85068	2.23561e-05	0.611366	0.655321	0.0017542	0.00010295	down	ENSMUSG00000040407_down	spleen
ENSMUSG00000026895	-0.143602	0.17016	-0.843926	0.402301	-0.0178812	0.00723802	-2.47045	0.0165653	0.0378573	0.00922178	4.1052	0.000132574	0.0199761	0.00621372	3.21484	0.00270772	0.752177	0.0874691	0.00175677	0.00649501	up	ENSMUSG00000026895_up	spleen
ENSMUSG00000022724	0.207647	0.0970586	2.1394	0.0367761	0.00115117	0.00412854	0.278831	0.781402	-0.0215868	0.00526007	-4.10389	0.000133151	-0.0204356	0.00299538	-6.82237	4.8944e-08	0.302044	0.892205	0.00176193	6.08221e-07	down	ENSMUSG00000022724_down	spleen
ENSMUSG00000058979	0.147097	0.147273	0.998806	0.322185	0.000192035	0.00626448	0.0306545	0.975654	-0.0327557	0.00798143	-4.10399	0.000133109	-0.0325636	0.00444446	-7.32679	1.04466e-08	0.695285	0.991657	0.00176193	1.78486e-07	down	ENSMUSG00000058979_down	spleen
ENSMUSG00000030187	0.79317	0.470045	1.68744	0.0970828	0.0470443	0.0199941	2.35291	0.0221652	0.104534	0.025474	4.10354	0.000133309	0.151578	0.0170219	8.90485	9.81218e-11	0.448032	0.105473	0.00176277	5.10369e-09	up	ENSMUSG00000030187_up	spleen
ENSMUSG00000074497	0.201016	0.286316	0.702079	0.485538	-0.0102149	0.0121789	-0.838734	0.405184	-0.0636669	0.0155168	-4.10308	0.000133509	-0.0738818	0.0106226	-6.95515	3.2531e-08	0.801702	0.629744	0.00176418	4.404e-07	down	ENSMUSG00000074497_down	spleen
ENSMUSG00000022788	-0.501898	0.223358	-2.24706	0.0285956	0.0241947	0.00950087	2.54658	0.013655	0.0496549	0.0121048	4.10207	0.000133958	0.0738496	0.00697805	10.5831	9.5705e-13	0.269818	0.0772522	0.00176887	2.16512e-10	up	ENSMUSG00000022788_up	spleen
ENSMUSG00000091705	0.945876	0.213288	4.43473	4.35669e-05	0.0275836	0.00907255	3.04034	0.00358987	-0.0474108	0.0115591	-4.10159	0.000134171	-0.0198272	0.00558096	-3.55265	0.00106131	0.00720742	0.03352	0.00177044	0.00285219	down	ENSMUSG00000091705_down	spleen
ENSMUSG00000040723	-0.0121045	0.180781	-0.0669568	0.946855	-0.0112373	0.00768982	-1.46133	0.149514	-0.040178	0.0097974	-4.10088	0.000134488	-0.0514154	0.00631863	-8.13711	9.1824e-10	0.986357	0.349401	0.00177337	2.73716e-08	down	ENSMUSG00000040723_down	spleen
ENSMUSG00000006998	-0.0877013	0.128035	-0.684982	0.496181	-0.00865196	0.00544615	-1.58864	0.117773	0.0284495	0.00693881	4.10005	0.000134861	0.0197975	0.00454837	4.35266	0.000101967	0.806858	0.302479	0.0017758	0.000380341	up	ENSMUSG00000006998_up	spleen
ENSMUSG00000036896	0.616619	0.31794	1.93942	0.0574943	0.0184166	0.0135241	1.36177	0.178725	0.0706478	0.0172307	4.10011	0.000134834	0.0890644	0.0110044	8.09355	1.04463e-09	0.365918	0.390325	0.0017758	3.0252e-08	up	ENSMUSG00000036896_up	spleen
ENSMUSG00000085795	-0.210094	0.138172	-1.52052	0.134007	0.00152944	0.00587738	0.260224	0.795645	0.0306888	0.00748822	4.09828	0.000135656	0.0322182	0.00444456	7.24891	1.32416e-08	0.507716	0.900877	0.00178501	2.16206e-07	up	ENSMUSG00000085795_up	spleen
ENSMUSG00000022119	0.164162	0.141731	1.15826	0.251673	0.0152232	0.00602877	2.52509	0.0144255	-0.031474	0.0076811	-4.09759	0.000135965	-0.0162508	0.00507553	-3.2018	0.00280519	0.636291	0.0800458	0.00178658	0.00669629	down	ENSMUSG00000022119_down	spleen
ENSMUSG00000030946	-0.288372	0.150142	-1.92066	0.0598714	-0.00826544	0.00638651	-1.2942	0.200907	0.033343	0.0081369	4.09775	0.000135891	0.0250776	0.00530837	4.72415	3.29695e-05	0.37197	0.419159	0.00178658	0.000143469	up	ENSMUSG00000030946_up	spleen
ENSMUSG00000031365	0.210888	0.217856	0.968019	0.337197	0.0142876	0.00926683	1.5418	0.128755	-0.0483716	0.0118066	-4.09698	0.000136242	-0.034084	0.00769968	-4.42667	8.15572e-05	0.707768	0.319568	0.00178896	0.000315219	down	ENSMUSG00000031365_down	spleen
ENSMUSG00000030793	0.178006	0.206153	0.863466	0.391564	-0.00673071	0.00876904	-0.767554	0.445977	0.0457648	0.0111724	4.09623	0.000136581	0.0390341	0.00741867	5.2616	6.27023e-06	0.744834	0.664559	0.00179216	3.45774e-05	up	ENSMUSG00000030793_up	spleen
ENSMUSG00000038670	0.0575448	0.200652	0.28679	0.775332	-0.00393095	0.00853503	-0.460567	0.646893	-0.0445411	0.0108743	-4.09601	0.00013668	-0.0484721	0.00642032	-7.5498	5.31475e-09	0.929011	0.814232	0.0017922	1.05158e-07	down	ENSMUSG00000038670_down	spleen
ENSMUSG00000062382	-1.0722	0.372472	-2.87859	0.00564648	-0.0261341	0.0158437	-1.6495	0.104645	0.0826639	0.0201861	4.0951	0.000137095	0.0565298	0.0114498	4.93718	1.71255e-05	0.125905	0.280953	0.00179639	8.20737e-05	up	ENSMUSG00000062382_up	spleen
ENSMUSG00000108738	0.352091	0.172528	2.04077	0.0459983	0.0204607	0.00733877	2.78803	0.00723017	-0.0382868	0.00935014	-4.09479	0.000137236	-0.0178261	0.00605242	-2.94529	0.00555129	0.333478	0.0518172	0.00179699	0.0121545	down	ENSMUSG00000108738_down	spleen
ENSMUSG00000047603	0.135875	0.113792	1.19406	0.237488	0.00365388	0.00484033	0.754882	0.453483	-0.0252432	0.00616695	-4.0933	0.000137916	-0.0215893	0.0037255	-5.79501	1.18996e-06	0.621614	0.670273	0.00180463	8.4829e-06	down	ENSMUSG00000047603_down	spleen
ENSMUSG00000106239	-0.633429	0.161304	-3.92691	0.000238238	-0.0205485	0.00686134	-2.99483	0.00408366	0.0357755	0.00874187	4.09243	0.000138311	0.015227	0.00534172	2.85058	0.00709452	0.0224794	0.0362912	0.00180855	0.0150711	up	ENSMUSG00000106239_up	spleen
ENSMUSG00000043243	-0.0747245	0.271423	-0.275307	0.784094	-0.0479244	0.0115454	-4.15095	0.000113848	-0.0601946	0.0147097	-4.09216	0.000138435	-0.108119	0.0104029	-10.3932	1.58693e-12	0.932409	0.00480387	0.00180891	3.00988e-10	down	ENSMUSG00000043243_down	spleen
ENSMUSG00000074151	0.690486	0.210563	3.27924	0.00179276	0.00971363	0.00895661	1.08452	0.282781	-0.046683	0.0114114	-4.09091	0.000139011	-0.0369694	0.00713714	-5.17986	8.08188e-06	0.0711682	0.511582	0.00181517	4.29941e-05	down	ENSMUSG00000074151_down	spleen
ENSMUSG00000024909	-0.0356226	0.13793	-0.258266	0.797148	-0.0102877	0.00586706	-1.75347	0.0849941	0.0305679	0.00747508	4.08931	0.000139753	0.0202802	0.00478167	4.24124	0.000142475	0.936909	0.246248	0.00182359	0.000504763	up	ENSMUSG00000024909_up	spleen
ENSMUSG00000020585	-0.0247052	0.120516	-0.204995	0.838319	0.0181084	0.00512634	3.53243	0.000832823	0.0266979	0.00653134	4.08767	0.000140514	0.0448064	0.0044333	10.1068	3.43197e-12	0.950692	0.0139874	0.00183224	5.11154e-10	up	ENSMUSG00000020585_up	spleen
ENSMUSG00000067220	0.072586	0.236584	0.306808	0.760127	-0.0159472	0.0100635	-1.58466	0.118674	-0.0524076	0.0128216	-4.08744	0.000140622	-0.0683549	0.00802579	-8.51691	3.01089e-10	0.922082	0.30424	0.00183238	1.15144e-08	down	ENSMUSG00000067220_down	spleen
ENSMUSG00000074824	0.594881	0.145137	4.09874	0.000135446	0.0246129	0.00617365	3.98678	0.000195939	-0.0321451	0.00786569	-4.08675	0.00014094	-0.0075322	0.00456766	-1.64903	0.107608	0.0156029	0.00625196	0.00183525	0.161091	down	ENSMUSG00000074824_down	spleen
ENSMUSG00000020111	-0.130393	0.0966312	-1.34939	0.182641	-0.0146179	0.00411036	-3.55637	0.000773394	0.0213912	0.00523691	4.0847	0.000141902	0.00677325	0.00328375	2.06266	0.0462171	0.564008	0.0133702	0.00184522	0.0774355	up	ENSMUSG00000020111_up	spleen
ENSMUSG00000043263	0.386876	0.237465	1.62919	0.108887	0.000832865	0.010101	0.082454	0.93458	-0.0525646	0.0128694	-4.08447	0.000142012	-0.0517318	0.00889875	-5.81337	1.12371e-06	0.470022	0.972423	0.00184522	8.09356e-06	down	ENSMUSG00000043263_down	spleen
ENSMUSG00000046311	0.325815	0.20416	1.59588	0.116144	0.0237784	0.00868426	2.7381	0.00826944	-0.0451946	0.0110644	-4.08469	0.000141908	-0.0214163	0.00748767	-2.8602	0.00692104	0.482593	0.0564484	0.00184522	0.014751	down	ENSMUSG00000046311_down	spleen
ENSMUSG00000049470	0.224748	0.221983	1.01246	0.315674	0.0191526	0.00944239	2.02837	0.0472891	-0.0491352	0.0120303	-4.08428	0.000142099	-0.0299826	0.00815214	-3.67788	0.000743198	0.690161	0.170562	0.00184522	0.00209945	down	ENSMUSG00000049470_down	spleen
ENSMUSG00000026457	-0.501109	0.221026	-2.26719	0.0272582	0.00144433	0.00940168	0.153624	0.878458	0.0488973	0.0119785	4.0821	0.000143128	0.0503416	0.00721975	6.97277	3.08184e-08	0.263828	0.944717	0.0018573	4.22538e-07	up	ENSMUSG00000026457_up	spleen
ENSMUSG00000074457	-0.571793	0.225266	-2.5383	0.0139473	-0.0154776	0.00958205	-1.61527	0.111874	0.0498297	0.0122083	4.08164	0.000143348	0.0343521	0.00840889	4.08522	0.000226713	0.195294	0.292814	0.00185887	0.00075345	up	ENSMUSG00000074457_up	spleen
ENSMUSG00000030769	-0.269882	0.201281	-1.34082	0.185391	0.0103092	0.00856179	1.2041	0.233617	0.0445173	0.0109084	4.08102	0.000143643	0.0548265	0.00764669	7.16996	1.6848e-08	0.567005	0.456703	0.00186141	2.59096e-07	up	ENSMUSG00000030769_up	spleen
ENSMUSG00000031400	-0.219789	0.186073	-1.1812	0.242517	0.000430073	0.00791492	0.054337	0.95686	0.0411423	0.0100842	4.07988	0.000144186	0.0415724	0.00634085	6.55628	1.11355e-07	0.625256	0.98266	0.00186716	1.19651e-06	up	ENSMUSG00000031400_up	spleen
ENSMUSG00000034165	-0.61806	0.296704	-2.08309	0.0418211	-0.0113796	0.0126208	-0.901653	0.371103	0.0655979	0.0160798	4.07951	0.000144361	0.0542183	0.0103251	5.25113	6.47771e-06	0.319868	0.597788	0.00186813	3.55962e-05	up	ENSMUSG00000034165_up	spleen
ENSMUSG00000049339	-0.430311	0.206821	-2.0806	0.0420576	-0.0131404	0.00879746	-1.49366	0.140879	0.0457141	0.0112086	4.07848	0.000144858	0.0325738	0.00761251	4.27898	0.000127243	0.320907	0.337151	0.00187327	0.000458501	up	ENSMUSG00000049339_up	spleen
ENSMUSG00000044715	-0.180438	0.0930425	-1.93931	0.0575079	-0.00175606	0.00395771	-0.443706	0.658965	0.0205598	0.00504242	4.07736	0.000145392	0.0188037	0.00352248	5.3382	4.94154e-06	0.365918	0.821658	0.00187889	2.81686e-05	up	ENSMUSG00000044715_up	spleen
ENSMUSG00000001864	0.753759	0.202143	3.72883	0.000450295	0.00863588	0.00859848	1.00435	0.319531	-0.0446585	0.0109551	-4.0765	0.000145808	-0.0360227	0.00725796	-4.96319	1.58044e-05	0.0317864	0.550241	0.00188243	7.65633e-05	down	ENSMUSG00000001864_down	spleen
ENSMUSG00000081305	-0.51977	0.179485	-2.89589	0.00538316	-0.0146403	0.00763469	-1.9176	0.060267	0.0396516	0.00972717	4.07638	0.000145866	0.0250113	0.00630823	3.96488	0.000323288	0.121783	0.197803	0.00188243	0.0010216	up	ENSMUSG00000081305_up	spleen
ENSMUSG00000069892	0.508425	0.465418	1.0924	0.279333	0.0188886	0.0197973	0.954099	0.344134	-0.102813	0.0252232	-4.07612	0.000145994	-0.0839243	0.0175966	-4.76934	2.87041e-05	0.659352	0.57296	0.00188278	0.000127297	down	ENSMUSG00000069892_down	spleen
ENSMUSG00000078779	0.15177	0.172158	0.881574	0.381776	0.0122223	0.00732301	1.66902	0.100695	-0.0380237	0.00933007	-4.0754	0.000146342	-0.0258015	0.00630309	-4.09347	0.000221239	0.739351	0.27446	0.00188598	0.000738788	down	ENSMUSG00000078779_down	spleen
ENSMUSG00000039850	0.0114616	0.126289	0.090757	0.92801	-0.0127458	0.00537189	-2.37269	0.0211182	-0.0278802	0.00684419	-4.07356	0.000147233	-0.040626	0.00409939	-9.91025	5.86286e-12	0.981174	0.102179	0.00189616	7.19523e-10	down	ENSMUSG00000039850_down	spleen
ENSMUSG00000021614	-0.543645	0.303749	-1.78978	0.0788964	0.0111768	0.0129205	0.865049	0.390703	0.0670505	0.0164616	4.07314	0.000147441	0.0782273	0.0110284	7.09323	2.13029e-08	0.413002	0.617197	0.00189753	3.13975e-07	up	ENSMUSG00000021614_up	spleen
ENSMUSG00000031539	0.0856753	0.171994	0.498129	0.620344	0.00449863	0.00731605	0.614899	0.541112	-0.0379634	0.00932119	-4.0728	0.000147603	-0.0334648	0.00536857	-6.23345	3.0342e-07	0.860904	0.741553	0.00189832	2.74835e-06	down	ENSMUSG00000031539_down	spleen
ENSMUSG00000004771	-0.186371	0.156081	-1.19407	0.237484	0.0133858	0.00663913	2.01619	0.0485862	0.034446	0.00845876	4.07222	0.000147886	0.0478317	0.00585203	8.17353	8.24519e-10	0.621614	0.173475	0.00190066	2.51628e-08	up	ENSMUSG00000004771_up	spleen
ENSMUSG00000031214	-0.817846	0.236366	-3.46009	0.00104	0.00279817	0.0100542	0.278309	0.781801	0.0521547	0.0128098	4.07147	0.000148256	0.0549529	0.00832845	6.59821	9.77977e-08	0.0524949	0.892422	0.00190187	1.07767e-06	up	ENSMUSG00000031214_up	spleen
ENSMUSG00000038280	-0.0495187	0.0857122	-0.577731	0.565761	0.00946231	0.00364591	2.59532	0.0120436	0.0189135	0.00464516	4.07165	0.000148166	0.0283758	0.00284651	9.96864	4.99795e-12	0.839295	0.0712262	0.00190187	6.38411e-10	up	ENSMUSG00000038280_up	spleen
ENSMUSG00000102302	0.166573	0.178717	0.93205	0.355312	0.0123765	0.00760202	1.62806	0.109126	-0.0394338	0.00968555	-4.07141	0.000148284	-0.0270573	0.00630517	-4.29129	0.00012263	0.721598	0.288398	0.00190187	0.000444334	down	ENSMUSG00000102302_down	spleen
ENSMUSG00000050910	-0.335589	0.152733	-2.19722	0.0321584	0.00285082	0.00649676	0.438807	0.66249	0.0336941	0.00827736	4.07063	0.000148668	0.0365449	0.00521291	7.01045	2.74529e-08	0.284964	0.823487	0.00190549	3.85552e-07	up	ENSMUSG00000050910_up	spleen
ENSMUSG00000032000	0.173381	0.196031	0.884455	0.380232	-0.000956089	0.0083385	-0.11466	0.909125	-0.0432323	0.0106239	-4.06935	0.000149298	-0.0441884	0.0073593	-6.00443	6.19259e-07	0.738404	0.95978	0.00191226	4.91455e-06	down	ENSMUSG00000032000_down	spleen
[truncated: 5,978 more rows]

## Sheet: lml_modules
INFORMATION
feature	Individual module
summary of results of 2 different analysis:
cases and controls: lm(exp~group*time)
group.est	estimate of group contribution
[truncated: 1,077 more rows]

## Sheet: lmt_autoab
INFORMATION
[truncated: 46 more rows]

## Sheet: lmt_cytokines
INFORMATION
[truncated: 176 more rows]

## Sheet: lmt_cytometry
INFORMATION
[truncated: 159 more rows]

[truncated: 4 more sheets: lmt_genes, correlation_Blood_kidney, correlation_Blood_spleen, correlation_Spleen_kidney]
